# Supplementary material for: Defining a Core Genome Multilocus Sequence Typing Scheme for the Global Epidemiology of Vibrio parahaemolyticus
Source: J Clin Microbiol. 2017 May 23;55(6):1682–97. doi: 10.1128/JCM.00227-17 (PMC5442524; doi:10.1128/JCM.00227-17)
Supplement: Supplemental material [file JCM.00227-17_zjm999095498s1.xlsx]

## Sheet: output
Table S1. List of genes used for the cgMLST and sequence in strain RIMD 2210633.
locus	allele_id	gene product	sequence
VP0001	1	flavodoxin	ATGATCCACATTATTACAGGTAGCACTCTTGGTGGTGCGGAATACGTCGGTGATCACCTGAGCGATCTGCTCGTTGAACAAGGATTTGAAACCACGATCCACAACCAACCGTCATTAGACGAGATCGATAACCAAGGGACTTGGCTTGTGATCACCTCCACCCACGGTGCGGGGGAATATCCAGACAATATTCAACCTTTCATCGCAGCATTGCAAAATACGCCACCTAAGATGGCCGACGTGAAGTTTGCAGTCATTGCGATTGGTGATTCGAGCTACGATACGTTCTGCGCTGCCGGTAAGCACGCTTACAACTTGTTAGAAGATATTGGCGCAACGCCGATTGCAGATTGCTTGTTGATTGATGTACTGGCTCATGACGTCCCAGAAGATGCTGCA…
VP0003	1	inner membrane protein translocase component YidC	ATGGATTCTCAACGTAATATCCTGCTCATCGCTCTGGCACTGGTTTCTTTCTTGCTATTTCAACAATGGCAAGTCGCAAAGAATCCAGCACCTCAAGCGGTTGAACAGGCTCAATCAAGCAGCAGTCTACCTGCACCATCTTTTGCTGATGAGCTGGACCCAGTTCCTGGTCAACAGCAAGCTTCTGCAAAAACTATCACAGTAACGACTGATGTTTTAACTCTGTCGATCGACACCGTTGGTGGCGATGTGGTACATGCCGACTTAAACCAATACTCTGCTGAACTTGATTCATCAGACCCATTCGTTCTGCTAAAAGACACACAAGGTCATCAATTCATCGCCCAAAGCGGTCTTGTTGGTCCTCAAGGTATCGATCTAAGCAGCTCTAACCGTCCT…
VP0004	1	ribonuclease P	TTGAACACGTACGCGTTTAATCGGGAGTTACGCTTGTTAACTCCCGAGCATTATCAAAACGTCTTCCAGCAAGCTCACCGAGCTGGCTCGCCTCATTTCACCATCATTGCTCGCAATAACAAACTTTCTCATCCACGATTAGGTTTAGCTGTTCCGAAAAAGCAAATCAAAACTGCTGTCGGTCGTAACCGCTTTAAGCGTTTGGCTCGTGAAAGCTTTCGTAACTCTCAACATCAGCTTCCAAACAAAGATTTTGTTGTGATCGCGAAGAAAAGCGCGCAAGATTTAAGCAATGAGGAAATTTTTAAGTTGTTTGATAAGCTATGGCAACGCCTGTCTCGCCCTTCACGTGGATAG
VP0005	1	50S ribosomal protein L34	ATGAAACGCACTTTTCAACCTACAGTTCTAAAGCGCAAGCGTACTCACGGCTTCCGTGCTCGCATGGCAACTAAGAACGGTCGTAAAGTTATCAACGCACGTCGTGCAAAAGGCCGTGCGCGCCTATCAAAATAA
VP0006	1	amino acid ABC transporter ATP-binding protein	ATGATCAAATTAGAAAATATCCACAAGCGCTTTGGCGATACTGAAGTCCTGAAAGGCATTGATCTCGATATCAAACAGGGTGAGATCATCGTGATTATCGGCTCAAGTGGGACAGGTAAGTCGACCCTGTTGCGCACCGTTAACTTCCTTGAGCAAGCCGACGAAGGTCGTATCACTATCGACGACATCTCTGTCGATACACAAAAGCACACGAAAGCCGAAGTCTTGGCGCTGCGTCGCCGTACTGGGTTTGTTTTCCAAAACTATGCCCTTTTTGCGCACATGACGGCTCGCCAGAATATTGCCGAAGGTTTGATTACCGTGCGTGGCTGGAAGAAACAGGAAGCTCTGACTCGTGCACAGCAGATTCTGGATGATATTGGCCTTGGCGAGAAAGGT…
VP0007	1	amino acid ABC transporter permease	ATGGGATTTGATTTTAATTACATGTTGGAACTGCTGCCGATATTGCTCAAATATCTTGGCACAACCATGGAAATGGCCACATGGGGCTTGGTCTTTTCACTGATTTTAGCCGTCATTTTGGCGAACATTCGCGTATTTAAGCTGCCAGTTCTCGACCAATTGAGTCAACTGTACATCAGCTTCTTCCGTGGTACCCCACTGTTAGTACAACTTTTCTTGCTTTATTACGGCTTGCCACAAATCTTCCCTGTGATGGTGGGTATCGATGCATTTTCTGCCGCAGTGATTGGTTTAACGTTGCACTTTGCCGCTTATATGGCCGAGAGTATTCGTGCTGCAATCATCGGTATTGATCGCAACCAAATGGAAGCGAGCCTATCGGTCGGCATGACAACGCCA…
VP0012	1	DNA polymerase III subunit beta	ATGAAATTTACTATTGAACGTAGTCATTTAATCAAACCGCTACAACAGGTTTCGGGCGCTTTGGGTGGCCGACCAACCCTGCCTATTTTGGGCAACCTACTGATTAAAGTAGAAGAGAACGTGCTATCAATGACCGCGACTGACCTAGAAGTGGAATTGGTGAGCAAAGTGACTCTAGAAGGGGATTTCGAAGCGGGTAGCATTACCGTTCCTTCGCGTAAGTTTCTCGATATTTGCCGTGGCTTGCCAGACGATGCGATCATCACTTTTGTGTTAGAAGGCGATCGCGTGCAAGTTCGTTCTGGTCGCAGCCGTTTCTCACTGGCAACGCTACCAGCGAATGACTTCCCGAACATTGAAGATTGGCAAAGTGAAGTTGAAGTGTCACTGAGCCAAGCG…
VP0015	1	hypothetical protein	TTGCCATTTTGTCCGCTTGAGTGCTTTTGCTTTCTTTTTCCTGCTCGCTATAGTGCTGTAGAGCTTTCCAATCATACGAGGTTAGAAAACATGGTGACGATTTTCCTGAACTAA
VP0016	1	hypothetical protein	ATGTTTGAACGCTGGTTCACTGCGTACTGCTTGGCGCTGCGAACTTGGTGGTTAACCAGTCGCTTTTTAACCTATCAATCACCACTAAGATTACTGTCGCTGTTTGAAGCCTACGAACAGCAAACCCAGTGTCGCAACTTAGCCCGAATTGCGATTGGCGACACCGTTCGCTTAGTGGATCTTGACCGCTCCTATCAATATCGCATGACGTTAGTTGATTCACGTAAGAGCCAACCTCTTGCGGGGATGCTAGCTGTTGATTCGTACTTAGGTTCCCGATTGTTGGGGAGCTCTCAGGATGAGGTCTTAGAACTCGAGATATTCAACCAGCGCCGCTGCTTTGTGATTACCGAAATCATTCATCAATCACAGCCGCCAACACCGCATCTGGTGTGTAGC…
VP0018	1	16 kDa heat shock protein A	ATGCGTAACGTAGATTTCTCACCACTATACCGTAATGCAATTGGCTTTGATCGTCTGCTAAACCTGATGGAAGCGAATACAGCGAAAAATACTTCTGGCGGTTACCCTCCGTACAACATCGAGCAAAAAGATGAGCACAACTACCGTATTACTATGGCAGTTGCTGGTTTCTCTGAAGACCAACTCGATCTAACTCAAAATGAAAACATGTTGATCGTGAAGGGCGAGCGTAAAGCCGAAGAAGGCAAAAACTACGTGTACCAAGGCATTGCAGAGCGCGATTTTGAACGTAAGTTCCAACTAGCGGACTATGTAAAAGTGACTGGCGCTTCAATGGAAAACGGCCTATTACACATTGACTTGGTTCGTGAAATTCCAGAAGCAATGCAACCACGCAAA…
VP0019	1	valine--pyruvate transaminase	ATGCAGTTCTCAAAGTTTGGTGAAAAATTTAATCAGTATTCAGGTATTACGCAGTTAATGGACGATTTGAATGATGGCCTACGCACGCCAGGTGCCATCATGCTCGGTGGGGGTAACCCGGCCGCCATTCCTGCCATGCTCGATTACTTTCACCAAGCCAGTGAAGAAATGCTCGCCAGTGGCGAACTCGTCGCCGCGCTCACTAATTATGATGGCCCTCAGGGTAAAGACGTGTTCGTCAAAGCGCTCGCACAGCTGTTTCGTGAAACATACGGCTGGGACATCAGTGAGAAGAATATTAGCCTGACGAATGGCAGCCAAAGCGGGTTCTTCTACCTATTTAATTTGTTTGCTGGTCAGCAGCCAGATGGTTCGCACAAAAAAGTCCTGTTGCCTATC…
VP0022	1	glycyl-tRNA synthetase subunit alpha	ATGCAAAAATACGATATCAAAACCTTCCAGGGAATGATCCTCGCGCTGCAGGATTATTGGGCTCAAAATGGTTGTACCATTGTTCAACCGCTAGATATGGAAGTGGGTGCGGGTACCTCTCACCCAATGACCTGTCTACGAGCGCTTGGCCCAGAGCCAATGTCGACAGCTTACGTACAACCTTCACGTCGTCCTACTGATGGCCGTTACGGTGAAAACCCTAACCGTCTTCAGCACTACTACCAATTCCAAGTAGCGCTAAAACCATCGCCTGACAATATTCAAGAGTTGTACCTTGGCTCCCTTGAAGTTCTTGGTATTGACCCACTTGTACACGACATCCGTTTTGTAGAAGACAACTGGGAAAACCCAACACTAGGCGCATGGGGTCTAGGCTGG…
VP0025	1	sulfur transfer protein SirA	ATGAGCTTTAATCCTGAACTGGCAACAAAGACGTTAGAGGCGGAAGGACTGCGCTGCCCAGAGCCAGTGATGATGGTCAGGAAGACAATTCGCAACATGCAAGATGGTGAGGTTTTGCTAGTAAAAGCGGACGACCCATCGACAACTCGAGATATTCCGAGTTTCTGCCGCTTTATGGATCACCAGTTGATTGCAGCGCAAACAGAACAACTGCCTTATCAGTACCTGATTAAGAAAGGTTTGGAATAA
VP0026	1	hypothetical protein	ATGTTAACAGCGTTAGACAGACTCACGATTTACTCAGTGCTGTGTTTTATCTCGTTCTGTGCATTGGTACTTAGAACGCCAGCTGAAACCTCATTGATGCCTTTAGCAGGCATGAGTGCAACCATTATTGGGATTTGGATTGAGATGCACAAATGGTCAGGTGCATCAGAGCAAGAGAATTAG
VP0032	1	potassium uptake protein TrkH	ATGCAATTTCGTTCAATTATTCGAATCGTCGGGCTTTTGCTCGCGCTTTTTAGTGTCACCATGTTGGCACCCGCACTGGTTGCGCTTCTTTATCGAGACGGCGCTGGTGTACCTTTTGTCACGACTTTTTTTGTGCTGCTTTTTTGTGGAGCGATGTGTTGGTTTCCTAACCGTCGGCATAAACATGAGCTCAAATCACGTGATGGCTTTCTTATCGTTGTTCTTTTCTGGACGGTTTTGGGCAGCGCGGGTTCGCTTCCATTTTTAATCGCAGATAATCCCAACATTTCTGTGACTGACGCTTTTTTTGAATCCTTCTCTGCTTTAACTACGACAGGGGCGACCGTTATTGTCGGACTTGACGAGTTACCTAAAGCGATTTTGTTCTACCGCCAATTT…
VP0034	1	DNA-binding transcriptional regulator IlvY	ATGAATATCAAAAGCCTGCAACTTTTCATTCATCTCTGTGAGAGTAAAAGTTTTGCCAAAACCGCTGCAGCCATGCACATCAGTCCTTCTGCCCTCAGTCGGCAAATACAAAAGTTGGAAGAAGAAACAAATCAACAGCTGTTTGTTCGCGATAATCGCAGTGTAGAGCTGACAACCCAAGGCAAAAAATTAATGCCTGTCGCGTTAAAAATTCTTAGTGAATGGCAACAGTATCAAAACCATATAAAAGGAACCGAAGGCGAGCTAAAGGGAGAAATCCGTCTCTTTTGTTCGGTGACCGCCAGCTACAGCCATTTACCAGAGTTAATTTCCGATTTTCGTCTTCAGCATCCTTTTATTGAATTTAAGCTATCAACCGGCGACCCAGCTCAAGCAATC…
VP0035	1	ketol-acid reductoisomerase	ATGGCTAACTATTTCAATACCCTAAACTTGCGCGAGCAATTGGATCAACTTGGTCGTTGTCGCTTTATGGATCGTGAAGAATTTGTATCTGAAGCGGATTACCTGAAAGGTAAAAAAGTGGTCATTGTGGGCTGTGGTGCTCAAGGTCTAAACCAAGGCCTAAACATGCGCGATTCTGGTCTTGATGTGTCTTACGCACTACGTCAAGCTGCGATCGATGAACAGCGTCAATCGTTTAAAAACGCCAAAGATAATGGCTTTGAAGTTGGTAGCTACGAAACGCTAATTCCTCAAGCAGACCTGGTTGTTAACTTAACGCCAGACAAACAGCACACTAACGTTGTTGAGACGGTGATGCCACTAATGAAAGAAGGCGCTGCACTAGGTTACTCTCACGGT…
VP0036	1	hypothetical protein	ATGTTTGACCCAAAGAAATTAGAGCAAATTGCTAAACAAATTCATGACTCAATGCCAGCACCAGTAAAAGAGCTAGGCGCAGACGTTGATCAAAAAGTTCGCCAAGTAATCCAAGGCCAACTAAATAAGCTAGATGTAGTAAGCCGCGAAGAATTTGATGTTCAAACTCAAGTTTTACTACGCACGCGTCAAAAGCTGACGGAAATGGAAAAGAAATTATCCGAGCTTGAAGAAAAGCTAGCTGATAAATAA
VP0038	1	multidrug resistance protein	ATGCGCTTTACTGATGTTTTTATAAAACGTCCAGTTTTAGCGGTATCGATCAGCTTTTTGATTGCACTACTTGGTTTGCAAGCAGTGTTCAAAATGCAGGTTCGTGAATACCCTGAAATGACAAATACGGTGGTTACCGTAACCACCAGTTACTACGGTGCAAGTGCCAACTTAATCCAAGGCTTTATTACTCAGCCTTTGGAGCAAGCAGTAGCACAAGCCGACAACATTGATTACATGACTTCTCAATCGGTACTGGGTAAATCGACCATTACTGTAAACATGAAGTTGAATACTGACCCGAATGCGGCGTTGTCTGACATTCTGGCGAAAACCAACTCGGTACGTTCACAGCTTCCAAAAGAAGCCGAAGACCCAACCGTAACCATGTCGACTGGT…
VP0040	1	TetR family transcriptional regulator	ATGACGGACAACCCTGCTGTAGATAAACGCGATCAAATACTTGCCGCTGCGGAGCAGTTAATTGCAGAGTCTGGCTTTCAAGGGCTTTCTATGCAAAAGCTGGCCAACGAAGCGGGTGTCGCCGCCGGGACGATTTATCGCTATTTCTCAGACAAAGAACACCTATTGGAAGAAGTGCGTCTTAACGTAGCCAAACGCATTGCCTCTGCAGTGCAAGCGGGCGTTAATGACGACATGCCATTGAAGGAATGCTACCGAACCATGTGGCTCAACATCTGGAATTTGGCGGGTTCCAACTTAAACGCCATCAGTAATCGAGTTCAATATGATTCGTTACCTTGCACAACAAGAAACAAGACGTGGGAACTTGAGCGAAAAATGTTTGCCCAAGTAGATCGC…
VP0041	1	ATP-dependent DNA helicase Rep	ATGAAGCTGAACCCTAGACAAGATGAAGCCGTAAAATACGTGTCTGGTCCATGCCTAGTGCTTGCCGGCGCAGGCTCAGGTAAAACGCGCGTAATTACTAATAAAATTGCTTACTTGGTTCAGCAATGTGGTTACAAAGCAAGAAACATCGCGGCCGTGACCTTTACCAACAAAGCCGCCCGCGAGATGAAAGAGCGTGTTGGTCAAACCTTGGGTAAAGCCGAGTCGAAAGGTTTGATGGTTTCTACTTTCCATACATTGGGCTTGAATATCATCAAACGTGAGTACAAGCAGCTTGGTTTAAAAGCGGGCTTTTCGTTGTTTGATGATCAAGACCAGATGGCGCTGTTGAAAGAGTTGACGGAAAAGCAACTCGACGGTGATAAAGACCTACTCAAA…
VP0042	1	cytochrome c5	ATGGATATGTCTCGACAAATGATTAGCGTTTTGTTCGCTGCCTTAACTTTCTCTACGGCAGCTTTAGCTTCTGACATCAGCCAAACTGAATACGATGCGATCGCAGAACGCATCAAACCTGTCGGTGATGTTTATCTAGCAGGTTCAGAGCCTGTGAAGGAAGAACCAACCGGTCCACGTGATGGCGCCAAAGTTTACGGTACTTTTTGTATTGCTTGTCACGCATCTGGTGTAAACGGCGCGCCAAAATCGGGCAATGCTGACGATTGGGCTCCGCGTATCGCGCAAGGCAAAGACGTGCTAGTGAAGCACGCGCTTGAAGGCTTTAACGCGATGCCTGCAAAAGGTACATGTATGGACTGTTCTGATGATGAAATCATTGCAGCCATCGACCACATG…
VP0044	1	hypothetical protein	GTGCTTAAAGCGATTTTTTTTGATATGGACGAGACGTTATGTGGCACATCCCAAGCAGACAAAGCTGCAGGGCAAAAATTTGCTGCCTGGATTCAACAAACGTATCCACAAGTCTCTGATCCTCAAGCATTCTTACAACGCTATTTGCAAGGGGTATATAAAAAGCTCAACGCAGAGTTTCCTCAGCTGGTTGCTCTTCTTCCAGACGAAAATGCTTTTCGCTGTGGTCTGATCCAAACGATTTTGGCGGAGAACGGCATCCACATCGATGCAGAGCAAGCTCAGCAAGCACAACACTATTTTGATTCAGCACGTATGGGCGCGTTCACTTTCTTCCCTGGCGTAAAAGAAATGCTGACGGATCTACATAAGCACTACAAACTCGTCGTGATCACTAAC…
VP0045	1	hypothetical protein	ATGCGCCCGTTATGCGGTTTAATGATTAAGCCAAAAGAACAGCATCACTTAAGCGTAAACGAAACTGCACAATTTGCTGACGGATTGCCTCTTTACGATGCGATTTAG
VP0047	1	peptide ABC transporter ATP-binding protein	ATGTCACTATTAGAGGTGAAAAACCTTCGTATTGAGTATCCATCCCGACACGGCGTTCACGCGGCCGTGAAATCACTTTCGTTTAATATTGAACGAGGTGAAATCGTGGGTGTTGTTGGCGAATCCGGTGCGGGTAAGTCCACCGTTGGTAACGCCGTTATCGATTTGCTGAGCCCTCCGGGACGCGTTGCCAGTGGCGATGTCTTTTTGGATGGTGAAAAAATCTCTGGCTTAACACCAGAAGCGATGCGTAAGGTGCGTGGCTCGAAGATTGGTTTTATCTTCCAAGACCCTATGACCTCTCTTAACCCTTTGTTTACGGTTGAGCAGCAGCTAAAAGAAACCATTCATGCCAACATGAAAGTGTCTGACGACGAGGCGTATCAACGCGCGTTGTCT…
VP0048	1	peptide ABC transporter periplasmic peptide-binding protein	ATGAAAACCATGAAAAGCAAATTAGCAGTGGCGCTAATGGCTGCGGGCCTTAGTTTTAATGCGCTAGCAGCAGATATTAAAGTTGGCTACGCTGCTGACCCAGTATCGCTTGACCCGCATGAGCAATTGTCTGGCGGTACACTGCAAATGTCACACATGGTATTTGACCCTCTAGTTCGTTTCACTCAAACAATGGACTTCGAACCTCGTCTAGCAGAAAGCTGGGAACGTGTTAACGACACAACGGTACGCTTCAAACTGCGTGAAGGCGTGAAGTTCCACTCTGGTAACTCGCTAACAGCGGATGATGTGGTGTGGACATTTGAGCGTCTACAAAGCTCTCCAGACTTTAAAGCGATCTTCGACCCGTACGAGAAAATCGTAAAAGTGGATGACTAC…
VP0050	1	peptide ABC transporter permease	ATGAGCCAAACCAATACTCCTGCTGCTCCTTCAGCCGTTCCATCTGCGTGGGAGCGCTTTAAAAACTCGGATTTCTTGTACTACTTCAAGCGCGACAAAGTGGCGATGGCGAGTTTTACGGTGTTTCTGATGTTCTTGGTGCTGGCACTGGCGGCGCCAATTCTGGCACCAACTGACCCGTACGATCTGACATCTATCGATATCATGGATTCAGAATTACCACCATCTTGGATGGACGGCGGTGAAGAACGCTTTGTGCTCGGTACGGATGAGCAAGGCCGTGATATTTTATCGACCATTCTTTACGGCTCTCGTTTGTCGCTGACGATCGGTTTCCTCGCGGTCGGTCTACAGCTTGTACTGGGCATCATCATTGGTTTGTCGGCAGGCTACTTCGGC…
VP0055	1	RNA polymerase ECF-type sigma factor	ATGGCAACGACTTCAGCCCTAACCCACATTATTCAGCAGTGGCAGTCTGGTAATAAACAAGCCGAAAGCGAGCTGTACCAATTCGCCTATTTGCAACTGCGTAAAATCGCCCAACAAGAACGTGAGCGCAACGCCGAAAAATACGGCACCGACAACATGGTATTGGCAGACAGCGTCAACAGCACCACCGCATTGATTCATGATGCTTACCTAAAGATGTCAAACTGCGACATGAGTGAAATCGCCACCAAGCGTGATTTTTTCTTAATGGCAGCTAAAGTCATGCGCCAAATATTGATCGACAACGCTCGCTCACACCAAGCGCAAAAACGCCAACACATCACATTGATGAAGGACGAAGAAGACCGCTTTGAGCAGTTGATCATCATGGACAAAGCC…
VP0056	1	hypothetical protein	ATGTATACACGTTCAGTGGTATTTTGGCTGTCTGCATTGACGGCTACGTCCACTTTGGCGGCAGATGCTTCTGCAGCCACTTCACACCCGCCAGCTTCAACCTTGAAGCAAGGCTACTTTATCGACTCTCCAGTGACTGGCCTGTATTACAAAACCAGTTCCAATATCACAGGAGTCACTCAGCAAGGCGCATTTCATTACCAACCAGGTGATGTGATCAGCTTCTTCCTTGGTAACGATGACAAAGGTTATCTGCTGACAACCTTATCGAGCCAAGAAGTGCTTACGCCAACGATGGCAACCACCAAACCCAGTCGCAGCATCAATATGACGCGTCTGCTGCTTTCTCTCGACAGCACGCCTGAGAATCGTGAGGAAATTGTCTTAGCCAACCGTGTG…
VP0061	1	multidrug transmembrane resistance signal peptide protein	ATGAGTCAATTTTTTACGATGTCATTTGGATTTGTCGTGATGGCTGCCTTGGTCGATATCATGGCCAATATGGCGCTGACACGCTCAAAAGGTTTTAAATACAAAGGCTGGGGCATTGCGGCGATTGTGTTGGTACTGACAGCATTCACGCTGTTGGCACAAGCGGTTAAAGAGATCGACTTAGCCATTGCTTACGCCTCTTGGGGCGCGATTGGTATCTTGGGAACCGCAGTGGGTGGAGCCTTGCTGTTTAAGCAGAAACTCAAGCCAATCGGCTGGTTTGGTATCTTTGTGGTGATTGCTGCGGTCGTGGTGATGAAAACCGCTTAA
VP0069	1	hypothetical protein	TTGTTAAGTTACCGCCACAGCTTCCACGCTGGCAACCATGCCGACGTGGTCAAACACATCGTTCAAAGCCTCATTCTTGATGCGCTGAAACAAAAAGATAAGCCATTCGTTTATCACGATACCCACTCGGGTGTGGGCCGTTACGATCTGACTCACGAATGGTCTGAGAAAACGGGCGAATACAAACAAGGCATCGCGCGTATTTGGGATAACCCAAACATTCCTGAAGACATCAAAAGCTACATCGATGCCATCAAAGCACTCAACAACGGCGATAAGCTGCGCTACTACCCAGGCTCACCGCGTGTGGCACGTGCGCAAATCCGCCCACAAGACCGCATGGTGCTGACAGAACTGCACCCAGCCGATCACCCATTGCTGGAGCAAGAATTCCATCGC…
VP0070	1	oligopeptidase A	ATGTCTAATCCACTTCTAACGTTTACGGACCTACCTCCGTTTTCGCAAATCAAACCAGAACACATTAAACCTGCTGTCGAGCAGGCGATTGCAGATTGTCGCGCCAAAGTTGAAGAGGTGCTAAAAGACAACACCAACCCAACTTGGGAAAATGTGATTGCTCCTCTAGAAGAAATTGATGACCGTCTGAGCCGCATTTGGTCGCCAGTTGGTCACATGAACTCTGTGGTGAACAGCGAAGCTCTGCGTGAAGCGTACGAAAGCTGCTTACCAATTTTGTCGGAATACGGCACTTGGGTTGGTCAGCACAAAGGCCTGTACGAAGCGTACAAAACCATCAAAGCGAGCGAAGAATTTGCAACGCTAACGCGTGCCCAGCAGAAAACCATCACCGATGCG…
VP0072	1	DNA-binding transcriptional regulator AsnC	ATGAATGCGAGCCTGCCGAAACTCGACGACCTTGACCGCGCAATCTTAAAAACACTTATGGCAGACGCCAGAACGCCTTACGCCGAAATGGCTAAGCAGTTCGATGTCAGCCCTGCCACCATTCATGTGCGTATCGAAAAAATGAAATCGGCTGACATAATCGAGGGTACGGAGGTGATCGTAAATACCAAGAAGCTCGGCTACGATGTGTGTTGCTTTATTGGTATTAACCTTAACGCGGCGCGTGACTACCATTCCGCGTTAGAAAAACTCAATGCTCTCGATGAGGTAGTGGAAGCTTACTACACCACAGGCGCGTATAACATATTCGTCAAATTGATGTGCAAATCGATTGAAGAGCTGCAATTTGTGCTGATTGATAAGCTGCAAGCCATTGAT…
VP0073	1	hypothetical protein	TTGCAACTGCAATTGATCTGTGAAGACCCGTCTCAACAATCTCATCTCGACGAACTGGCTGCGCGTTGGCAGCTTTCTCACACTGACGAGAGCGACTTTGCTTTGGTGCTGACTGCGGAGCGTTTAGAGCTGCGTAAAGTCGATGAGCCTAAGCTCGGTGCGATTTTTGTCGATTTGATTGGTGGCGCGGTGGGTCATCGCCGTAAATTCGGTGGCGGTAAAGGGCAAGCGATCGCAAAAGCCGCAGGCTTGAACAAAGGTGCGACCCCAACCGTGTTAGACGGCACGGCTGGCCTTGGTCGTGACGCGTTTGTGCTCGCATCGCTAGGTTGTAAAGTGCAGATGGTCGAGCGTCACCCAGTCGTGGCGGCCTTGTTGGATGACGGTTTGGCTCGCGCG…
VP0074	1	hypothetical protein	ATGTCTAAACGCTTATGTAAGATGAACCGCAAACAAATTGCGGCCAACTTGGGTGACATTCACCGTTTGGTCGTCGCACCTAAGTTCGTTTGTCGCTCTTGTGCACGCTCTTCCGCTTCTAAAGACTCATTGTGTAAGCCTGCCGCAATTCCTCCACAAAAATGCCAAGACAAGCCGTTAAACGAGCAACAAGCATGCGGTCTGTTAGCTGAAGCACTGCCTGCACAATCCATCTCCGTCACGCCAAAACACAGCGCAGAAAAGGCGGCGATCGTGAAACGTGTGGTCGAGCGAGTGAAAGAGAAGAAACAAGCTGCGAAAGTGGTGACACCAGTGTCAATGGCGGCTCCTGCACTGTTTGATTTGGCCGATAAAAAAGCGCTTAAGAAAGCGAAAAAG…
VP0075	1	MadN protein	ATGGCTTATCTATCCGCAGTTACCCTGCTTTGGGCATTTTCATTCAGCCTGATCGGCGTTTACCTTGCTGGTCAGGTTGATTCTTGGTTCTCCGTGTTCATGCGTGTGGCACTGGCCAGCGTTGTATTCATTCCTTTCCTTAAATTCCGCGGCGTAAGCAAATCTCTGATCGCGAAACTGATGATCGTCGGCGGCTTTCAACTCGGTTTGATGTACTGCTTCTACTACCAGTCTTTCTTACTCCTTTCTGTTCCAGAAGTATTGCTGTTCACTGTATTCACACCGATTTATGTGACGCTGATTTATGACTTCCTGAAAGGTCGTTTTTCGCCTTGGTATTTAGTCACTGCGCTGATCGCAGTCGCGGGTGCGGCATGGATCAAATTCGCTGGCATTAAT…
VP0076	1	universal stress protein A	ATGAGTTACAAACACATACTTGTGGCAGTCGACCTTTCAGACGACAGTAAAGTGTTGATTAAGAAAGCCGTATCACTGGCTAAACCTCTGGATGCGAAAGTCTCTTTTATTCACATCGACGTGAATTACGCAGAGCTCTACACCGGGCTTATCGATATCAACATGGCAGAAGCGCAGCATCAAGCGATGGAAGCGTCTCGTACCCAATTGGCAAACTTTGCGGAGTACGCTCAATACCCAATCACTCATACTTTAGTCGGCAGTGGTGATTTAAGTAACGAGTTGTGCGACACCATCAAAGATTACAGTATCGATTTAGTGGTTTGTGGTCATCACCAAGATTTCTGGAGCAAGATTCTCTCTTCAACTCGTCAACTGATTAACTGTTCACCCGTCGAT…
VP0077	1	ferritin	ATGCTGTCTCAAACTATGGTCGAACAATTGAATGAGCAAATTAACCTAGAATTTTTCTCATCCAATCTATACTTACAAATGAGTGCTTGGTGTGAAGACAAAGGTTTTGAAGGTGCGGCTGAATTTTTACGTGCACACGCCGTAGAAGAGATGGAGCACATGCAACGCCTGTTCACGTATGTGAGTGAAACTGGCTCAATGCCTATCCTAGGCGCGATTGAAGCACCAAAACATGATTTCGCAAGCCTAGGTGATGTTTTCCGTGAAACCTACGAACATGAGCAAATGATCACGGAAAAAATCAATAAATTGGCGCATGTTGCATTTACAAGCCAAGACTACTCAACGTTTAACTTCCTACAGTGGTACGTGTCAGAACAGCACGAAGAAGAGAAGTTG…
VP0078	1	universal stress protein UspB	ATGATCAGTGGAGACACAATCTTATTTGCGCTAATGGTAGTAACGGGGGTCAATATGATCCGTTATCTCACCGCTCTTCGTTCTCTTATTTACATCATGCGTGAAGCGCACCCATTGTTGTATCAACAAGTGGATGGCAATGGTTTCTTCACCACTCACGGTAACGTCACCAAACAGGTGCGTTTGTTCCACTACATTAAAAGCAAAGAGTATCACCATCACCATGATGAGATATTCACAGGTAAGTGTGAACGGGTGCGTGAGTTGTTTGTGCTATCAACCGCGTTGCTTGGTGTTACCCTACTGGCGGCCTTCATCTTGTAG
VP0079	1	hypothetical protein	ATGAGTAAGAAATTTGATGTTGTTGTAATTGGCGCGGGAGCCGCGGGTTTGATGTGTGCTGCAGAAGCAGGCAAGCGCGGACGCAGTGTGCTTGTGCTGGATCATGCCAAAAAGCCAGGACGTAAAATCCTTATCTCTGGTGGTGGCCGCTGCAACTTCACCAACTACGACGTATCAGCCAGCAACTACCTATGCCAAAACCCACACTTCGTAAAATCGGCGCTGTCGCAATACACCAACTGGGACTTCATCTCCATGGTCAGCAAACACGGCATCGAGTTTGAAGAGCGCGACCACGGCCAATTGTTTTGTGTCGATGCGTTTACCGCCAAAGACATCGTGAAGATGCTGCTGGCCGAGTGTGACATGCCAAACATTCAACAGCGTTACCAATGCGAT…
VP0082	1	transmembrane protein	ATGGTTCGTTGGATGTTTATTTTCCTTGCTTTGGCTCTCGTTTCAGCGGTGCTCGGATTTAGTGGTATTGCCGGTGCCGCCGCAGCTGTCGCGCAAGTGATATTTTATCTGTTCCTGTTGTCATTAATTGTATCAATAGTATTTGTGATACTTGGAAAGAAAAACGTAAATAGATAG
VP0083	1	hypothetical protein	ATGCGAGTTACGTCATTTATTTATCGTATCGCCGCAGTATTTGGTTTGGTGTTTGCTTTAGCGGCGTGTAGTGATGAAGGGCCAATGGAAAAAGCGGGCAAAAAATTGGATGAGACTGCGGAAGAAGCGCAAAACGCCATTGAAGATGGTTGTGAAAACCTTAAAGAGAATCTGAACGCGGAAGACAAAGATTGTTAA
VP0086	1	hypothetical protein	ATGACATTGAATAATATGCGAGTAATGGAATTACTCATTAAAATGGCGCACCATCGCCAAACGTGTTTACCGCTTGTCGATCCTCATTCACATATGAATATTGCTCGATCAGCCTATCGGTTCGTTAAAATAGAAAAAGTGATGATCAAAAAAATGGTCGATCTATTTTTTGATCAAAATGGCGACGACTTTATCGCAGAACACGCCAACAAAACGGGAATTGCTACTCTCGGTAATTATAAAGAGATGCATTTTATGAATGCGCAATTACTGAGTGAGTTAAAACAGCTCCTCCGAGAGTTGGATGATGCCAACTTAACAGCGCTGATCTCGTACTGGGTGGCGGCGTTACAAGTCGAAAACGACGAGCTGGAAAAACATTTACCTCAAGGTGAGTAG
VP0087	1	hypothetical protein	ATGAGAAATGAAAACATCGCCTCAATCATTGAGCTTATTCACAGCGGTAATGATATTTACAAGAAAGCGATTGATAACATCGACAACACATCGCTAAACCATGTATTGCAGGATCTGGTTCATGTACGAGAACACGCCGCATTAGAGTTGAAACCTTATGCGATTGCGAATCCTCAAACTGCCGACGACACGCCCGCGTCTTACACCATCAAGGCACGCGAAGTGTACAGTGATGTCATGAAAGAAGTGTCGTCAGACAAAGAATCGATGTACTTGGAACAGCTCGAAGGCGTGGAAAGTAAGGTATTGAAAGAGATCGAAAACGTCATCACCGCGCAGCCAGAGCAAGCAGATAACGCAGTGCTACTCAAAGTGCGCAGTGACATCAAAAGCTGTAAA…
VP0089	1	hypothetical protein	ATGAATGACTCCGAGCATACCATCAATGAGCGCCAAGGCTCGGCTACTGCAGACAGTAGCCGAGCCCTAAATGGGGCTAAAAATCAGGAAGTTGAACAAGCCATTAATGGGCTACGAGCCATTTTGTCACAGATTGACGACCTTTCGACGTCACTGCGAACGTGGTCGGGCTCGACGTTGGATTTGTTTCTGCTAGAGATGAAAGTCAACGTGGCGGCAGCGCGCCAAATCGTGATGTTCAGCGTCATTTTTACACTGCTGTCGGTGCTGTTTATCTTCAGTGTGTGTTTGGCTGCGGGTGTAGTGACGTACCACTTTACCGCTCAACTACTGCTAAGTGTTGGCGTGTTTATTGTGTCGTTAGGTCTAGCGTTAGTTGGGTTAGCGTGGTGGCAGAAG…
VP0093	1	hypothetical protein	ATGAACGAGCGTCGTGCCCTAGGATTTGGGCTCTCAGCAGTATTACTTTGGTCAACGGTTGCAACCGCATTTAAACTGACATTAGCGGAATTTACGCCGATCCAAATGCTGTGTATCGCCAGTATGGTTTCTGCCATCGCGCTTACGATTGTGTGCGGTGTGCAAGGTAAATTAAACCAGCTAAATGCTACTTTTCTCTCTAATCCTTGGTACTACTTGCTGCTTGGTTTGATCAACCCGTTGGCGTATTACTTGATCCTATTTAAAGCGTACGATTTGCTGCCCGCTTCTCAAGCGCAGGCCATCAACTACAGCTGGGCCATTACGCTCACCCTGATGGCAGCGGTGTTTTTGGGGCAAAAGATTCGTGGCAAAGATTGGATAGCGTGTGGATTCAGT…
VP0094	1	hypothetical protein	ATGCAATGGATTCTTGAGCATCAATCTCTCATTCTTTCTTCTCTTTTTGCCGCGACAGCGAGCGGTGTCGCCGTGGGTTGGTGGGTAAAGCAGCGCTTTATTACCCAGACTCAACTACTCGAACATCAGTTGGTGTCAGAAAAACAGCTTCACCAACAACAGCTTGAACAAGTAAAGCAAAGCCTTGCCGATGCGCAGCAAGAGTTAGATGAACTCGACAACGAGCGCGATAAAGCGGCCTTTGAAGTGCGCCAATCGCACGGCAAGTTGATGGCGGCCATGGAGAAATTGCGTTACTTCGAAGCCGTAAAACAAGAACGTCAGCAGTATTTTGATGAGCTGGGCCAAATGCGTGAACAAAAATCCCGTTTGGAAACGCAGCTTCGTGAGCAGCAGGCG…
VP0095	1	ubiquinone/menaquinone biosynthesis methyltransferase	ATGACGGACACAAGCTTGCAATCCAATACAGCGTTAGAGAACGAAACGACCCACTTTGGTTTCACCACAGTGGCGAAAGAAGAAAAAGTGACCAAAGTTGCCGAAGTTTTCCACTCAGTGGCAGCGAAATACGACATCATGAACGACCTGATGTCAGGTGGTATTCACCGCCTTTGGAAGCGTTTTACGATCGATTGCAGTGGCGCTCGTCCTGGTCAGCGCATTCTGGATCTAGGTGGTGGTACGGGTGACCTAACCGCGAAATTCTCGCGTATTGTGGGTGACCAAGGCCACGTTGTTCTGGCAGATATTAACAACTCAATGCTGAATGTTGGCCGCGACAAACTGCGCGATAACGGCATTGTGGGTAATGTACACTACGTACAAGCTAACGCAGAA…
VP0096	1	hypothetical protein	ATGCCATTTGAACCTCTTATCACTGCTGTCATTGAAACTTCGCTGAACACACTGATTAAAGACGATCCTGCATTGGGTCGTCGTTTAGCGCGTCTCAAGGGCCAAGTTATCCAAGTTCACCTCAAAGAAATCGACAAGACGCTGACGTTTGTTTTCAGTCAGCAGATTGATGTGCTGGGTAACTACGAAGGTCAGCCTGACTGCTATCTCTCGTTGAACTTGAGCGTGCTGCCTGAGCTGCGTGACCAAGCCAACATCACTCGCTTGATTAAGCAAGACAAGCTTGAACTTGAAGGTGATATTCAACTGGCGCAGAAATTTTCTCAGTTGATGACCGATTGCAAACCGGACATTGAAGAGTGGTTATCTCGCGTAACAGGCGATGTGGTTGCACACACT…
VP0097	1	ubiquinone biosynthesis protein UbiB	ATGACGCCAGCAGAATTAAAGCGCTTATACCACATCATCAAAGTGCAGCTGGAATACGGCTTGGATGAGTTGTTGCCCGATCATCAACTGACCAAAGCGCCATTATTGATGCGCAAGAGCCTATTCTGGATAAAGAACCAACACCCAGAAAAACCGCTTGGCGAACGCTTACGTCTTGCGCTGCAAGAACTTGGCCCAGTGTGGATTAAGTTCGGTCAGATGATGTCAACGCGCCGCGACTTATTTCCTCCGCATATCGCCGATCCACTGGCGCTGTTGCAAGACCAAGTTGCACCGTTTGACGGCGAGCTGGCCAAGCAGCAGATGGAAAAAGCGTTAGGTGGGCCGTTAGAGAACTGGTTTACCGAGTTTGACATCAAACCGCTGGCGTCAGCGTCC…
VP0098	1	twin arginine translocase protein A	ATGGGTGGTATCAGTGTTTGGCAACTTCTAATCATTGCTGTAATTGTTGTATTGCTATTCGGAACTAAGAAACTACGTGGCATCGGTGGCGATCTAGGTAGTGCCGTTAAGGGCTTCAAAAAAGCAATGAGCGATGAAGATTCTGCGAAAAATGAAAAAGACGCAGACTTCGAGCCAAAAAGTTTAGAAAAACAGCAGCAAAAAGAAGCTGCACCTGAAACTAAAAAAGACAAAGAGCAGGCATAA
VP0100	1	hypothetical protein	ATGTCTACCGTCGAGCAGACACAGCCTTTAATTAGTCATTTGTTGGAGCTTCGCAACCGACTACTGCGTTCAATTTTGGCAGTGTTGGTGGTGTTTGTCGGGCTAATTTATTTCTCTAACCACATTTACGAGTTTATCTCCGCACCTTTGGTTGAACGTTTACCAGAAGGCGCGACGATGATCGCAACCGATGTGGCATCACCATTTTTCACTCCTCTAAAACTGACGCTTATCGCTTCAGTATTTGTTGCGGTGCCGTTTATTTTGTATCAGGTTTGGGCCTTTGTTGCGCCAGGTCTGTACAAGCACGAACGTCGTTTGATCATGCCATTGCTGTTTTCTAGCTCGTTGCTGTTTTACTGTGGCGTGGCCTTTGCGTATTACGTGGTATTTCCACTG…
VP0103	1	hypothetical protein	ATGATCGATACCCACGCGCACATATACGCGAGCGAATTTGATAACGACCGCGATGAAGTGGTTGAGCGCGCCTTAACTCAAGGCATCACTAAGATTTTGCTGCCGAATATCGATCTGGACTCGATTGAACCGATGTTGCAGACCGAAGCAGCGTATCCGGAAGTGTGCCACTCAATGATGGGTTTGCACCCATGTTACGTTGATAGCAACGTTGATCAAACGCTAGAAATCATCCGAGGCTGGTTCGAAAAACACAACTTTATCGCCGTGGGCGAAATCGGCATCGACCTGTATTGGGATAAAACCTACCGAGCAGAGCAAGAGATGGCTTTCGTCACCCAACTCAATTGGGCAAAAGAGATGGATTTACCTGTGGTGATCCACACCCGCGATTCCATC…
VP0104	1	delta-aminolevulinic acid dehydratase	GTGTCTGTATCAATTCAAGGTCCATTCCCTGCACGCCGTATGCGTCGTTTACGTAAACACGATTTTAGTCGTCGTTTGATGGCTGAGAACCAACTTTCCGTGAATGATCTGATTTACCCAATGTTCATCCTTATGGGTAAAGATCGTCGTGAGAGCGTGGAATCCATGCCGGGTGTAGAGCGTTTGTCGATTGATTTAATGCTAGAAGAAGCACAATACCTCGCAAATCTAGGCGTTCCTGCCATCGCGCTTTTCCCTGTCGTAAACCAAGACGCTAAAAGCTTATGCGCTACCGAAGCTTACAATCCAGAAGGTTTGGTTCAGCGCGCAGTACGTGCACTAAAAGAGCACGTGCCACAAATTGGTGTGATTACAGACGTCGCACTAGATCCGTTCACC…
VP0105	1	hypothetical protein	ATGCTGATTCGTGAAGGCACGTTGGAAGAGGCACTTCAAGTGGTCACTCGAGTGAAAGAGTTTGCCAACGGAGAAACCTTAGATTCGATGTCACAGCGTCTTGGAGACAAAAACAGCCTAATCCTAGTGGCTGAGAAAAACGGTGCTATTGTCGGTTTTAAAATCGGCTACGAACTGGATGAAGACACCTTCTATAGTTGGTTTGGTGGTGTTGCGCCGCAAGCTCGAAATGAGGGAGTCGCGCAGATGTTGTTAGAGGCTCAAGAAGAATGGGTCGCAGAGCAAGGCTATAAAACACTAAAAGTGAAATCTCGAAACCAATTTCCTGCCATGCTCAGATTGTTGTTGAGAAATGGATATCTTATTGAAAAATTTGAAGAAAAAATCAATCTTCGTGAA…
VP0107	1	DNA polymerase I	ATGGCAAGTATTCCTGAAAATCCGCTGATTCTTATCGACGGTTCTTCTTACCTATATCGCGCTTTTCACGCTTACCCGGGCACGATGAGTAATGGTGAAATCCCAACCAACGCAGTTTACGGTGTGGTGAACATGCTACGCAGTATGATGCGTCAATTTGCGTCTGAGCGTATTGCGGTGGTGTTTGATGCGAAGGGTAAAACCTTCCGTGATGAGATGTATTCAGAATACAAAGCGAATCGTCCACCAATGCCGGACGATCTGCGTTGCCAAATTGAACCATTGCACAACGTTATTCGTGCGATGGGTTTGCCGTTGATCTGCGTTCCTGGCGTGGAAGCAGATGACGTCATCGGTACGTTGGCTTACCAAGCCTCGCAACAAGGCATGCCTGTTTTA…
VP0109	1	ribosome biogenesis GTP-binding protein YsxC	GTGAGCGTAAAAATTCATTACCAAAATACGCATTTCATCACCAGCGCGCCCGATATTCGCCACTTACCGGAGGACGAAGGTGTCGAAATTGCGTTTGCAGGACGCTCAAACGCTGGTAAATCGAGTGCACTTAACCGTCTAACTAATCAAAAAAGCTTAGCCAAGACATCAAAAACACCTGGTCGTACCCAATTGATCAACCTATTCAAAGTAGAAGAAGGTTGTCACATTGTCGATCTACCGGGATATGGTTTTGCTCAAGTACCGGTAGAGATGAAAAACAAATGGCAGAAATCTTTAGGTGAATACCTACAGAAACGCGAGTGCCTAAAAGGCCTAGTGGTTCTGATGGACATTCGTCACCCAATGAAAGATCTCGACCAGCAAATGATTTTCTGG…
VP0110	1	cytochrome c4	ATGAAGAAATTAGCGCTAATTTTGAGTCTTTTAGCCAGTTGCTCAGTATGGGCCCAAGGTAATATTGAGGCTGGTAAAGCAAAATCACAAACCTGTGTCGCCTGTCACGGAGCAGATGGCAACAGTGCAATCGCAATGTACCCTAAACTAGCAGGCCAACACGCTAAGTATCTTGAGAAGCAGTTAAAAGATCTTAAGCTAGGTATGACAAGTGGTGGTAAACAAGGTCGTTACGATCCTGTAATGAGTGGCATGGCAATGCCGCTAAGCGATGAAGACATCGCAGATCTTGCAGCATACTACTCTTCTCTACCAACTTCAGAAAGCTCGACACCTGAAGATGTGGTAGCAAAAGGTAAAGTGCTTTACACCGCGGGTGATGCAGAGCGTGGTCTAACG…
VP0113	1	hypothetical protein	ATGAGCCGTAAAAAGAAATCTAGAAAGCCGGGTGCCGCTGGCGCACCTGAGTTTGTTGTAACTCGTAACCGTACCGAATCTGACGTTGAAGGCCGTCTACGCAAGCGCGCGAAAAAGCGTAAAGGCTTGAAGACAGGTAGCCGCAACTCAGAAGTTAACGAACAGAAAAAGCAATCTTCTGAGCAAAATCGTGACCCACGTTTAGGCAGCAAGAAGAAGATCCCTCTGATTGTTGAACCAGTGAAGAAGATGACGAAGCAAGAGCGTCGTCTATCTGCGGAACAAGAGCTAGAAATGCTAGAAAATGACGCGCAATTGAACGTGTTGTTGGATCGCATTGAAGCGGGTGAAAACCTAGGTACAGGTCTACAAAAATACGTGGATGAGAAGCTTGATCGT…
VP0114	1	hypothetical protein	ATGAATGTAACCTTATTAGCTATTGCGGGTGCAGTGATCATTATCGCGCTGGCTTCTTATGCAGGTTACCTTCTGCTTCAATTGAAAAAGCAAAAGGAATTGCAGCTGAAGCATCAAAAGTTGGCGATCGATAAACGTAATGCCAACATTTTTGATAATGTGCATACCTTGTGTCAGGCAGGCATTCAAGGCCAGTGCGATTTGTCGGAAATCAGTATTCGCGTGTACTGCATCATGGATTATGTTCAAGGTGAGAATCGTGTGAACTTCGACGAAGTGTACCCTGCAATTTCCGAGCTTTACCATATCGTAAAAGATATGGCGCGCGGTGAAGACCGTCAGCAACTTGCCAAGAAAGAACGTATGCAACAGAACCTGACGCGTCAGAAAGCGGAAAGC…
VP0115	1	coproporphyrinogen III oxidase	ATGTCGAATCAACACACTGAATCGAAACAGCAAATTGTCTGGGATCAAGCGGTATTGGATAAGTACAACTATTCCGGTCCTCGCTACACGTCGTACCCAACGGCGCTGGAGTTTCATGAAGCGTTTACCATCTCAGACTATGATATGGCATGCACTCAGTACCCAGAGCGTCCGTTATCGCTGTACGTACACATTCCGTTTTGCCATAAGCTTTGCTACTACTGTGGTTGTAATAAAGTCATTACACGCCACTCGCACAAAGCGGATGAATACCTCGACTTGCTTGAACACGAAATTCGTCAACGTGCTGCATTGCTCGTTGGTCGCACCGTGACGCAATTGCATTTTGGTGGTGGTACACCGACGTTTCTATCTGAAAAGCAAATCACTCGCGTGATG…
VP0116	1	adenosine deaminase	ATGATAACTAAGAATCTTCCTCTAACTGATTTGCACCGCCACCTTGACGGTAACATTCGTACTAAGACTATCCTTGAGCTTGGCCAAAAATTTGGCATTGCTCTGCCAGCGTACGATATTGAGTCTCTCACTCCACACGTTCAAATTGTCGAAGCGGAACCATCTCTTGTTGCTTTCCTTTCCAAGCTTGACTGGGGCGTAGCAGTACTGGGCGATCTTGACGCTTGTCGTCGCGTTGCTTATGAAAACGTTGAAGATGCGCTAAACGCACAAATTGATTACGCCGAACTGCGTTTCTCACCATACTACATGGCAATGAAACACAAACTGCCAGTCGCTGGCGTGGTTGAAGCGGTTGTCGATGGCGTACAAGCAGGCATGCGAGACTTTGGCATCAAA…
VP0117	1	GGDEF family protein	ATGTCTACTGCAAAGACTCAAATTACACTACGTACTGCTGTACTCATCCCTTTTGTGATGATTTTCTTACTGGCTATCGGTGTGATTGTCTACGTCCAAAAACAAAGCTATGAAGAGGTGGTGACCGACATCAGCGATAAACAGCTGTCGGTGTTGACCGAAAGTGTCTACGACCACCTCAATAGTTATCTGCGAAAACCGTTTACGGCGGTGATGACGCTTGCTCACAACGTGAGTTATCACAACCTGTACCATCCCCATGATACGCGAGATGTCCAAGCCTACTTATTGAGCGCGTTTCAGAACCTATACCGTTCTATTCCGCAGCTGGACGTGATTGCTTTTGGTTCGGAAACTGGCGATTTCGCGGGTTTTCGTCGCGAAATCTCCGACGATTAC…
VP0119	1	nitrogen regulation protein NR(II)	GTGGATACCAGTCTCCCTAGTGCCATACTCAACAACATGGTCACAGCAACGCTGATTCTTGATGATGGATTGGCCATCCGCTATGCCAATCCAGCCGCTGAGCTGTTGTTTTCGCAAAGCGCTAAGCGCATTGTCGAACAATCGCTTTCTCAACTGATTCAGCATGCATCGTTGGATTTGGCCTTACTGACTCAGCCACTACAAAGCGGCCAAAGCATTACCGACAGTGACGTGACGTTTGTCGTCGATGGGCGTCCGCTAATGCTGGAAGTCACAGTAAGTCCAATCACTTGGCAACGACAGCTCATGCTGTTGGTTGAAATGCGCAAGATAGATCAACAACGACGCCTCACTCAAGAGCTCAACCAACACGCACAGCAACAAGCCGCCAAACTGCTC…
VP0120	1	hypothetical protein	ATGAAAGTTCAGCTTATTCCATCGCTATGTATACTCAGCGGCACGCTACTGGCCTCTGTAGCCTCGGCTCAGGTCGCTTATACTTGGGTAGACGAAAACGGCGTAGTGCACTTCAGTGACACCCCAAACCAAGGTGCGAAGACCATCGCATTGCCCAATCTTGAAGCCAGTGCACCAGCACCAGAAGTCGAGAGCACGGAATCACTTGCGCCACAAGCCAAAGCAGCCCCCGAGCCAGAAGAAGAGCCAGAAAAGAAAACGGATAAGCCTCAACCTTTGCAACTGGCGATGCTCACTCCTCAACACAATGAAACCATTCGTAGTAATCGTGGCTTGATCAATATCCAGCTGGAAGCCAATCGTAAGCTTGGCATTGGTGAACAACTGCAACTGTTCTTC…
VP0121	1	glutamine synthetase	ATGTCAGTAGAAAACGTTCTATCGCTGATCCAAGAAAACGAAGTAAAGTTTGTTGACCTACGCTTCACTGATACAAAAGGTAAAGAGCAGCACATTTCGATTCCTGCTCACCAAATCGATGCAGACTTCTTCGAAGAAGGTAAAATGTTCGATGGTTCATCAGTTGCTGGCTGGAAAGGCATCAACGAGTCAGACATGGTAATGATGCCAGACGCATCTTCAGCTGTGCTTGACCCATTCACGGAAGATGCAACGCTAAACATCCGTTGTGACATCCTAGAACCTGCAACAATGCAAGGTTACGACCGTGACCCACGCTCTATCGCAAAACGCGCTGAAGACTACATGCGCTCAACAGGTATCGCAGATACAGTGCTTGTTGGTCCAGAGCCAGAATTC…
VP0122	1	BipA protein	ATGGCTACTCCACAGATTGATAAATTAAGAAATATCGCGATTATCGCGCACGTTGACCACGGTAAAACAACGTTGGTTGACAAGCTGCTACAACAATCAGGCACGCTAGAGTCTCGCGGTGAAGCTGAAGAGCGAGTCATGGACTCGAACGACATCGAGAAAGAGCGCGGTATTACAATCCTTGCTAAAAACACAGCAATTAACTGGAACGATTACCGTATCAACATCGTAGATACTCCGGGACACGCGGACTTCGGTGGTGAAGTAGAACGTATCATGTCGATGGTAGACTCTGTACTACTTATCGTTGACGCGGTTGACGGCCCAATGCCACAAACGCGCTTCGTAACGCAAAAAGCATTTGCGCACGGTCTTAAGCCAATCGTTGTAATCAACAAG…
VP0123	1	hypothetical protein	ATGAAGCCGATTGTGATTACCGGTGGTCCCGGAGCGGGCAAAACAACGTTACTCAACGCATTAGGTAAACAAGGCTACGCCACGTTTGCTGAAGCCTCACGCTCGTTGATAGAGCAGCAAAGTGCGTTGGACAATGGCATTTTGCCGTGGACCAATCTGCCTGAGTTTGCCAAATTATGTCTTAACCTAATGAGTGAGCAAAAGCGTGAAGCGTTGAATACTAACGTGGCTTTTGTAGATCGCGCGATTCCAGATATTGTTGCTTATCTGCTAGTCGGTGGTTGTCACATTGACCAAGCTTTCTTAACTGAAAGTGCTGGGTACCATAGTCAGGTGCTTACTTGTCGACCTGAAGCGTCCATTTACGTACAAGATGAAGTGCGTCCGCACAGCTTTGAA…
VP0124	1	hypothetical protein	ATGCCTTATTTATTAGCAATTGTACTATCAATTTTCACTTTAACAGGGTGTCAATCTGCGTATTACTCTGCGATGGAGCAAGTGGGCTACCATAAACGAGATATTATGGTTGACCGAGTGGAAGATGCCAAAGAATCACAACAAGAAGCACAAGAAGAATTCACTAGCGCACTTGAAGCCTTATCAGCACTAACCAATTTTGACGGTGGTGAATTAGAAAGCGTTTACAACAACATCAATGACAAATACGAAGACAGCGAAAAAGCCGCTCAAGATGTGCGTGACCGTATTGCTGCAATCGAAGATGTCTCTGATGCACTGTTTGAAGAATGGCAAGGCGAACTAGACTTGTACACCAGCGCGAAACTGCGCCGCTCAAGCGAACAAAAACTGCGTGAA…
VP0130	1	Hsp33-like chaperonin	ATGGCAAATAATGTTTTAAACCGCTACCTATTCGAAGATCTTTCAGTGCGTGGCGAGTTGGTACAATTGGATGAAGCGTACCAACGTATTATCTCCAGCAAGGAATATCCGGCAGCAGTACAAAAACTGTTGGGTGAGCTACTCGTTTCAACGACTCTTTTGACTGCAACTCTTAAATTCGAAGGCTCAATCACAATCCAACTTCAAGGTGACGGCCCTGTTTCTCTTGCAGTAATCAATGGCGACCACAACCAACAAGTTCGTGGTGTAGCGCGCTGGGAAGGTGACATCGCTGATGACGCTAGCCTGCACGAAATGATGGGTAAAGGTTACCTAGTTATCACTATCGAGCCGAAAAAAGGCGAGCGCTACCAAGGTGTGGTTGGTCTAGAAGGTGAA…
VP0131	1	hypothetical protein	ATGAGTTCCCTAAATGAAGCCGTTAGGCTAGATAAATGGCTATGGGCCGCAAGATTTTATAAAACCCGCTCTATCGCTCGTAATATGGTCGATGGTGGTAAAGTCCACTATAATGGCCAACGAAGCAAGCCGAGTAAAATCGTTGAGTTGGGCGCTGAGATCAGACTTCGTCAAGGCAACGAAGAAAAAACCGTGATTATCGAAAAGATTTCTGATCAACGACGAGGCGCCCCTGTCGCACAGACCCTGTATCGCGAAACTAATGAAAGTATAGCGAAACGTGAGGAACACGCGACACAACGCAAACTTAACGCCCACAACCCTAGTCCGGAACGCCGCCCAGATAAAAAGCAGCGCCGAGACATCATTAAGTTCAAACACCAATAA
VP0132	1	general secretion pathway protein C	GTGAAGCGTTTAGAGCTAAGTGCAGGATTATCAAGCAGACCGCTACTGGCTCAGATCAAGTCCAACCACCACGCAATTCAAGCGAAGCTCAGTTTGCTACTTACTTGCCTATTTATTGCGATAACTGGGTGGATACTCGGTAAAGTGGTGTGGTTAGCAATCCCTCAAACGTCTGATGTGCCAAAATGGAGGCCGTCGGCGGGTAACGTTATTGCCAGCAATAAATCGAATACGATTGATTTCAATGCCCTTCAAAGCGCCAACTTATTTGGCAAATACACCGAACAAAAGCCTGTGGTCGTTGAGCAACCTGTTGTGAAAGACGCCCCAAAAACACGCCTGAATCTTACCCTTGTTGGCGCCGTTGCTAGCAGCAATCCTCAAACCAGCTTAGCGGTG…
VP0134	1	general secretion pathway protein E	ATGGTAGATATGTTAGACACTGCGCCAAGTATGCGTCGTCTGCCATTCAGTTTTGCCAATCGCTTTAAACTGGTTTTGGAGACTGAGCATCCTGAGCGTCCTCCAATTCTTTACTACGTGGAGCCGCTAAATCCTGCGGCTCTGGTTGAAGTACGTCGTGTGCTTAAGCGCAGCTTCGTGCCTCAAGCCATCGACAAAGAATCCTTCGATAAAAAGCTGACTGAAGCGTATCAACGTGATTCATCAGAAGCTCGTCAACTGATGGAAGATATCGGTGCCGACAGTGACGATTTCTTCTCGTTGGCAGAAGAGCTACCGCATGACGAGGATTTGTTAGAGTCGGAAGACGATGCGCCAATCATCAAATTGATCAATGCCATGTTGGGTGAAGCGATCAAA…
VP0135	1	general secretion pathway protein F	ATGGCTGCATTTGAATACAAAGCGCTGGATGCAAAAGGCAAACAAAAAAAAGGCACGATTGAAGGGGATAATGCTCGTCAAGTGCGCCAACGACTGAAAGAACAAGGGATGATCCCTGTTGAGGTCGTGGAAGCCAAAGCAAAGGCGGCTAAGTCTTCAGGCTCAGTGGGCTTCAAACGTGGTATCAAAACGGCTGAACTGGCTTTGATCACACGTCAACTATCCACACTTGTTCAATCAGGTATGCCTCTTGAAGAGTGTCTTCGAGCTGTTTCTGAACAAGCAGAAAAGCCACGAATTCGCACCATGATCGCTGCAGTTCGCTCCAAAGTCACCGAAGGTTACCCATTGGCAGATAGCCTAGGTGATTATCCACACGTGTTTGACGAACTGTTTCGC…
VP0136	1	general secretion pathway protein G	ATGAAATTTAAGCGTAGTAAGCAACACGGTTTCACACTGTTAGAAGTGATGGTAGTTGTTGTTATCTTGGGTATTTTGGCAAGTTTTGTTGTTCCAAACTTGCTAGGCAACAAAGAAAAGGCAGACCAACAAAAAGCGATCACTGACATTGTGGCGTTAGAGAACGCGTTGGATATGTACAAGCTAGACAACAGCGTGTACCCAACGACAGACCAAGGTCTAGACGCATTGGTTACTAAGCCTTCTAACCCAGAACCGCGCAACTACCGTGATGGTGGTTACATCAAGCGTCTTCCAAATGACCCTTGGGGTAATGCATACCAATACCTAAGCCCTGGTGACAACGGCACGATTGATATCTTCACTTTAGGTGCGGATGGTCAAGAGGGCGGTGAAGGT…
VP0137	1	general secretion pathway protein H	ATGCGAAAACATAACGGTTTTACATTAATAGAAATCCTATTGGTGCTGGTTTTGCTATCTCTTACCGCGGTGGCGGTGATCACTACGTTGCCTACCAGTCAAAAAGACCTCTCTAAACAATACGCGCAAAGTTTCTTTCAGCGTTTGCAGTTGCTTAACGAAGAAGCCGTACTCAGCGGTAAAGATTTTGGTGTGCGTGTCGACGATACCAAAAAGACCTACACCCTGCTTAGCTTGACCGCTGAAGGCTGGAAGCCGCTAGAAATGAAGCAAATTCCAAGCAAAACCAAATTAGAAGATGACATTGCATTGCAATTGGATCTAGGTGGCGGTGCTTGGGATAAAGACGATCGTTTGTTCGAGCCGGGTTCACTGTTTGAAGAAATGTTTGCCGACGAA…
VP0141	1	general secretion pathway protein L	TTGGAGGGATCAGTGAGCGAGTTTCTGACCGTTCGGCTGAGTAGCGAACAACAAAGTACCATTCCTTGGGTGGTGTGGTCGACAGAACAACAGGAAGTGATTGCCAGCGGTGAACTTGCCGGATGGGAACACTTGGATGAGTTGGTATCGTATGCCGGCCAGCGCCAAGTCATCGCTTTACTAGCGAGTAATGATGTGGTGTTAACTCAGGTGGACATTCCGCCTGGTGCCACACGTCAGTTCGACAGCATGTTGCCTTATTTGATTGAAGATGAAGTCGCGCAAGATGTGGATAGCTTGCACTTCACCGTATTGGGTAAGCAAGCGGATAAAGCACAAGTGTGTGCGGTCGAGCGCGCATGGGTACAAACCGTGCTACAGCGTTTTGCTAGCCAAGGG…
VP0142	1	general secretion pathway protein M	ATGATGAAGAATTTAATTTCTCAAGCGCAAGCTTGGTGGAGTGGCATCTCTCAGCGTGAACAACGACTTGTGCTGGGCTGTGGTGCATTCGCCATCCTTGGCATTCTTTACTGGGGGCTGCTGCAGCCGATGAGCCAACGTGCAGAGTTGGCGCAATCTCGTATCCAAAGTGAAAAGCAATTGCTTACATGGGTACAAGACAAAGCTGATGACATTACCGCATTGAGAAAAAGCGGGGGTGTCAGTTTTTCCAATCAGCCACTTAACCAACTTGTCTCTTCATCAGCGCGCCGTTTTAAGGTGGAACTGATTCGTGTGCAACCACGCAACGACAGTGTGCAAGTGTGGATTAAACCGCTCGCATTCAACCAGTTGGTGGATTGGTTACGCTACTTGAAA…
VP0143	1	general secretion pathway protein N	GTGAAGCGAGCAGTACTTTACGTTGTAATCTTTATCGTTTGTTTTTCTGTTAGCTTGATCATGGGGTTACCTGTTTCTTGGGTTCTCCAGCAAGCCCCCACTGTGAAAGGGCTAGACATACAAGGTGCTCACGGTTCCGTTTGGCAAGGTCAGGCTTCCAGCGTGCGTTGGCAGCGTCAAAACCTAGGGCAAGTGAATTGGGATTTCCAATGGTCTAGCTTATTTACCGGCAAAGCCGAATTTTCGGTACGTTTTGGGCGCGGCAGCGATATGAACATTCGCGGTCGAGGTTTAGTTGGTTACAGCCTCAGCGATGGCCTTTACGCGGAAAATTTGGTTGCGTCGATCCCGGCATCGAAAGCCGTCGAACAAGCGCGCCTGCCGGTGCCTATTGGTGTT…
VP0144	1	CysQ protein	ATGCCAATGACAAAAGATCTATCTCACCTGCTTCCTCAAGTTATCGAAATTGCCCGCAGTGCGGGACAAATGATTCTCGATATCTACGAGAAAAAGCAATATGAAGCGTACACCAAAAGTGATGAAACACCGGTCACAAGCGCCGATATTGCCGCGCACAAACTCATCACTGAACGTTTAAGTGAACTGACGCCAGACATCCCCGTGTTATCTGAAGAAGCTGCCGACATCAGCTTAGAGCAGCGCGCACAATGGCAGCGTTATTGGTTGGTCGACCCACTAGATGGCACACAAGAATTCATCGCACGCAGTGGCGACTTTGCGACCATCATTGCATTAATTGACAACAACAAGCCAGCGATGGGCGTGGTGTATGGGCCTGTTTCTGGCGTCACGTAT…
VP0145	1	ADP-ribose diphosphatase NudE	ATGTCGAAAAGGACCCCACCAGAGATTCTCTCTTGTCAGACGGTCGCACGATCAAAACTGTTTGCTGTGGAAGCCCTCGACCTTCGCTTCTCCAATGGCGAGCATCGCACTTATGAGCGCATGAAGCCAAGTGGCCGCGATGCCGTAATGGTTGTACCGGTAACCGAACAGGGCGATTTACTGTTGGTACGTGAATACGCTGCTGGTACAGAGCGTTACGAACTGGGTTTTCCTAAAGGTCTTATCGATCCCGGTGAAACGCCACATCAGGCCGCTGACCGCGAACTAAAAGAAGAAATTGGTTTTGGTTGTAAGGAACTCACCCCGTTAAAACAAGTGATCCTTGCTCCTTCTTATTTTTCGAGCAAGATGACGCTGTTTCTAGGTCAATCGCTATAC…
VP0146	1	DNA uptake protein	GTGTCAAATATTACTATTACAGAAACTGCGCAAACGCATTTCGCTAACCTTCTAGGCCAACAGCCAGAAGGCACTAACATTCGTATTTTCGTTGTGAACCCAGGTACACAAAACGCTGAGTGTGGCGTATCTTACTGCCCACCAGAAGCGGTTGAAGCGACCGACACTGAGATCCCTTACGCAGGTTTTTCAGCTTACGTGGATGAGCTAAGCCTACCTTTCCTTGAAGACGCTGAAATCGACTTCGTTACCGACAAAATGGGTTCTCAACTGACATTGAAAGCACCAAACGCAAAAATGCGTAAAGTGTCGGATGATGCGCCACTTGTTGAGCGTGTTGAGTACGTTATCCAAACTCAAGTTAACCCACAGCTTGCTGGCCACGGCGGTCACGTGAAC…
VP0147	1	ComF-like protein	ATGTTATCTCATCACTGGCAAAACATCATGCATCGTGTGCTCAGCAGTCAATGCGGTTTATGTCGCTTCCCGATTCAGGCTACCGCTCAACCCAATGCGCTGCGTTGGTGTGATCACTGTTATCAATATCTTACGCCAGTAAAACGCTGCCAACGTTGTGGATTGAGCTTAAAAGCAGAGGAAGCGAATATAGAGAGTATTTGCGGCGAGTGCCTCTCCGAGCCTCCACCGTGGCAACGGCTATTTACCTTGGGAGACTACGACTTTCCGCTATCTCGAGAAGTACAACGCTTCAAAGATCACGGACAAACATGGCATGTTCGCGCTTTAACGCAATTGCTTGCCCAGCGCATTTCAACTCCCGCTCCGCTTATCACCACAGTGCCATTGCACTGGCAA…
VP0148	1	BioH protein	GTGGGAGAGATTGAGAGCATGAGCACGAATTTACACTGGCAGTCGTTCGGTCAGGGACCGGATTTGGTGTTGCTGCATGGCTGGGGGATGAATGGCGCGGTTTGGCAGCAAACGGTCGAATCTCTGCAGGCGGATTTTTGTGTCCATGTCGTCGATCTTCCTGGATACGGCTTTAGCGCTGAGCATCATGGTGAAGACCTCGCACAAATCGCTGCCATGGTACTAAAAGACGCGCCAGAGAAAGCAGTGTGGCTAGGTTGGTCGTTGGGTGGTTTGGTTGCCACGCACATTGCGCTCAATGCTCCTCAGCGAGTGAGTAAGCTGATCACCGTCGCCAGCTCACCAAAATTTGCCGCAGAAAAACCGTGGCGCGGCATTCAACCGAATGTACTGAGCGCG…
VP0149	1	hypothetical protein	ATGATTGTGTCACCGACCAACGTAAGTGTGCCACTGATCGCCCCATCCGTTAATGTGCAGACGGAACAAGCTGCTCGTGACAACAGAGTCCGAGAACCTGTGACGCCGACGGTCGCATTGGCAAAAACCAATGCCGAGCGCAAAGTAAAAAGTGATGAAAAGCGACGACGTCAGTCCTCTTGGGATCCCTCTGAGCATCCCGATTATGAAGTGGACCATGAAGTTGATGCGCGTTATCACGAGGAGCCGGAAGACACGCTTGAAAGGCTTTTCGATTTACTGGCACTGAAATCGTACAGTGAAGATCAGGGAAAGGGCTATGCGATACGCTTTCGTTTACCGAAGCGCATTTTGGATGCTGCGATCAACCAAGGATTGATGGAAAAGCGCAGGAAGGTG…
VP0150	1	hypothetical protein	ATGAGCCAAGCTATCTGTCGCATGATTGCTCAAGAACTGAATGTTCGCCCAGAGCAAGTCAACGCCGCTGTCACCCTGATTGATGATGGTAACACGGTCCCATTTATTGCACGTTACCGTAAAGAGGTGACAGGTGGCCTTGATGATACCCAACTGCGTACTCTGGACAGCCGTCTGTCATACCTTCGCGAGCTCGACGATCGCCGTCAAACCATTCTGAAGTCGATCCAAGAACAAGGCAAACTGACGCCAGAACTAGAACAAGAGATCACGCAAGCCGACAGCAAGACTCGCCTGGAAGACCTTTACCTGCCATACAAACCAAAGCGCCGCACCAAAGGCCAAATCGCGATTGAAGCTGGCTTAGAACCTCTCGCGGATACACTTTGGAACCAGCCA…
VP0151	1	hypothetical protein	ATGATGAAAAAAATGTCTTTGGCTCTGGCACTCTCTAGTACTCTCCTGATAGCCCCGTTTGGTTGGGCGCAATCCATCTCTGCAACCACGCAAGATCCCATCTATCAACTTGATGATAAGTTAGTTTTAGGGCGGGTCGAAAGTGTGTATTACAGCGAAATTCCTGAGCTAAGTGACGTCCCTTTCATCGGTAAAATTGATACCGGCGCTGACACCACCTCCATGCATGCAGAAAATATCCACGTAAGCAGCAGCAATCCCAAATACAAGAATCTTAAAGATGACAAACTGCTGTGGGCAATTGTCGACGATTTAGGTGGCACGCAAGCCAAATGGGAAGCCAACAGTTTTGAACCTTATCAAGTCACCGTCAGTTTCACGATTCAGCATCCTTATACT…
VP0152	1	transcription elongation factor GreB	TTGAAAACTAAGCTGATTACCCGTGAAGGTTATAACAAACTCAAGCAAGAGCACGATTACCTCTGGAATGAAAAGCGTCCAGAAATCACCAAGATCGTGACGTGGGCGGCCAGCCTTGGCGATCGTTCGGAAAATGCTGACTACACCTTCAATAAACGACTGCTGCGTCAAATCGATCGACGCGTTCGTTTTCTCAGAAAGTTTTTACCTGAAGTCACCATCGTAGATTACTCACCTCAACAAGAAGGCAAAGTCTTTTTTGGTGCTTGGGTCGAGATTGAAAACGAAGCCGGTGATGTGAAGAAGTTCCGCATTGTGGGGCCAGAAGAAATATATGGCGATGCCAAAGATTACATCTCCATTGATTCCCCTATGGCCAGAGCTATGTTGAAAAAGCAA…
VP0155	1	osmolarity sensor protein	ATGCGAATCCGAAGTTCACTGACACAATCTATTCTACTGTTCATCTCCTTGCTTCTCGCTAGCCAAGTCTTTTCTTATTACGCCGTTTTTAACTACGCGTTGATGCCAAGCCTGCAACAGTTCAACAAAATTCTTGCTCACGAACTGAATCTGGTTCTCGATGAAGATGGCCCGCTCAAATCGGATGCACCATTGCGTCGCCAGTTATTAGAAAGGTTGGGCGTGACTGTTCACAGCATCAACAGCGAGAAGGCGGTTGAGTTTAACCATGCGATGTCGATTGATTTGATGTCGGAGGAAATGACTCAAGAGCTAGGCTCACCAACCGAAGTTCGCCTGCTGCTGGGTAGTGAAAGCTACATTTTGTGGATGCACATCGAGAAGCTGCCCAATTCCATT…
VP0156	1	xanthine/uracil permease family protein	TTGCGACTAGCGAGACAAATCATGACAACTTCAAACCGATCTTCGGAACTGGTCTATCAATTAAATGATCGTCCACCACTGCCACAAACGATTTTTGCTGCACTTCAGCATTTATTGGCGATGTTCGTTGCGGTGATTACACCTTCATTAATCATTTGCCAATCTTTGGGCGTTCCGGCCGATCAAACCAACACCATTATCAGCATGTCGCTGTTTGCATCTGGTGTTTCTTCCTTTATCCAAATCCGTACCTTTGGCCCTGTCGGCTCCGGCTTGCTATCGGTGCAAGGCACCAGCTTTAACTTTTTGGGTCCAATCATCGGTGCGGGTTTATCACTCAAAGCAGGTGGCGCGGACATCAGCACCATGATGGCGGCGATTTTCGGTACGATTTTAGTC…
VP0157	1	ATP-dependent DNA helicase RecG	ATGTCTGCCCAAATGCTATCTGCTGTTCCTTTAACTTCTCTATCAGGAGTTGGCGCCAAAGTCGCAGAAAAACTCGCTAAAGTCGGCTTGCATAGCGTTCAAGATTTGTTGTTCCACCTGCCTCTACGCTACGAAGATCGCACCCGCATTTATCCTATTGCCAAACTGCACGCAGGCCTTTGGGCTGCAGTACAAGGCAAAGTCATGACCGTCGATACCATTTTTGGTAAACGCAAAATGCTGACAGTCAAAATCAGTGACGGCAATGGCACCATCACGCTGCGTTTTTTCAACTTTACTGCAGCGATGAAGAACAATTTTTCACAGGGAAAGTTAGTACACGCTTACGGAGAAATTAAGCGTGGTGGTATGGGGCTGGAAATTGTGCACCCTGACTAC…
VP0158	1	tRNA guanosine-2'-O-methyltransferase	ATGAATTTAGAACGTTACCACCGTATCCATCAAGTGCTGAAAGCACGCCAAACCGACCTTACATTGTGCCTAGAAGAGGTTCATAAACCTAATAACGTCTCTGCCGTTATTCGCACGGCTGACGCCACGGGCTTACACAAAGTTCATGCTATCTGGCCTGATAAAATGCGCACTTTAACCCACACTTCTGCTGGTGCTCGTAACTGGGTTGAAGTAGAAACTCACAACTCGATTGAAACCGCCATTACCGAGCTCAAAGCCCAAGGCATGCAAGTATTGGTGACCAACTTATCGGACACCGCAGTCGATTTTCGTGAAATCGACTACACCAAACCAACTGCAATCATCCTGGGGAGTGAAAAAATTGGCGCGTCTGAACAAGCGAAAAAACTCGCCGAT…
VP0160	1	DNA-directed RNA polymerase subunit omega	ATGGCACGCGTAACTGTTCAAGACGCTGTTGAAAAAGTTGGCAACCGTTTCGACCTAGTACTGATTGCGGCTCGCCGCGCTCGTCAAATGCAAACTGGCGGTAAAGATGCACTAGTGCCAGAAGAGAACGATAAGCCAACGGTTATCGCTCTACGCGAAATCGAAGAAGGTTTAATTACTAAAGAAGTTCTAGACGCTCGTGAACGTCAAGAACAGCAAGAGCAAGAAGCGGCAGAGCTAGCGGCAGTAAGCAGCATCGCTCACAACCGTTAA
VP0161	1	guanylate kinase	ATGGGCAAAGGTACTCTCTATATCGTATCTGCACCTAGCGGCGCAGGTAAATCTAGCTTGATCTCAGCAATGTTGGAACGTAATCCAACATACGCAATGAAAGTGTCTGTGTCTCACACTACTCGCAACATGCGTCCTGGTGAAGAAGACGGTGTCCACTACCACTTCGTCGCAAAAGAAGAGTTTGAAACTCTGATTGCTAAAGGCGACTTCCTAGAATACGCCGAAGTGTTTGGTAACTATTACGGTACGTCTCGCGTATGGATTGAAGAAACGCTAGAGAAAGGCATCGATGTATTCCTAGATATCGACTGGCAAGGTGCTCGCCAAATTCGAGAGCAAATGCCAAAAGCAAAAAGCATCTTCATTCTGCCACCTTCAAACGGTGAGCTTGAACGT…
VP0164	1	TonB system transport protein ExbD2	ATGAAAAGACGCTATAGCAGTGATAGCAGTGACGAAACAGCTATCGATATGACACCGATGCTCGACATCGTATTCATCATGTTGATCTTCTTTATCGTAACAACATCGTTCGTTAAAGAAGCAGGTTTGGAAGTAAACCGCCCAACAGCAAGCTCAGCACAAACCGTGAAGAAAGGGAACATTATGGTTGCCATCGGTGCCGCTGGAGACGTATGGGTTGATAAACGACGCATTGAAGTCGACGCTGTTCGCGCCAACATCGAACGTCTTCGCGCAGAAAGCCCTGATGGCGCTGTTGTTATCCAAGCGGATACCGAGGCCAATGCAGGGGTAGTCGTGAAGGTTATGGACCAGATTAAGATGGCAGGTGTCGAAAGCATCTCCATTGCCGCAACGAAT…
VP0165	1	TonB system transport protein ExbB2	ATGTGGTGGTTAGTTGGAGAACTTGAATCAATTAGGCGCTTCTTGGGAATGGGTGGCGATGTACTCGTCGCTATCTTCATCCTCAGCTTCATGTTATGGGCAGTGCTGCTAGAACGCTGGTTCTACTTTGCCGCCGTCGCTCCAAGAGCCGCGAAAAAAGCCGTGACTCTTTGGAGTGAGCGTTCAGAACATCAAAGCTGGAACGCAAAGATGATCCGACAAGAAATTGTATCTCGTCAGGATATTGAGAATAAAAAGGGGCTACCAATCGTCAAAGTACTGATTGCACTTTGTCCCCTACTTGGCCTGCTCGGCACCGTAGTCGGCATGATCCAAGTATTCGACATCTTAGCGGTAACCGGAACAGGAAGCCCTCGAGCAATGGCCTCGGGGATCTCA…
VP0166	1	TolR	ATGAAAGGATTCAAAACTCTAGCCGCTGGTCTACTAGCCAGCTTATTTATGGTTTCTGGCGTTCAAGCTGAAACCCCACAAACACTTTCTGAACTACTAAAAAACGTAAAATCAGAAAGCATTGTTGAATCAAAAGAAAACAAAGAACGCGAAGCTGTGTTCAAGCGCGATCGCGACCAACAAGCTGTATTATTACAACAGGCTCGTGAAGAGCTAGCTGCACAGCAAGCGCTTGGCGATCAACTGAAAGCTACTTTCGACGAAAATGACAAGCAACTAACTGAGCTGACTGAAACACTGCGTGTTCGTTCAGGTACTCTAGGTGAGATGTTTGGTGTAGTTCGTCAGTACGCAGGTGAATTTAAAGGCCTATTTGCCGCTTCGCAAAATGCAGTTCAG…
VP0167	1	hypothetical protein	ATGACGTTAAAGGAATTTGGCGTAAGTGCAGTTACTGCCGCGATTCTCTCGGTAAGTGGTGCAGCGATTGCTGCAGACTCTGGAACCGTAGTCGCCAATCAAGCACAAACAACGAAGTCTTCTCAAGCTTCTCAGCAAAAAATCGATACTTACGCTGAAAGCACAGAAGGTATGTTGGCAGAATATAAGGGCTTACTTCGTCAAATCGATAGTATGAAAGTCTACAACGAGCAAATTAATCGAATGGTTCAATCGCAACAGGGCGAACTGGACTCATTGAATAACCAAATTGCTCAAATCGATCAAACGGCAACAGAAGTTGTTCCTCTAACACTAAAAATGATCGATGCGCTAGATGAGTTCGTTACACTCGATTTGCCTTTCCAAAAAGACGAACGC…
VP0170	1	transmembrane ABC transporter protein	ATGCTGTCGTACTTTTTACGCCGTTTAGCGTTAGTCATTCCGACGTTTCTCGGTATCACCATTCTTATCTTTGCCATCACTCGATTTGTACCGGGTGGGCCAGTTGAACGCATGCTGTCACAAATGCAGTCTCAGGGAGACGGCGCAGCATCGATGACGTCAGCGGGTGGCAATACTGCACTGTCTGATGAGCAAATCGCTGAGCTAAACGCATTCTACGGGTTGGATAAACCTGTGATGGAAGCTTACGTTGATTGGTTGAGTCGATTAGTGACGTTGGACTTGGGTGAATCAACGCGTTATTACGAACCAGTATCGGATATGATTGCAGAGCGTCTGCCTGTTTCGCTGTTCTATGGTGGCATGACTTTCTTTATCAGCTACTTCATCTCGATACCG…
VP0172	1	binding protein component of ABC transporter	ATGAAAAGAATAATTTTAGCGTCCACGCTAAGCGCCCTAAGTTTTGGTGCGATGTCAGCGACGCTTCCGACAGACTTAAACTGGCAAACGAACTGGGATGAGCCACAATATGGCTCTCCTGAAGCAAAGCGTGGTGGGACTTACCGCACTTTCATGTCGAGCTTTCCTCAGACTCTACGCAGTGTTGGTCCTGATGCAAACTCTGGTTTACGTTCTTTCATCTTGGATGAAACGCCAGGGTTGGTGGTTCGCCACCCAGATACGCTTGAATTCATCCCTGAGCTAGCCAATGAGTGGGCATTAGCGGGTGACAATAAAACGGTTTATTTCAAACTGAACCCACAAGCTAAATGGTCGGATGGCAAGCCAGTCACGGCAGACGATTTTGTTTTTATGCTT…
VP0173	1	oligopeptide ABC transporter ATP-binding protein	TTGAGTGTAAAAGATCTCGAAGTGGAATTCATCACGGATGATGGCCCGGTAAAAGTACTCCATGGCGTGAACTTTGATGTTCGCGCAGGACGAACGCTCGGTCTCGTTGGTGAGTCTGGCAGTGGTAAGAGCGTGACCTCCATGTCCATCATGGGACTGTTGCCAAAGCCTTACGGCAATATTGTTAATGGTGAAGTTAACTACCGAGGTACCAATCTGGTGTCGCTACCAGCGGAAGAAATGTACGCCATGCGCGGCGACCGCATTTCGATCATTTTCCAAGACCCAATGACGGCGTTGAATCCAGTGCATACCATTGGCCGCCAACTGTGCGAAGTGTTGGAATTACACCGTCCTGAGCTAGGTAAAAAAGAGCGCGAATACTACGCGGTAGAAATG…
VP0174	1	oligopeptide ABC transporter ATP-binding protein	TTGTCGGTTTCAGAAGGAGAAACATTGGGACTCGTTGGTGAATCTGGCTGTGGTAAAAGTACCTTAGGACGTACGATTCTAAAATTGTACGAGCCAACGGAAGGTAAGATTTTCTTTGAAGGCAAAGACATCACAAAGTTCTCTGTCAAAGAGATGCGCTCGTTGCGTAAAGACATGCAGATTGTCTTTCAGGACCCAATGGAGTCACTTAACCAGCGTCACACCATTGGTATGATTTTGGAAGAGCCGTATATCATCCATAAAATAGGTACTCCTGCAGAGCGTAAACAATGGGTGAAAGAGCTGTTGGTGAAAGTTGGCTTGCCTGAAACGGCTGTGAACCGTTATCCGCACGAATTCTCTGGTGGCCAGCGTCAGCGTATTGGTATTGCTCGTGCG…
VP0175	1	hypothetical protein	TTGGCTATGCCATCAAATTTACCTAAATCGTTCAGTCGCCCATTTTTGAAGATGTTCCACATCTTAGAAGCGGTTCTGTTGGTCGCTATTACCTTGGCAACTATTTATGCCATGGCTCAAGAGTTCATTCACGTCTTTGTTGAGAAGCGAGTGCTGTTGACAGACATCTTATTGATGTTCATCTATCTTGAAGTTTTAGCGATGGTGCAGCAGTTTGTGATGAACGGTAAGATCCCCGTTCGCTATCCTATCTATATCGCGATGATGGCCATTGCTCGCTACATCACCTTAGGTATGAAAGAGTTGGATGCTACTTTGGTGGTTTGGCTTTCTATAGCGGCGTTTATCTTGGCGGCCGCGACCTTGGTGATTCGCGTTGGACACCACTATTGGCCGTAT…
VP0177	1	ribonuclease PH	ATGCGTCCAAACGATCGCAAGGCGGACCAAGTTCGCCCAATCAAAATTACTCGTAACTACACGGCTTACGCTGAAGGTTCAGTGTTAGTTGAGTTCGGTAACACCAAAGTGTTGTGTAATGCGACCGTCGAAGAATCAGTGCCACGTTGGTTAAAAGGCCAAGGTAGAGGCTGGGTGACCGCTGAATACGGCATGCTACCTCGTGCGACTCACTCGCGTACTCGTCGTGAAGCGGCAAACGGTAAGCAGGGTGGCCGTACAATGGAAATCCAACGCCTTATCGCGCGTAGCCTACGTGCAGTTGTCGATTTGCAAGCTATGGGCGAATTCATGATCACGGTTGACTGTGATGTAATTCAAGCTGACGGTGGCACGCGTACCGCATCAATCAGTGGTGCA…
VP0178	1	orotate phosphoribosyltransferase	ATGAAAGCATACCAGCGTGAATTTATTGAGTTTGCACTTGAGAAAGAAGTTCTTAAGTTTGGTGAGTTTACTTTGAAATCTGGCCGTAAAAGCCCGTACTTCTTTAACGCTGGTCTTTTCAATACAGGCCGTGACCTAGCGCGTCTTGGTCGTTTCTACGCGGCAGCACTTGCGGATTCTGGTATCGAATTCGATGTTCTATTCGGCCCTGCGTACAAAGGGATTCCAATCGCGACAACTACGGCGGTTGCACTTGCGGATCACCACGATATCGACACGCCTTACTGCTTCAACCGTAAAGAAGCAAAAAATCACGGCGAAGGCGGTAATCTAGTCGGTTCTGCTTTAGAAGGTCGTATCATGCTGGTGGATGACGTGATTACAGCGGGTACCGCGATT…
VP0179	1	lipid A biosynthesis lauroyl acyltransferase	ATGAGTAAAGACAAATACACGCAGCCCGAGTTTTCTCTTTCCCTTCTCCATCCTCGTAACTGGGGAGTTTGGCTTGGGTTTGGTCTACTGGCTATCATCGTCAATATTCTTCCTTATCGCCTATTACTGTCTTTGGGGCGCTCACTTGGCAAGCTAGGCATGCGCTATGGCAAAAAGCGCGTGCATATCGCGAAGCGCAACCTTGAACTTGCATTCCCCGAGAAAACGCCAGAAGAAGTGCAACATATCGTGGAAGAAAACTTCAAGAATACCGGGATGGCACTGATCGAAACCGGTATTACATGGTTTTGGCCTACATGGCGCTTCAAAACGCTCATTGTCGAGAAAGACATCCACGCTCTAAAAGAAAAAGGCGCGGAAGGGAAAGGCGTATTGTTG…
VP0180	1	nucleoid occlusion protein	ATGGCCGGCAGTAAAAAATCCAATCGTCGTGAAGAGATCTTGCAAGCATTAGCACAAATGCTTGAATCTGCAGAAGGCGCTTCACGCATTACTACGGCAAAATTGGCAAAACAAGTCGGCGTCTCCGAAGCCGCGTTGTACCGTCATTTCCCAAGTAAAGCTCGCATGTTTGAAGGTTTGATTGAGTTCATCGAAGAAGCCTTGATGACTCGCATCAACCGCATTTTAGATGACGAGAAAGATACACTAGAGCGTATTCGTATGGTAATGCACCTGATTCTTGCATTTTCAGAACGTAACCCTGGCTTGACACGTATTCTGTCTGGTCATGCTTTAATGTTTGAAAACGAACGTCTACGTGAACGCATCAACCAGCTGTTTGAACGTATCGAAACCCAA…
VP0181	1	bifunctional phosphopantothenoylcysteine decarboxylase/phosphopantothenate synthase	ATGCAAACACTAGCAGGAAAGAAAATTCTACTCGGCATCAGTGGCGGTATTGCCGCGTATAAATGTGCGGAGCTAACCCGTCGCCTAATAGAGAGAGGGGCACAAGTTCAAGTCGTCATGACGAAAGCTGCAAAAGAGTTTATTACTCCGTTAACCATGCAAGCCGTCTCAGGACGACCAGTATCCGATAGCTTGCTCGATCCGGCGGCTGAAGCGTCAATGGGTCACATCGAGTTAGCTAAATGGGCGGATTTAGTGCTGCTTGCTCCTGCTACGGCAGACCTCATTGCTCGTATGTCAGCTGGCATGGGCAATGATTTATTGACGACGTTAGTGTTGGCAACGGATTCGCCTGTTGCGGTATCTCCAGCAATGAATCAGCAGATGTATCGCAACATC…
VP0185	1	50S ribosomal protein L28	ATGTCACGAGTATGCCAAGTAACTGGTAAGCGTCCAGTAACGGGTAACAACCGTTCACACGCACGAAATGCTACTAAGCGTCGTTTTCTGCCGAACCTACAAACTCATCGTTTCTGGGTAGAGAGCGAAAAACGTTTTGTTAAACTACGCCTTACTGCAAAAGGTATGCGCATCATCGACAAGAAAGGTATCGATACTGTTCTTGCTGATATCCGTGCACGTGGCGAAAACGTTTAA
VP0186	1	50S ribosomal protein L33	ATGGCAAAGAAAGGCGTTCGTGAGAAAATCCGTCTAGTATCTTCAGCAGGTACAGGCCACTTCTACACAACTGATAAGAACAAGCGTAACATGCCAGGCAAATTTGAGATCAAGAAATTTGATCCAGTTGTACGCCAGCACGTTATGTACAAAGAAGCTAAAATCAAATAA
VP0239	1	triosephosphate isomerase	ATGCGTCGTCCTGTAGTGATGGGTAACTGGAAACTAAACGGCAGCAAAGCAATGGTAACTGAGCTGCTAACTGGTCTTAACGCTGAGCTTGAAGGCGTTGAAGGTGTTGACGTAGCAGTAGCTCCACCAGCACTTTACATCGACCTAGCTGAGCGTCTAATCGCTGAAGGCGGTAACAAGATCATCCTAGGTGCTCAAAACACTGACCTAAACAACAGCGGTGCTTTCACTGGCGACATGTCTCCAGAAATGCTGAAAGATTTCGGTGCAACTCACATCATCATCGGTCACTCAGAGCGTCGTGAATACCACAACGAATCTGACGAGTTCATCGCTAAGAAATTCAACTTCCTAAAAGAAAACGGTCTAACGCCTGTTTTCTGTATCGGTGAATCTGAA…
VP0240	1	5-carboxymethyl-2-hydroxymuconate delta isomerase	ATGCCAAACTTAGTTTTAGAGTATTCGAACTCAGTGGAAGAGCGAGTCAATGTACAAGGTTTGCTGGAAGACGTACATAAAGCTGCGTTAGAGAGTGGCCTTTTTGAGTTGGCCTCTGTGAAATCAAGAACGTTAAGATGTCATAACTGGCTAATTGGTGAAGCGGGTGACAGTCTCGATTTTATCCATATCAATTTTGATTTGTTGTCTGGCCGAACGCCTGAACAAAAGCGAGAATTATCGCGAGCTTTAATGGTTGTGCTTCAAGAACAGGCAAGTCATGTGCACAGTTTAACGGTTAACATTCGAGATATGGATGTGGACAGCTTTCAAAAAGTGGTGAACTGA
VP0241	1	hypothetical protein	ATGTCGACTAAAGAGTTACTGTTTTCGTTTCACGGACGTATCGATCGCAAAACCTATTGGATTTGGAATGTGATTTACTACATTTCGATTATAGGTTTTGGTGCGGGTATCAGTAAGTTGTTTCCTGCGTTTTCTTACCTGTTACTGCCAATATTCTTGTTGGTACTGCTCATTCCTGATTTGGCTATTACGACAAAGAGATGGCATGACCGCGACAAGTCTATCTACTGGTTAGGCCTGAATATTCCTTTGGTGATTGGTCGCATCGCAACGCCGATGACAAGCCCAATGGCGCAAGAGCCTTCAACGCCACAGCTGTTCATTGCTTCGATTTCATTAATTTGCGGGCTTTGGATTTTGATTGAGTGTGGTTTTTTGAAAGGCACATCAGGCCCGAAT…
VP0242	1	hypothetical protein	ATGAGAACTCTACATACTCACGCAACGCAAGTATTACCCTCATTTGATGAACTGGTTCAGATGGCCGAAAGCGATCCAGAAGGCTTTGAACAATTTCGCCACGAGATGGCAAAAGAAATGATAGAAAGCGCCTCAGAAACGATGCAACCACGCTTATGGGCTCAGCAAAGCCATATTGATCGTGTGATTCGCAACTGTAAAAACCCTCATCACACCAACGTCGTGCTAATGAATGAACTACAAAAACAAGTCACAAAGTTCAGAGAAGCATTACAAGGAAAAGCGACGTCGGTTAAAACAGACAACGTAGTCGCCTTCAACAGAAACGATTTCTACTGA
VP0243	1	hypothetical protein	ATGAAGACCGTAGATAGGATATTGCAAATCGTTAAGCGTGACGGGTCTGTCACTGCAAAACAACTCTCTTCTGAGCTTGGGATGACAACCATGGGTGCTCGCCAGCACCTGCAAGGTTTAGAAGATGAAGGCATCCTGTCGATTCACGATGTAAAAGTCAAAGTCGGACGCCCTACTCGCCACTGGTCTTTAACCCAGAAGGGACATGAGCAATTCGCCGATCGTCATGGCGAACTCACCATCCAATTTATCGAAGCCGTGGAACACATCTTCGGTAAAGATGGCCTCGACAAAGTTACCTCCGAGCGCGAAAAACTGACTTTACAAAACTATCGCCAGCACCTCGATCAATGTGAGTCTTTAGAAAGCAAACTGGAAACTTTGGTTTTTCTGCGCGAA…
VP0244	1	fructose 1,6-bisphosphatase II	ATGAAACGCGATTTAGCAATGGCATTTTCTCGTGTAACTGAAGGTGCTGCACTCGCTGGTTACAAATGGCTTGGCCGTGGTGACAAAAACGCAGCCGATGGCGCTGCTGTTGAAGTTATGCGCACTCTACTGAACAAAACAGACATCAGTGGTGAAATTGTCATTGGTGAAGGTGAAATCGATGATGCTCCAATGCTATACATCGGTGAGAAAGTTGGTCTAGGTGGCGATGAAGTGGATATCGCTGTTGACCCTATTGAAGGCACTCGCATGACCGCAATGGGTCAATCAAACGCATTGGCAGTGCTTGCCGCGGGTGAAAAAGGCAGCTTTTTAAAAGCACCTGACATGTACATGGAAAAACTGGTTGTTGGCCCAGGTGCGAAAGGCGTGATCGAT…
VP0246	1	hypothetical protein	ATGTCTTTTGAAGTACTAGAACAACTAGAATCTAAAATTCAAACTGCAGTTGACACAATCACTCTTCTTCAGATGGAAGTTGAAGAGCTGAAAGAAGACAAAGTAAAACTAGAAGCAGAAGCAAACGAGCTTCGTTCTCAACGTGAAGATCTAGAGCAAAAAGCTCAGCAAGCTCAGCAAGAGCACGCACAGTGGCAAGAGCGCATTCGTGCACTACTTGGCAAAATGGACGAAGTGGAATAA
VP0251	1	cell division protein FtsN	GTGGCAAACAGAGATTATGTGAGACGGGGGCGAGGCGCTCCAAAAAAGTCGACAAAAAAACAACCTCCCAAAAGAAAACCTTGGCGTAGTGGTCTACTTGCAATCTTGCTTGTGGGCGGTTTTGGCTATGGTCTGTATTTATTAAGTAACGATCCAGAACCGAAACCACCCGTGGTTCAACAACCTACCACGACCGTCAGTAAGCCAAAGCCGAAAAAGGATTTGCCACCACCACCTGAAGAGAAGTGGGAATACGTCGAATCGTTACCCAAGCGAGAAGTGGAAGTCGTCGCCAAAGAAATCGAAGTATCTAAAATCCCATACGTAATGCAGTGTGGCGCTTACAAAACCCAAGCACAGGCCGAAGAACGAAAACTGGCTATTGCTTTCCAAGGTCTT…
VP0253	1	primosome assembly protein PriA	ATGCGTCCATCCATTGCTAGAGTGGCACTGCCCGTACCTCTCGACAAACAATTTGACTATGCCATCCCAGGACACCTGTTTCCTATCATTGGCGGGCGCGTATCCGTACCTTTTGGACGTCAAACGTTAGTTGGCATCGTCACCGCGATGGTTAATCACTCGGATTTCCCCAAAGATCAACTCAAGCCAATCAAAGCAGTTCTTGATTCTCAGCCGGTATGGCCTGAAAAGCTTTATTCGTTGCTGATTTGGTGCAGCCAGTTCTACCAATACCCACTTGGAGATACGCTACACAATGCGATGCCAGCAGCTCTGCGTAAAGGAAAGCCTGCAGATTTTGCGACGCTACAAGAGTGGCAAATTACCGAATCCGGTAAAGACAAGCTGATGCAAGGGCTT…
VP0254	1	hypothetical protein	TTGGTGAAAAAAGTGGCGAAAAAATTGCCATACGTATTGATCCTATCTAGGGGATTCATTACTATATCGCGCCTTGAGATATGGCTTCAGCAACTGGTTGGTGCGGTATCCCATTTTATTATTAATTGCGTGTGGTGTGCGGCTTAG
VP0255	1	50S ribosomal protein L31	ATGAAAGCTGGTATCCACCCAGAATACAAAGCAGTAAACGCTACTTGTTCTTGCGGCAACTCTTTCGAGTTCAACTCTACTCTAGGTAAAGAGTCTATCCACCTAGACGTATGTGACAAGTGTCACCCATTCTACACTGGTAAGCAACGTATCGTTGATACAGGCGGCCGTGTTGATCGCTTCAACAAGCGTTTCGGTGCACTATCAAGCGGTAAGAAATAA
VP0256	1	30S ribosomal protein S10	ATGCAGAACCAACGTATCCGTATCCGCCTAAAAGCTTTCGATTACAAACTAATCGATGCTTCTACAGCGGAAATCGTTGAAACAGCTAAGCGCACTGGCGCACAGGTTCGTGGTCCAATCCCACTACCAACTCGTAAAGAGCGTTTCACAGTTCTTATCTCTCCACACGTTAACAAGAAAGCACGTGACCAGTACGAAATCCGTACTCACAAGCGTCTAATCGACATCGTTGAGCCAACAGACAAAACTGTTGATGCTCTAATGCGTCTAGACCTTGCTGCGGGCGTTGACGTTCAAATTAGCCTAGGTTAA
VP0257	1	50S ribosomal protein L3	ATGATTGGTCTAATCGGTCGTAAAGTGGGCATGACCCGCGTATTTACTGAAGAAGGCGTTTCTATCCCAGTAACTGTTGTTGAAGTTGAAGCTAACCGTGTTTCTCAAGTGAAAACTCTTGAAACTGATGGCTACGCTGCAATTCAGGTTACAGCTGGTTCTAAGAAAGCTAACCGCGTAAACAAAGCTGAAGCAGGTCACTTTGCTAAAGCTGGCGTTGAAGCTGGTCGCGGTCTTTGGGAATTCCGTTTAGAAAACGGCGAAGAGTTCGAAGTTGGTGCTGAACTAACTGTTGAACTATTCAACGAAACTAAGAAAGTAGACGTTACTGGTACATCTAAGGGTAAAGGTTTCCAAGGCGCTGTTAAGCGTTGGAACTTCCGTACTCAAGATATGACT…
VP0258	1	50S ribosomal protein L4	ATGGAACTAATGGTTAAAGGTGCTGATGCACTAACTGTTTCCGAAACTACTTTCGGACGTGAGTTTAACGAAGCTCTTGTACACCAAGTAGTTGTTGCGTACGCAGCAGGTGCTCGTCAAGGTACACGTGCTCAAAAAACACGTTCAGAAGTATCTGGCGGTGGCGCTAAGCCATGGCGTCAAAAAGGTACTGGTCGCGCTCGCGCTGGTACAATTCGTAGCCCAATCTGGCGTACAGGTGGTGTTACTTTTGCTGCGAAACCACAAGATCACAGCCAAAAAGTAAACAAAAAAATGTACCGCGGTGCTATGAAGAGCATTCTTTCTGAGCTTGTTCGTCAAGAGCGTCTAATCGTTGTTGATAACTTCTCAGTTGAAGCACCAAAGACTAAAGAGCTA…
VP0259	1	50S ribosomal protein L23	ATGATCACTGAAGAGCGTATCCTAAAAGTTCTACGTGCACCGCACATCTCTGAAAAAGCAACTATGGCAGCTGAGAAAGCGAACACTATCGTTTTCAAAGTAGCTAAAGATGCAACTAAAAAAGAGATCAAAGCAGCTGTAGAAAAGCTATTTGAAGTTGAAGTTAAGTCTGTAAATACTCTTATCACTAAGGGTAAGACCAAACGTCAAGGTCTACGCCAAGGTCGCCGCAGCGACGTTAAGAAAGCGTACGTTACTTTGAAAGAAGGTCAAGATCTTGACTTTGTTGGCGGCGCGGAATAA
VP0260	1	50S ribosomal protein L2	ATGGCTATTGTTAAATGTAAGCCGACTTCCCCTGGTCGTCGTCACGTTGTTAAAGTTGTTAACGCTGACCTACACAAGGGCAAGCCATACGCACCTCTTCTAGAGAAAAACTCTAAGAATGGCGGTCGTAACAACAACGGTCGTATCACAGTACGTCACATCGGCGGTGGTCACAAGCATCACTACCGTGTAATTGACTTCAAACGTACTAAAGACGGTATCCCAGCGACAGTTGAGCGTCTAGAATACGATCCAAACCGTAGCGCAAACATTGCTCTAGTTCTTTACAAAGACGGTGAGCGTCGCTACATCCTAGCACCTAAAGGTGTTGTAGCTGGTGATGTTATTCAGTCTGGTGTTGATGCACCAATCAAAGCTGGTAACACTCTACCAATGCGT…
VP0261	1	30S ribosomal protein S19	ATGCCACGTTCTCTCAAGAAAGGTCCTTTTATTGACCTACACTTGCTGAAGAAGGTAGAGAAAGCGGTGGAAAGCGGAGACAAAAAGCCTATTAAGACTTGGTCCCGTCGTTCAATGATCATCCCTACGATGATCGGTTTGACCATCGCTGTCCATAATGGTCGTCAGCACGTACCAGTATTTGTAACTGATGAAATGATCGGTCACAAACTGGGTGAATTCGCACCAACACGTACTTACCGCGGTCACGCTGCGGATAAGAAAGCTAAGAAGCGCTAA
VP0262	1	50S ribosomal protein L22	ATGGAAGCAATTGCTAAACATAACTTTGCTCGCATTTCGCCTCAGAAAGCTCGCTTAGTTGCGGATCTAATCCGTGGTAAATCTGTTGACCAAGCTCTAGAAATCCTAACGTTCAGCAACAAAAAAGCTGCTGCACTAGTTAAGAAAGTTCTAGAGTCTGCTATCGCTAACGCGGAGCACAACGAAGGTGCAGATATTGACGATCTGAATGTCGCAAAAATCTTTGTAGATGAAGGCCCAACCATGAAGCGTATTATGCCTCGTGCTAAAGGTCGTGCGGATCGTATCTTGAAGCGTTCAAGCCACATCACTGTTGTTGTAGCAGATCGCTAG
VP0263	1	30S ribosomal protein S3	ATGGGTCAAAAAGTACATCCAAATGGTATTCGTCTAGGCATCGTTAAGCCTTGGAATGCTACATGGTTTGCTAACACCAAAGATTTCGCTGACAACCTAGACGGCGACTTCAAGGTACGTCAGTTCCTTACAAGTGAACTGAAAAAAGCGTCTCTATCACGTATCGTTATCGAGCGTCCTGCTAAGAGTATCCGTGTGACTATTCACACTGCTCGTCCAGGCGTTGTTATCGGTAAGAAAGGTGAAGACGTTGAGAAGCTACGCGCAGCTGTAGCTAAAATTGCAGGTGTACCAGCGCAAATTAACATCGCTGAAGTACGTAAGCCTGAACTAGATGCGCAACTTGTTGGTGACAGCATCGCGTCTCAGCTAGAGCGTCGCGTTATGTTCCGTCGTGCT…
VP0264	1	50S ribosomal protein L16	ATGCTACAACCTAAACGTACTAAGTTCCGTAAGGTTCAGACTGGTCGTAACCGTGGTCTAGCTAAAGGTACTGATGTAAGCTTCGGCGAATTCGGTCTTAAAGCTGTTGGCCGTGGTCGTCTAACTGCTCGTCAAATCGAAGCGGCACGTCGTGCAATGACACGTCACGTTAAGCGTCAAGGTAAAATCTGGATCCGTGTGTTCCCAGACAAACCAATCACAGAAAAACCACTAGAAGTTCGTCAAGGTAAGGGTAAAGGTAACGTTGAGTACTGGGTAGCCCAAATCCAACCTGGTAAGGTTATGTACGAAATGGGTGGTGTACCTGAAGAATTGGCACGTGAAGCGTTCCGTCTAGCGGCACGTAAACTGCCTTTCAAAACTACATTTGTAACTAAG…
VP0265	1	50S ribosomal protein L29	ATGAAAGCACAAGATCTACGCGAGAAAAGCGTTGAAGAGCTTAACGCTGAGCTAATGAATTTGCTACGTGAACAGTTCAACTTGCGCATGCAAGCTGCAACTGGTCAACTACAGCAAACTCATACTCTGAAAGCTGTACGCCGTGATATCGCACGTGTGAAAACTGTTTTGACTGAGAAGGCAGGCGCATAA
VP0266	1	30S ribosomal protein S17	ATGAGCGAAGTAAAACGTACTCAACAAGGTCGTGTTGTTAGCGACAAGATGGACAAGTCTATCACTGTTGCAATCGAACGTTTCGTAAAACACCCAATTTACGGTAAGTTCGTTAAACGTACGACTAAAGTACACGCACATGACGAAAACAACGAGTGTGGCATTGGCGACACTGTTGAAATCGCAGAGTGTCGTCCACTGTCTAAGACTAAGTCTTGGACTTTGGTGAAAGTTGTAGAAAAGGCGAAGATGTAA
VP0267	1	50S ribosomal protein L14	ATGATCCAAATGCAAAGTATGCTGGACGCAGCTGATAACTCAGGCGCACGCAGCGTAATGTGTATTAAGGTTCTGGGTGGCTCACACCGCCGTTATGCACATATCGGTGACGTCATCAAAGTTACTGTTAAGGAAGCAATTCCTCGCGGTAAAGTTAAAAAAGGTGACGTTATGAAGGCGGTTGTAGTGCGCACCCGTAAAGGCGTACGTCGTCCTGACGGTTCTGTCATTCGCTTCGACCGAAATGCTTGCGTACTGTTGAATAACACTACTGAGCAACCAATCGGTACACGTATCTTTGGTCCTGTGACACGCGAACTTCGTGGCGATAAGTTCATGAAGATCGTTTCACTGGCTCCAGAAGTTCTGTAA
VP0268	1	50S ribosomal protein L24	ATGGCAGCTAAAATCCGTCGTAATGACGAAGTAATCGTTCTTGCTGGTAAAGACAAAGGCAAGAAAGGTAAAGTAACTAAGGTCCTAGCAACTGGTAAAGTTATCGTTGAAGGTATCAACCTTGTTAAGAAACACCAGAAACCTGTTCCTGCACTAGGTATCCAAGGCGGTATCGTAGAGCAAGAAGCAGCAATCGATGTTTCTAACGTGGCTATCTTTAATGCAGCTACTGGTAAAGCTGACCGTATCGGTTTCCGTTTTGAAGACGGCAAAAAAGTTCGTTTCTTCAAGTCTAACGGCGAAACCGTTTCTAACTAA
VP0269	1	50S ribosomal protein L5	ATGGCGAAACTGCATGATTACTACAAGTCGTCTGTAGTCGCTGAACTGACCAAACAGTTCAGTTACACAAGCGTCATGCAAGTCCCTAGAATCGAGAAAATCACCCTAAACATGGGTGTTGGTGAAGCAATCAACGATAAGAAACTGCTAGAAAACGCAGCATCTGATATGGCAACGATCTCTGGTCAAAAGCCACTTATCACTAAAGCGCGTAAATCTGTTGCAGGTTTCAAAATCCGTGAAGGCTACCCTATCGGTTGTAAAGTAACCTTGCGTGGCGAACGTATGTGGGATTTTCTTGAGCGTTTGATTAACATCGCTCTTCCACGTGTACGTGACTTCCGTGGTGTTAGCGCTAAGTCTTTTGACGGTCGCGGTAACTACAGCATGGGCGTTCGC…
VP0270	1	30S ribosomal protein S14	ATGGCTAAACAATCAATGAAAGCACGTGAAGCTAAACGTGCAAAGCTAGTAGCTAAGTTCGCTGAAAAGCGTGCAGCGCTAAAAGCTATCATCAGCGATGTAAACGCATCTGAAGAAGATCGTTGGAACGCAGTTCTTACACTGCAATCTCTTCCACGTGATTCAAGTGCATCACGTCAGCGCAACCGTTGTAACCAAACTGGTCGTCCACACGGTTACCTACGTAAGTTCGGTCTAAGCCGTATTAAGGTTCGTGAAGCTTGCATGAAAGGCGAGATTCCGGGTCTTCGTAAGGCTAGCTGGTAA
VP0271	1	30S ribosomal protein S8	ATGAGCATGCAAGATCCGATTTCGGATATGCTGACCCGCGTTCGTAACGGTCAGGCAGCAAACAAAGTTGCTGTTAAAATGCCTTCTTCAAAGCTTAAAGTTGCAATTGCTGCACTACTAAAAGCTGAAGGTTACATCGTTGACTTCGCTGTTGAAGGCGAAGCAAAACCTGAGCTAGAAGTAACTCTTAAGTACTTCCAAGCTAAACCAGTAATCGAGCAACTTAAACGTGTTTCTCGTCCAGGTCTACGTGTTTACAAGAAGAAAGATGAACTTCCTTCTGTAATGGGTGGTCTTGGTATTGCTATCGTTTCTACTTCCAAGGGTCTTATGTCAGACCGCGCTGCACGTAAAGCAGGTCTTGGTGGTGAAATCATCTGCTACGTAGCTTAA
VP0272	1	50S ribosomal protein L6	ATGTCTCGTGTTGCTAAAGCACCTGTCGCTATTCCAGCTGGCGTAGAGGTGAAACTAAACGGCCAAGAAATCACTGTAAAAGGTGCTAAAGGCGAACTAACTCGCGTACTAAACGACGCTGTAGTTATCGCTCAGGAAGAAAACAACCTAACTTTCGGTCCTAAAGAAGGTGTTGCTAACGCTTGGGCACAAGCAGGTACTGCTCGTGCACTAGTTAACAACATGGTTGTTGGTGTTACTGAAGGCTTTACTAAGAAGCTAACTCTTAAAGGTGTTGGTTACCGTGCTGCTATCAAAGGCAACGCTGTAGGTCTAACACTAGGCTTCTCACACCCAGTTGAGCACGAGTTGCCAGCGGGTATCAAAGCTGAATGTCCAAGCCAAACTGAAATCGTGATT…
VP0273	1	50S ribosomal protein L18	ATGGATAAGAAAGCATCTCGCATCCGTCGTGCTACACGCGCACGTCGTAAGATTGCAGAACTGGGTGCGACTCGCCTAGTTGTACACCGTACTCCTCGTCACGTGTACGCACAGGTTATCGCGGCTAACGGCTCTGAGGTTATCGCAGCAGCTTCTACTGTAGAAAAAGCGATCCGTGAGCAAGTGAAATACACTGGTAACGTTGATGCAGCTAAAGCAGTAGGTAAAGCTGTTGCAGAACGCGCTCTTGAAAAAGGCGTAACTGCAGTTGCATTTGATCGTTCTGGTTTCCAATACCACGGTCGAGTAGCGGCGCTAGCAGAATCTGCTCGCGAAGCTGGTCTGAAATTCTAA
VP0274	1	30S ribosomal protein S5	ATGGCTAAAGAACAACAAGTTCAAGCGAATGATTTGCAAGAAAAGCTAATCGCAGTTAACCGTGTTTCTAAAACGGTTAAAGGCGGTCGAATCATGAGCTTCACTGCACTAACAGTAGTTGGTGACGGTAATGGTCGTGTAGGTTTCGGTTACGGCAAAGCTCGTGAAGTACCTGCAGCGATCCAAAAAGCAATGGAAAAAGCGCGTCGTAACATGACTACGATCGCTCTAAACGAAGGCACTCTTCACCACCCAGTGAAAGGTCGCCACTCGGGCTCTAAAGTTTACATGCAGCCTGCAGCAGAAGGTACTGGTGTTATCGCAGGTGGTGCGATGCGTGCAGTACTAGAAGTTGCTGGTGTACACAACGTACTATCTAAAGCATACGGTTCAACGAAC…
VP0275	1	50S ribosomal protein L30	ATGGCAACTATTAAAGTAACTCAAACTAAAAGCTCAATTGGCCGCCTACCAAAGCACAAAGCTACTTTGCGTGGTCTAGGTCTTCGTAAAATCAACCACACAGTAGAACTTGAAGATACTCCGTGCGTACGCGGTATGATCAACAAGGTTTACTACATGGTTAAAGTTGAGGAGTAA
VP0276	1	50S ribosomal protein L15	ATGCGTTTGAATACTCTTGCACCGGCTGCTGGCTCTAAACATGCTCCTAAGCGTGTAGGCCGTGGTATCGGTTCTGGCCTAGGTAAAACTGGTGGCCGTGGTCACAAAGGTCAAAAATCACGTTCTGGCGGTAAAGTTCGTCCAGGTTTCGAAGGCGGTCAGATGCCTCTGAAACAACGTCTACCAAAATTCGGTTTCACTTCTCGTAAGAGCCTAGTGTCTGCTGAAGTTCGTCTAGCTGAGCTAGCGAAAGTTTCTGGTGACGTGGTTGATCTAAACAGCCTTAAAGCTGCTAACATCATCACTAAGAACATCGAATTCGTTAAAGTTGTTCTTTCTGGTGAAATTAACAAAGCAGTGACTGTTAAAGGTCTACGTGTGACTAAAGGCGCTAAAGCT…
VP0277	1	preprotein translocase subunit SecY	ATGGCTAAGAAACCAGGACAAGATTTTCGTAGTGCTCAGAGCGGCTTAAGTGAACTAAAGTCGCGCTTGTTATTCGTAATTGGTGCACTTTTAGTATTCCGAGCCGGCTCTTTTGTGCCGATTCCTGGTATTGACGCTGCTGTACTTGCCGATTTGTTCGAACAGCAAAAAGGTACCATCGTTGAAATGTTTAACATGTTCTCCGGTGGTGCTCTTGAGCGTGCATCTATATTAGCATTGGGCATCATGCCGTATATTTCGGCATCTATTGTTGTCCAATTGCTAACTGTAGTTCATCCAGCGTTAGCTGAACTCAAAAAAGAGGGTGAAGCAGGCCGTCGTAAGATCAGCCAATACACACGCTACGGCACGCTTGTACTTGCAACCTTCCAGGCTATA…
VP0278	1	50S ribosomal protein L36	ATGAAAGTTCGTGCTTCCGTTAAAAAAATCTGCCGTAACTGTAAAGTAATCAAGCGTAACGGTGTCGTTCGCGTGATTTGCAGTGAGCCAAAGCACAAACAGCGCCAAGGCTAA
VP0279	1	30S ribosomal protein S13	ATGGCCCGTATAGCAGGCATTAACATTCCTGATCAGAAACACGCTGTAATCGCTCTAACGGCGATCTACGGCATCGGTAAAACTCGCTCTCAAGCTATCCTAGCTGAAGTGGGTATTGCTGAAGATGTTAAGATCAGTGAACTAACTGAAGAGCAGATCGATCAACTGCGTGATGGTGTAGCTAAGTACACTGTAGAAGGTGATCTACGTCGTGAAGTATCTATGAACATCAAGCGTCTTATGGACCTTGGCTGTTACCGTGGTCTTCGTCATCGTCGCAGTCTACCGCTACGTGGACAGCGTACTAAAACCAACGCTCGCACCCGTAAGGGTCCGCGTAAGCCGATCAAGAAATAA
VP0280	1	30S ribosomal protein S11	ATGGCTAAACAACCAACTCGCGCTCGTAAGCGCGTACGCAAGCAAGTTGCAGATGGCGTTGCGCACATCCATGCTTCTTTCAATAACACAATCGTAACCATTACTGACCGTCAAGGTAACGCTCTTGCATGGGCTACTGCAGGTGGTTCTGGTTTCCGTGGTTCTCGTAAGTCTACTCCGTTCGCTGCACAGGTTGCTGCTGAGCGTTGTGCTGAAATGGCTAAAGAATACGGTCTAAAGAACTTGGAAGTTATGGTTAAGGGTCCTGGTCCAGGTCGTGAATCTACTGTTCGCGCACTGAACGCAGCTGGTTTCCGCATCACAAACATCGTTGATGCTACACCAATCCCTCATAACGGTTGTCGTCCACCTAAGAAACGTCGCGTATAA
VP0281	1	30S ribosomal protein S4	ATGGCAAGATATTTGGGTCCTAAGCTGAAGCTTAGCCGTCGTGAAGGCACTGACTTATTCCTTAAGTCTGGTGTTCGCGCGATCGATACCAAGTGTAAAATTGATAACGCACCAGGTGTACACGGCGCTCGTCGCGGTCGTCTATCTGAGTATGGCGTTCAGCTTCGTGAGAAGCAAAAAGTTCGTCGTATGTACGGCGTTCTAGAAAAACAATTCCGTAACTACTACAAAGAAGCTGCACGTCTTAAAGGCAACACAGGTGAGAACCTGCTTCAGCTTCTTGAAGGTCGTCTTGATAACGTAGTTTACCGCATGGGCTTTGGCGCAACTCGCGCAGAAGCACGTCAGCTAGTTAGCCACAAAGCTATCCTAGTTAACGGTAAAGTTGTAAACGTTCCT…
VP0282	1	DNA-directed RNA polymerase subunit alpha	ATGCAGGGTTCTGTAACAGAATTTCTTAAGCCACGTCTAGTTGACATCGAACAAATCAGCTCGACTCACGCAAAAGTAACTCTTGAGCCATTAGAGCGTGGCTTTGGTCATACTCTGGGTAATGCACTTCGCCGCATTCTTCTATCTTCTATGCCTGGTTGTGCAGTGACAGAAGTAGAAATTGAAGGCGTACTTCATGAGTACAGCACTAAAGAAGGCGTACAAGAAGATATTCTTGAAATCCTTCTAAACCTTAAAGGTTTGGCAGTGCGTGTAGCTGAAGGCAAAGATGAAGTGTTCATTACTTTGAACAAATCAGGCTCGGGCCCTGTGGTTGCAGGTGACATCACCCATGACGGTGATGTAGAGATCGCTAACCCTGAACACGTTATTTGTCAC…
VP0283	1	50S ribosomal protein L17	ATGCGCCATCGTAAGAGTGGTCGTCAACTCAACCGCAACAGCTCACATCGTAAAGCGATGTTTAGCAACATGGCTAGCTCTCTAGTACGTCATGAAGTTATCAAGACTACTTTGCCAAAAGCAAAAGAGCTACGTCGCGTAGTTGAGCCTTTGATTACACTAGCTAAGACTGACAGTGTTGCTAACCGTCGTCTAGCATTTGCACGTACTCGTGACAACGAAGTAGTTGCAAAACTATTTAACGAACTAGGTCCACGTTTTGCTGCTCGTCAGGGCGGTTACACTCGTATCCTAAAAGCTGGCTTCCGTGCTGGTGATAAAGCTCCAATGGCTTACATTGAGCTTGTAGATCGCCCAGCTGCTGAAGAAGCTGCTGAGTAA
VP0284	1	hypothetical protein	ATGCGTAAAACTCTCCTAACTTTAGCTCTCCTATCAGTGAATATTGGCAGCGCACATGCGTTTTTGGACACGGTCGTAGATGAGAGCAGCAAAAATGGTCTTATGGATATGGTAAGCCAAGGCCTAAATGCAGAATCTTCACCTCTTACTGAGCTACTAACGAGTCAGCTACCAGTTTCGACAGAACAAGCTGCAGGTGGCAGCAGTGCCCTAATTGCACTTGCTCAAAGCCAACTGTCTCAACAAAACAGCACGGAATTGCAGTCATTGATCCCTGGATTATCCAACTTGAAAGGTGCACAAAGCCTGTTAGGTAACATCGAAAGCTTGAGTGCCGTACAAAGCGCATTTAATGCACTAGGACTAGACCCATCGATGATCAGCCAATTTGCACCAGTG…
VP0285	1	FKBP-type peptidylprolyl isomerase	ATGTCTGAAATTAAATTTGAAACTGCAGAACAAAAAGCAAGCTACGGCATTGGTCTGCAAATGGGTCAGCAACTAGCTGGCTCTGGTCTTGAAGGCCTTAGCGTTGACGCTATCGCTGCGGGTATCGCAACAGCATTGACTGGCGAAATGCCATCAATCGAAATTGACGAAATCAACAATGCACTGCAAGAGCTACACTCTCGCGCAGAAGCAGCTCGTCAAGAAGCAGCTAAAGCAGCAGCAGCTGATGGTGAAGCGTTCCTAAAAGACAACGCTCTACGTCCAGAAGTTAATGTTCTTGAATCTGGCCTACAGTACGAAATCATCAATGAAGGTACTGGCGAAATCCCAACAGCTGATAAATCTGTACGTGTTCACTACCACGGTGAACTAACAGAC…
VP0286	1	hypothetical protein	ATGAATCGTCGCAGAAAGAAAAAGCAGCAAGTCGACTACGTCGAGTTGGTCAAACAAAAGTTCGCTGCTATCAACTGGAAGCAGCCGTTCAACAAAAGTAAGTGGTTAGAACGTGTAGAACCAATCAAGGCATTTTGGCAGCGCTTACCTAAATTCCATCAACGAGCTTTGATGGTGTTAATGCCATTATTACTTCTACTTCTGATTGTACCGTTACCGAAAAAGACGGAAGCGTTAGTCGAACCGCAGGGTGAAGTGGATAGCCAGCGTGTTGCGATCCAGTTAAATGCGCAAAGCCTGAGTCAGCAACGTACGTCGCAAAACTCGGGGCCTAAGTCAGAAGACTGGAAAGAGTACCATGTGAAGAATGGTGATACGTTAGCTCAAGTTTTTCGCAAC…
VP0287	1	ElaA protein	ATGACCACTTGGATCACTTTGCCTTTTGCTCAACTAACTACCTTACAACTGTATGAGATGCTGCGCTTACGCGTCGACGTGTTCGTCGTCGAGCAAACTTGCCCGTACCCGGATCTAGATGGTAAGGATATTATTGACGGCGTTCATCACCTACTCGGCTACCACAATGATGAATTAGTTGCCTGCGCTCGGCTTCTGCCAGCTGGAACCACTTACGATAACGTCAGTATTGGCCGAGTCGTAACCAAACAAACAGCCCGAGGTGGTGGCTTAGGCCATCGGCTAATCACACAAGCCATCCAAGCATGTTCTACGTTATGGCCCGAAAAAACCATAGACATTGGTGCACAAGAACATCTTATCGATTTTTATGCTCACCATGGATTTGAAGTTATGTCT…
VP0288	1	ATP-dependent RNA helicase DbpA	GTGAGCAAACAAACTTTTGACCAAGTAGGCCTGAACCCAGCGCTACTAGAAACGCTGGATTCATTGAACTACACCCATATGACGCCAATTCAAGCGTTAAGCTTACCGGCGATTTTGAATCAGCGTGACGTAATTGGTCAGGGTAAAACGGGCTCGGGTAAAACAGCGGCGTTTGGTCTTGGCGTGCTATCAAATCTAAACGTAAAACGATTTCGCGTGCAGGCTTTGGTGCTGTGTCCGACTCGCGAACTGGCGGATCAAGTTGCTAAAGAAATTCGAACGCTAGGGCGTGGTATCCATAACATTAAAGTACTTACGTTGTGCGGCGGTATGCCGATGGGACCGCAAATTGGTTCGTTAGAGCATGGTGCACATATCCTTGTTGGTACTCCGGGGCGT…
VP0290	1	bifunctional 2',3'-cyclic nucleotide 2'-phosphodiesterase/3'-nucleotidase periplasmic protein	ATGGCAGTTAATCCTATTTCCGTCGCAGTTTTGAGTGGCATGTTGACGCTTGCAGGGCCAGCAATGGCAGACACGATCAAGCTTCGCATTATTGAAACCACTGACATCCACACCAACGTGATGGATTACGATTACTACAAAGACCAACCATCACAACAAATTGGTTTGAGCCGCGCAGCCACATTAGTTAAGCAGGCAAAATCCGAAGTGGAAAACAGCGTGTTGGTCGACAACGGCGACTTAATTCAAGGTAGCCCGATGGGTGACTACATGGCAGCAAAAGGCATACAGACTGGGGAAGTTCATCCTGTATACAAAGCCATGAACCAATTGCACTATGATGTGGGGAACATTGGTAACCATGAATTCAACTATGGTTTGGACTTCTTACAAAATACG…
VP0291	1	uroporphyrin-III C-methyltransferase	ATGCCTGCATCACAATATCAATGGACGATGAGCAAGCACATGGCAACGAACGATTCAGTCACTCCTTTACCTGTACAAAAGCCGAGATTGGTTTCTGACAACCAAGTGTCTGGCGTCACTCGTTTTGCAAAGCAGTCACTCAAACCAGGCGAAGTAGCATTGGTTGGTGCTGGCCCTGGCGACCCTGAACTTCTCACCATTAAAGCACTGAACTGTTTACAGCAGGCGGATGTGGTCTTGTACGACTATTTGGTGTCTGAAGAGATCATGGCGCTGATCCCAAGCGATACGATTTTAGTTTGTGTTGGCAAGCGTGCAGGGCACCACAGTGTACCGCAAGAAAAGACAAATCAACTTTTGGTTGATTTTGCTAAGCAAGGCTACCGAGTAGTACGAGTA…
VP0292	1	sulfate adenylyltransferase	ATGGACCAACAACGTTTAACTCACCTTAAACAACTCGAAGCGGAGAGTATTCATATCATCCGCGAAGTTGCTGCTGAGTTTGATAACCCAGTCATGATGTATTCGATTGGTAAAGATTCATCAGTGATGCTGCATTTGGCGCGTAAGGCGTTTTACCCAGGTAAGATCCCATTTCCGCTGCTGCATGTGGATACCGATTGGAAATTTCGCGAAATGATCGAATTCCGCGATCGTACTGCGGAAAAATACGGTTTTGAGCTTTTGGTTCATAAGAACCCAGAAGGCATCGCAATGGGATGTAGCCCGTTTGTTCATGGCTCGTCAAAGCATACGGACATCATGAAAACGCAAGGTCTTAAGCAGGCGCTAAACAAATATGGCTTCGATGCTGCTTTTGGA…
VP0293	1	sulfate adenylyltransferase	ATGAACAGTGCAGTTGAAGCTCAATTAGCCGAGCTTGGTATCGAAGGCTATTTAAAACAACATCAGTACAAGTCTCTGCTTAGATTTCTGACTTGTGGTTCTGTGGATGATGGGAAAAGCACCCTGATTGGTCGCTTACTCCATGATTCAAAACAAATTTATGAAGACCAACTAGCCGCGGTTCACTCAGATAGCCAACGCGTTGGTACGACGGGTGAAAAGCCAGATTTGGCGTTGCTTGTCGATGGCCTGCAGGCTGAGCGTGAACAAGGCATCACAATCGATGTTGCTTACCGTTACTTCTCGACGCAGAAGCGTAAGTTCATCATTGCTGATACCCCAGGACATGAGCAGTACACACGTAACATGGCGACAGGCGCATCGACGTGTGATTTAGCG…
VP0296	1	adenylylsulfate kinase	ATGACCGCTGAAACACCGGTAAAAGATGAAAACATTGTCTGGCATCAGCACACGGTTGATAAACAGTTTCGTGCTGAGCTGAAAAAACAGAAACCAGCAGTGCTTTGGTTTACTGGTTTATCTGGCGCAGGTAAGTCAACCGTCGCGGGCGCGCTGGAGAATCGTTTAGCTGAGTTAGGCTACCACACTTATTTGTTGGACGGTGACAATGTTCGTCATGGCCTGTGTAGTGATCTAGGCTTTTCTGAACAAGATCGTCGTGAAAATATTCGTCGTATTGGCGAGTTGGCGAAACTGATGGCAGATGCGGGTTTGATTGTGTTGTCCGCGTTCATTTCTCCTCACCGTGCTGAGCGTCAACTCGTTCGCGATTTACTGCCCGAAGGAGAGTTCATTGAA…
VP0297	1	hypothetical protein	ATGGCCCAAGACATCCACAACAGTTCAATGCAGAAGTTGTGGGCGCAAGTAATGAAGCGTGAAGTGACCAACCCAGGTTCCACGTCGATGAAAGCGCTGAAAGTCCTTAAGGATATGTCCCCAAAAGAAGCGCAAACACTACAAAGAGCAGCCTCTTTGGCGTGCAGTTTTGGCGGCGATAACAGTAAAAAGTTATTGATAGGCTATAAGGCACATGGCGGAATATTCAACTTTGGTAAACGAGATACCACCAGCAATCTGAATATGGGCAGCTTTCAATTGCCGTACTCAAGTCTATTAGTATTGATTGAATTGGGGTTACTGCATAGCACAGAACTGGAATCAGGAGAGATCGGCATTGAAACGCCATTGATACTGGCATATCAAGGCAAGAATTTG…
VP0299	1	hypothetical protein	ATGTGGAAAAAAGTTTTAGCCAGTTGCTTACTCGCGATTGCATTTACGACGCCGGTCATGGCGAGTGATGAGCCATTAACGCTCGACTGGATCGATCTGGTTCCTGAAGCGGAACGTAAGCTGTTCGACAGCGTGGGGATGCCCGCATCTGATCACAGTGGTGGCGCGGCGCAGCAATCAAAAATCGGTAACGTCAGACCAGAACTCAATGGCAGTCAGGTCAAAATCCCTGGCTTCGTGATTCCTCTTGAGGGAGATGCCAACACGGTGACGGAATTTTTGTTGGTGCCGTATTTTGGGGCGTGTATCCACGTACCACCACCACCACCAAACCAAATCATTTACGTGAAATTTCCGAAAGGCGCACCAGTACAGGAACTTTGGGATGTCATTTACGTG…
VP0300	1	hypothetical protein	GTGAGTGCTGTAATCAAACTCGCTTGGAAAAGCTTGATGAACCGCAAAGCGACAGCGGTGTTGACGATCATGACGGTAGCAATATCGGTAATCTTGCTGCTTGGCGTAGAACGTATCCGCACTCAAGCAAAAGACAGCTTTGCGAACACTATTTCCGGAACCGACCTAATTGTCGGCGGACGCTCTGGCCAAGTGAACTTACTGTTGTATTCAGTCTTTCGTATCGGTAATGCCACCAATAATATCGATTGGAAAAGCTACCAAAAATTCAGCCAGCATCGCGCGGTTGATTGGGCAATTCCCATTTCGCTCGGAGACTCTCACAAAGGCTTTCGAGTGATGGGGACCAATCATAGTTACTTTGAGCATTATAAGTACGGAAGTAAGCAACCACTTACT…
VP0301	1	ABC transporter ATP-binding protein	ATGACTGATTCAGCATCAAACGTGGTTGAGCTCAAACAGGCTCAGTTTGTCTGGCCCGGTTCAGAGACCGCGGTGATCAATATTCCTGATTTGCAGATAGCAACGGGTGAGCATGTCTTTATCAAAGGGCCAAGTGGCTGTGGAAAATCCACACTTTTAGCTTTGCTCACCGGAATCAATACGTTAAGTTCGGGCTCGTTATCAGTACTCAATACGAACTTAGCGACGCTGAGTTCAAGCCGCAGAGATAGATTCCGCGCCGACCACATTGGTTATATCTTCCAGCAATTCAACTTGCTGCCGTATTTGAATGTCATCGACAACGTATTACTTCCTTGCCAATTCAGTAAAGTGAGACGAGATCGCGTGACACCAAACGCCTCCAAAGCCGAGCTTTTA…
VP0303	1	hypothetical protein	ATGTACTTTTCTTGGCAAACCATTTTCAGATCTTGGCATCGCACTGTTGTACTTTTCAGTGTTGCTTTGCTGATCATCTGGAATTTTGCTTCGATCTTTCATCAAGTCGACCTCACACCAGAGCATCATACCCATCATCACTGCCAACTCTTTGCTGGCGCGCAACATGGTCTCGCTAAAGCACAACCGGCAATCCCTGTGCCGTCATACACACGGGCCCATTATGATGATGTCTCAGAGCGCTCGCATCATGTAGAAGAAGTATTCAGCGCTGCGCGTGCACCGCCTTATTTTGCGTAA
VP0305	1	hypothetical protein	ATGCTACGTGAGTTTGCTGTATATCGACCACTACAAGTGGCCCGTTTCGTAAAGACGTTGTTTAAAGGGCAATTCTTCATTGTTGGGGTGGGAAGTTTCTGCTTTGATAATGGCAAAGTGCTGCTTCCTGATGTGAAAGATCAAAAGCGACTGGCTGTCTTTAAAGAAGTAAACCAAGCAATTTCATCATTATCCGCCTAA
VP0306	1	methionine sulfoxide reductase A	ATGCTCAACAAACAGACATTAATCAGTATAGAAGATGCCCTGCCTGGTAGAGAACAACCAATGCAGATTGAAGATTGTCATTTTGTAAATCAATCGAGTCTAACGGCACCATTAGCCCATCATCAGCAACAAATTTTGTTAGGCATGGGGTGCTTTTGGGGCGCCGAGCGTCTCTTTTGGCAATTGGATGGCGTGGTTTCGACATCTGTGGGTTATGCGGGTGGGTTTACACCAAATCCAACCTACGAAGAAGTGTGTACGGGTAAAACCGGTCATACTGAGGTTGTGAGAGTGGTGTTCGATGAGCGTGTTATCTCACTAGCACAACTCCTTGCGGTATTTTGGGAAAAGCACGACCCGACTCAAGGCATGCGCCAAGGCAACGATCTCGGCACACAA…
VP0307	1	hypothetical protein	ATGATAAAAAAAGCTCTCCCCATCATTGTTGGCTTGTTGGTTGTTTCTCAGAGCGCGTATGCAGATGTTTCTTTAAAGCTTAAAGGCATCGATGGCGCACTGGAAGATAACGTGAAAGCGTACCTGTCTTCGATTCCAGAGAAGGATTACTCCACTTCGCTGCGCTTTCAGGCGCGATTGGATCAAAGTATCACCGAAGCGCTTAATGCGCTTGGCTATTATCATGCAAAAATCTCATACTCTATTTCCGAAGGGAATGACGAGCTGATCGTTAACATCCACAAAGGCTTACCAGTTAAGATCAAAGTAATGGATGTCGTGATCAGCGGTGAAGCGAAAGAGGATGAAGAATTTACGAATCTCATCGCCAAATCGCCTTTAAAAGTTGGGCGGATTTTA…
VP0308	1	hypothetical protein	ATGATCAAAAAGATGTTTAAGTGGACCAAGTGGTTATCACTAAGTTTGATTGGTCTGCTGTTGTTAATCACTATTTTTGTCGCTACGGTACTGTTTACCCATCCAGGGTTGAAGCTGGCGATTTGGGGCGCAGAGAAAGCCTTACCTCAACTCAAAGTCGAGAACATTCAAGGTTCGCTATTCCCTCGTTTTGCACTGCAAAATGTCAGCTTTGTTGATGAGTCTTTACATATTGATGCGAAAGTTGAGCGCATTGCGTTGGCGATTAACTTCCGCTGTTTCTTTGACCCAAAAGTGTGTGTTGATGAACTGGCGTTACAAGGTGTTAACTTCCAAATGCCAGAATTGCCACCTGCCAGTGAAGAGCCTGAAGAAGAAACACCACCGCTGCGTTCTATC…
VP0309	1	hypothetical protein	ATGCAGCATTTGATTTTTGTCTACGGGACGTTACGTAAGGGAGAGTACAACCATCATTATTTGAGCTCGGCTCAATTTCTTGGTTTACATGAAACGGACGCCCAATTTTCGCTCTACGATGTAGGCTCGTACCCAGCGCTGTCAGAAGGGCAGCGCTCAATCCAAGGCGAAGTTTATCTGATTGATGATGATACTTTGGTGGCGCTCGATAAGCTTGAAGACGTACCTGTCGAATATCGTAGAGAGAGCATTGCAACGCCATTTGGCCAAGCGTGGATTTACTTGTATCAAGACACGGAGCAGCTTACGGAAGAAATAGCGTCTGGCGATTGGTGTCAAAGGGTGTGA
VP0310	1	hypothetical protein	ATGAGAGTGTTAATAATTGGCGCGATGATGATGCTTCTGTCTGCTTGTGCGCAAACCACCTTACCAGCTTCAACCAGTGTGACTGATTGGCAAGCGTTCGGGAAACAGTCTGCCTTAGATGGATTACGAGAGTTGTCACAAGAGCGGATAGCTAAGTTGGATGGCACTAACCACGCAACGCCAGAACTGATCATGGCCTACCAAAACGGTTATCAAGAAGGTAAGCAAGAGTATTGTGAGCAAAGTGCCTATATGCTGGGCGTGGTTGGACGACCGTATTTCGGAATCTGCGATGACGTTGACCCGTTCTTCCAACACGATTATGACGCTGGCCGTATGTCCTCCGCAGGAGCTCCTATCTAA
VP0311	1	inorganic pyrophosphatase	ATGAGCCTAAACCATGTACCAGCAGGTAAATCGCTACCTGAAGATATTTACGTCGTTATCGAAATCCCTGCCAATGCAGACCCTATCAAATACGAAGTAGATAAAGACTCTGGTGCTGTATTTGTCGACCGTTTCATGTCTGCGCCAATGTTTTACCCATGCAACTACGGTTACGTGAACAACACACTTTCGCTTGATGGTGACCCAGTAGATGTCCTTGTCCCAACGCCATACCCACTCATGCCAGGTTCTGTCATTCGCTGCCGACCTGTTGGCGTTTTGAAGATGACGGATGAATCGGGCGAAGATGCAAAAGTCGTTGCCGTACCGCACTCAAAAATCTCTAAAGAGTATGAACACATTCAAGATGTGGGCGACATTCCTGAGTTGCTAAAAGCG…
VP0313	1	fructose-1,6-bisphosphatase	ATGTCAGGAATGCGCACCCTAGGCGAATTCATTGTTGAAAAACAAGCGGATTTCCCCCACGCTAGCGGTGATCTCTCATCTCTTTTAGCATCCATTCGTTTAGCTGCAAAAATCGTTAACCGTGAAATCAACGCAGCAGGTCTTGGTGATATCACTGGCGCTGTCGGCACGGAAAATGTCCAAGGCGAAGCACAGCAAAAGCTAGACGTGTACGCGAACGACAAATTTAAAGCGGCGCTTGAAGCTCGTGACCAAGTTTGTGGCGTTGCCAGTGAAGAAGAAGATGAAGCGGTTGCGTTCAACAAAGAACTCAACCAAAACGCAAAGTATGTTGTATTGATGGACCCACTTGATGGTTCTTCAAATATCGACGTAAACGTGTCTGTCGGTACCATCTTC…
VP0314	1	UDP-N-acetylmuramate:L-alanyl-gamma-D-glutamyl-m eso-diaminopimelate ligase	ATGCACATTCATATCTTGGGTATCTGTGGCACGTTTATGGGCGGCGCAGCAATTTTAGCGCGTCAATTAGGGCATAAAGTGACGGGTTCTGATGCCAATGTTTACCCACCGATGAGCACATTGCTAGAGTCTCAAGGTATTGAAATTATTGAAGGCTTCGACCCGTCTCAACTCGATCCTCAACCTGACCTTGTGGTGATTGGTAACGCGATGAGCCGTGGCAATCCGTGTGTTGAGCATGTACTTAATAGCAACATGCGTTACACCTCAGGACCACAATGGCTGAACGAATTTTTACTGCATGACCGTTGGGTGCTGGCTGTCTCCGGCACACACGGCAAAACGACCACTTCGAGCATGCTGGCGTGGATACTCGAAGACTGTGGTTACCAACCTGGT…
VP0316	1	thiamine transporter substrate binding subunit	GTGAAAACCACTCTAAATCTGATTGCCTTAGCTGCAATCACCTCTACTTCAGCGTTTGCCGCTGAAAACACATTAACCATCTATACCTACGACTCTTTTGCCGCAGATTGGGGGCCGGGTCCTAAAATCGAGCAAGCTTTTGAAGCAAAATGTGGCTGTGACGTTAACTTCGTAGCGTTGGACGATGGTGTGTCGATCCTGAATCGTCTTCGTCTTGAAGGCGGTAATAGCAAAGCCGACATCGTGTTAGGTTTGGATAACAACCTGATGGCAGAAGCGAAGAAAACCGGTCTGCTTACCGAGCACAATGTGGATACGGCCAACACAGTGTTACCAAACGGTTGGAGCGATACGACGTTTGTACCGTACGATTACGGCTACTTCGCGTTTGTGTACAAC…
VP0317	1	thiamine transporter membrane protein	TTGAATTCTGTTCCAAAAATAGGTTTAGGGGTCGCGATGATCATCGCGACCTTTGTTATTTCTGCCCTAGGAGCTTTGATTGTTCAAGCCCCTTCACTTGATGTGTCTGTGGTATGGGACGACCCGTATTATCAACATGTCACCAAGTTCAGCTTTTACCAAGCTTTTCTTTCCACATTGCTCAGTGTTGGTTTTGCCATTCCAGTTGCGCACGCGCTTTCGCGTCGCCAATTTTTGGGTAAATCATTACTGCTTAAGCTATTTGCATCGACACTGGTTTTGCCGGTTTTGGTTGGTGTTTTTGGTCTATTAGCGATTTATGGCAACAGCGGTTTGTTAGCGCAGTGGCTGCAAGGTTTCGACACCAAAATTCCATTTTCTATTTATGGTTTGAATGGC…
VP0318	1	thiamine ABC transporter ATP-binding protein	ATGCTAGTGTTGGATGATGTGCAGTACACCTACCAACGTGAACTGTTTCGTTTTGAGTTGAGCATTGAACGTGGTCAGATTGTATCGTTGATGGGGCCGAGTGGGGCAGGGAAATCAACCTTGCTGGCTCTGGTTGCAGGATTCATCCATCCTGACCAAGGTGACATTCGGGTTGATGGTGAGTCGATTGTGCGCAAAGAGCCTTATCAGCGTCCTTTCTCCATGCTGTTCCAAGAGCATAACTTGTTTTCTCACTTGTCGGTGCGTGACAACATTGGCTTAGGTTTACACCCGGGACTAAAGCTCACGGTAGACCAAAAACGTCAGGTTGAACAAGCTGCGCAGCAAGTTGGCGTTGCAGAGTACCTCGACCGTTTGCCTGAGCACCTTTCTGGAGGG…
VP0320	1	hypothetical protein	ATGGCGACGAATAAGACTCCGTCTCAAGATGTGCAAGAAATGGTGGCTCAAGCAGACACGGGCGCACGTAACCCTTCGGGAGTGCAAGGACGAATCCTTTGGTTAGTCCCTCTGTGTTGGTCACTATTTCAATTATGGTACGCCTCCCCGCTACCATTTATTTTCAATTTTGGCGTACTGAATGACACTGAAGCGCGAGCGATTCACCTCACTTTCGCGATATTTTTGGCCTTCACTGCTTATCCAGCAATGAAGAACTCTCCGCGTGATCACATTCCTCTTGTGGATTGGATTCTCGCGTTAGCGGGTAGCTTTTCGGCTGCCTATATCTACCTTTTCTACACCGAACTCGCAGGACGTTCCGGCGCGCCCACCACTGCCGATATTGTGGTTGCGGTC…
VP0323	1	hypothetical protein	ATGGCATTTAACAAACTTCTCAAAGTAGGCGCTATCGCTGCAGCTGTAATGGGCGCAGGCGCAGTTAACGCTCAAGAGTTTATTACTATCGGTACTGGCTCTGTAACTGGTGTTTACTACCCTACTGGTGGTGCTATCTGTAAGTTGGTAAATAAAGGTCGTAAAGACCACAACATCCGTTGTTCAGTAGAATCAACTGGTGGCTCAATTTACAACGTTAACACTATCCGTGCAGGCGAATTAGATTTTGGTATCGTGCAATCGGATTGGCAGTACCACGGCTACAACGGTACGAGCAAGTTTGCGGAACAAGGCCCGTACAAAAAACTGCGTGCAATGTTCTCTCTTCATACTGAACCTTTCAACATCATCGCACGTGCTGACTCTGGCATCGAAAAC…
VP0324	1	arginine repressor ArgR	ATGCGCAATTCAGAGAAACAAGATAACCTAGTCCGCGCCTTTAAAGCCCTGCTAAAAGAAGAGAGCTTTGGCTCACAGGGTGAAATTGTTGACGCACTCAAGCAGCAAGGCTTTGAAAGCATTAACCAATCTAAAGTTTCACGTATGCTGACCAAGTTTGGTGCTGTTCGTACTCGTAACGCAAAAATGGAAATGGTGTACTGCCTACCGGCTGAGTTGGGCGTACCAACAGTAAGCAGCTCTCTACGTGAACTGGTTTTAGACATCGATCACAATGCGGCATTGGTTGTCATTCACACAGGTCCTGGCGCAGCACAGCTTATTGCTCGCCTACTCGACTCGTTAGGTAAATCCGAGGGTATTCTTGGCGTAGTAGCGGGTGACGATACCATTTTTATT…
VP0325	1	malate dehydrogenase	ATGAAAGTAGCCGTTATTGGTGCCGCTGGTGGCATCGGTCAAGCCCTTGCCCTTCTGCTTAAGAACCGTCTTCCTGCTGGTTCTGATTTAGCCCTATACGATATTGCTCCAGTTACGCCTGGCGTAGCAGCAGATCTTAGCCACATCCCAACACCAGTATCGATCAAAGGTTACGCTGGTGAAGATCCAACTCCTGCGCTAGAAGGTGCAGATGTAGTTCTTATCTCTGCGGGTGTTGCTCGTAAGCCGGGCATGGATCGTGCGGATCTGTTCAATGTAAACGCTGGTATTGTGAAATCACTCGCTGAAAAGATTGCGGTTGTTTGTCCTAAAGCATGTGTAGGTATCATCACTAACCCAGTGAACACAACAGTGCCAATCGCTGCTGAAGTTCTGAAG…
VP0326	1	hypothetical protein	ATGATGGAAGCAAGTCGAATCCGTAAAGGCATGGTTGTTGAGTGCCAAGAAGGCGTCGGTACGATTTTGGTTGTCGACCGTGAAGCAGAGACCGTTTTGTTATCCAAGCAAGGCTCAGATCAACAGATAGCAGTGAGTTTTGATGAGATAGAGGACGATCCACAGCTGCACGGTGGAAGCGAACGATACTATTAG
VP0327	1	octaprenyl-diphosphate synthase	TTGCAGGGTCTAACTTCAGCCGGATATACGATGGATTTTAAAACTATCCAAGCGCTTACTGCCGATGACATGGCAAAAGTGAATGAAACAATTCAAGCCCAACTAAATTCTGATGTCTCTTTAATCAACCAGCTCGGTTTCTATATCGTGAGTGGTGGAGGCAAACGTCTACGACCGTTACTGGCAATATTGTCAGCACGAGCATTGGGGTACCAAGGCACTGGCCATACGATGGCAGCGGCGTTTATCGAGTTCATCCATACAGCGACTTTGCTGCACGATGATGTCGTGGACGAATCAGACATGCGCCGTGGAAAAGCGACAGCGAATGCTGCGTTTGGTAATGCCGCGAGCGTACTTGTTGGGGACTTTATTTACACTCGCTCATTTCAGATGATG…
VP0329	1	50S ribosomal protein L27	ATGGCACACAAAAAAGCTGGTGGTTCTACTCGTAACGGCCGCGATTCAGAAAGCAAACGTCTAGGTGTTAAGCGTTTCGGTGGTGAATCTGTACTTGCAGGTAACATCATCGTTCGTCAACGTGGTACTAAGTTCCACGCTGGTAACAACGTAGGTATCGGTAAAGACCACACTCTATTCGCTCTTACTGAAGGTAAAGTGAAGTTCGAAGTGAAAGGTCCTAAGAACCGTAAGTTTGTAAGCATCGAAGCTGAGTAA
VP0330	1	GTPase ObgE	ATGAAGTTCGTAGATGAAGCGGTAGTAAAAGTTCAGGCTGGTGATGGCGGTAGCGGCGTTGTCAGTTTCTGGCGTGAAAAATTCATCACTAAAGGCGGCCCTGACGGCGGTGATGGTGGTGACGGCGGTGATGTTTACATCCAAGCTGATGAAAACCTAAATACCCTAATTGATTACCGTTTCCAACGCTTCTACGAAGCGGAGCGTGGTGAAAACGGTCGCGGTGGTAACTGTACTGGTAAACGTGGTAAAGACATTGTTCTTCGCGTACCAGTGGGTACTCGCGCAGTGGATATCCACACTAACGAAATTGTTGCAGAAGTTGCTGAGCACGGTAAGAAAGTGATGGTCGCGAAAGGCGGTTGGCACGGTCTTGGTAACACGCGTTTCAAATCTTCA…
VP0331	1	hypothetical protein	ATGAATCTAGAAACCATACCGTCTGGAGAGTTGACGGTATCTAACCAACGCTCCATTTCTAGACTTGTCGCTCAAGCCGGACAAATGCTGTTGGCCCATGGCGCAGAAAGTACGCTTGTGTGCGATATCATGCGTCGTATTGGCTTAGCTTGTGGCGTGCATGAAGTGGCTGTAGCCCTCTCAGCCAATGCCTTGGTTGTCACGACCGTAATGGATGGACACTGTATCACCACTACTCGAAGCTGTGCCGATCGTGGCATCAACATGCGCGTTATTACGCAAATTCAACGCATCTGTATCATGATGGAGCGCGGGTTACTCGATGCAGCCATGGCGCAGAAAAAACTGAATACCATCAGCCCAGAACGGTACAATCGCTGGCTAGTGGTGCTTATGATT…
VP0334	1	diadenosine tetraphosphatase	GTGGCTACCTATATCGTTGGTGACATCCAAGGCTGTTTTGACGAACTACAGCAGCTACTCAAGCGCGTCAACTTTTCCACTCAACATGACCAACTTTGGCTCGCAGGAGATTTGGTGGCTCGCGGCCCGAAATCACTCGAAACACTGCGCTTCGTAAAGTCACTCGGTGACAGCGCAAAAGTCGTACTCGGCAATCATGACTTGCATTTACTGGCAGTATCCTACGGCCTGAAAAAGCGAAAAGACAAAGATAAAACGACCCCTATTTTCCTCGCTAAAGACCGCGAAGAACTGCTCTCTTGGCTAGCTAAACAACCTCTTCTGGCAGAGCACGACGAGTTTGTGATGTGTCATGCGGGTATCTCACCGCAATGGGATTTAGAAACAGCTAGACAATGC…
VP0335	1	ApaG protein	ATGGACGTCATTCAACCCTGCATCAAGATTCAAGTTCACACCAAATACATCGAAGAGCAATCCAATCCAGAGCTACAACGCTTTGTTTTCGCCTACGTCATTACCATTAAAAACCTCAGCCAACAGACAGTGCAGCTCATAAGTCGCCGATGGTTGATTACCGATTCCAACGGTAAACAAATGACGGTAGAGGGAGAAGGTGTTGTTGGGCAGCAGCCGTTTATTCCAAGCAACGATGAATACACTTACAGCAGTGGTACCGCGTTAGAAACGCCTGTTGGTGTCATGCAAGGACACTACAAAATGCTGGATGAAAAAGGCCAGGAATTCATCACTGAAATTGAGCCATTTCGTTTAGCGATTCCGAACGTTTTAAATTAA
VP0336	1	dimethyladenosine transferase	ATGAGAAATGATGTCCATTTAGGACACAAAGCGCGTAAACGTTTTGGTCAAAACTTCCTGAACGATCCATACATTATTGATGGCATCGTATCAGCAATTAACCCAAAGCCAGGTCAGAATCTGGTTGAGATCGGCCCGGGTCTTGGTGCAATCACAGAACCCGTTGGCCGTGAAGTAGATAAGTTCACCGTCATCGAACTGGACCGTGACTTAGCCGAGCGTTTACGTAACCACCCTGATTTGGCAGACAAACTAACGATTCATGAAGGCGATGCCATGCGCTTTGACTTCACTCAGTTAGTGAAGCCAAACAACAAGCTGCGTATCTTCGGTAACTTGCCGTACAACATCTCTACACCTTTGATGTTCCACCTATTTGAATTCCATAAAGACATTCAA…
VP0338	1	survival protein SurA	ATGAAAATTTGGAAATCAATCTTATTCACGACCCTACTCTCTTGTGGAGCAGTAGCAGCACCGGTAGAGCTTGATAAGGTTGCTGTCATCGTTAACGACGGTGTCATTCTACAAAGCGACATCAATACTGCGATGAAAACCCTACAAGCCAATGCTCGTCAAAGCGGAAAAAGTCTACCTTCGGCAAGCGTGCTCAAAGAGCAAGTGGTAGAAAAACTGATCATCGATACGCTGCAAGGCCAAGAAGCTGACCGTATTGGTGTACGCATCGACGATAACCGTCTAAACCAAGCCATCGCAGAAATCGCACGCAACAATAACCAAAGCGTGGAAGAACTGGCAGCATCAGTGCAAGCAGAAGGCCTAAGCTACCCAGAGTTCCGCGAGCAAATCCGTAAA…
VP0339	1	organic solvent tolerance protein	ATGCAACATTTCTCCCGCACATTTATAGCGGCCTCTATCAGCACCGCCTTGTTTGTACCCACCACTCAAGCTGAAGCGAATATAAATGATAGTGTGCAGGAAATGCCCGCCACAGATCAATGTTTGGTCGAAACAAGTGGCGAGGAGGACGCTCTTAATACCCCAGTAGTGGTAGAAGCGGACAACCTGCAAGCCATTAATGGTGACAAAGCACAATACTCTGGAAACGTCCAAGTAACGCAAGGTCCGAAGAAAATCACCGCAGATAGCGTAACCCTGCACCAACAAGACAACGTGGTGGTGGCAGAAGGCAACGTGACCTTCAATGACGGACAAGTTAAAGCCCGCTCAGATCGTGTTACCAACGACATCAACCAAGATACCTTCTCGCTTGAAAAC…
VP0340	1	Dna-J like membrane chaperone protein	ATGCATATTTTTGGCAAAATTCTGGGTGCCTTTTTTGGCTTGTTACTGGGTGGTCCATTCGGTTTGCTGTTTGGTTTATTTATTGGTCACCAATTCGATAAAGCCCGACGTTTAAGTCAAGCTGGGTTCTCTACAGGCGGCTTTGGAAAAGGACCGAGTCAGGCACAGCGTCAGGAAGAATTCTTTAAAGCGGCGTTTGCAGTAATGGGACACGTGGCAAAAGCCAAAGGGCAGGTCACTAAAGAAGAGATCCAACTTGCGACTGCCATGATGGATCGTATGAATTTGCATGGCGAACAACGCCGTGCGGCGCAAGATGCGTTCCGCGAAGGGAAAGAGAGTGATTTCCCATTAGAAGATGTGCTGGTGCGTGTAAAAATCTCGACCGCTGGCCGTTTT…
VP0341	1	hypothetical protein	ATGAAGCGTTTCTTATTGCTACTGTGTGCCCTACTCTCCTTTTCCGCTCTGGCCGCACCAAAAGCTGACTTATGGCCTTATTGGCAGCAGTCCAACGGGGTCAACCAAACCTCAATCTCTCATCTGGAGTGGCAACAGTTACTCGACAGCTATCTAGTTACCCGAGGTGACAACACTCTATTTCGTTACAACCAAGTCTCGTTCGCCGATAAAACAAAGTTAAAGCAGTACATTCAACGTCTCGCTAGTTTAAATCCATTGCAATACCGCCAAGCCGAGCAATACGCGTATTGGGTAAATCTGTACAACGCGCTGACGGTTCACCTAATTTTGGATAACTACCCGATAACGTCGATCACCAAGTTAGGCGGGCTGTTTAGCTTTGGCCCATGGGATCAA…
VP0342	1	isopropylmalate isomerase small subunit	ATGTCAGGTTTTAAACAACATACTGGTTTGGTTGTGCCTCTAGATGCCGCCAACGTTGACACGGATGCCATTATTCCAAAGCAGTTTTTACAAAAAGTTTCTCGCCTAGGTTTCGGTAAGCATCTTTTCCATGACTGGCGCTTCCTTGATGATGCAGGCGAGCGACCAAACCCTGAGTTTGTAATGAATGCGCCACGTTACCAAGGCGCTTCTATCCTACTTGCGCGTGAAAACTTCGGCTGTGGCTCATCTCGTGAACACGCACCTTGGGCTTTGGCTGATTACGGCATTAAAGCGATGATCGCACCTAGTTTTGCGGACATTTTCTACGGCAACTCCATCAACAACCAAATGGTTCCGGTTCGTCTGACTGAGCAAGAAGTGGATGAACTGTTCCAA…
VP0344	1	3-isopropylmalate dehydrogenase	ATGACAGACAAATCATACAAAATTGCCGTACTTCCTGGTGACGGCATCGGCCCAGAAGTGATGGCTCAAGCGCATAAAGTTTTGGATGCTATCGAGCAAAAACATGGCATCTCATTTGAGCGCGAAGAACATGATGTTGGTGGTATTGCTATCGATAATCATGGTTGCCCACTTCCAGAAAGTACGGTAACAGCGTGTGAAGAGTCTGACGCGGTTCTATTTGGTTCGGTTGGTGGCCCTAAGTGGGAACATTTGCCACCAAACGACCAGCCAGAGCGCGGTGCATTGCTGCCACTACGTAAGCACTTCCAACTATTCTGTAACCTTCGCCCAGCGCAAATCCACGCTGGCCTAGAAGCTTTCTCACCGCTACGTGCAGACATCTCAGGTCGCGGCTTT…
VP0346	1	2-isopropylmalate synthase	ATGAACGATCAGGTCATTATATTCGACACCACCTTGCGTGATGGCGAGCAAGCGTTGTCAGCAAGCTTGACGGTTAAAGAAAAACTGCAGATTGCCTATGCGCTTGAAAGGCTGGGCGTTGATGTTATCGAAGCTGGTTTTCCTATCTCTTCCCCTGGCGATTTCGAGTCCGTACAAACTATTGCAAAACACATCAAAAATAGCCGAGTTTGTGCCCTTTCGCGTGCCGTTGCGAAAGACATCGATGCCGCAGCTGAAGCGCTAAAAGTTGCTGACCAATTCCGTATCCACACTTTTCTAGCCACTTCCACGATTCACGTTCAAGACAAGCTACGCCGCAGTTACGATGACGTACTTGAAATGGCGGTCAACGCCGTTAAACACGCGCGTAACTATACC…
VP0347	1	hypothetical protein	ATGGTCACAGCAAAACAACTTGGACGTTCGGCACTCGCATTAACATTGATCAGCTTATCTGGTTGTCAACTGTTTCAATCAAACACGAATGCTGAGGTGGCTTCTCCGGTGATCGTGAACGATCATGCGCAAAGTATTATGGTGATCAGCGATCAAATGGACATGTACTTAAGCAGTGAAGGGCGGGAATCTTTCTTAAATCAGATGCTGGTGGCGCTTGAGTCGGATAGCCGAGATAAATTCAAAGGCAAAGATCCTGACACCTATTCGTGGTGGAAGATCCGCGTGCAACCTAATGAGTGGCAACAAGCGGAGATAGTCAGGCCAGTAGAAGAGGGAGTGGATACCTCTAACAAGCTGGAGTTTATGGATGTCTCCTATCGTTCAAAAACGGGGTTA…
VP0348	1	hypothetical protein	ATGCGAACCATTGAGACAATCACACAGCCAATAGCAACCATCGCTAAGTTTGATTTAGCATTCTCTAGCGTATGTCTTCAGCACCGTTTTAACCAACAAGTTGCCAACATCAGTAAAGGCGTTTCGCACAGTGGAGATGGGCATCTCTACGTCGTCTTAGGGCTGTTAGCTTGGTATTTAGATAAAGAACACGGATCTTGGTTTATGTTAGCCGGATTGCTGGCATTTGCCGTCGAGCTACCCATTTACTGGACGCTAAAAAACAGCTTTAAACGCCGCCGTCCTGAAGAACTGAGCGCTTTGTTACCTGCTTTTATCACCCCTTCTGATCGCTATAGTTTACCGTCTGGACATACTGCTGCTGCGTTTGTTATGGCAACACTTATCAACCATTACTAC…
VP0350	1	leucine transcriptional activator	ATGTTAGAGAAGAAAGATGCGATGAGCGCAATTGCTAGCTACCGTATGGAAAGCACTTTGCGTGGTGTAGATTTGAACCTACTGACTGTATTTGATGCTGTGATGCAAGAGCAAAATATCACTCGTGCAGCACACAACTTAGGCATGTCTCAACCGGCAGTAAGTAATGCCGTGGCACGTCTAAAAGTGATGTTTAACGATGAACTGTTCATGCGTCAGGGCCGTGGTATTCAACCAACTCAACGTGCGCGTCAACTGTTTGGCCCTATCCGCCAAGCATTGCAACTGATCCGTAACGAATTGCCAAGCTCGGTATTCCAACCAGAGTCGTCAACTCGTCTATTCAAGCTGGCGATTTGCAGCCCATGTGACATGCGCTTTGCTCCAAAAATCATGGCG…
VP0351	1	long-chain-fatty-acid-CoA ligase	ATGGCCAAGTTAGATTTTCATATCGTTAAACGTATTCGTGAACAAATTGCGAACGGTGGTACCCGCGTTGCACTGAAACATAAAGTAGCAGGAGCATGGCAAGGTATTACTTGGGAGCAGTTTGGTCAGCAAGTTGATACTTTATCGCTTGCACTTTTGGCTCAGGGTTTAGGAGTCCAAGATAAGATCGGCATTTTCTCAAACAACATGCCGCAATGGACGATTGCTGATTTCGCCGCATTGCAACTGCGTGGCGTGACGGTGCCTATCTACCCAACCAATACTGCCGCTCAGTCGGCATACATCATCGACAACGCAGACGTAAAAGTTCTGTTTGTTGGCGAACAGCCTCAGTTTGATGCTGCTGTGAGCATTTTTGAACAATGTGAGCAGTTAGAG…
VP0352	1	acetolactate synthase 3 catalytic subunit	ATGACAGCAATGTTGTCAGGTGCAGAGATGGTGGTGCAATCTCTGATAGAGGAAAACGTAGAGCAGATCTTCGGTTATCCGGGTGGTTCCGTTTTGGATATCTATGATGCACTGCACGCAAAAACCGACCAAATTAAACACGTACTAGTAAGACACGAACAGGCTGCGACGCACATGGCTGATGGCTATGCTCGCGCAACAGGTAAGCCGGGTGTGGTACTGGTATGTTCAGGGCCTGGCGCAACCAATACCATTACCGGTATTGCAACGGCGTACATGGACTCTATTCCGATGATCGTGATTTCAGGGAACGTGCCAAACAGCCTGATTGGTAACGACGCTTTCCAAGAATGTGACATCGTGGGCGTCTCTCGTCCGGTAGTAAAACACAGCTTTTTG…
VP0353	1	acetolactate synthase 3 regulatory subunit	ATGAGACACATTATTTCATTGCTATTGGAAAACCAACCGGGTGCGTTGTCTCGTGTTGTCGGCTTGTTCTCTCAACGTGGTTACAACATTGAATCATTGACCGTATCGCCGACGGATGACGAAACGTTATCGCGTTTGAACATCACAACCACATCGGATGAAATGCAGCTGGAGCAAATCCAGAAACAGCTACACAAGTTGATTGATGTACTGAAAGTGCAAGAAGTTACTGAGTTTGAACACATTGAACGTGAACTGATGATGGTGAAAGTGAAAGCCAGTGGTTTTGCTCGAGCGGAAGTGAAACGTACGGCAGATATTTTCCGTGGACAGATTGTGGATGTCACCGCTTCTCAGTACACAGTGCAGCTTGCTGGCACCAGTGAAAAGCTCGACGCG…
VP0354	1	sensory box/GGDEF family protein	GTGAAAGTAAAAAAGCTGGTCGGCACATTATTGGCGACAGCACTATTCTTTAGTGCCCTCACCGCCACCTACTACTACCAGAAATACCAAGCCCTCTTAGCGAATAATGTTGAAAACACCGCCAAAGAAGCCTTACACCAACTGGCTTACACCGGGCGCGAATACAACAATATTCAAGATCAGATAGAAACCATCAGCGACCTACTTGGTCACAGTCAAAGCCTTTACGATTACTTACGTGAACCCAGTAAAGCCAATCTGACCATCTTAGAGAACATGTGGAGCTCGGTTGCTCGCAACCAAAAACTGTACAAGCAGATCCGTTTTCTCGATACCTCTGGCACCGAAAAAGTTCGCATTAAATACGATTTCAAAACCAGCATCGCTGGCCCATCATTG…
VP0355	1	LuxZ	GTGTATGTGTCCAGTCCCACTCTTACCGACAAAGTATCAAAAATGATCTGTCAGGATATCCTGACTGGTGAGCTAAAACCTGGTCAAAAACTTGTGGTTGCAGAGCTAAAAGAGAAATACAACGTAGGTGCCTCCCCTATTCGCGAAGCATTGGTTCAGCTATCGTGGAGCAAATACGTCAAACTCGCGCCGCAAAAAGGCTGCTGGGTTGCACCAGTGTGTAAGCATGAGTTGAATGACTTGTATGAAAGCCTACGGATGACGGCTTCATTTCTATTGAAAAAGGCGATCATGACAGGTGATGAGAACTGGGAACTGGACGTCCTAACTTCATACCACAAACTATCTCGAGTAAATCTCGACCAAGGCTTTTGCTGGAGAGAATGGGAAGAACGCCAC…
VP0356	1	pyruvate kinase	ATGAAAAAGACCAAAATCGTTTGTACGATTGGCCCTAAAACTGAATCTGTAGAGAAGCTAACTGAACTAGTAAACGCAGGCATGAACGTAATGCGTCTTAACTTCTCTCACGGTGACTACGAAGAACACGGCACTCGTATCGCGAACTTCCGCAAAGTAATGGAAGCTACTGGCAAACAACTAGCAATCCTTCTAGATACTAAAGGTCCAGAAATCCGCACTATCAAACTAGAAGGCGGTAACGACGTTGATCTAGTAGCTGGTCAAGAATTCACTTTCACAACTGACACTTCAGTTGTAGGTAACAAAGACAAAGTTGCAGTAACTTACGCTGGCTTCGCAGCTGACCTAAACGTTGGTAACACTATCCTAGTAGACGACGGTCTAATCGAGATGGAA…
VP0357	1	hypothetical protein	TTGGTGAAAGACTTTCAGAATCTGAAGTTCAATAATACGGCGGAAAATCGGTGGGTGGCAGGCACTAAATGTCATCAAAAGCGCCTAACTTCAGAGTAA
VP0358	1	DeoR family transcriptional regulator	ATGTCGAAACGAAACACTCAACTGAGAAGACACGCGATTTCCAACATGGTAAATGAGCTAGGAGAAGTCAGTGTTGATGAACTGGCTCAAAAGTTCGAAACCTCAGAAGTCACGATTAGAAAGGACTTAGCTTCTCTAGAAAAAAATGGACAACTTTTACGCCGATACGGTGGTGCGATTGCCATCCCTACGGAAGTTATTCATGAAGAACTAAGCTCTAATGTTTCGACTCGAAAGTTAAGTTTGGCGAAAGCTGCGGCATCATTGATTCGCGACCATAATCGAATCGTGATAGACAGCGGTAGCACGACCGCTGCGCTGATTCAGCAACTGAACGACAAACGTGGCTTGGTGGTCATGACCAACTCGTTGCACGTCGCCAATGCCCTTAACGAACTA…
VP0359	1	glucosamine--fructose-6-phosphate aminotransferase	ATGTGTGGAATCGTAGGTGCAGTAGCACAACGAGATGTTGCAGAAATTTTAGTTGAAGGCTTACGCCGCTTGGAATACCGCGGTTACGACTCTGCGGGCGTGGCAATTGTTGACGCTGAAGCGAACCTAACGCGCATTCGTCGCCTAGGTAAAGTACAAGAGTTGGCGGACGCGGTTGATGAAGCGAAAGTGGTTGGCGGTACTGGTATTGCTCACACTCGCTGGGCGACGCACGGTGAACCTTCTGAAATCAACGCTCACCCACACATGTCTGGCGACATCACGGTGGTTCACAACGGTATTATTGAAAACCACGAAGAGCTGCGCGAGCTGCTTCAATCTCGTGGTTACGTATTCGAATCGCAAACGGATACAGAAGTTATCGCACACATGGTTGAG…
VP0369	1	mannitol-1-phosphate 5-dehydrogenase	ATGAAAAACGCAGTTCATTTTGGTGCAGGTAACATCGGTCGTGGTTTCATCGGTAAACTCTTAGCAGACGCAGAAGTCGAGGTCACTTTCGCTGACGTTGATGTTCCGTTGGTAGACCAGCTCAGCCACAAACAAGAATACAAAGTGAAAGTGGTCGGTACTGAGTGCAAAATCGACACCGTTACCCATGTCACAGCGGTAAACTCAGCCAGTGAAGACGTGATTGATCGCATCGTCAAAACCGATTTAGTCACCACAGCAGTGGGTCCAAACGTATTAGACATCATCGCGAAAACCATCGCGAAAGGGATCGCCAAACGTTTTGAAGCTGGCAATGACGCGCCACTTAACATCATCGCCTGTGAAAATATGGTGCGTGGCACAACGCACTTAAAAGGT…
VP0370	1	PTS system mannitol-specific transporter subunit IIABC	ATGATATCACCAGATGCCAAGATCAAGATACAAAATTTTGGTCGTTTTCTGTCAAACATGGTAATGCCTAACATCGGCGCGTTTATCGCGTGGGGCTTTATCACTGCTCTATTTATCCCAACCGGATGGCTACCAAATGAGACGTTAGCTTCCATGGTTGGGCCTATGATCACTTACTTGCTGCCACTACTTATCGGTTACACCGGTGGTAAGTTAGTGGGCGGCGATCGCGGCGCGGTCGTTGGTGCAATCACAACCATGGGCGTGATCGTCGGTACCGACATCCCAATGTTTATGGGCGCAATGATGGTTGGCCCAATGGGTGGCTGGGCAATCAAAAAATTCGATAACTACATCGACGGTAAAGTAAAAAGCGGCTTCGAGATGTTGGTCAACAAC…
VP0374	1	hypothetical protein	ATGGAGAAGATTTCCAATAAAGCGTCAATATGGCTCGGGCTGTGTCTGATAATAGGTTTAGGAGTATTGGGCTTTTTTATTCAGCAAACAGCAGTCAAATACAAAGCCTATGAGCGAGTGGTAACGGTGAAGGGATTGTCTGAGCGAGAATACCCGGCAGATACCGTCATTTGGCCAATCCAATTTACGGTAGCCAGCAATGATATGGGCGCGATGTTTGATGACATAGACCAACAAACGCGTTTGATTCTCGATTTTTTAACCGCAAAAGGCTTAACTGACAAAAACATCTCGCTGTCTTCGCCTTCAGTGATAGACCGTAAAGCGCAGCAATATGGTGGTGAGCAAGACATTGAGTATCGTTATTTAGCATCCCGAACGGTCACGGTTTACAGCCAA…
VP0378	1	hypothetical protein	ATGATGGCATACAAATTTTTTATTCGAGAGCTACTAGGATTAGCGATCGTGGTTTCAGTTGTTTTTGGTGTGCTCGGCGTGATGCTCGATCTTTTCGCGCTTACGGCGTTGTGGGAACATCAAGATGCAATTGCTCAGATCTTTTTTCATGAGTCGTTTTATTTCATTGCATTCTTAATCCCGCCATTTTTCCTATGGAAGATCATCAATCGTTCTGATTTGGTTACCGCCGCACAAAACTATATCGCGCTAAAATTAGAAGCAGAAAACCGATAA
VP0404	1	RNA polymerase sigma factor RpoD	ATGGATCAAAATCCGCAGTCACAGCTAAAGTTACTTGTTATTAAAGGCAAGGAGCAAGGCTATCTGACCTACGCCGAAGTAAATGACCACCTACCTGCTGAAATCGTAGATTCAGAACAGGTAGAAGACATCATTCAGATGATCAACGACATGGGTATCAAGGTAGTAGAAACTGCTCCTGATGCTGATGATCTAGCACTGAACGATGACACAAACATTACCGATGAAGATGCAGCTGAAGCTGCAGCAGCAGCACTTTCTAGCGTAGAAAGTGAAATTGGTCGTACAACAGACCCAGTTCGCATGTACATGCGTGAAATGGGTACTGTAGAGCTGCTGACTCGCGAAGGCGAAATCGACATCGCAAAACGCATTGAAGAAGGTATTAACCAAGTTCAA…
VP0406	1	hypothetical protein	ATGGCTCTCATTGATCAACTCAAAGAAGAGCAAAAATTAGCGATGAAAGCCAAGGACAAATTGCGCCTTGGTACTATTCGTTTAGCCTTAGCAGCAATCAAGCAACGTGAAGTTGACGAGCAGATCACTCTGAACGATGACGACATTCTTGCTGTGTTGACTAAAATGGTTAAGCAGCGTCGCGACTCTGTTACGCAGTACGAAGCAGCTGGTCGTCAAGATCTTGCTGATGTGGAACAAGCAGAAATTACAGTTCTTGAGGAATTTATGCCTCAACCACTGACAGAAGAAGAAGTTGCTGCTCTTATCGAGAAAGCAATTGCAGAATCTGGTGCAGCTGGCATGCAAGACATGGGCAAAGTAATGGGCGTTCTGAAACCACAAATTCAAGGGCGTGCA…
VP0408	1	DNA-binding/iron metalloprotein/AP endonuclease	ATGCGCATTATTGGTATCGAAACCTCTTGTGACGAGACAGGAATCGCGATTTACGACGATGAAAAAGGCCTGTTGGCGCACAAGCTTTACAGCCAAGTAAAACTTCACGCGGATTACGGCGGCGTGGTGCCAGAGTTGGCTTCACGTGACCATGTAAAGAAAACCATTCCTCTTATTAAAGAGGCACTAAAAGAAGCAAACTTAACATCCCAAGACATCGACGGCGTGGCTTACACGGCCGGTCCTGGTTTGGTTGGTGCTTTGCTAGTGGGTGCAACCATCGGTCGCAGTATTGCTTACGCATGGGGTGTTCCTGCTGTTCCTGTTCATCATATGGAAGGTCATTTACTTGCGCCAATGCTAGAAGACAACCCACCACCATTCCCATTTGTGGCGGTG…
VP0409	1	beta-ketoadipate enol-lactone hydrolase	ATGAAGAAGTTTGAAATTGAAGGTCAGCAACTTGCTTACCTAGACAAAGGCGAAGGGCCTGTGCTGCTGTTTGGACATAGCTATTTGTGGGATTGCCAAATGTGGGCGCCTCAAATTGAAGTTTTGAGCCAGTCCTATCGTTGTATTGTGCCTGATTTATGGGCGCATGGTGAATCGGACGCCGCTCCTGCTTCGACCACGTCTTTAGTTGATTATGCCCAACACATGCTGGCGCTAATGGATCATTTGGAAATCGACAAATTTTCCATTGTTGGCTTATCTGTTGGCGGCATGTGGGGCGCGGAACTGACTGCTCAAGCCCCGCAACGAGTGAAGTCATTGGTGTTGATGGATACCTTTATTGGCTGGGAACCAGAAGTGACGCATAAAAAATACTTT…
VP0411	1	dihydroneopterin aldolase FolB	ATGGCTCTGGATAAAGTATTTATTGAACAGTTAGAAGTAATCACCACGATTGGCGTGTATGACTGGGAACAACAAATTAAACAAAAGTTGGTTCTGGATATTGAAATGGCGCACGACAACAAGCCTGCGGGTAAAAGTGATGATGTTCAAGATGCCTTAGATTACTCACAGGTGAGTGAAGCAGTATTAAATCATATTGAAAATGGTCGCTTCTTGTTGGTAGAGCGCGTGGCGGAAGAAGTTGCAGAACTTATCATGCAACGTTTCAGCGTTCCTTGGGTGAAGATTCGTTTAGCGAAACCGGGCGCCGTTCCTCAGGCACGATCTGTTGGGGTTGTGATTGAACGAGGCCAAGCATGA
VP0412	1	2-amino-4-hydroxy-6- hydroxymethyldihydropteridine pyrophosphokinase	ATGATCACCACTTATATCGGTGTGGGGACAAACATAGACAGAGAGCAACACGCTAAGGTTGCCTATCTCGAGTTGCAGAAGCTCGGCGAAGATCTCCTAGTCTCACCGATATACGAATGTGAACCTATCGGCTTTAGTAGCCAAAACTTCTACAACTTTGTGATTGCGATGCGCACAAAGTTGTCACTCGAAGAGTTGAGTCACCACTTACGTGAGATTGAATATAAGTGGGGTCGTGAGGAAAATGCGCAAAAGTATCAGGATCGAACACTGGATCTCGATATAGTGCTCTTCGGTGAGTGCATCTCGGCACAAAAACCGGAGCTACCTCGCAGTGATATCTACAAATATCCTTTTGTCACAAAGCCCTTGTATGATCTCGAACCTCATTTAGTGATC…
VP0413	1	undecaprenyl pyrophosphate phosphatase	ATGAGTTATTTTGAAGCCTTTATTTTGGCTCTGATTCAGGGTCTGACAGAGTTTTTGCCCATTTCCAGCTCTGCGCACTTGATCCTACCCTCTGCCATTTTCGGTTGGGCCGACCAAGGTCTAGCATTTGATGTGGCAGTACACGTTGGTACATTGATGGCGGTTGTGATTTATTTCCGCCACGAAGTGATCACTTTATTCCGAGCATTGTTTGCTTCGATCTTCAAAGGTGACCGCAGTAAAGAAGCAAAACTGGCATGGATGATCGTGATCGCGACGATTCCGGCGTGTGTGTTTGGTTTGCTGATGAAAGACGTTATCGAAGTCTACCTGCGCAGTGCCTATGTGATTGCGACAACCACCATCGTATTCGGTTTGTTGCTTTGGTGGGTGGATAAG…
VP0414	1	multifunctional tRNA nucleotidyl transferase/2'3'-cyclic phosphodiesterase/2'nucleotidase/phosphatase	GTGCAAGTTTATTTAGTAGGTGGCGCAGTTCGAGATCAATTGCTCGGCATTGACAGTTATGACAACGATTGGGTGGTAGTCGGTGCCACACCAGAAATGATGCTTGCTCAAGGATACACTGCCGTCGGAAAAGACTTTCCTGTTTTTCTTCATCCTAAAAATAAAGAAGAACACGCACTTGCACGAACCGAAAGAAAATCAGGCTCAGGTTACACGGGCTTTGACTGTTTCTTCGATCCAAGCGTAACGCTAGAAGAGGATTTGATTCGCCGTGATTTAACCATTAACGCCATGGCGATGGATGATAGCGGCCAGCTGTACGATCCTTATGGCGGCCAAGCCGATTTGAATAATCGCATATTGCGTCATGTATCAGATGCTTTTGTGGAAGATCCCCTT…
VP0415	1	general secretion pathway protein A	ATGTATAAGGACTTTTTTGGGTTTGTTGAACAGCCGTTTTCGATTGTTCCAAACTCACGTTATTTGTATTTAAGCCAACGTCATAAAGAAGCGATCACGCACCTCAATGCGGGATTGGGCGACGGCGGTGGTTTTGCCATGCTGACCGGTGAGGTAGGGACTGGCAAAACGACAGTGGCCAAAGCCATGCTCGCAAATTTAGATGAAAGCACCAAAGCGGGGCTGATTCTCAATCCGACTTTTTCGAGCCGAGATCTGCTAGAAGCGATTTGCGATGAATTTAAGATCTCTTATCCGCAGGATGCGACGTTAAAACAGCTAAACCAAGTCATACATCATTATTTGCTGCGTAACCACAAGGTGGGTTGGCAGACGTTGCTCGTCATTGATGAGGCTCAG…
VP0419	1	hypothetical protein	ATGACCATGCCAGTAAATACAATTATGGGGTTATTTGCAAAGTCCCCAATTAAGCCTTTGCAACGCCACGTTGTGTGTGTCAACGAATGTTGTTCACACCTGGTGAAGTTCTTTGAAGTTTCTTCAAAGGGTGACTGGGAAAAAGCATCTGAGATCCGTGCACAAATTTCTCATCTAGAGAAAGAAGCGGACGTGCTAAAACGTGAAATCCGTCTAAAACTGCCTCGCGGTTTGTTTATGCCAGTCGATCGTACTGACATGCTTGAGCTTCTGACTCAACAGGACAAACTTGCTAACCTGGCAAAAGACATTGCTGGCCGTGTATATGGTCGACAACTTGTCATTCCTGAGGCTCTCCAACCAAACTTCCTCGCTTACGTTCAACGTTGTCTTGATGCT…
VP0420	1	hypothetical protein	ATGGAAACCGAGATAGAACTGAAGTTTTTTGTTTCTCCTGAATTTTCAGAAACTTTACGAGCAAAAATTTCTGAAACAAAAGTACTTCAGCATAGTTGTCGTGACTTGGGTAACACCTATTTTGATACAGCCGACAATTGGCTAAGACAGCACGACATTGGTTTAAGAATTCGCCGTTTTGATGACGTTTTCGTCCAAACCGTAAAAACCGCAGGACGCGTTGTCGCAGGCTTACATCAAAGACCAGAATACAATGCTGAGCACACAAATAATGAACCGGATCTTTCGCTTCATCCTTCCGATATCTGGCCGTCAGGCAAAGATGTCGCGACTCTACAATCCGAGTTAGTTCCGCTTTTTTCGACCAACTTCACGCGTGAGCAGTGGCTGATTGGTATG…
VP0424	1	bifunctional heptose 7-phosphate kinase/heptose 1-phosphate adenyltransferase	ATGAAACCAATTCTACCTGATTACAACAGCGCTGGTGTGCTCATCATCGGTGATGTCATGCTAGACCGTTACTGGTATGGCCCAACTGGACGTATCTCGCCAGAAGCACCAGTACCTGTTGTAAAAGTAGAAAACAATGAAGAGCGTCCGGGTGGTGCTGCGAACGTTGCGATGAACATCGCGTCACTAGGTGGTCATGCTCACATTGTTGGTCTGACTGGTGAAGATGAGCCAGCAAAAGTGCTAACGGAAACACTCAGCGCATTGAACGTGAAGTGTGATTTTGTTGCGCTGCCTGATTATCCAACCATTACTAAATTACGCGTTATGAGCCGTGGCCAGCAACTTATCCGTCTTGACTTCGAAGATAAGTTTGAGAATACCGACGCGACCCCGGTT…
VP0426	1	MutT/nudix family protein	ATGCAACAGTGTGACAAACGACAAGATGAGTTTACTTCACGAGACGTAGAAATCATCTCGAAAGAATCTGTGTTTGAAGGCTTCTTTAAAATGGTGAAGTACCGTTTTAAGCATAAGCTATTCGCTGGTGGTTGGAGCGACGTGGTCGAACGAGAAATGTTCGAGCGTGGCCATGCCGCAGCAATGCTGCCCTACGATCCTAAAACGGATCAAGTGGTTATCATTGAGCAGATCCGCATTGGTGCATTGGAACATGAACACCCTTGGCAGCTAGAAATTGTCGCCGGTATGATCGATCGCGATGAATCCGCAGAAGAGGTGATTCGCCGTGAAGCGGAAGAAGAAGCAGGCATTACCGTAGGGCGAGTGGCATCAGTCACGTCTTATTATCCTTCTTCC…
VP0427	1	hypothetical protein	ATGGCGCAGGTGGCTGAAAAACAGCGATATCATGTTGATTTAGCAGGTTTGATGAGAACCTATGAGACCAATTACGCTAAGTTAAATGCCTTACTGCCTGTCTCTGCTGAGGTTGGGGATGTACGTTGCTATCAAGCGGCGAACATGGTTTACCAACTGACCGTGAATGAAATCACAAAATACACCACAGTTGTTGAGATATGTCAGAGTGATGAAACGCCAGTGTTTCCTTTGCCGACGATGTCTGTCAGGCTTTATCACGATGCGAGAGTGGCTGAAGTATGCTCAAGCGGAGAGTTCTCACGCATTAAAGCTAAATATGATTATCCCAATGACCAGTTGATGCAGAGAGATGAAAAGCATCAACTTAATACGTTCCTTGGTGAATGGCTGACGTTT…
VP0429	1	esterase	ATGAGTAAACCTTCACTTCTATTGTACATCCACGGTTTCAACAGCTCACCGCTCTCAATGAAAGCCAATTTAATGAGAGAATATTGCGCGCAGCATCGTCCGGACATCAAAGTCATCGTCCCACAATTGCCTTGCTTTCCTGAACAAGCCGCTCAATTGTTGTTGGATATTGTTGAGCAATACAAAGACGACTACAACATTGGCTTAGTGGGTAGCTCGCTTGGTGGTTACATGTCGACGTGGTTAAACGCGAAGTACGGTTTTAAAGCGGTTGTCGTAAACCCTGCAGTTAAACCTTATGAGTTGCTTGTTGATTATTTGGGGGAGCAAACCAACCCATACACGCGTGAAACCTATACACTTGAAGCTTGTCATATTGACGAGTTAAAAGCTCTTGAT…
VP0430	1	DNA topoisomerase IV subunit B	ATGACTGAACAATATAATGCTGGTGCCATTGAAGTACTGAATGGCCTTGAGCCAGTACGTCGCCGACCAGGGATGTATACGGATACAGCGCGCCCAAACCACTTGGGCCAAGAAGTTATCGATAACAGTGTCGATGAAGCGCTAGCCGGACATGCCTCAAAAGTACAAGTCATCCTACATGCTGACCAATCACTAGAAGTGATCGATGATGGTCGAGGCATGCCTGTTGATATCCACCCTGAAGAGAAAGTATCTGGTGTTGAGCTGATCTTATGTAAGCTCCATGCGGGTGGTAAATTCTCCAACAAAAACTACCAGTTTTCAGGTGGTTTGCACGGTGTAGGTATCTCAGTAGTAAACGCGCTGTCTAAGCGAGTTGAAGTGACGGTACGTCGTGAT…
VP0431	1	DNA topoisomerase IV subunit A	ATGTCTACAGAAATTACCTACGATGGCGTTGAACAGTTGCCAATGCGCAAGTTCACTGAAGACGCTTATCTGAACTACTCGATGTACGTAATCATGGACCGTGCATTGCCATACATTGGCGATGGTTTAAAACCGGTTCAACGACGCATCATTTACGCGATGTCGGAGCTTGGTCTTTCGGCATCAGCAAAATACAAAAAGTCTGCACGTACCGTTGGTGACGTGTTAGGTAAATACCACCCGCACGGTGACTCTGCATGTTACGAAGCGATGGTATTAATGGCGCAACCATTCTCTTACCGTTACCCACTGGTTGATGGTCAGGGAAACTGGGGTGCTCCGGATGACCCGAAATCTTTCGCGGCAATGCGTTATACCGAAGCGAAACTGTCGAAGTTT…
VP0432	1	protease DegS	ATGCTTAGCTTTTTATTACGTTCTGTCTTTTTAGGCTTAGCAACCGCTGCCGTTGTACTGCTCGCAGTTCCATCATTGCGCAATAACGTTATTCCTGTCGCGCTCGACCAACAACCGAAAAATATCGCATCTCTTGAGTTGTCGTTTAACCAAGCCGTAAGAAGAGCGGCGCCAGCGGTTGTGAATATCTACAGCCGAAAATACGTTGAAAACGATCGCAGTAAACTCTCGACACAAGGGCTGGGTTCTGGGGTTATCGTCAGCGAAAAAGGTTATATCATTACCAACTATCACGTGGTAGCTCAAGCAGACCAAGTCGTTGTTGCATTGCAAGATGGTCGAGCTGCTGCCGCTCAACTTGTTGGCACCGACAAACGTACGGACATTGCCGTTTTACGA…
VP0433	1	protease Do	ATGAAAAAGCCATTGCTTGCGCTAACCGTTCTATCTTTAAGTTTGAGTTCCATTATCACGCCGATAACGGCCACGGCAGCACTGCCTCTAAGTGTTGATGGCCAGCAATTACCAAGCCTAGCCCCGATGCTAGAAAAAGTGACCCCAGCAGTCGTGAGTATTGCGGTTGAGGGTAAACAAGTTCAAACCAGTCGTATTCCGGAACAATTTCAGTTCTTCTTCGGCCCTGACTTCCCGATGGAGCAAACTCGAGAGCGTCCATTCCGCGGATTGGGCTCTGGCGTCATTATTGATGCCCAAAAAGGGCACATCGTCACTAACTATCATGTGATCAAAGGCGCGGATGAAATTCGAGTGCGCCTCTATGACGGCCGCGAGTACGATGCAGAACTCGTTGGC…
VP0434	1	cytochrome d ubiquinol oxidase subunit III	ATGCCTTGGATTTATGCCATTGTGGGTTTGCTGGTCGGTACAATCGTAGGCGTAGTCATTAGTAGACTAACCACCCCAGAATACAAGAAACAAAAGTCTGTGCAAAAAGAACTTGAAGCGGCTAAGTTTGAACTAGAGCAACAACGTCAAGAGCTCGTAGATCATTTTGCACAAACCGCAGAAATGTTGGATACCTTGGGTAAGGATTACACTAAACTCTACCAACATATGGCGAAGACCTCTTCAGAACTTCTGCCTAACTTGCCAGAGCAAGATAACCCGTTTGATAAGAAAACGGCGATGTCTTCAGAGCAAATCAAAGAAGACCAACCAGAGGTCAACGAACAACCAAAAGACTATGCCAACGGCGCGACCGGTCTTTTGAAAGATCAAGAAAAA…
VP0436	1	hypothetical protein	ATGACACCACTAAAACGATATCAAAAAGATATAGCAGAACATGGATTCCAGCGCGATGAAGCCCAGCATCAAGCCGTTGTCGCTTTAGACAAACTCTACCATGATATTGTTGAGTTTCAGTCTGCGCCGATCCCTCAACTTTCTAAATGGCAGAAGCTCATGGGCAAAAAGGTCGAGATGCCTCAACCCCCAAAAGGTTTGTACTTTTGGGGCGGGGTAGGCCGAGGTAAAACCTATTTAATGGATGCCTTTTTTGATGCCTTACCTACTGACAGAAAAATGCGCGTGCACTTTCACCGCTTTATGTATCGGGTACATGACGAGTTAAAGCGCTTGGGGGAGGTAGAAAATCCTCTCTCCAAAGTTGCCGACTTATTTAAACAAGAAGCGGATATTGTT…
VP0438	1	50S ribosomal protein L13	ATGAAAACTTTCGTTGCTAAACCAGAAACTGTAAAACGCGACTGGTACGTTGTAGACGCTGAAGGTAAAACTCTTGGCCGTCTAGCAAGTGAAATTGCATCTCGCCTACGTGGCAAACATAAAGCTGAATACACTCCTCACGTTGACGCTGGTGACTACATCATCGTTATCAACGCTGAGAAAGTTGCTGTAACTGGTAACAAAGCTAAAGACAAAGTGTACTACCGTCACTCTGAGTTCCCAGGTGGTCTAAAATCTATCACTTTTGAAAAGCTGATCGATCGTAAACCTGAGATGGTTCTTGAGCTAGCAGTTAAAGGCATGCTTCCACGTGGTCCTCTAGGCCGTGCTATGTACCGTAAGCTTAAAGTTTACGCAGGCGCTGAGCACAACCATGTT…
VP0441	1	ubiquinol-cytochrome c reductase, iron-sulfur subunit	ATGAGCAACGCGCCTTTAAATAACGGTCGCAGGCGTTTTCTAACCGCTACAACGGCAGTTGTTGGTGGATTAGGGGCAGTCGCCGTCGCCGTGCCTTTTATTAAATCATGGAATCCGAGTGCTAAAGCCAAAGCGGCGGGTGCACCGGTGGAAGTGGATATAAGTAAAATTGAACCAGGTCAGCTGGTACGTGTTGAGTGGCAGGGGAAACCTGTATGGATTGTTCGCCGTACTCAAAGCGTGCTGGATAACCTAAAAACGATCAGTGATAAGCTTCGTGATCCACAATCTGAAATGGAACAGCAGCCAGAGTACGCTCAGAATGAGTTTCGCTCGATTAAAGAAGAGTACTTTGTTGCCGTTGGTTTCTGTACTCACCTTGGTTGTTCACCTACCTAC…
VP0442	1	ubiquinol-cytochrome c reductase, cytochrome b	ATGCAAGCACTATTAGATTGGGTAGAAAAGCGTATTCCAGCAATGAATGCTTATAAAAAGCATTTATCTGAATATCCAATGCCGAAGAACTTCAACTTTTGGTATCTTTTTGGTTCTCTGGCGATGCTGGTTCTTGTCAACCAAATCCTAACGGGTATTTGGCTAACGATGAACTACGTTCCTTCTGGTGAAGGTGCGTTTGCATCTATCGAATACATCATGCGTGACGTTGAGTACGGTTGGCTTCTGCGTTACATGCACTCAACTGGCGCATCAGCGTTTTTCGTTGTTGTATACCTGCACATGTTCCGTGGTCTGATCTACGGTTCGTACCAAAAGCCTCGTGAACTACTGTGGATCTTCGGTATGTTGATCTTCCTAGTTCTAATGGCTGAAGCA…
VP0443	1	ubiquinol-cytochrome c reductase, cytochrome c1	ATGAAGAAGTGGATTGTAATTCTATTTGCTATGTTGCCATCTCTTGCGATGGCAGCAGGGGCCAACGTTCCGCTTGATAAAGCAAACGTGGACCTAACGGATAAAGCTTCGCTACAAAATGGCGCGAAGTTGTTCATGAACTATTGTTTTGCTTGTCACTCTACGCAATACCAGCGTTATGAGCGTGTAGCAACAGACTTAGATATTCCAGCTGACCTAATGAAGGAAAATCTGATTTTCAACCCTGAAGCGAAAATCGGTGACCTTATGGTTAATGCTATGCCACCGAAGCAGGCGGCAAACTGGTTTGGTGCTCCACCACCGGATCTAACTTTGGTAGCCCGAGTGCGTGGTGCGGATTGGTTGTACACATACTTACGCTCTTTCTATGTTGATCCA…
VP0444	1	stringent starvation protein A	ATGGCTGTAGCTGCCAATAAACGTTCTGTGATGACTCTTTTCTCAAGTGCATCAGATTTGTATAGCCATCAGGTTCGCATCGTACTAGCTGAAAAAGGCGTAAGTGTTGAAGTTGAGCTTGTTGATGAAGCTAATCTTCCTGCTGAGCTTGTTGAGCTAAACCCATATAAATCAGTGCCAACTCTTGTTGACCGTGAGCTAGCTCTTTACGATTCAAAAATCATCATGGAGTACTTGGACGAGCGTTTCCCTCATCCACCTCTAATGCCGGTTTACCCAGTTGCTCGTGGTAACAGCCGTTTGATGATGTACCGTATTGAACGTAACTGGTACTCACTAGCTGAAAAAATTGTTAAAGGTAATGCAGAAGAGTCAGAAAAAGCGCGTACGAAACTTCGT…
VP0449	1	lipoprotein	ATGATTAACCATAAGAGACTCAGTGTACCACGCATACTCACTCCTGTTGCACTAGCAATTACGCTCGCCGCCTGTTCTTCAGGCCCGAGACAGCCTGATGGCGTAGATGTCACACTTGAGCCTACCCAGTCGGTACAGAACTACATGATTCAAGCTGATAGCACGGAAGGCAGCTTACAAAACGACTGGTTGATCATGGCAACCAAAGCCGCAATCCAAGCGAACCAATTGGATCAAGCAGACCTTCTGATAAAACGTCTGGCTCGCCAACAATTGACGGAAGTTCAACAGGCGGAGTGGCAACTGGCGCGTGCGACCATACAGCAAAAGCAAGGCGATTACTCTCAGTTGTTGCAACTTCTTAACTTTAAGCCTTGGTGGAAACTACCGAATGAGCAG…
VP0450	1	hypothetical protein	ATGACAGATAAAAATAAGTTGCCGAATGAGGGGCCAACTCTCTACATCGTACCGACTCCAATCGGAAATTTAGCGGATATCACACAACGTGCTATCGAAGTTCTGTCGAACGTGGACATCATCGCAGCAGAGGATACCCGACATACGGGTAAATTACTGTCTCACTTCAATATCCAAACCAAAACTTTTGCGTTGCATGATCACAATGAGCAACAAAAAGCACAGGTTTTGGTCGAAAAGCTATTGTCAGGTCAGTCTATCGCCTTAGTGTCTGACGCTGGTACGCCACTAATCAGTGATCCAGGATACCATCTGGTGACAAAATGTCGTCAAGCGGGCGTAAGAGTTGTGCCTCTTCCTGGTGCGTGTGCAGTTATCACTGCGTTAAGTGCGTCGGGA…
VP0451	1	hypothetical protein	ATGATCTTGAAGCGATTCTTTAGTGTACTGATTTCCTACATCATCGCCACCACAAGTCTAAAGTTAGACGTGATTTACGCCAAGTTTATTGGTAATGACATAGTTTGCGTCAATTAA
VP0452	1	S-adenosyl-methyltransferase MraW	ATGACCGAAACCTTCCAACATATTTCCGTGTTATTAAATGAATCCATTGATGGCTTGGCTATCAAACCAGATGGTATCTACATTGATGGAACATTTGGCCGAGGCGGTCACAGCCGTACAATTTTATCCAAACTTGGCCCAAATGGCCGACTGTACAGTATTGACCGTGACCCTCAAGCGATTGCGGAAGCAGGCAAAATTGACGACCCTCGTTTTACCATTATTCATGGCCCGTTTTCTGGCATGGCTCAATACGCAGAAGAGTATGACCTAGTTGGTAAAGTAGACGGGGTGTTATTGGATCTTGGTGTGTCTTCGCCTCAGCTGGATGACGCAGAGCGTGGTTTCAGCTTTATGAAAGATGGCCCGCTAGATATGCGCATGGACCCAACTTCAGGC…
VP0453	1	cell division protein FtsL	ATGACGAAACCCACTCCTAACCTTGCTAAGTTGATCGCCACGGATTTAATTACCGTTGGTCGCTGGTCATTACTATTGTTGCTATTGATCATGGCATCAGCAATGGGAGTGGTATTTGCTACCCACCATGCGCGTCAAGCGATCACTGAAAAAGATCACACTCTGGTTGAGCGCGAGCGATTAGATAGCGAATGGCGCAACCTGATGTTGGAAGAAACCGCCTTAGCAGAACACAGTCGAGTGCAAGATCTTGCGAAAAAGGATCTTGAAATGAAACGACCTGACGGCGATAAAGAAGTGGTTATCACGCTAAAATGA
VP0454	1	penicillin-binding protein 3	ATGATAAGAAAGAAAACCAACGCTAAACAAGGAAATAAGCGTAAGTCTTCTGCGAAACCCAAAGCCGCAGTAAACGACACCAAAACCGCACCGAAAGCAGCGAAAGTAGAAGTAGAGTCATCATTTTTGATTCGCTGGCGCTTCCACTTATTGCTGTTTTTTGTTTTCTGCGCCTTTGCGCTTCTTGTCGCTCGTGTGGCCTACATTCAAATCATCGAGCCGGATAATCTCATTAAGCAGGGCGATCTACGTTCGATTCGTGTTAAGTCTATCCCGTCTGCACGAGGCATTATTTCTGATCGCAATGGTGAACCTTTAGCGGTGAGTGTGCCTGTTGAAGCGGTTTGGGCCGATCCAGCCACCATTTTTAAAGAAAATGCGCTAAGTCAGAAACAAAAC…
VP0455	1	UDP-N-acetylmuramoylalanyl-D-glutamate--2, 6-diaminopimelate ligase	ATGACTAAAGCCATCAGTATGGACGCGCTGCTTTCCCCTTGGGTGGATTGCCCTAGTTTGGCGTCCGTTCTCGTTTCAGAACTAGAACTTGATAGTCGCAAAGTTCAACCAGGTACAACTTTTGTCGCTCTTGTCGGCCATGTGGTAGACGGACGTAAGTTCATTGCCTCTGCGATTGAAAAAGGTGCCAATGCGGTGATTGCCCAGGCTTGTGATGTGAAAGCGCATGGCACAATCGACATCATCGATGATATTCCGGTGGTTTATCTCGATGCGCTTGATAAATGTTTATCTGAAATTGCCGGCCAGTTGTACACCTATCCTGATATGAAGTTGATTGGTGTGACAGGTACAAACGGTAAAACTACCATCACCCAGCTTATCGCGCAGTGGATTGGA…
VP0456	1	UDP-N-acetylmuramoylalanyl-D-glutamyl-2, 6-diaminopimelate-D-alanyl-D-alanyl ligase	ATGATCAAGGTTACTTTATCTCAAATTGCAGAAATCACTGGCGGAGCGTTATTCGGTAACGATCTGACTATCGACGCAGTGTCCACTGACACGCGAACGATCGACAATGGTGCGCTGTTTGTTGCGCTTGTCGGTGAACGATTCGATGCGCATAATTTTTGTCAGCAAGCATTTGAAGCGGGGGCTGGTGCCTTATTGGTTGAAAAGCGTCTTGATGTGAATGCGCCGCAAGTCGTGGTATCGGATACCAAAATCGCACTGGGCGAGTTAGCTTCTTGGGTGCACCATTCTTGCCAAACGCCTACCGTTGCAATAACTGGCAGCTGTGGAAAGACCACGGTGAAAGAGATGGTTGCCAGCATTCTTCAGCAAAAAGGCAACGTGTTGTTCACGGCAGGT…
VP0457	1	phospho-N-acetylmuramoyl-pentapeptide- transferase	ATGATTATTTGGCTTGCCGAGCTGCTACAGCCATACCTGTCTTTTTTCCGATTGTTTGAATACTTGTCTTTTCGAGCAATTCTCAGTGTACTTACTGCCCTAGGTCTTTCTCTTTGGATGGGACCTATCATGATCAAGCGTTTGCAAATGCTTCAAATTGGTCAGGTCGTGCGTAACGAAGGCCCTGAGTCTCACTTTAGCAAGCGTGGTACTCCTACTATGGGCGGTATCATGATTTTGGCGGCTATTTCGATCACGATTCTATTGTGGACTGATTTATCCAACCCTTATGTTTGGGCGGTACTGACGGTATTGCTAGGTTATGGCGCCGTTGGCTTTGTTGATGATTATCGTAAAGTGGTGCGTAAAAACACCGATGGTTTGATCGCGCGTTGGAAG…
VP0458	1	UDP-N-acetylmuramoyl-L-alanyl-D-glutamate synthetase	ATGGAACGTTGGCAAAACATACATAACGTTGTCGTCGTAGGGCTCGGTATTACCGGGCTCTCTGTCGTTAAACACCTCCGAAAAACTCAGCCGCAATTGACGGTTAAAGTTATTGATACGCGTGACAATCCGCCAGGTGCCGAGCGTCTGCCTGAACAGGTTGAACTACACCGTGGTGGTTGGAATACCCAGTGGCTTGCCGAGGCGGACTTGGTGGTGACCAACCCTGGTATAGCGTTGGCGACACCAGAGATACAAACGGTGCTAGCGAAAGGCACGCCTGTCGTGGGGGACATCGAGTTGTTTGCTTGGGCTGTGAATAAGCCAGTGGTGGCCATCACGGGTTCAAACGGCAAGAGCACGGTGACAGATTTAACTGGTGTGATGGCAAAAGCGGCA…
VP0459	1	cell division protein FtsW	GTGGGTTTAAGTAACGTTAAACACAACATTGGTAATTGGCTTAAGCATCCAGCGCCAGAAGCGCTGTTTGATCGCCAGTTGGTGTGGATTGCGTTGGGTTTGATGTTGACTGGTTTGATTATGGTGACCTCTGCGTCTTTCCCAATCAGCTCACGATTGACCGATCAGCCGTTCCACTTCATGTTCCGTCATGCCACCTTCTTAGTGTTGGCGATCGGGACCTCTGCGGTGATACTTCAAGTACCTTTAGAGCAATGGTTTAAGAAAAGTCATTACTTGCTTTGGGTCTCATTCGGCTTGCTGATTGTTGTACTTCTCGCCGGTAAGTCAGTAAATGGCGCTTCTCGTTGGATTCCGCTTGGTCTGTTCAACTTACAGCCTGCCGAAGTTGCGAAGCTA…
VP0461	1	UDP-N-acetylmuramate--L-alanine ligase	TTGAGAATCGAATTAATGACTATCCAACATACACAAGACTTAGCTCAGATTCGCGCGATGGTACCAGAAATGCGTCGCGTGAAATGCATCCACTTCATCGGTATCGGTGGTGCGGGCATGAGCGGCATTGCTGAAGTTCTTCTAAACGAAGGTTATGAAATCACGGGTTCAGACTTGTCTGAAAACCCAGTAACCGAGCGCTTAGTGTCGAAAGGGGCAACCGTATTTATTGGTCACCAAGCAAGTAATGTCGAAAAGGCTAGTGTGGTAGTCGTTTCCACAGCGATTAACGAAGAAAACCCTGAAGTCATGGCGGCTCGTGAATTGCGTATTCCTATTGTTCGTCGAGCAGAAATGTTGGCTGAACTGATGCGATTCCGTCATGGTATCGCTGTTGCG…
VP0463	1	cell division protein FtsA	ATGACTAAGGCCGCAGATGACAACATTATTGTTGGTCTTGATATAGGCACTGCAACCGTATCAGCTCTAGTGGGTGAGATTCTACCTGATGGCCAAATTAATATTATTGGTGCGGGTAGTAGCCCTTCGCGTGGCATGGATAAAGGTGGCGTGAATGACTTGGAGTCGGTTGTAAAATCAGTACAACGTGCAATTGATCAAGCTGAGCTAATGGCCGAGTGCCAAATCAGCCGAGTCTTCATTTCGTTGTCTGGTAAGCATATCGCAAGCCGAATTGAAAAAGGCATGGGCACCATATCAGACGAGGAAGTTTCTCAAGAAGATATGGACAGAGCGATCCATACCGCGAAATCAATTAAAATCGGTGATGAACAGCGAATCCTTCACGTGATTCCTCAA…
VP0464	1	cell division protein FtsZ	ATGTTTGAACCGATGATGGAAATGTCTGACGATGCAGTAATCAAGGTCGTTGGAGTTGGTGGCGGCGGTGGTAACGCCGTTGAACACATGGTGCGTGAATCCATCGAAGGTGTGGAATTCATCAGCGTCAACACTGATGCGCAAGCACTTCGTAAGACAAGCGTTGGCAATGTCATTCAGATTGGTGGTGATATCACTAAAGGTCTGGGTGCAGGTGCGAATCCACAAGTTGGCCGTGAGGCAGCTCTCGAAGACAGAGACAGAATTAAAGATTCCCTAACTGGTGCCGATATGGTGTTTATCGCAGCTGGTATGGGCGGTGGTACAGGTACTGGTGCAGCACCTGTTATTGCTGAAGTGGCGAAAGAGCTAGGTATTCTGACAGTAGCGGTTGTAACA…
VP0465	1	UDP-3-O-[3-hydroxymyristoyl] N-acetylglucosamine deacetylase	ATGATCAGACAACGTACTCTGAAAGAAATAGTGAAAACTACTGGTGTGGGTCTCCACTCTGGTCGTAAAGTCACGCTTACTCTGCGCCCGGCTGCTGCAAACACAGGTATTATTTACCGTCGTACAGATGTAAATCCACCTGTAGATTTTCCAGCTGATCCAGCTTCTGTTCGTGACACTATGCTTTGTACTGCATTAGTGAACGACGAAGGTGTGCGTATTTCAACGGTTGAACACTTGAACGCTGCACTTGCAGGTATGGGCATCGACAACATTATTGTTGAAGTTGACGCACCTGAAATCCCAATTATGGATGGTAGCGCAAGCCCGTTCGTTTACCTGCTTCAGCAAGCTGGTATCGAAATGCAAAACGTTCCTAAGCGTTTTATCCGCATTAAA…
VP0466	1	hypothetical protein	ATGCGTGATCATCGACCAACCTCGACAGAGGATGTAATTGCTGAGTCTCAATTTAAGCAAGTTCAAGAACATGCCGGAGAAATCTTGCAGCTTAACCAAGCTCTACAAACAATTTTACCAAAAGGGACGGCAGATCATTGCCGAGTTGCAAATATTCGCAATGGCCATCTTCTGATAGACGTATCTAGCGCGGCCATCAAAATGAAGATCGACTACGATCGTCTAATGATCTTAAACAAACTGCGCACACAAGGTTATGCAAAATTGATAAGTGTCGACGTTCGGATCAACCCTTCACTTTATCGTAATCGATACGAGAAAGACGATAGGCCAAAACGCCCGCCACTCACTGAGTCAGCAGCTCAATCACTGATGACCATCGCTGATATGGCCCCACCA…
VP0467	1	preprotein translocase subunit SecA	ATGATAACTAAGCTACTGACAAAAGTAATTGGCAGTCGCAACGACCGAACACTGCGCCGCCTTAGAAAAATTGTAAAAGAGATCAATAACTACGAACCAACATTTGAAGCACTTTCAGATGAAGAGCTTAAAGCGAAAACTGTTGAGTTCCGTGAGCGCCTAGAGCAAGGCGAAACTCTTGATAAGCTACTTCCAGAAGCTTTTGCTACTGTTCGTGAAGCGTCTAAACGTGTATACGGTATGCGTCACTTCGACGTGCAGCTCATCGGCGGTATGGTTCTAAATGCAGGCCAAATCGCAGAGATGCGCACGGGTGAAGGTAAAACTCTAACGGCAACTCTTCCTGCTTACCTAAATGCACTTCCTGGTAAAGGCGTACACGTTGTTACGGTCAACGAC…
VP0468	1	mutator MutT protein	ATGAAAAGAATTCATATTGTTGCAGCGATCATTTTCAATCAAGATAAATCGCAAATCTTTATTACTAAACGTCCTGATGATAAACATAAAGGTGGTTTTTGGGAGTTTCCGGGCGGTAAAGTCGAGCTAGGAGAAACAGTTGAACAAGCGATGGTTCGTGAGCTTGAAGAGGAAGTGGGGATTCGAGTGATTGAACAAGCACCGTTTGAACACCTTGAATACGATTACCCAGATAAGTCACTAAAATTTGATTTTATTACCGTCTCTCAGTTCGAGAACGAACCTTATGGTCGAGAAGGTCAAGAAGGGCGCTGGGTCGCAGTTGGTGAATTAGGAGATTACACCTTCCCTGAAGCGAACGTGCCTATCTTACAACGTGTCGTAAAAGAGTTTGCTTAA
VP0469	1	dihydrodipicolinate reductase	ATGGTTCGTATTGCAATCGCAGGAGCTGCTGGCCGTATGGGTCGCAACCTAGTCAAAGCCTCGCACATAAACCCAGATGCATCCGTAACGGCAGGTTCAGAACGTCCAGAATCTTCGCTCGTCGGTGTTGATATCGGTGAACTTTGTGGTGAAGGAAAGTTCGATGTTTTCCTGACCGATGACCTAGAGAAAGAGGTCGACAATTTTGATGTCGTTATCGACTTTACCGTTCCAGTAAGTACGTTAGCGAACTTAGAGTTATGTAAACAGCATGGGAAGTCTATCGTAATTGGTACCACTGGCTTTAGTGAAGAAGAGCGAGCACTGATTGATGCAGTTGCGAAGCACGTACCTGTTGTGATGGCGCCTAACTACTCTGTTGGTGTGAACCTAGTATTT…
VP0470	1	carbamoyl phosphate synthase small subunit	TTGAGTAAATTAGCACTGTTAGTCCTAGAAGATGGGACAGTGTTCCGCGGAGTGTCCATTGGGGCAGATGGCGTTTCCGTCGGTGAAGTCGTTTTCAATACCTCGATGACGGGGTATCAAGAAATCCTCACTGATCCTTCCTATTCTCAGCAAATCGTTACTCTTACTTACCCTCACATTGGCAATACCGGAACCAATTCCGAAGACGAAGAATCCTCTTCCATTCATGCACAAGGCCTTGTGATTCGCGATCTCCCTCTTATCGCTTCTAACTTCCGTAATGAACAATCCCTTTCTGATTATCTTAAGTCGCAAAACATCGTCGGCATCGCAGACATCGACACGCGTAAGCTAACTCGTATCCTGCGTGAAAAAGGTGCTCAAAACGGTTGTATCGTA…
VP0475	1	LysR family transcriptional regulator	ATGTTATTAGAAGGCATTGAAACGTTACTTGTACTAAGTAAAGAAAAAACCATGAGCCGCACTGGTAGTCAGCTGTACATCAGCCAATCTGCGGTGAGTAAACGTATCGCCAATTTAGAAAAAAAGTTAGGAAAGAAACTGATCGAGCCAAACGGCAGACACATTAAACTAACCTCGGATGCTCTGGCCCTTATCAATACGATAGAGCCCACATTCAATGAGTTACGAGGACAGATTTACGATCAGCAAGAGCTCGAAGATACGTCATTAATAAAAATGGATTGCTCAGAAACTCTCGTCGCAGGTTATCTGAGTATGATTATGGAAGAGCAACTAGCACGCGATCCTTATCTCAGAATCTCGACCAATCACACTCCGAGAATCGTTGAAAACGTAAAA…
VP0476	1	hypothetical protein	ATGGATTCCATGCTGCTTTATATGATCGATTTATTCGGTACAGCAATCTTCGCTGTGTCTGGTGTTTTACTCGCTGGCCGATTAAAAATGGATCCCTTCGGTGTTATCGTCCTAGGCAGCGTGACTGCCATTGGCGGTGGCACTATTCGTGATATGGCACTTGGTGCGACCCCCGTCTTTTGGATTACCGATACCACTTATCTTTGGGTTATCTTCATCACCTGTTTGTTAACTATGATCTTGGTTCGCAGACCAAAACGGTTAGCTTGGTGGGTTTTACCCGTGTGTGACGCCATCGGTCTGGCCGTATTTGTGGGAATTGGGGTAGAAAAAGCGCTCGCCTACAACGCCTCCGGCATGGTTGCCGTGATCATGGGTGTAATCACCGGTTGCGGTGGC…
VP0477	1	hypothetical protein	ATGATGAACAAAATTTGCCTATACCTCCCTCTTTTCTTCTCCTCTCTTACGATGGCGAACGAACCCGTTGAACGAGTGATCAGTTTAGCGCCTCACGCCACAGAGATTGCTTATGCAGCTGGCTTAGGTGACAAACTGATCGCTGTGAGTGAGATGAGTGATTATCCGAAGGAAGCTGGCGAACTGGAGAAAGTATCCAATTACCAAGGCATAAAGTTGGAACGCATCATTGCCCTTCAGCCCGATCTTGTCATTGCTTGGCCTGCGGGTAACCCCGCCAAAGAGCTCGAAAAGTTAAAACAATTTGGCGTACCTATCTACTACTCAACCACGGGTACTTTAGAAGACATCGCAAATAATATTGAGCAGCTGAGTCAATACAGTGATGATCCATCAAAG…
VP0478	1	adenosylcobinamide-phosphate synthase	ATGGAAGAAATTTTTCAGCAATTCTATGCTAACGGTGCGCTCCTCGTGATGTGGGGCGCATTACTGTTTCACCTGATCCTCCCTATTCCTCATTCCGCTCACCCTGCGACTTTATGGCGCAAGGTAGCCGAACAATTAGCAGAGAAAGTAAATAACCACCATAGCTATTCACAAAGCATTCTCTCAGGAAGCCTCGCTCTTATTTTGATGACATTGCCGTGTTTGGTGCTCTTAATCGCTCTAAAGCCCTTAGTTTGGCAAGAGCCTCTGTACGAACTTGCTCTGTTACTATTAGCGTTAGATTGGCGAAGTTGCGAAACCCTCACCAAACAACTTGCCCTCGCCTTGTCGCGTGAGGATAAAACGCGCTGTCGCGAGCTACTCAAGCCTTTTGTGAAT…
VP0479	1	5'-methylthioadenosine/S-adenosylhomocysteine nucleosidase	ATGAAAGTTGGTATCATCGGGGCGATGGAACAAGAAGTGACCATCCTGAAAGAAGCTATGACAAACTGCCAAACCGTAAACAAAGCAGGTTGTACGTTTTTCTCTGGTCAAATTAACGATGTAGATGTAGTGCTACTACAATCTGGTATCGGTAAAGTTGCTGCGGCAGTTGGTACAACAATTCTTCTTGATGAATACCAACCAGATGTGGTTATCAACACAGGTTCTGCTGGTGGTTTCGATTCAAGCCTAAATCTAGGTGACGTAGTGATTTCTACAGAAGTGCGCCACCACGACGCAGACGTGACCGCTTTTGGCTATGAAATAGGTCAAATGGCTGGTCAACCAGCAGCATTCAAAGCGGATGAAAAACTGATGGATCTAGCAGAAAAAGCACTA…
VP0481	1	glutamate synthase subunit beta	ATGAGTCAGAACGTTTACCAATTTATCGATGTTCAACGCGTAGATCCGGCGAAAAAACCAATTAAGATTCGTAAGATTGAGTTTGTTGAAATTTACGAGCCGTTCACGAAACAACAAGCAACAGCGCAGGCCGATCGCTGTTTGGATTGCGGTAACCCATATTGTGAATGGAAGTGCCCCGTCCATAACTACATTCCCCAGTGGCTAAAACTGGCGAATGAAGGCCGAATTTTAGAAGCCGTGGAACTTTCACACCAAACCAACAGCTTGCCTGAAGTGTGTGGCCGTGTGTGTCCGCAAGACCGTTTGTGTGAGGGTTCGTGCACACTAAATGATGATTTTGGTGCAGTCACGATAGGTAACATTGAAAAGTACATCACCGACAAAGCCTTTGAAATG…
VP0484	1	glutamate synthase, large subunit	GTGAGAATAAATAAAGGGATATCACCAAGGATTGTTTTTCTCGCAATACTTTTCCTGCGAGATACGGAAAGGAATCAAGACCAGTCAACCTCGACTGGTGGCGATAATAAATATAAAGGACAAGACGCATCATGTGTCACAAGGCAACTTCGGTCTGCCTCGTACCTTTGCGTCGCATTGAACTGGAAGGATGTATCTATGGTAGATAGAGAGCAAAATTCACAGGGTCTATACACTCCGGAATTGGAGCATGACGCTTGTGGTATCGGTTTTGTTGCTCACCTTAAAAACCGTAAATCTCATGAAGTAGTGACTCAAGCATTGGATATGCTGGCTCGCATGGAACACCGTGGCGGTCAAGGTTGTGACCCATGCAGCGGTGACGGTGCGGGTATTTTG…
VP0485	1	hypothetical protein	ATGCAGTTACATGAGTTGGTCAATACACTAGGCCAAGATCTTCAGCGTCGTTACGGCGAAAAAGTCCATAAGCTGACTTTACATGGTGGCTTTAGTTGCCCAAACCGCGACGGCACGATTGGCCGAGGTGGTTGTACATTTTGTAATGTGGCTTCGTTTGCTGACGAAGAAGTACAAATCAAAAGTATTCATGAACAGTTGAAAGATCGTGCTGGGGAAATCCATCGAGCGAAGAAATATCTGGCGTATTTTCAGGCTTACACCAGTACTTATGCAGAAGTACAAGTACTGAAAAATATGTATGAAGAAGCGCTCAAAGCTGCTGATATTGTGGGTTTGTGTGTGGGAACTCGCCCAGACTGTGTGCCTGACTCGGTATTGGATTTGCTGTCAGATTAT…
VP0486	1	sensory box/GGDEF family protein	ATGGATCAGTTACTTAATTGGCTTTGGAATGGGCAGGAGAGTTATGGATATATTGTCCTGCTATCGATAGTCAGTGCGATTGCGATAGCACTTATCTACTTTCGTTTCCAAAACGCACTTAAGCAGCTTATTACTGATTCGCCTTATCCAGTGCTGGTGCTAGATGCCAGCCATGGACAAATCCTACTTTCGAATCAAGCAGCGATGCAGTTGCTTGGCATTCGCTCACTGGGTACAGGCTTTTTGTACCCAGCTTTGTTTGAGCTTCACAAACTTTCTTCGTTGCTAGATAGTTTTTCCAGTCGCTATTTCCGTCACCAAGTCTTTGATTGGCGTTTATCTGAAAACGAATCTATTAAGGTTGAATTGTCCGGCCGAAAGAGTTTGCTACGTGGTCAT…
VP0487	1	aerobic respiration control sensor protein ArcB	ATGAAGCCCATGAAAAATCTCGCCCAGTACTATGTAGACTTACTGGTGAAACTAGGGATTGTCCGTTTTTCAATTTTGTTAGCCCTAGCGCTGGTGGCACTTGCTGTCGTCGTACAAGTTGGTATCACTTTGGCTCTCAAAGGGCGCGTCGATGATATCGACATCGTACGTTCCGTTTTCTTTGGTTTGCTAATCACGCCCTGGGCCGTTTACTTCCTATCTGTGGTAGTAGATCAGTTAGAAGAGTCTCGTCAACGATTGACTAAGCTGGTTTCTAAATTGAAAGATATGCGTTCACGCGACCAAGAACTGAACTTCCAACTACAGCAGAACATCGAAAAGCTCAATCTAGAGATTGAAGAGCGGATTAAAGCGGAAGAAGCGCGTGAAGAGGCGATG…
VP0488	1	DNA polymerase III, beta chain	ATGAAGAAACTTGCACCCGTAGCCTTACTTATTGCATCGCTCGTAGGTTGTAGTGCTGTTCCTCAAGTGAACTGGCAACAAGGCAGCCAAATTACGATGAATCAGGTGAATGTTGAACTAAAGAGCAATCTTTGGGTGAACTTAATGCCTGCGATTGAGGAAGAACCCGAGCAAGACGTTCAAGAGTTGAGTATTCAAGGTGCTTTGTATCTGGAAGGCGACAAACAGCTGCCTGCGAATTTGACTGCTGAGGCTCTGATTATAAAGCAGGGTACTACCGAGTGGATGATTGATGGTGGGGACTTGGAAACTCGCACTCACAGCGAAAATCAGTGGGAAGTGACGTTTACTTGGCAAGTTGAAGCCGATACAGATAAATCCGTCGACTTGGCGTTGCTG…
VP0492	1	ribonuclease activity regulator protein RraA	ATGAGAGACATAACACCAGATATTTGTGACCAATTTGAAGACCAAGTGACGTTGCTAAATTTACCACTACAGAACTTTGGTCAACGTACCGCCTTTCATGGCGAAATTGTCACAGTGCGTTGCTATCACGATAATTCTAAAGTACGTGAAGTTCTAGAACAGGATGGCACTGGCAAAGTCTTGATTGTTGATGGACACGGTTCCTGCCAAAAAGCGCTGCTTGGTGATCAGCTGGCGATACTCGGTATCGAAAATGGTTGGGAAGGCATCATTGTGTACGGAGCAGTGCGTGATGTGGCACAAATGTCGCAAATGGACATAGGAGTGCAAGCGTTGGGTACATGCCCGTTTAAAACGGAAAAGCGTGGTGTGGGTGAAGTCAACGTGACGTTAACGATG…
VP0493	1	hypothetical protein	GTGGTGGACATGAAAAAATGGCTTTTTCTGTTACTGTTTTTAGTGTCTGGCGTTTCTTTTGCTAACGATCTCCCTCCCCTTCCAGGGAAAACAAGCACGTCTCCTCACAAACTGTTTATCTCGAGTGAAAGTTACCAAACCGACAGCTTTGATGTATGGAATATTGATGGTGGCTACGCCTATGAACTTTTTGATTCTGTTGACCTTTATGTAGGTGCGCGAGTCAATAACTCTCCGACTCAAAACCAAAGCGGCTTTCTCAGCGGGATCAGCTACCACTTCAATGATCGTGTCACCGTAAAAAGTACCGTAAGATCTTACAAATCTGAGAATAGCAACGGCATTCAAACCGAAGACAGTAGCCTCGCTGCTGAACTTTCTAGCCGCGTGAAAATTACC…
VP0494	1	bifunctional aspartokinase I/homoserine dehydrogenase I	ATGCGAGTATTGAAGTTTGGCGGTTCATCACTAGCGGATGCAGATCGCTTTTTAAGAGCGGCAGATATCATTGCCAATAACGCTCAACAAGAAGAAGTGGCCGTTGTACTTTCAGCGCCGGGTAAAACGACGAATAAGTTAGTCGCAGTCATTGAAGGTGCACTTCGCAATGGTGAAGCTGAGCTGCAAATCAATGAGTTGGAAGAGTCGTTTAAAACGCTTTTTGCTGATATCCAAGCGGTATTGCCTAACCTAGAAGGTGCGGCGTTCGATAACCAAGTTAAAACCTCTCTTTCTCAACTGCGTCAGTTTGTGCACGGCATCAACTTACTTGGTATGTGTCCAAACAACGTCAATGCTCGCATCATCAGTAAAGGTGAGCGAGTTTCGATTCAATTG…
VP0495	1	homoserine kinase	ATGGGCGTGGTGGTTTATGCCCCTGCTTCAATTGGTAATGTTAGCGTAGGTTTTGACGTGCTGGGGGCGGCAGTGTCCCCAGTTGACGGCACTTTGTTGGGTGACCGAGTTCAAGTAAAAGCAGGGACTGAGCCGTTCAGTCTAAACACTGCTGGGCACTTTGTTTCGAAGTTACCAACCGATCCAAAAGAGAACATCGTTTACGATTGTTGGGTGGTGTTTGCTCGTGAACTGGATAAAAAAGGCATTGAGCTAAAACCACTTGAAATGACGCTAGAGAAAAACATGCCTATTGGTTCTGGTTTGGGCTCAAGTGCTTGTTCTATTGTGGCAGCGTTAGACGCGCTAAACCGATTCCACGACCAGCCTTTGAATGAAACGGAATTACTGGCTTTAATG…
VP0496	1	threonine synthase	ATGAAGCTTTACAATATAAAAGAAAATGATGAACAAGTTTCCTTTGGTCAAGCCGTTCGCCAAGGATTAGGTCGTAATCAAGGCCTATTTTTCCCATCGGAATTACCAAAATTTGAAGATGTTGATGCGTTGTTAGCAGAAGATTTTGTCTCTCGTAGCACTAAGATTCTATCAGCACTGATTGGTGATGAACTGGCGGAAGAGCAAGTTAACGCAATGGTTGATGCAGCATTCCAATTCCCAGCACCAATCAACCAAGTAAAAGAAGGCGTTTACGCGCTAGAACTTTTCCATGGCCCGACGTTAGCATTTAAAGATTTCGGTGGCCGCTTCATGGCGCAATCCCTTGCGGCAGTTTCTAATGGCGGCAAGATCACCATTTTGACCGCAACGTCAGGC…
VP0499	1	hypothetical protein	ATGTCTCGACCACTCTCTTTTGCTCCCTATGCTTACAGTCGCCGCGTATTGCGTCTGCCGATGCCTAATCGCCATATTACTGGGCAAGGTCATTTTAGAACGCCGCAGAAGCATTAG
VP0500	1	uracil-DNA glycosylase	ATGAATCAGTCACCCACTTGGCACGATGTGATCGGCGAAGAGAAAAAGCAGAGCTACTTTGTAGACACGTTGAATTTTGTTGAAGCAGAACGAGCAGCAGGCAAAGCGATTTATCCGCCAGCAAAAGATGTTTTTAACGCATTTCGTTTCACGGAGTTTAACGATGTGAAAGTGGTGATCTTAGGACAAGACCCATACCACGGTCCAAATCAGGCGCATGGTTTGTGCTTCTCAGTGCTTCCTGGAATCAAAACGCCACCGTCGCTCGTGAACATGTATAAAGAATTGGCTCAAGATATCGAAGGATTCCAGATCCCTCAGCACGGATTCTTGCAAAGCTGGGCAGAGCAAGGCGTATTGTTGCTCAATACGGTTTTGACGGTTGAGCAAGGCAAAGCG…
VP0502	1	hypothetical protein	ATGGAAGGCTTTCAACTAGATGAAATTTTCAATCTGGATACTACCTCAACAACAAGATCTCGCGCTAAACCAGTAAAAAGAAAGTGGCGTGAAATAGAAGAGATGAACGACAGACGTAACTTACTTAAAGAACTACGTGAACTTGATGTTTGCAACGACTACAGCTTAGACGACATCAAACTCTAA
VP0503	1	sodium/alanine symporter	ATGACAGACTTAATCAATTTGATGAACGACCTCCTTTGGGGTTCGATTCTGGTTTATCTTCTTGTAGGTGTAGGAATCTACTTCACCGTTCGATTGGGATTCATCCAATTCCGCCACTTCGGCCACATGTTCTCTGTTCTTAAGAACAGCCGTAAAGCAGACAAAGCTGGTATTTCTTCTTTCCAAGCGCTTTGTACTAGTCTTGCTGCACGTGTAGGTACTGGTAACATGGCAGGTGTTGCAGTTGCATTGACTGCGGGTGGCCCTGGCGCGATCTTCTGGATGTGGCTGATCGCAATGCTTGGTATGGCAACGTCGTTTGCAGAGAGTACTCTAGCGCAGCTATACAAAACCAAAGATGATGATGGCAACTACCGTGGTGGTCCTGCTTACTACATG…
VP0504	1	hypothetical protein	ATGCTTATCGTAGTTTCTCCAGCGAAGACCCTCGATTACGAGTCTCCGTTAGCGACAGAAAAATTTACTCAACCAGAGTTAATTGAATATTCAAAAGAATTGATCGACGTTTGCCGCAAACTGACGCCTGCTGATGTTGCCTCTTTAATGAAAGTGAGTGACAAAATAGCCGATCTGAACGTCGGGCGATTCCAAGAGTGGAGCGAAACGTTCACAACGGAAAACTCGCGTCAGGCCATTTTGGCGTTTAAAGGTGATGTGTACACGGGCTTGGAAGCTGAAACACTATCAGATGCGGACTTCGAATACGCGCAAAAGCACTTACGCATGCTATCGGGTCTGTACGGTCTGCTCAAACCGCTCGACTTAATGCAACCATACCGTCTGGAGATGGGGACA…
VP0505	1	ATP-dependent RNA helicase SrmB	GTGATCAGAACCTTTGCTGAACTTGATCTAGACCAAAACCTACTTGAAGCCATTGAAGAGATGGGCTACGAACGCCCAACTAAAATTCAGGCAGAAGCGATTCCACAAGCGTTGGATGGTCGTGACATTCTAGCGTCAGCGCCAACGGGTACTGGTAAAACGGCAGCCTTCGTTCTGCCAGCATTGCAATACTTGCAAGATTTCCCTCGTCGTAAACCTGGGCCTGCGCGTATTTTGATCCTTACGCCAACTCGCGAACTAGCGATGCAGGTTGCCGACCAAGCTCGTGCTTTGGCAAAGAACACTAAGCTGAACATCTTCACAATCACAGGCGGCGTTCAATACCAAGAACACGCAGACATCCTAGCAACTACGCAAGACATCGTAGTTGCAACACCA…
VP0506	1	hypothetical protein	ATGAAGAGCGGAAAATTTCAAACTAAAGGCTTCAAGTTTAAGCAGTTTTGTATCGAAGGAGGCGAAAGTGGCATGCCGGTGAGTACCGACGGCGTGATGCTTGGCGCGTGGATGGAAAGTCCGAGCCCTGCCCATATTTTGGATATCGGGACAGGAACAGGGTTACTCGCTTTGATGTGTGCTCAACGCTTTCCTGACGCAAAAATTACCGCCGTTGACATCGAAACCACAGCGGTTGAAGCCGCAAGCCACAATTTTTCGCACTCGCCGTGGCACGACCGACTCTCAGTTCAGCATACCGATGTTTTGATTTTTTCGCCGCCGCAACGCTTTCAACGCATTGTTTGCAACCCACCCTATTTCAACACTGGTGAGCAAGCTAAACAAAGCCAGCGAGCA…
VP0507	1	branched chain amino acid transport system II carrier protein	GTGAAGCAGACGTTAAAACTAACAGATATTGTCGCAGTAGGCTTTATGCTATTTGCGTTCTTTTTAGGTGCAGGCAACATCATCTTTCCACCTCTAGCGGGTCAGCTCGCGGGTGAAAACCTATTGCCAGCGATGTTCGGTTTCTTGTTAACAGCGGTAGGTCTACCTCTTATTACTATTGTTGCTATTGCTGTTGCAGGTGGATCATGGGATCACTTGACTCAAGATCTTCCGAAAAAAGCAGCAGTACTGATGGCAGCACTTATCTTCATCATTATTGGTCCTGCGTTTGCAGCGCCTCGTACAGGTCTAGTGGCTTACGAGATGGCCGTGAAGCCATTCTTTGTTGAAGCTTCTCAAGCGCACCTTACCGCGTTTTCTGTGATCTTTTTTGCGGTT…
VP0511	1	ssDNA exonuclease RecJ	ATGATAGAAATTCAACGACGTCCCGAACCGGATCTTTCCCTTCTCCCAGATTCCATTCCTCCGATCTTAAAACGCATTTACATCAATCGCGGTATTACTGACATCGCGCAGCTAGAAACCTCTGCTCGTGGATTGCATTCGTACCAAAAGCTTGGCGGCATTGAGCAGGCGGTTGAGTTATTGTTCCAAGCGATTCAAGAGCAAAAACGCATCATCGTGGTGGGTGACTTTGACGCAGATGGCGCAACGAGTTCTGCTCTTTCTGTATTGGCATTGCGTATGCTTGGCAGCAATAACGTCGATTACTTGGTGCCGAACCGCTTTGAAGATGGCTACGGTTTGAGCCCAGAGGTGGTCGATCAAGCATTGGAACTTGGCGCAGAAATGATCATGACGGTC…
VP0512	1	peptide chain release factor 2	TTGGAAGAGAAGCTTGCGCAGCTAGAATTCCGCCGCATGTTCTCTGGTGACCACGATAGCTCTGATTGCTACATTGACTTGCAAGCAGGTTCAGGTGGTACAGAGGCGCAAGACTGGACCAACATGATGCTACGCATGTACTTACGCTGGGCTGAAGCGAAAGGCTTCAAGGCGGAAGTGATCGAAGTATCTGAAGGTGAGGTTGCGGGTCTTAAATCTGCAACGGTTCGTATCTCTGGTGATTACGCTTACGGTTGGCTACGTACAGAAACTGGTGTTCACCGTTTAGTACGCAAATCGCCATTCGATTCAGGCGGCCGTCGTCATACGTCTTTTGCGTCTGCGTTCATCTACCCAGAGATTGATGAAAACATTGCTATCGACATTAACCCTGCTGAT…
VP0513	1	lysyl-tRNA synthetase	ATGACTGATGCTGTTCAAAACGAAACTGTACAAGAAGAAAACAAGCTGATTGCTGAGCGCCGCGCTAAACTGGACGAAATCCGAAAGAGCTGCAAAGCAAACGGCCACCCAAACGACTTCCGTCGTGACGCACTAGCGGGCGACCTTCAAAAAGAGTTCGGTGAAAAGACTAAGGAAGAGCTAGAAGAGCTTAACCACGTAGTAGCGATCGCTGGTCGTATTATGGCAAAACGTGGTCCATTCCTAGTAATTCAAGAAACATCTGGCCGTATCCAAGCTTACGCAGACAAAGAAGTTCAAAAAGAACTGAAAGAGAAATACCAAGGTCTTGATATCGGTGACATCATCGGTGTTAAAGGTGCGCTACACAAATCTGGTAAAGGCGACCTATACGTGAAC…
VP0516	1	aldo/keto reductase	TTGGCTATTTTTCAAGGAAGTGAAATGCAATACACCAAACTACCGCACTCATCACTCGAGATCAGTAAAATCTGTCTCGGCACTATGACTTTTGGTGAGCAAAATATCGAACAGGAAGCTTTTGAGCAGCTCGACTTTGCTGTCGATCATGGGGTGAACTTCATTGATACCGCAGAGATGTACCCTGTTCCGCCAAAAGCAGAAACACAAGGCCTAACAGAACAATACATCGGCAACTGGCTGACAAAATCCGGCAAGCGAGAAAAAGTCGTTCTAGCGACAAAAGTGGCAGGGCCGCGCAATGTGCCTCACATCCGTGAAAACATGAGTTTAAATCGTCGCAATATCCATGATGCCATCGACTCTAGCCTTCAACGACTCCAAACCGATTACGTAGAT…
VP0517	1	hypothetical protein	ATGCAGAAGCATCAACTGGACATGTGGCTACATGGTCAACATAAAGACACCTATACGTTACCCAAAGTATTTGTCATTGGGTGTTCCGATGTCTCTGACTATTTGCTAGCTGTGGAATATAAGCACCAGCTAGAGCCGATTAAAGATGGAGAGGAACCGCTTCATTTTGGTTCCTTAGATTTGGTGAAAGAAGAGCTGCTCAGGTTAGGTATCGACAAAGCTTATTTGCGGTTACACAACGCTTACGATGAGTGCGGTAGTGAGGGTACTGCCTCTTACTGCGATATCGAATTATCGTTGGTTACCCATTAG
VP0519	1	hypothetical protein	GTGAGACATTGCCCACATTTATTCACCTTTTCTGTGAATAACTTTGTGAAGAATTCCATATCAACTCCAATTTTCAATCAAAAGCATTATTCTCTTACTCATCAATAA
VP0520	1	dinucleoside polyphosphate hydrolase	GTGATAGATGGCGATGGTTACCGACTGAATGTTGGTATTGTGATATGTAATAACCATGGTCAGGTCTTCTGGGCTAAACGATACGGGCAACACTCATGGCAATTTCCACAAGGTGGGATTGACGAAGGTGAAACACCTGAACAGGCGATGTTCAGGGAGTTGTATGAAGAAGTCGGATTAACGAAAAAAGACGTTAAGATCATTGCAACAAGTCGTCATTGGTTAAGATATAAACTACCAAAGCGATTGGTGCGTTGGGACTCCAAGCCTGTTTGTATCGGCCAAAAACAGAAATGGTTTCTGCTGCGATTGGAATGCGATGAATCGCGCATCAATATGCAGCGCGGGAAATCCCCTGAATTTGATGGTTGGCGCTGGGTGAGCTATTGGTATCCAGTT…
VP0522	1	hypothetical protein	GTGACCGTCTCTTTATTTTTGTTATTGCTGGCGCTGGGCGCTTTTGTTGGTGTGATGGCGGGGCTACTCGGCATTGGGGGCGGATTAATCGTCGTACCTGCGTTGTTGTTTTTGCTGCCTTGGGCGGGCATTTCTCCAGAAATGAGCATGCACATGGCGCTTGCGACATCTCTGGCAAGCATCATCGTCACATCAGGTTCTTCTGCTCTCAACCATCTAAAGCTTGGCAACGTAGATATGTTTGTTGTGAAGTGGCTAATGCCCGGAGTGGTGATTGGCGGCTTTGTTGGTGCCAACATTGCTGAATGGATCCCAACTCATTACTTGCCGAAAGTATTTGGTGTCATTGTACTGTGTCTAGCTGTGCAGATGTTCCGATCCATTAAAGTAAAAAGTGAG…
VP0523	1	prolipoprotein diacylglyceryl transferase	ATGTCTCAGGGATACCTTCAATTTCCCAATATTGATCCGGTTTTAGTCTCTATTGGTCCTGTTTCAATTCGTTGGTACGGTTTGATGTACCTCGTCGGTTTCATGTTTGCATTGTGGTTGGCGAACCGTCGTGCTGACAAACCTGGCAGCGGCTGGACTCGAGAGCAAGTCTCTGATCTACTTTTCGCGGGCTTCTTAGGGGTCGTCATCGGTGGTCGCGTCGGTTACGTTATCTTCTATAACTTTGAACTGTTTTTAGATGATCCTTTGTATCTCTTCAAAGTTTGGACTGGCGGTATGTCGTTCCACGGTGGTTTATTGGGTGTGATTACGGCAATGTTCTGGTATGCACACAAGAACGGTCGAACTTTCTTTGGTGTAGCGGACTTTGTCGCGCCG…
VP0525	1	hypothetical protein	ATGGAGTTGAACGACATGGCTCAGTTTAATGAACCAATTTCTAGCCAGTTATTAGCAATAGATGAAAACCTCACTCAGTTAGTCACTGATATTGATATTCTTAGCAGCGTAAACCCGCTTAATTACGCCCAAGAGCGAGAAAGGTTCATCAGTAATAAGTACTCGCAAGAACCTAACTTTCAGTACCAGAAAGCGCCTCTTGACACTCATCAGTCAAAACGCCGTTTGTATGAATTGCCTTTGGAACACATCGAAGATACTCAGTTGCAAAAGCTTTATGAGGATGTCATTCAGTCTTACGCCGACAAACTTGATCAAGTCAACACCATAGGTACGCAAGAGTTCCTATACAACTCTCTGCGCTATTACGGAGAGCCAAGTGCGAAAGACATTGCTAAC…
VP0527	1	transcriptional activator NhaR	ATGTCACATCTAAATTACAACCATCTTTATTACTTCTGGATGGTGTGCAAGCAAGGCTCTGTTACCAAGGCCGCGGATGCGCTTTTTCTCACTCCTCAAACGGTGACCGGGCAAATCAAAGCGCTTGAAGAGCGGATGAAAGGCAAGCTAACCAAGCGAAACGGCCGTACTGTAGAACCAACAGAACTCGGACAATTGGTCTTCAAATATGCGGATCGTATGTTTGGTTTAAGCTATGAGATGCTTGATATTGTGAACTACAGTCAGCACTCCAACATTTTGTTTGAAGTTGGTGTAGCCGATGCGCTGTCAAAACGGCTAGTTAGTAAAGTACTGATGACAACCGTGCCTGAAGACAACAGTATCCACTTACGTTGTTACGAGTCGACGCACGAACTG…
VP0528	1	hypothetical protein	TTGGCTTTAAAGCGATACATCAATTTTACCCACCAGCAGTGTTCACTGGGGCTTTATCGACGAGAAATAATTTTGCTCACTAAACCAAGTATCTTGAATTACTTAGGTATCATTTAG
VP0529	1	transcriptional activator HlyU	ATGAATCTACAAGAAATGGAGAAAAACTCCGCAAAAGCCGTCGTGTTGCTCAAAGCGATGGCAAACGAAAGACGCCTACAAATTCTTTGTATGCTGCATAACCAAGAGTTGTCCGTTGGGGAGCTGTGTACCAAACTGGAATTAAGCCAGTCGGCGTTATCGCAACATTTAGCTTGGCTTCGTCGTGACGAATTGGTCGCGACGAGAAAAGAAGCGCAAACGGTGTATTACACGTTAAAGAGTGATGAGGTGAAGACATTGATTCAAACCCTTCACGGTCTTTATTGCGCAAACTGA
VP0531	1	30S ribosomal protein S20	TTGGCAAATAGTAAATCTGCTAAGAAGCGCGCTATCCAAGCTGAGAAACGTCGTCAGCACAATGCTAGCCGTCGCTCAATGATGCGTACTTACATGAAGAAAACTGTTGCTGCTATCGAAGCAGGCGACAAAGAAGCTGCAACTGCTGCATTCGCTGTAGTTACACCTATCCTAGACCGCATGGCAACTAAAGGCCTTATTCACAAGAATAAAGCAGCTCGCCATAAGTCTCGTTTCGCTGCACAAATCAAAGCTCTTTAA
VP0532	1	MviN protein	GTGAGTAAACGACTACTCAAGTCAGGCATGATCGTCAGTGCTATGACATTAATTTCCCGCGTTCTGGGTTTAGTTCGCGATGTTGTAGTGGCAAATTTAATGGGGGCAGGAGCAAGTGCTGACGTCTTTTTCTTCGCCAACAAAATTCCGAATTTCTTACGACGTTTGTTTGCTGAGGGGGCTTTTTCTCAAGCGTTTGTCCCTGTTTTAACGGAGAATCACGCTCAAGGTGATATGGACAAAACACGCGAGTTGATTGCTCGTGCTGCCGGTACGTTAGGGGTTATAGTCTCTATTGTTACCGTGCTGGGCGTGCTGGGCTCTGGTGTGGTAACCGCGCTGTTTGGTTTTGGCTGGTTTTTAGATTGGATACATGGTGGGCCGGCCGCAGAGAAATTT…
VP0533	1	bifunctional riboflavin kinase/FMN adenylyltransferase	ATGGAACTGATTAGAGGCATTCATAATATCGCACCACATCATTATGGTTGTGTGTTGACGATCGGCAATTTCGATGGCGTACACAAAGGCCATCAACAAGTATTGCAGCAAGTGTCTGAGCAAGCGGAGAAACTTTCGTTACCGTCGGTTGTGATGACCTTTGAACCTCAGCCAATGGAGCTGTTTGCCAAAGACAAAGCGCCCGCAAGGTTGACGCGACTGCGCGACAAGTTCGTTCAATTAAGCAAGCTCGACATCGATCGTTTGCTTTGCGTCAACTTTAATCGCCATTTTGCCAGCCTGACAGCGGAAGAGTTTATCCGCGACTTGTTGGTCGAGCGTTTGGGTGTTAAGTTTCTTGTCGTTGGTGATGATTTCTGCTTTGGCAAAGGCCGTTTA…
VP0534	1	isoleucyl-tRNA synthetase	ATGAGTGAGTATAAAGATACCCTGAACTTACCTGAAACAGGGTTTCCAATGCGCGGCAACCTGGCTAATCGTGAGCCAGAAATGCTTGAGCGTTGGTACAAAGAAGATCTTTACGGTGAAATCCGTAAAGCTAAAAAAGGCAAAAAGTCATTCGTATTGCACGATGGCCCTCCTTACGCAAATGGTGACATTCACATTGGTCACGCACTAAACAAGATTCTTAAAGACATTATTATTAAATCCAAAACACTTTCAGGTTTTGACGCACCTTACATCCCAGGCTGGGACTGCCACGGTCTGCCAATCGAATTGATGGTAGAAAAGAAAGTAGGCAAACCAGGCCAAAAAGTAACGGCAGCGGAATTCCGCGAAAAATGTCGCGAATACGCAGCAGGTCAG…
VP0536	1	FKBP-type peptidylprolyl isomerase	GTGACAACAATAACGAATGATTCGGTAGTAACCCTGCACTTTACGATCAAAATGAAAGATGGTTCGGTGGCAGACAGCACTCATAATATGGGCAAACCAGCGAAGTTTGTGATGGGTGACGGTAGCCTAAGTGAGAACTTCGAGCAGTGCTTGGTGGGTCTCCAATCTGGTGAGAACAAAGCGATTGAACTCAAAGCGCAAGATGCTTTTGGTATGCCTAATCCAGATCATATTCATCATATGGATCGCACCAAATTTGTTGGTGAAGCAGAAGTTGAAGTCGGTACTATCATGGCTTTCAGTGGCCCTGATGGTATGGAAATTCCGGGCATCATTACTGAGATTGCAGGCGATTCGGTAACGGTAGACTTTAATCACCCTTTAGCGGGACAAGACGTG…
VP0537	1	4-hydroxy-3-methylbut-2-enyl diphosphate reductase	ATGAAAATCCTATTAGCTAACCCACGCGGTTTTTGTGCTGGTGTTGACCGTGCGATTAGCATCGTAGAGCGTGCGCTAGAGCTGTATCAGCCACCGATTTATGTTCGCCATGAAGTGGTACATAACCGTTTTGTGGTTGAGGGGCTAAAGCAACGAGGCGCTATCTTCGTTGAAGAGCTACATGAAGTGCCTGACAACAACATCGTGATTTTCTCTGCTCATGGTGTATCGCAAGCGGTTCGCCAAGAAGCAAAACAGCGTGATCTGACGGTATTTGATGCAACGTGCCCATTGGTAACGAAAGTTCATATGGAAGTTGCGCGTGCAAGCCGCCGCAATATGGAAGTGGTTCTGATTGGTCACGCTGGTCACCCAGAAGTTGAAGGTACCATGGGTCAG…
VP0538	1	two-component response-regulatory protein YehT	ATGTTAACCGCACTCGTCATTGATGATGAACAGTTTGCTCGAGAAGAGCTGGCAGAGCTCTTGGATGAAACAGGTCAAGTGGAGGTGGTCGGTGATGCGTCCAATGCCATCTTGGGCCTCAAAAAAATCAACGAGCTCAAACCTGATGTGGTGTTCTTAGATATCCAAATGCCTCAAGTGACTGGGATTGAGCTGCTTGGCATGCTCGATCCTGAAACCATGCCGTATGTGGTTTTTGTTACCGCTTATGACCAATACGCAATCCAAGCTTTTGAAGACAACGCGTTTGATTATCTCCTCAAACCTGTCGACCCATGCCGCTTAAACAAAACCGTTAAGCGCCTAAACAAGGTGATCAGTCAATCAGCGTTAACTCAACAACTGTCTGCGATTACACCC…
VP0539	1	hypothetical protein	ATGGAACTGGTTATCTCTCTCTTGCAGCAAATGTGTGTTTACTTAGTCTTGGCTTACATGCTGAGTAAAACACCCATCATCTTACCGTTACTGAGTATTTCGTCTCGCCTTAGCCATCGTTTAATTTGCTACGTGCTCTTTTCTGGCTTTTGTATCCTCGGGACGTACTTTGGCCTGCACATCAATGATGCGATCGCCAACACGCGTGCCATTGGCGCTGTCATGGGCGGGTTGTTCGGCGGGCCAGTAGTCGGTTTTGCTGTCGGCTTAACCGGCGGGATTCATCGTTATTCCCTTGGTGGCTTTACCGACCTAGCCTGTGCTATTTCAACCACTGCTGAAGGCGTGATTGGTGGCTTGTTACATGTCTACCTTATCAAACGCAACAAGGGCGCATTG…
VP0540	1	carbon starvation protein A	ATGATGTGGTTTCTAACTTGTGTCGCTGCCCTCATCGGCGGATACTTCATCTACGGCGCTTTCGTTGAGAAAATTTTCGGCATCAATGAGAAACGCCAAACCCCTGCACACACCAAAACGGATGGTGTTGACTTTGTTCCAATGTCAACAAAGAAGGTTTACCTAGTTCAGCTACTTAACATCGCTGGTGTAGGTCCTATCTTTGGCCCAATCATGGGTGCACTTTACGGCCCAGCCGCAATGCTTTGGATTGTTGTAGGTTGTATCTTTGCAGGTGCCGTACACGATTACTTCTCAGGTATGCTTTCAGTGCGTAACGGCGGTGCATCAGTGCCAACGATTACTGGTCGCTACCTAGGTAATGGCGCAAAACACTTTATGAATATCTTTGCCATTGTC…
VP0542	1	hypothetical protein	ATGAAAAAGTACTTTTTAGTTGCGTTAGTATTACTGCCGCTAACCGCAAGTGCCGGCAATGTGCTGAAAGACACGATCAAAGCGAAACGCAAATACGACCATAACAAGCATCAGATTACGAATACGCTCAATAATACCAAGCGGGATATTGAAGATCTCACCAACGGTACTTACGTGCAAAACAAAATGAAACGGGAAGTAAACGAGGCGACAAGCCAGTACACGAATAAAGTGGAACGCGTTAAAAATGCCACTGATCCAGACCAGATCAAGAGTAAGGTGAATAACGAGTTAAATCGCGAATTTGATGAGTGGTTGTATGACGAGGATTGA
VP0543	1	N-acetylmuramic acid-6-phosphate etherase	ATGACGAACGATGCACTTATCGCAGCTTTATCCCATTTGGTCTCTGAAGGGCGAAATCCAGATACCATGGACATCGACTTGCTGCCTTCTCTCGATATTGTTCAGCGCATCAACCAACAGGACAAACTCGTTCCGCTTGCCGTTGAAAAAGTGCTGCCTGAGATTGCTCAAGCGGTCGATAAGATCACCGACGCCTTTAAAGTGGGTGGACGCTTAATTTATATGGGTGCAGGCACGAGCGGCCGTTTAGGTGTACTGGATGCCTCGGAATGCCCACCAACGTTTGGCGTATCGGACAAAATGGTGATCGGCCTTATCGCTGGTGGCCCAGAAGCGATACTAAAAGCCAAAGAAGGTGCAGAGGACTCACCTCAACTTGGTGAGCAAGATTTAAAGGCT…
VP0545	1	beta-hexosaminidase	ATGGGACCGTTATGGGTTGACGTTGCGGGTTATGAACTGACCGCAGAAGACAAAGAAATTCTGGAACATCCTACGGTTGGTGGCTTGATCCTATTTACTCGTAACTATCATGATAGTGAACAGCTTCAAGCACTTACTCAATCTATCCGCAAAGCTGTGAAACGCCCATTCCTGATTGGTGTGGATCAAGAGGGCGGGCGAGTACAACGCTTTCGTGAAGGTTTCTCGTTAATCCCTGCCGCCGACGAATACGCCAAACATCACAATGGCGAAGAGCTAGCACGTATGGGCGGTTGGCTAATGGCAGCCGAGTTGATTGCTCACGACATCGATTTAAGCTTTGCACCCGTGCTCGACAAAGGTCATCAATGCAAAGCGATCGGTAACCGTTCATTTGGT…
VP0546	1	phospho-2-dehydro-3-deoxyheptonate aldolase	ATGCAAAAAAGTGAATTGAGCAATATTAACATCAGCGATGAACAGGTTCTTATTACGCCAGATGAGCTAAAAGTGAAGCTTCCTCTTAGTGAAAAGGCACGCCGTTTTATTCAAGAATCTCGCCAAACCATCGCCAACATCATTCACAAAAAAGACCATCGCCTACTTGTCGTATGTGGACCATGCTCTATCCATGACATTGAAGCCGCAAAGGATTACGCGAAGCGTCTAAAAGCTCTTTCTGAACAACTAAGCGACCAACTGTATATTGTAATGCGTGTTTACTTTGAGAAGCCGCGCACCACGGTCGGCTGGAAAGGCCTGATCAATGACCCACACCTAGATGGCAGCTTCGACATTGAACACGGTCTGCATGTAGGACGTGAACTGCTGGTGGAA…
VP0547	1	bifunctional chorismate mutase/prephenate dehydrogenase	ATGGCAGTTGAACTTAACGCATTGCGCGATCAGATTGATGCAGTCGACAAACAAATGCTTGAGCTTTTGGCTCAGCGTTTAGAGCTGGTAGAAAAAGTTGGGGAAGTAAAAAGTGAACACGGTTTGCCTATTTACGCCCCTGATCGTGAAGCGGCGATGCTGGCGTCTCGCCGAGCAGAAGCTGAGAAAATGGGTGTCCCACCTCAGCTTATCGAAGACATTCTTCGTCGTACCATGCGTGAGTCTTATGCCAGTGAGAAAGATTCCGGTTTTAAGTGTTTGAACCCAGAATTACGTTCAGTGGTCATTATTGGTGGTAATGGCCAGTTAGGCGGTCTGTTTGGCCGCATGTTCAAGCTATCAGGTTACCAAGTGAAAGTTTTGGGTAGCAAAGATTGG…
VP0548	1	ToxR-activated protein TagE	ATGTCTAAAAAAATCATCATGCAGATCCCCACTAAAAACGGTGATCAGCAATTTTATTTGGGCCGCGGTTCGGTCCTAACCATATTAACTTCGATCATCGCCTTACCTGCCGTTGTCGGCGGGGCTTGGTATTTGAACCAGCAACAGATTCATAATCAGACAACGCTGGCGCAAACCATTACCAAACTAGAAAGCGAGAAAGCAGAAATCACAGCGCTCTATGAAGAGCAATTGGATACCAACCACTCACTCTCTCAAGCTTTGACGGACAAAAACAACCAGATTCAACTGCTTGGAAAGCGCGTATTTGATGTGGAATCGGTACTCGGCCTTGCTGATGAAGAGCTGTCTATCGATGAGAACAACCTCGCCTTAGAAGAGCGAATTGATGCGGCAGCT…
VP0549	1	hypothetical protein	ATGACGGAGAAAAGACGCTTTTCACGCATCATCTACCAAGCTCCAGCTCAGTTAGAACAACGTGATTTGAGACTTAACGCTACGATTCAAGATCTTTCCTTGCATGGCTTACTCTTACAAGCCGAAGGCTTGGATACATTGAATCCTGCACTTTTGGTTGATGTCGGTTTCTCGTTCCACCAGTCTGAACAAGAGATTACGTTAACGGCACAGATCGTAGACGTCACTCAAGACCAAATACGGCTCAAGATCACCAACATCGGCATTGAAAGCATTAGCCAATTAAAACGATTTATCGAATTGAATGTAGGCAATAACGAACTTCTGAATCGAGAGTTAGACCATCTTTCTGATTTAGGGGAAAAATAA
VP0551	1	ABC transporter ATP-binding protein	ATGGCTGAATACGTATATACCATGTCGCGGGTGAGCAAAATTGTGCCACCTAAGCGTCAAATTCTTAAAGACATCTCTCTGAGCTTCTTCCCTGGTGCGAAAATCGGTGTTTTAGGTCTGAACGGTGCAGGTAAATCTACCCTGCTACGTATCATGGCTGGTATCGACACGGATATCGACGGTGAAGCACGTCCACAACCGGGCCTAAACGTTGGCTACCTACCGCAAGAACCAGTACTCGATGAATCGAAAACCGTTCGTGAAGTCGTTGAAGAAGCAGTTGCTGACGTTGCTGACGCACTGAAACGTCTTGACGCTGTGTACGCTGCATACGCAGAACCAGATGCAGACTTTGATGCCCTAGCGAAAGAGCAAGGTGAACTAGAAGCTCTGATCCAA…
VP0552	1	soluble lytic murein transglycosylase	ATGACACAAATGAGATTCAACGTATCTGAATTGGCTAAAAACGTGTGTTATGCCGCTGCGTTATGTGCAGTGAGCATGACGGCAAACGCGTCGCTCAGCTTAGAAAAGCAGCGCGAAGTATATGAACAAGCTCAAGATTTATTAGATAAGAATGACATTGACGGATACTTATCTATTCGTCCAAAAATTGCTGATTATCCACTGACTCCTTATGTGGATTACCGAACGTTCATCAGGCAGCTATCCATGAAATCACCACAACAAGTGGATGCTTTCATTAATGAGCATGAGGCGTTCCCTTTCTCACGTCGCATTCGTGCGCCTTATCTCGATAACTTGTACAAACAGAAAGATTGGAAAACCATCACTGAGTTTCAAAAAGTCATTCCAAGTGGTGAG…
VP0553	1	Trp operon repressor	ATGTCACACGAACCCGAGTACAGAGACTGGCAACAGATTGTCGAGCTAATCCGATCCAGCGTGGATAGCCAGCAACATGAGATGTTGTTAACCATGCTGATGACACCTGATGAGAGGGAATCATTAACTGCACGCGTTAACATTCTTAATGAGCTTCTCAAAGGGGAATTATCTCAACGTCAGATCAGTCAGATGCTTGGTGTTGGCATTGCTACGATCACTCGTGGCTCAAATGAGTTGAAGTCGAAATCCGAAGCGGAAAAAGACAAGCTGAAACTCTTATTAGAGCAAGTGGCTCAAGTCGCGAAGTAA
VP0554	1	NTPase	ATGAGTAAAAAGATCATGGCAACCCAAAAAGTCGTTATCGCCTCTCTAAACCCTGCAAAAATCAATGCAGTAAAGAGTGCATTTCAAAGCGCATTCCCTCAACAAGTTTTTGAGTTTGTCGGCATCAGCGTTCCGAGTGAAGTCGCCGATCAGCCGATGACTAACGAAGAGACCCATCGCGGCGCACTCAATCGAGTTAAAAATGCTAAATTGGAAATGCCAACCGCAGACTTTTATGTTGGCTTAGAAGCTGGAATTGAAGGCAATGTGACGTTTGCGTGGATGGTGATTGAATCAGATACCCATCGTGGAGAATCTCGCTCAGCCAGTTTGATGCTACCGCCAGAAGTATTAGCTCAACTTGCAGATGCTAATGAACTTGGTGATGTGATGGACAAA…
VP0555	1	chorismate mutase/prephenate dehydratase	ATGACTGACCAACCTATTTCCCTTGAAGAAATTCGTTTACGCTTGAATGAGCTCGATGACCAGCTCCTTAGCTTGCTGTCTGAACGCCGTAAACTCAGCATTGAAGTAGCCAAAAGCAAAGTACAAACCTCAAAACCAGTTCGTGATGCCGTTCGAGAACAACAACTGTTGGTTAAGCTGATTTCCAACGGCCGAGACAAATACGAACTCGACGCTCAGTACATCACCAAACTTTTCCACACCATCATTGAAGATTCGGTCTTACTTCAACAAGGTTATCTGCAAAACCTTGTGAACCCACAACAAAGCCGCAAGCCACTTGCACGCGTCGCTTTCTTGGGAGCCAAAGGTTCTTACTCGCACTTGGCAAGCCGCGAATATTTCAGTCGTAAAAATACC…
VP0556	1	sigma-54 modulation protein	ATGACAATGAATATCACTGGCAAAAACATCGAAATCACCTCTGCAATCCGTGCTCATATTGAGAGCAAGTTTAAAAAACTGGAGAAATGGCAAGTAGACATTATTGGATGCCAAGCAACTTTCAGTGAGGAACCGAATAAACAGAAGAAATTCGAAGCGGTAATTAAAGTTCCTAAAGGCCAACTTGTCGCCTCAGCAACTCACGAAGATCTTTACGCAGCTATCAATGAAGTGGAGCAAAAACTAGAACGACAACTGAATAAGCTGACCCACAAACCTGAAGCTCGTCGTGCCAATAAGCCTGAGCTAGTGGAAGAAGAAGAGTAA
VP0558	1	hypothetical protein	ATGAAACGTCAGACTTTAACAGGCCTTTTAGCGGTATCTCTTCTGTTTGGATGTGCAAGCAAAGAAGAAATCGTTCCTGATGTGCCACCTTCGGAACTGTATGCAGACGCACAAGTCTCACTTCAAAGTGGCAACTGGCTTTCTGCGATTGAGAAACTGGAAGCGTTAGACTCACGTTACCCATTTGGTGCCTACTCTGAACAGGTGCAACTTGACCTTATTTACGCATACTACAAAAACGACGACCTAGCGTTAGGCTTAGCAACCATCTCTCGCTTTATGCGCCTAAACCCGACTCATGAAAAAATGGACTGGGTACTTTACATGCGTGGCCTGAGCCACATGGCTCAAGATCGTAACTTTATGCACGACCTGTTTAGCATCGATCGTAGCGACCGC…
VP0560	1	hypothetical protein	ATGAAGGCAATCATTCCTAACTGGTCTGCACCTAAAAATGTCAAAGCCTTTGCTTCTACGCGAGTTGGTGGCTTTTCGACAGGCTCTTATCAAGGGTTAAATCTTGGTGCACACGTTGGGGATGATGCTTCTATCGTAGCGAAGAATCGTCATTGGTTGGCGCAACAAGCGAATATGCCAAGTGCGCCAATTTGGTTAAATCAAACTCATTCTACTGTCGTTGCCCATGCGAATGCTCCTACGTCAATAGTGCTTGATGCTGATGGCATCTTCACATCGGCGAGTAATGTTGTGTGTTCTGCCATGACCGCTGATTGTTTGCCTATACTGCTGACGAATACTCAAGGTACTCAAGTAGCAGCTGTTCATGCCGGTTGGCGTGGTTTGGCAAATGGTATC…
VP0561	1	ClpB protein	ATGCGTCTTGATAGATTTACCAGTAAGTTTCAAATCGCTATCTCTGATGCTCAATCACTAGCGTTAGGGCGCGATCATCAGTACATCGAGCCAGTTCACTTAATGGTGGCTTTGCTTGATCAAAATGGCAGTCCAATTCGTCCATTGCTGACAATGCTGGACGTGGATGTAACTCATCTCCGCTCAAAGCTGGGCGAAATGCTTGATCGATTACCAAAGGTGAGTGGCATCGGTGGTGATGTGCAGCTTTCTAGCTCGATGGGGACTTTGTTCAATCTGTGTGACAAAGTGGCTCAAAAGCGTCAAGACTCCTACATCTCGTCCGAAGTCTTCTTGCTTGCGGCATTAGAAGATCGCGGTCCTTTAGGGCAACTACTTAAAGAAGTGGGGCTCACCGAG…
VP0563	1	hypothetical protein	ATGCCACATCTACGATTTCGCGCTGTAGAACCTCAAGCAGTACAAGCTTTGTCAAAGCCACTGACTGACGAGCTCCAGCCACTAATGAATAGTCCACGAGAAGATTTTACTTTTGAGTACATCTACACAACTTTCTTTAGTGAGGGCGAGGTAAGTCCTGCTTATCCTTTTGTTGAAGTTTTGTGGTTTGATCGAGGACAAGAGACCCAAGACAAGGTGGCGAAAGTAATTACACAACAAGTTCGTGGTGTAGTCGGTGAAGATATTGATGTAGCAGTCATTTTTTCTGCACTATCGCCAAATGCCTACTATGATAATGGTGAACATTACTAA
VP0564	1	penicillin-insensitive murein endopeptidase	ATGATGCGGCTGAGTCTTTCTTTTTATTTCAGTTTATTTGTCTCAGCTCCTCTTTATGCTACGCCATGGGAGCAAGTTAGTGCTCCCACTCATAATATGTCCTCTTCTATTGGTAGTTACGCGAACGGCTGCTTAGATGGGGCCTCCCCCCTGCCTTTAGAAGGTACAGGTTATCAAGTGTTACGTAGTCGAACGAATCGCTACTATGGGCACCCTAACACTATAGATTTTGTTGAAAGCCTAGCTTTAAAGGCGAATCAAAAGTTAAAAACTACTTTACTAATTGGCGACCTTTCTTTACCTCGTGGCGGCCGTTTTTCATCTGGTCATTCAAGCCATCAAACGGGGCTGGATATTGATATCTGGTTGCGTTTAGCTGACTCTCCTCTCTCCTATAAC…
VP0565	1	hypothetical protein	ATGACTATGATTTGTGCAAAAGAATTTGCAGAGTGGTTAAGACACAGATTTAGCAGTGATCCCAAGGGAGTTTTATTGACTCGTGAAGATGTTAATCACCTGACGGGACGTCAGCGTCTCGATCCGGGATTTGTTAATGATGTGCATTACGAGCTAATGCAATATGGAATGGCTTTCGTTACAGATACGAGCAGGGAAAACTTCTATTTAATTCCTGTATCTCAAGCTGAAAATTGGCGTGAAAGACTCGAGTATCACTTTGAGAAAGAGTTGTTTTGCAATATCTATCCAATCGAAAAATCAGGATAA
VP0566	1	ferredoxin	ATGGCGTTACTCATCACTGACAAATGCATTAACTGCGACATGTGTGATCCGGAATGCCCGAATGGCGCGATCAGCATGGGAGACAGCATCTTCGAAATCGACCCTAACTTATGTACTGAGTGCAAAGGTCATTACGAAAAGCCTACCTGTCAGTCAGTTTGTCCAATAACAAAATGTATTATTACTGATCCAAACCACATTGAGACAGAAGAGCAATTGCTTGAAAAGTTTGTGGTGATTCAGGGACTCGCCTAA
VP0569	1	DNA-binding response regulator PhoB	ATGTCTAGAAGGATTCTGGTTGTTGAAGACGAAGCTCCAATTCGTGAAATGCTTTGCTTCGTGCTTGAACAAAAAGGTTACCAAGCGGTAGAGGCGGAAGATTACGATACTGCTGTAACCAAACTGGCTGAACCCTTCCCTGATTTAGTATTACTGGATTGGATGTTACCTGGCGGTAGTGGCATTAACTTTATCAAACACATGAAACGTGAAGAGCTTACACGCAACATTCCTGTTGTGATGCTGACTGCTCGCGGTGAAGAAGAAGATAAAGTTCGCGGTTTAGAGGTTGGTGCAGATGACTACATTACCAAACCGTTTTCTCCTAAAGAGTTAGTTGCTCGCCTTAAAGCGGTTATTCGCCGTGTTACGCCGACCGCATTAGAAGATGTGATTGAT…
VP0570	1	phosphate regulon sensor protein	GTGGTTGAAAGATTAACGTGGAAAAAGCTGGCCTGGGAGCTGGCTTTTTTTTACACCCCTTGGGTGATAGTGGGGTGGATATTCGGTTATATGCCGTGGTTGCTTTTGGCTGCCACGGCTTTGCAGCTTGTGTGGCATTTGCATAACCAAGTGCGCTTGTCTTCTTGGTTATGGGATGAAAAACGCCTGACTCCGCCGTCTGGCAGTGGTAACTGGGAGTCTCTCTTTAACGGTCTCTATCGTTTGCAACAGCGTCAACGTCGTAAACGCAAAGAGCTCACCAATCTAATCCGTCGCTTTAGAAACGGTGCCGAATCATTGCCCGATGCTGTCGTAGTATTTCGCGCGGAAGGCAACATTGTTTGGTGTAACCGATTAGCTCAACACCTGCTAGGCTTC…
VP0571	1	phosphate ABC transporter periplasmic phosphate-binding protein	ATGGGACGTCGAGTCAGTAGAGCCATCGCTTGTATCGCGCTTACTTGTTCGAGTATGGCGGTTGCTCAAGATAAGCCATTATCGAACTACCATAAAACCACTGGCATTGTTGGTAACTTGCTCTCGGTAGGCTCAGACACTTTGGCGGGGATGACCACACTTTGGGTGGAAGAGTTTAAATCCATTTACCCGAACATCAACGCACAAGTTCAAGCTTCAGGCTCGTCAACGGCGCCACCTGCTTTAACAGAGCAAACGGCGCAGTTTGGCCCAATGAGCCGCCCGATGCGTTTGAAAGAAATCGAAGCGTTTGAGCGACAGCATGGTTACAAACCTACAGCATTGCGCGTTGCTATTGATGCTATTGGTATTTTTGTGCATCAAGACAATCCCATTCAA…
VP0573	1	polyphosphate kinase	ATGAGCGCAGAAAAACTATATATAGAAAAAGAGCTTAGTTGGTTATCTTTCAATGAACGAGTGTTACAAGAAGCGGCCGACAAAACCGTTCCGTTGATCGAGCGTATTCGTTTTCTTGGGATCTTTTCCAACAACCTCGACGAATTCTACAAAGTGCGCTTCGCTGATGTGAAACGTCGTATTTTGATCAACCAAGAGCGAGGAGGGAGTGACAACTCCAAGCGTCTGTTGAGTAAGATGCAAGCCAAAGCCCTTAAGCTTAACGAACAATTCGACGAACTTTACAGTGAATTAATTAGAGAAATGGCACGGCGTCGCATTTTCTTGGTCAATGAGCATCAACTCGATGAAGCGCAGGAAAAGTGGATCACCAAATACTTCCGCAAAGAAGTCATGCCA…
VP0575	1	phosphate ABC transporter permease	ATGTTAAATTGGATTCGTTCTGGCGCACCGTGGATATGGCTAACAGGCGGTGCGGTCAGCATCAGTCTGTTGTCGGTGTTAGGGTTATTGCTCCTCATTGGTTGGAAAGGATTAACCTATTTCTGGCCTGCGCCATTGTATCAATGGAACGTAACGTCGTTGACGCCGGTGCAAGGTGAAGTGCTGCATGAAAACACAATTTTGATTGGCCAAATTTACGAGCGCAGCTTTGTTCCGAGAAGCTATCTTCCAGTGGATGCCGTCAAGAAGTTAGGCGAAGATGAGGATTTCGCGACTCGATTGAACATCAAAATTGCGAATCGCGAGTTATATCCGGCCGATTTTATTTCCGTATTGCAGATGCAGCTGGATGAGCCAACCACACCCAAAGAGTGGGCG…
VP0576	1	phosphate transporter ATP-binding protein	ATGTTTAATTTCGATAATACATTAGGTTATGAGCCACCACTGGACGTCCATAACTTAACGGATGAACAAACGGCGATCTCGATAGAGAACCTTAATCTTTTCTACGGTCAAGCGCAGGCATTACACGATATTTCGATGCGTATCCCAAAAGGGCGAGTGACAGCATTTATCGGCCCGTCTGGTTGTGGTAAATCGACATTATTACGCTGTATCAATCGTATGAACGACTTGGTGGAGGGATGTAAAGTCACCGGAAAAGTTCGTTTGCACGGTAAGAACGTCTATCACCCGAATGTCGATGTAGCAACGCTTAGGCGTCGTGTTGGGATGGTTTTTCAGCGTCCCAACCCATTTCCTAAGTCGATTTATGAGAATGTGGTTTATGGCTTACGCTTACAA…
VP0577	1	transcriptional regulator PhoU	ATGCACTTTGGACGTCATATTTCAGGACAATTTAACGTAGAGCTAGAATCGATTCGTACTCATGTGTTGACCATGGGTGGCTTGGTGGAACAGCAGCTTTCGTATGCTATTCAAGCCTTGCATAAAGAAGACATTGAGCTCGCGCGAAAGGTTGTGCGTGACGATCATAAAGTGAATGCGATGGAAGTGTCGATTGATGATGCGTGTACTCGAATCATTGCCAAACGTCAGCCGACCGCGAAAGATTTGCGCCTGATTATGGCGATCATCAAGACCATTACTGATCTTGAACGCATTGGGGATGTCGCGACACGCATTGCTTATGTCGCTATCGAAAGCCCGTCATCGAAAGAACGCCAATTCCAAGTTTCATTAGAACCTCTCTGCCGTCAGGCGATT…
VP0579	1	copper homeostasis protein	GTGGTTACTCATCTAGAAGTCTGTATTGATAATATTGAATCTCTTCATTACGCCATTGCTGGTGGCGCAACTCGTATTGAGCTTTGCTCATCTCTCGCATTGGGTGGCTTAACGCCAAGCTATGGTTTTATGCAGCAAGCGGCCAAACAATCTTCTGTGCCTGTGTATGCCATGATTCGTCCACGCCAAGGCGACTTTTTCTATAACGAAGAAGAGCTAGATATGATGCGCTGGGACATCGAAGCCGCCCATCAATCTGGTTTAGATGGAGTGGTGCTTGGCGTACTGACACAAGAAGGTGATATCCACATACCGTTTGCCACCGCATTGTGCGAGTTTGCACAAGCTCTGGGTCTTGGCATCACGTTTCATCGTGCGTTTGATCAATGCCGCAATGCA…
VP0580	1	anti-oxidant AhpCTSA family protein	ATGGTACTAGTAGGTCGTCAAGCCCCTGATTTTACTGCAGCAGCTGTTCTAGGTAACGGTGAAATCGTTGAAAACTTCAACTTTGCAGAGTTCACTAAAGGTAAGAAAGCAGTAGTTTTCTTCTACCCACTAGATTTCACTTTCGTTTGCCCATCTGAGCTAATTGCATTCGACAACCGTCTAGCTGATTTCCAAGCTAAAGGTGTTGAAGTTATCGGTGTTTCTATCGACTCTCAGTTCTCTCACAACGCATGGCGTAACACTGCTATCGAAGATGGCGGTATCGGTCAAGTTAAGTACCCACTAGTTGCTGACGTTAAGCATGAAATCTGTAAAGCTTACGACGTTGAGCACCCAGAAGCAGGTGTTGCTTTCCGTGGTTCTTTCCTAATCGACGAA…
VP0581	1	LysR family transcriptional regulator	ATGAATAAATGGCCCAGTCTGAAGCAGTTACATTATTTAGTGACACTGCATGAAACTCGACATTTTAGCGAGGCAGCAGAGCGCTGCTTTGTCAGTCAATCAACGTTAAGTAAAGGGATTCAGAATCTTGAAGAGTTGATCGGTTGTCCGCTTTACGAAAAGAAAGACAAGAAAAGCCCGTTGGTTTTTACCCAGACGGGAGAAATGGTCGTAAAGCAAGGTCGAGAGCTATTGGCCAAAGGACAAGATTTAGTAGAACTTGGCCGATTATGTCAGGGCGATGATATGAAAGGCCAGTTGAAGGTTGGGTGTATTCCGACGATTGCGCCGTTCTTATTGTGTGACCTCGTCCAAGAGGTGAATTATCGATTCCCTCAGCTAAACCTTCTATTAAGAGAA…
VP0582	1	hypothetical protein	TTGGGCAGTCAGCGTAAAGCTACATTTGTAAGTTATGAACAACAAAATACATCCTTTAACTTTGTGTTCAATCTGTGTGGCCGTGTTCATAGATTGCTTAAGCCTGAGTGCTTTTTCAATCTAGACATAAGTCTTAGCAGCCTTTAA
VP0583	1	malate synthase	ATGATTATGCTTGCTCAGACAGAACAAAAAACACAACCATCACAGCAAACCCAAGGCATGCTTGAGGTGACTGGAGCACTTGCTCCGGAGCATCAAGCTATTTTCCCTGTTGAAGCCCAAACCTTTTTATCTCTGCTGTGTGAAAAATTTGCTGGGCGTGTTGAAGAGTTGTTGGAAGCGAGAGAAGAAAAGCAAGCACTCATCGACGCTGGGGAGTTGCCAGACTTCCTGCCTGATACACAAGATATTCGTGAAGGTAGCTGGAAGATCTTAGGTATTCCTCAGGATCTACAAGATCGCCGTGTTGAGATTACAGGCCCAACGGATCGCAAAATGGTGATCAACGCTTTGAATGCAAATGTAAAAGTATTCATGGCGGATTTCGAAGACTCTATGTCG…
VP0584	1	isocitrate lyase	ATGACATTGACTCGCCGCCAACAAATTGAAGCTCTGGAAAAAGACTGGGCAACGAATCCACGCTGGAAAAACGTAAAGCGTACGTATACTGCAGAAGAAGTCGTAGAACTGCGTGGCTCGATGGTACCAGCAAATACAATCGCACAACGTGGTGCTGATAAGCTGTGGTCACTGGTCAACGGCAGTGCGAAAAAAGGTTATGTAAACTGTCTTGGTGCACTGACAGGTGGTCAAGCCGTACAACAAGCGAAAGCGGGTATCGAAGCGATTTACCTATCAGGCTGGCAGGTTGCGGCAGATAATAACACTGCATCGACTATGTACCCGGATCAGTCGCTATACCCAGTGGACTCAGTACCTTCAGTGGTTAAGCGCATCAACAACTCTTTCCGTCGTGCT…
VP0585	1	acetoin utilization protein AcuB	ATGATCAAGGTTGAAGACATGATGACTCGCAACCCTCATACCTTGCTACGCACGCATACCTTGCGCGATGCAAAGAGCATGATGGACGCGTTGGATATTCGACATATTCCGGTTGTTGACGCCAATCATCACTTACAAGGCTTGGTGACTCAACGTGATATTCTTGCTGCTCAAGAATCCTGTTTGCACCCAGATGACGCTGAGCAATCTTTTACCCTCGATACGCCTCTCTACGAAATGATGCACACTAACATCATGACTGCAGAGCCAAGAGCAGGTCTAAAAGAGAGCGCCATTTACATGCAAAAGCACAAAGTGGGCTGCTTGCCTATCGTGCATAAAGGGCATCTGGTTGGAATCATTACTGACACGGACTTCGTTACGATCGCGATCAACTTG…
VP0587	1	S-adenosylmethionine:tRNA ribosyltransferase-isomerase	ATGCAAGTATCAGATTTCCATTTCGACCTTCCAGATGAACTCATCGCTCGTTACCCTCAACCAGAGCGTACCGCAAGCCGACTACTACAAATGGACGGCAATACTGGCGAGCTTATAGATGGCACATTTACCGATGTGTTAAACCAAGTTCAAGCTGGTGACTTAGTGGTTTTCAATAATACCCGCGTTATTCCAGCGCGTATGTTTGGTCGTAAAGAATCTGGCGGTAAGTTAGAGGTGCTAGTGGAGCGCATGCTAGATGAGAAAAGCATTCTTGCGCACGTTCGCTGCTCTAAATCACCAAAACCAGGCACTACTATTATTGTGGGCGAGAATGACGAATACTCAGCGGAAATGGTGGCTCGTCACGACGCCCTATTCGAACTGAAATTTAACTCT…
VP0588	1	queuine tRNA-ribosyltransferase	GTGAAATTAAAATTCGATCTTAAGAAGAAAAACGGTAATGCGCGTCGTGGTCAACTGACTTTCGAACGCGGCACTGTCCAAACTCCAGCGTTCATGCCAGTCGGTACCTACGGTACGGTTAAAGGCATGACACCAGAAGAAGTAAAAGGCACAGGGGCAGAAATTCTGCTAGGCAACACGTTCCACTTGTGGCTGCGTCCTGGTCAAGAAGTGATGAAAATGCACGGTGACCTGCACGATTTCATGAACTGGCACGGTCCTATTCTTACCGATTCAGGCGGTTTCCAAGTATTCAGCCTAGGTAAGATGCGTACTATCACAGAGAAAGGTGTTCACTTCCGTAACCCTGTGAATGGCGACAAGATTTTCATGGATGCAGAAAAGTCGATGGAAATTCAA…
VP0589	1	preprotein translocase subunit YajC	ATGTTTATTTCTCAGGCTCACGCAGCAGCAGAAGGCGCGCCAGCTGGCGGTGGTTTCGAAATGCTAATCATGCTTGGCATGTTCGCAGTGATTTTCTACTTCATGATTTACCGTCCACAAGCGAAACGTGTTAAAGAACACAAGAACCTAATGTCTTCTATGGGCAAAGGTGACGAAGTTCTGACCAGCGGCGGTCTAGTGGGTAAAATCACTAAAATCGCTGAAGACAACGACTACATTTCAATTGAGCTTAATGCGAACAATGAAGTTGTAATCAAGAAAGACTTCATCACTGCAGTGCTGCCAAAAGGTACGCTTAAGTCTCTATAA
VP0590	1	preprotein translocase subunit SecD	GTGCTAAACCGTTACCCATTATGGAAGTACTTGATGGTGTTTTTTGCCATCATCACCGCTGCATTGTATGCACTTCCAAATATCTACGGTGAAGATCCGGCTATTCAAGTTACAGGGGCGCGTGGCGCCTCTGTAGATATGTCAACGCTGGATGCTGTCACCACTGCTCTTGATAAAGAGCATCTCTCTCATAAATCCATTGCTTTCGAGAATGGATCAATTCTTGTTCGTTTCAACGACACTGATACTCAAATTAGTGCTCGTGATGTCATCAGCGAAGCGCTTGGCAAAGACAAAATTGTTGCACTTAACCTTGCTCCTTCTACTCCAGATTGGCTAGAAGCAATTGGTGCGTCGCCACTTAAACTAGGTCTTGACCTACGTGGTGGTGTTCACTTC…
VP0591	1	preprotein translocase subunit SecF	ATGTTTCAAATTCTAAAAGCAGAGAAGTCGATCGGCTTTATGCGTTGGTCAAAAGTGGCATTCGTATTCTCAATCTTTATGATTGCCGCTTCTATCTTCACATTATCAACCAAATGGCTGAACTGGGGTCTAGACTTCACGGGCGGTACGCTAATCGAAGTTGGCTTTGAAAAACCAGCTAACCTTGAAGAAATCCGTACAGCACTTGATGCAAAAGGTTTCGGAGATGCGACAGTACAGAACTTTGGTAGTGCTCGCGATGTGATGGTGCGTCTTCGTCCTCGTGACGACGTTTCTGGCGAAACGCTAGGTAACCAAATTATCGGTGCGATCAAAGAAGGTACTGGTGAAAGCGTAGAAATGCGCCGTATTGAGTTTGTTGGTCCAAATGTTGGTGAT…
VP0593	1	inositol monophosphatase	ATGCATCCAATGCTAAACATTGCTATTCGCGCTGCGCGAAAAGCAGGCAATCATATTGCTAAATCATTAGAAAACACTGATAAAGTAGAATCTACACTTAAAGGCACTAATGACTTTGTCACTAACGTAGACAAAGAAGCAGAATACATCATCATCGATACTATCAAGCAGTCTTACCCAGAGCACTGCATCGTTGCTGAAGAACAAGGTCTTATCGAAGGTAAAGATAAAGACGTACAATGGATCATCGACCCACTGGATGGCACTACTAACTTTGTAAAAGGTTACCCACACTTCGCGGTTTCTATCGCTGTTCGTATCAAAGGCAAAACTGAAGTTGCTTGTGTTTACGATCCAATGCAAAACGAACTATTTACTGCACAACGCGGTGCTGGTGCT…
VP0594	1	RNA methyltransferase	ATGTTGGATCAAGTAAAAGTCGTACTCGTAGGTACCTCACATTCTGGCAATATTGGCTCAGCAGCCCGAGCAATGAAGGTGATGGGTTTAAGCCAACTTGTATTGGTCGATCCACAATGTGAAGTGGATGAACAAACGCTAGCACTGGCCGCTGGTGCCGCTGATATCGCTCAGAATGCTCAAGTCGTAAGCACACTGGAAGAAGCTATTGAAGACTGTGGTCTTGTGGTCGGTTCAAGTGCTCGCTCTCGCACATTAGAATGGCCAATGCTTGAGCCACGTGAATGTGGTGAAAAGTTTGCAGTTGAAGGCCAAAAACATCCGGTAGCTTTAGTGTTTGGGCGTGAAAGAACAGGCCTAACTAACGAAGAGCTACAAAAGTGCCACTATCATGTATGC…
VP0596	1	cysteine desulfurase	ATGAAACTGCCGATTTATCTTGATTATTCCGCTACATGTCCAGTTGATCCACGTGTTGCTGAAAAAATGGTTCAGTACATGACAATGGATGGCACATTTGGCAACCCAGCTTCACGTTCGCACCGTTACGGCTGGCAGGCAGAAGAAGCGGTAGATACTGCTCGTGAGCAAATTGCTGACCTTCTAAATGCAGATCCTCGCGAAATCGTATTCACATCTGGTGCGACAGAGTCTGACAACCTTGCGATTAAAGGTGCTGCGCACTTTTACTCGAAAAAAGGTAAACACGTAATCACGTGTAAAACAGAGCATAAAGCGGTTCTTGACCCATGTCGTCAACTAGAACGCGAAGGCTTTGAAGTGACTTACCTAGAGCCAGAATCAAATGGCCTTATCGAT…
VP0597	1	scaffold protein	ATGGCATACAGCGAAAAAGTAATTGATCACTACGAGAACCCGCGTAACGTTGGTTCATTTGACAAAGAAGACCCATCAGTAGGTAGCGGCATGGTTGGCGCTCCAGCTTGTGGTGACGTAATGAAACTGCAAATCAAAGTGACACCGGAAGGTATCATCGAAGATGCGAAGTTCAAAACTTACGGTTGTGGTAGTGCAATCGCGTCAAGCTCACTAGTCACAGAGTGGGTAAAAGGCAAATCAATTGATGAAGCGGCTGCAATTAAGAACTCTGAAATTGCAGAAGAGCTAGAACTTCCACCTGTGAAAGTTCACTGTTCAATTCTTGCTGAAGACGCAATCAAAGCAGCGGTTGCTGACTACAAGAAAAAACACCAAGAATAA
VP0598	1	HesB family protein	ATGGCCATCACAATGACAGAAACAGCGGCAAGTCGCGTAAAAGCATTCCTAGATAACCGAGGCAAAGGTATCGGTTTACGTCTTGGAGTGAAGACGACAGGTTGTTCCGGCATGGCTTACGTACTTGAGTTTGTTGACGAGCTAAACGAAGAAGATGAAGTGTTTGATTTCTCAGGCGTGAAAATCATCATCGACAAGAAAAGCTTGGTGTACTTAGACGGTACCGAATTGGATTACGTGAAAGAAGGGTTGAATGAAGGTTTTGAATTCAACAACCCTAATGCAAAAAGTGAATGTGGTTGTGGTGAAAGCTTCAACGTCTAA
VP0599	1	co-chaperone HscB	ATGAATCACTTTGAATTATTTGGGCTACCAAGTCAGTTTCAGCTGGATGGTAGCCTTCTTTCTTCTAAGTTCCGAGAACTACAAAAACGCTTCCACCCGGACAACTTTGCTACCGCCTCTGAGCGAGACCGCTTGATGTCGGTGCAAAAGGCTGCGCAAATTAACGATGCGTACCAAGTCCTCAAACATCCTATCTCTCGTGCGGAGTACATCTTGGCAGAGCAGGGAATGGAAATCCGTGGTGAGCAACAAACCATGCAAGATCCGATGTTCCTGATGGAACAAATGGAACTGCGCGAAGAACTAGAAGATATTGCTGACTGCTCTGATCCTGAATCGGCGCTTTTTGACTTCGATTCTAAGGTCAGCAAAATGTATAAGCAGCATTTGGCAAGCGTT…
VP0601	1	ferredoxin	ATGCCTAAGATTATTGTATTACCACACGAAGATTTGTGCCCAGAAGGCGCAGTGTTGGAAGCGAAGACGGGTGAAACCGTTCTAGACGTAGCACTAAAAAACGGTATTGGTATTGAACACGCGTGTGAAAAATCGTGTGCTTGTACTACTTGCCACGTGATCATTCGTGAAGGTTTTGATTCTCTTGAAGAGAGCGAAGAGCTAGAAGATGACATGCTAGACAAAGCATGGGGTCTTGAGCCGGAGTCTCGTCTTGGTTGTCAGGCGAAAGTTGCGGATGAAGACTTGGTTGTTGAAATTCCAAAATACACGCTAAACCACGCATCAGAAGATCATTAA
VP0602	1	hypothetical protein	ATGAAATGGACAGATTCTCGCGATATCGCGATTGAGCTTTGTGACAAGTTTCCAGATGTGGATCCACAAACCGTGCGTTTTACCGATCTTCATCAATGGATCATGGAGTTAGATGAGTTTGACGATGAGCCAAACCATTGTAACGAAAAGATCTTAGAAGCGGTCATCATGTGCTGGATGGATGAGGCAGACTGA
VP0604	1	nucleoside diphosphate kinase	ATGGCTCTAGAAAGAACGTTTTCCATTGTTAAGCCTGACGCTGTGGAAAGAAACCTGATCGGTGAAATCTACAATCGAATCGAGAAGGCTGGCCTACGTATTATTGCTGCGAAAATGGTTCACCTGACAGAAGAGCAGGCGAGCGGTTTTTACGCAGAACATGAAGGTAAAGAATTCTTCCAACCTCTAAAAGAGTTCATGACTTCTGGCCCTATTATGGTTCAAGTGTTGGAAGGCGAAAATGCGATTGCACGTTACCGCGAATTGATGGGTAAAACCAACCCAGAAGAAGCGGCAGCAGGCACACTTCGCGCAGATTACGCGCTAAGCATGCGTCATAACTCTGTTCATGGTTCAGATAGTCCTGAATCAGCGGCTCGTGAGATTGAGTTCTTCTTC…
VP0605	1	ribosomal RNA large subunit methyltransferase N	ATGACTACTGAAAAAATCAATCTACTCGACTTTGATCGCAAAGGCATGCGTCAGTTTTTCGCGGAAGAACTAGGCGAGAAAGCGTTTCGTGCTGATCAGGTTATGAAGTGGATCTACCATTTCGGTGTTGATGACTTCGACAACATGACGAACATCAACAAGAAACTACGTGAAAAACTGCAGCACAAGTGCGAAATTAAAGCCCCAACGGTTGCAGAAGCTCAGCACTCTTCAGACGGCACGATTAAGTGGGCAATGAAGGTGGGTGACCAAGACGTAGAAACGGTTTACATCCCAGAAGAGGATCGCGCGACGTTGTGTGTATCTTCTCAGGTAGGTTGTGCGTTGGAGTGTAAGTTCTGTTCGACCGCTCAACAGGGCTTCAACCGTAACCTAAAA…
VP0607	1	hypothetical protein	ATGACAGAACACGAAAATACCAATGAAGTACCGCTTTCGATTGAAGCGGGCACATTACTCAAAAACAAACGCGAATCTTTAGGTATGACTCAAAAGCAAGTTGCTGATCGCCTGAGACTTCGCGTTTCTGTTATTGAAGATATTGAAAACAACCGATTTGAATCTCTGCAAGTAGCGACATTCACTCGCGGCTATTTGCGTTCTTACGCAAAGTTTGTCGGGCTAGATGAGAAAGTGGTGCTGGTTGCTCTAGAACAAACGGCAGATGTAAAGCCAAAAGAGCAAGAAATCGAAATGCAAAGCTTTTCTCGTAAAACCAAACACGAGAAACACAACAGCCGAATTATGTTGCTGACTTGGGTAATAGCCATTGTCATCATCGGTATCTCAGCAGCTTGG…
VP0608	1	4-hydroxy-3-methylbut-2-en-1-yl diphosphate synthase	ATGCAACACGAATCTCCAATTATTCGTCGTAAATCGACGCGTATTTATGTGGGTGATGTGCCAATTGGTGATGGTGCGCCAATTGCCGTACAGTCAATGACTAACACTCGCACGACTGATGTGGAAGCGACAGTCGCACAAATCCGAGCACTAGAAAAAGTCGGCGCAGACATCGTCCGTGTTTCAGTACCAACGATGGAAGCAGCAGAAGCGTTTAAGCTGATCAAACAGCAAGTATCTGTTCCTCTGGTTGCTGATATTCACTTTGACTACCGTATTGCACTGAAAGTCGCGGAATACGGCGTCGATTGTTTGCGTATCAACCCAGGCAACATTGGTAACGAAGAGCGTATTCGCTCGGTTGTTGATTGTGCGCGTGATAAGAATATCCCGATCCGT…
VP0610	1	hypothetical protein	GTGGAACTTTACGATACTGAAGAACAACAAGTTGAAGCTATTAAAGACTGGTGGAAGGAAAACGGTAAAGCCGTCATCATCGGTGCTGTTGTTGGCTTAGGTGGTCTATTTGGCTGGCGTTACTACCAGGATACTGTGATTCAGGCGAGTGAAACAGCTTCGCAAAGCTACACAACCGCAATGAATACGCTGCAAGAAAAAGGCGTAGATGCGCAATCAGATGTGCAAGCTTTTATCGAATCGAACGAAGTTAAAGAATATTCAGTATTGGCTGCTCTGCAACTAGCAAAAGCACAAGTCGAAGCGAAAGACTTTGCTGCTGCTCTTGAGCAACTTAAATGGGCTCAAAGCAATACGAAAGATGCTGCTTTATCTCCACTAATTAGCTACCGCATCGCT…
VP0611	1	outer membrane protein assembly complex subunit YfgL	ATGAAAAGAGTCTTTAAGAAAGCCTTGTTAGGGGCATTAACGGTGGGCATCCTAGCTGGTTGTGCTGGCGAGGAAGATACCATCGTTATGGCACCACTACCGCAGGTAGATAGTCAGTTTACGACCAAGAGTGAATGGAGCACATCGATTGGTGATGGTGTTGGTCATTACTTCTCAAAGCTTTCTCCAGTCTACGCAAACGACATGTTGTTTGTCGCGAGCCGTGATGGTTTGGTGAAAGCGCTTGATCCAGAAAATGGTAAGCAATTATGGCAAACCGATCTGGAAGAAGACGTGATTGCTCGTCTGTCTGGCGGTATTACTGCGGCGTACGAACATCTTTACATCGGTTCTGAAAATGGTGAAGTGATTGCACTAAGCCAAGAAACTGGTGAAATC…
VP0613	1	hypothetical protein	ATGACGATTACCGCGACACAAACCCGTTTCTGCCATCAAACTTGGCAGTTGGGCGCTCAGATTCAACTCGTTCAAAACCACAATGAAGTGACCTACGTAGTCACCGACGTGACTCCGTTTCATCCCGTTAGCCATATCTGGCCTGATCATCCCGCGGATAAAGGCATCTTAGTATTTAATGATCAACAATTTGAAGTGATTGATTGTCAAGTTGGTGCCATTGAAGTGGCAACCGGAGAGTTATTTGTTGGAGCGGCAATCCCTGTAAAGCGCGATACAGAAGGTTGGTTATTTGTTGTCGTACATGTATTAGCGCTTGTTGACACTCTATCTCAAGGTACACGAGTGACGCTGAAAGTGGATAAAGAGTACCAACAAGCATTGAGTCGTGGACACAGT…
VP0614	1	hypothetical protein	ATGCAACAGAACAAATGTCCAGATTGCGAAGTAGAACTAGAATGGACTGGCCAATACCATTGTGGCCAATGTGAATCCGATTTCAAAAAAGTAGGTTTTTGTCCGGACTGTGGTGCTGAGTTAGAAAAGCTTCAGGCTTGTGGGGCTGCGAATTATTTCTGCAATACCTGTAATGAACTCAAATCTAAATCTCGTGTGCGATTTGAGTTTCAAAAAATCAGCTGA
VP0615	1	exodeoxyribonuclease VII large subunit	GTGCTCTCCAAGACCAATCAGAACATCTTCACTGTTTCTCGTCTCAACGCAGAAGTTCGTTTACTCCTTGAAAACGAAATGGGGATCGTTTGGCTTGTCGGAGAGATATCCAACTTCTCTGCTCCTGTTTCCGGTCACTGGTACCTCACCCTTAAAGATTCTCGTGCTCAAGTAAAATGTGCCATGTTCCGTGGTAACAATCGTCGCGTTACTTTCAAACCTGCAAACGGCAATCAAGTTTTAGTTAAAGCCCGTCTGTCTCTGTATGAGCCACGTGGTGACTACCAATTGATCATCGAAAGCATGCAGCCTGAAGGCGATGGTCGTCTGCAACAAGAGTTTGAAGAGCTTAAGATGAAGTTGGCAGCGGAAGGTTTGTTCGCTCAAACCAACAAACTG…
VP0616	1	inosine 5'-monophosphate dehydrogenase	TTGCAAATGCTAAGAATTGCCAAAGAAGCGCTGACATTCGATGACGTACTACTTGTGCCAGCACACTCCACCGTTCTCCCAAACACAGCTGATCTTCGCACTCAGTTGACGAAAAACATCAGTCTGAACATCCCTATGATTTCTGCGTCGATGGACACCGTGACGGAAGCCCGTCTAGCTATCGCTCTTGCGCAGGAAGGTGGCATTGGCTTTATCCACAAGAACATGTCTATTGAGCAGCAAGCGGCAGAAGTTCGTAAAGTTAAGAAGTTCGAAGCTGGTGTGGTAACAGACCCTGTGACTGTGAATCCTGATGCAACCATCGCCGATGTAGTCGCTCTGACTGAAAAGCACGGTTTTGCAGGTTTCCCTGTAGTAACAGAGCACAACGAGCTAGTG…
VP0617	1	GMP synthase	ATGACTAAAAATATCCATGACCAACGTATTCTGATCTTGGACTTCGGTTCTCAGTACACTCAATTAGTTGCGCGTCGCGTACGTGAAATCGGCGTTTACTGTGAACTATGGAGCTGGGACGTAGAAGAAGCGGATATTCGCGAATTCAACCCAGATGGCATCATCCTTTCTGGTGGCCCAGAAAGCGTTACAGAAGAAAACTCTCCTCGCGCTCCTCAATATGTATTTGACTCAGGTGTTCCTGTACTTGGCGTATGTTACGGCATGCAAACCATGGCAGAACAGCTAGGTGGTAAAGTAGCGGGCTCAAACGAACGTGAATTTGGCTACGCACAAGTAAAAGTTTCTGGCGAATCTGCGATCTTCAAAGATCTTGAAGCGACTCAAGACGTTTGGATG…
VP0620	1	hypothetical protein	ATGTCGACAAAACTGGCTAACCCAGCACCGCTAGGTCTGATGGGTTTCGGTATGACCACTATTCTGCTGAACATTCATAACGCAGGATTTTTCCCACTTGACTCTATGATTCTAGCGATGGGCATCTTTTACGGTGGCCTTAGCCAAGTAATCGTTGGCATCATGTGCTTTAAACGCGGCGACACGTTCGGCACAACTGCGTTTACTTCTTACGGTCTCTTTTGGCTAACATTGGTTGGTTTAATCGTAATGCCTCACATGGGTCTTCCTGCAAGCCCAGCAAGCTTTATGGGGTGGTACCTAGCACTTTGGGGTATCTTCACTGGTTTCATGTTCATTGGTTCTCTATGTTACCCAACAGCGAAGCAGGTGGTATTTGGTTCTCTAACTATCCTGTTC…
VP0621	1	nonspecific acid phosphatase	ATGAAAAATTACCTCTTAAATGTTTTTACGCTCGCTGTCGCGGTGATTTCATTTCCGATTTTGGCGCAAAATAGTGACCCATTGCCTTCGTGGAACGACGGTCAAACCAAACAAGCAATTATCCAATTTGTCAGTGATGTTACTGACGCTAACTCTCCCAATTTTGTTGCTCCTCAAGATCGTATTGCCACTTTTGATAACGACGGAACGTTATGGTCAGAAAAGCCGATGTACTTCCAAATCTTGTTTATGCTCGACCAAATTAAAGAGCAAGCGGCTAGCCACCCTGATTGGAAGACGACTAAACCATACTCACTGGTGTTAAGTGGACAGATAGATAAGCTGAGCTTAGAAGATGTTCTAACTATGGTGCAAAAAACGCATTCAGGAATGAGCAGC…
VP0623	1	D-amino acid dehydrogenase small subunit	ATGGAAGTCATCGTATTAGGCAGCGGTGTTATCGGTTTAACCTCTGCTTGGTATTTATCTCAAGCAGGCTATCAAGTCACGGTCATCGATCGCCAACCAAGCAGCGCGATGGAAACAAGCTTTGCCAATGCAGGGCAAATTTCTTATGGCTACTCATCCCCATGGGCGGCTCCGGGTATCCCGCTCAAGGCGATCAAATGGCTGATGGAAGAACACGCTCCACTAAAAATAAAGCCGTCGCTAAGCACAGACATGATCAGTTGGGCAAGCAAGATGGTTGCGAACTGCACCTTGCCTCGCTATCAAATCAACAAAGCTCGCATGCTGTCTATCGCCAACCACAGCCGAGCTTGCTTAGAACAATTACGTAATGAGCACGCGATTGAATACCAAGGACGC…
VP0624	1	LysR family transcriptional regulator	GTGATGAGAAGTAACGTGATAAGTGGTTTATGGTTGTTTAACCAAGTAGCGGAACATGCCAGTTTTACAGGCGCTGCTAAGCATCTACACCTTACGACAGGAGCTGTAAGCCAACAAATAATCCACTTAGAAGAGTCGTTAGGTTTTACTCTTTTTGAACGCCACTCTCGAGGTATCCTCCTCACCGAAAAGGGAATACAACTGCAACAAGCCACGCAGTTGCATTTCTCTGAGTTAGGCAAGTTGCTTGATGATCTGAGAGTAGAAAAGCATATCAATGAGGTTCGCTTGAAGCTCACTCCCTCATTCGCCTTTAAGTGGCTAGTTCCTAAACTCGAAAGCTTTCAACTAGAGAACCCAGAAATACAAGTGCAGATCTTTGCGGAAGGAGCGCTAGTC…
VP0628	1	hypothetical protein	ATGAACAAAAACTGGATCCCCATTGCCCTATCTGGGCTTGCTTTAACGGGGTGTTTTTCTGAAGAAGCGAAAGAAGTAGAAGCCGTCGCCGAGCCACTCAAAGTAACCGCCGCAGACAAAATTTATTATGGTGGCGACATCCTAACCATGGCAGGCGATAAGCCAGAGTACGCCGAAGCCGTCGCGACATTAGGCGAGAAAATCATTTATGTCGGCAGCAAAGATGGAGCGATGGAACACAAGTTCGGTAAAACACAGTTGGTCGACTTAAAAGGCAAAACTATGTTGCCTGGCTTTGTTGATCCGCACAGTCATGTGTATGGTGTTGGTCTGCAAGCCATGGTCGCAAACGTGCTGCCATCTCCTGATGGCGAAGCCGATACCGTTGCGAAAATCATC…
VP0629	1	homocysteine synthase	ATGAAAGACGAAACGCTATCCATCCATTTTGGTTACGAAACTGACCCTACCACTAAATCTGTCGCGACGCCGATTTATCAAACGGTCGCGTACGAGTTTGATAACGCGCAGCACGGCGCTGATCTGTTTAACTTGGAAGTGCCGGGTAATATCTACACTCGCATCATGAATCCGACTAACGATGTTCTGGAAAAACGCATGGCGGCGTTAGAAGGCGGAATTGCTGGATTGGTCGTGAGTGCGGGGAGTGCAGCGATTAACTATGCGATTCTGACCTTAGCGCAAGCAGGCGATAACATCGTTTCTACGCCGCAACTTTATGGCGGTACTTACACCTTGTTTGCGCACATGCTGCCAAATCAAGGTATTCAAGTGAAGTTTGCCAAAGATGACAAGCCA…
VP0630	1	hypothetical protein	ATGTCTTACGTATTTCACCGTCATTGCCATGCCACGCTGCCAATCATCGATAAAGGTGAAGGTGTTTATCTATTCGATAAACAAGGAAAACAGTATCTCGATGCTTGTGGTGGCGCTGCGGTATCAAACCTTGGCCATAGTCATCAAGCCGTTAAAAAAGCCATGTTGGAACAGCTCGAGAGAGTGCCGTTTGCTCATACTGGATTTTTTACTAGTGACAGCAGTGAGCGACTAGCGGAATTGATTTGTCAGCATATGCCTGAGCAGTTCAACCATGTGTATTTAGTCAGTGGCGGATCAGAAGCGGTGGAGTCGGCACTAAAAATGGCGCGGCAGTATTTTGTGGAATCAGGTAAGCCAGAGAAGAAGCAATTCATTGCGCGTCAGCAAAGTTATCAC…
VP0632	1	Na+/H+ antiporter	TTGACAATAAAAGTCGGTGAGATTAGTCTGCTCACTTCTCTTATTATTATCTTTGTCGTTTACATGTCCGGTTCCCAACAAACTACTAAAACAGTTGCACCGTCTGCGGTCGCTCTGATCCCATTGATCGTATTCCTTGCGCTATTTATTGGCGTAGGCACGTACTTATCTTTGCAAGGCGTTGAATTTGCCTTCTACCAGCTGCCAGCACCAATTGCGGTATTACCAGCCATCATCATTGCGTTTCTTCTCAGCAAAGAGAAACTTAACCGCTCTATTGAACATTTTATGCGTGGTGTTGGTCATCAAGACATCATCGCAATGTGCATGATCTACTTGCTTGCAGGTGCGTTTGCTGCCGTTGCAAAGGCTTCTGGCGGTGTCGATGCTACCGTAAAC…
VP0636	1	outer membrane protein A	ATGAAAAGCAATGTTGTTACTCTGGTTGGTCTATTTTCTCTAACAACGTTTAGTACTTTATCTTACGCAGCGGACTCCAAAGATCATGGCGTTTATGTAGGTGCGAACTACGGTTATTTAAAAGTTGATGGACAAGATGATTTCGATGACGACAGCGATGCAATGCAAGCATTGGTGGGGTATCGCTTTAACCGTTACTTAGCGTTGGAAGGTGGCTACATTGATTTTGGTAGCTATGGTAACAACTTGGCTAATGCAGAGACGGATGGTTATACCGCAGCATTGAAAGTGACGGCTCCAATCACCGATAGAGTGGATGTGTACGCGAAAGGTGGCCAAATGTGGTATTCGACAGACTATAACGTTGCTGGATTCCATGGAAACAAAGATGACGAAGGG…
VP0644	1	SsrA-binding protein	ATGGCAAAGAAAAAATCAAAACAAAAAGCGGGTAGTAACACTATCGCGCTGAACAAAAAAGCTCGCCACGAGTATTTCATTGAAGATGAAATCGAAGCTGGCTTGGAGCTCCAAGGTTGGGAAGTGAAAGCCCTTCGCCAAGGTAAAGCCAATATTTCTGAAAGTTACGTATTCATGCGTGACGGTGAAGCCTTTGTGAGTGGCATGACAATCACTCCTTTAAATCAGGCATCGACACACGTAGTGGCGAACCCTACTCGTGTGCGCAAACTACTTATGAGTCGTCGTGAACTTGACAACCTACTCGGTCGCATTAACCGTGAGGGTATGACACTTACGGCACTCTCTCTGTACTGGTCTCGCTCTTGGGTGAAGATAAAAATAGGTGTAGCAAAAGGT…
VP0645	1	hypothetical protein	ATGAAGCAAGTCAGCCGTTCTGCGTTGGTGTCTTTTAGTGCAGAACAGATGTTTAATCTGGTCAATGATGTTGCTAAATACCCTGAATTTTTGCCTGGTTGTTCGGGCTCTCGAATTATTGAGTCTTCGGGTAACGGCATGGTCGCTTCTGTCGATGTTGCGAAAGCGGGCATCAGTAAAACGTTCACTACGTCCAATGAGCTTATTCCTGGCCAAGCTATTATGATGAACTTGGTTGATGGTCCGTTTAAAACGCTCCGAGGTGGTTGGATTTTTACTGCGTTGGATGAGCAGGCATGTAAGGTTGAACTTAAGCTTGAGTTTGAGTTTTCGAGCAAAATGATTGAAATGGCGTTCGGCAAGATTTTTAACGAGCTAACTAGCAATATGGTTAATGCA…
VP0647	1	small protein A	ATGCAATTAAAGAAGTGGTTAGTTGCCGTACCATTAGCAATGACATTGCTGACAGGATGTTCGGTATTGGAAAAACTGGTTTATCGTATTGATATCAACCAAGGCAACTATGTAGAACAAAGTGCGGTTGATAAATTAAAGTTTGGGATGACTAAAGCACAGGTTCGCTTCGTACTTGGATCGCCAATGCTTATCGAAAATGGCTATCCTAACACTTGGTATTATATCTACCATCACACGCCAGGCCACGGTGACCCAGTACAGAAAGATCTTGTCGTAAACTTTAATGACCAAGGAACGCTGGCCGATATCAGCGGTGACTTCCCGAAAAGTGACGCGTTTTACGAACAGATCCAATAA
VP0648	1	recombination and repair protein	ATGCTGGCTCATCTAAGTGTTAATAATTTTGCGATTGTTAAGTCTTTACAACTCGAGCTTTCTAAGGGCATGACCACCATTACAGGTGAAACAGGCGCTGGTAAATCTATTGCGATTGATGCGTTAGGTCTGTGCCTAGGCGGACGTGCCGATGCAGGTATGGTGCGTCAAGGTGAAGAGAAAACCGAAGTCAGTGCCGCCTTTTTACTGGACAACAACCTACATGCAACGCGTTGGCTAGAAGATAACGATCTGCTGGATGGCACTGAATGTATCTTGCGTCGCATCATAACTAAAGAAGGCCGTTCAAGAGCCTTCATCAACGGCAGCCCAGTACCACTTTCACAATTAAAATCTCTTGGGCAGCTGTTAATCAACATCCATGGACAACACGCGCAT…
VP0650	1	inorganic polyphosphate/ATP-NAD kinase	ATGAAAAATCCATGTAACGTGATCGCGATTATCGGAAAACCAAGAGATCAACAAGCGATTCAGACTCATAAAGAGCTTTACGAATGGCTGACCTCAGAAGGTTACAAAGTGTTTATTGACGATCGCCTTGCAGCGATTTTGGACGAGATCCCGCAAAACCACTTCGCCAGCTTAGTTGAGTTGGGCAAAAACGCAGATCTTGCGATAGTTGTCGGTGGTGATGGCAACATGCTGGGCGCAGCGAGAATTTTATCGCGTTTTGACGTGCCTGTGATTGGCGTAAACCGTGGCAATCTAGGCTTTTTAACTGATTTAAACCCAGACGATTTCCAAGCGGCACTCAAAGCCGTACTTGCGGGAGAGTACATTGAAGAAGAGCGTTTCTTACTTGAGGCAGAA…
VP0651	1	heat shock protein GrpE	ATGAGCAACGAAGAAAACAAAGTTACAGAAGAAGAGCTTGATCAAATCATCGAAGAGGCTGAAAAAGTAGAAGCTGCAGCTCAAGAAGCTGAAGCAGAACTTGAAGAAATTGGTGACGAGAAAGACGCTAAGATTGCTCAACTAGAAGCGGCATTATTGTCTAGCGAAACTAAAGTAAAAGATCAGCAAGACGCAGTGCTTCGTGCAAAAGCTGAAGTTGAAAATATGCGTCGTCGTACTGAACAGGAAATCGACAAAGCGCGTAAATACGCTCTTAACAAGTTCGCTGAAGAACTGCTTCCTGTTATCGATAACCTAGAGCGTGCGATTCAAGCGGCAGATACAGAAAACGAAGTGATTAAGCCGATCCTTGAAGGTGTTGAGCTGACTCACAAGACA…
VP0652	1	hypothetical protein	ATGGATAAATCGCTTTCTAGTAAGATTTTCATAGGCTTGTTTGCCGGCCTTGTGCTGGGCACAGCTATTCAGTACTTATTTAGTGGTATTGCGATTTTTGATACTTACCTACTTGGAACGGCAGAAGGGGTTGGCGGCATGTTTGTCTCGCTGATCAAGCTTTTGGTTGTGCCTCTTGTGTATGTTTCAATCGTGTGCGGCATTGTCGATTTGAAAGACATTAGTGCTTTTGGTCGTCTTGGTGGGAAAACTTTTACTCTCTACATTCTCAATACCATCATTGCGATCGCAGCAGCGTTGACCGTAGGTTTAATTTTCCAACCGGGTGCTGGTGCAAACTTAGCGGGTACGGTTTCTGAAACCGTCAAACTGACGACAACTGAAACACCAGATATTTTC…
VP0653	1	molecular chaperone DnaK	ATGGGTAAAATCATTGGTATTGACTTAGGTACTACTAACTCATGTGTTGCTGTACTAGACGGCGACAAACCACGTGTAATTGAAAACGCAGAGGGTGAACGTACTACTGCATCGGTTATTGCTTACACTGACGGTGAGACGCTAGTAGGTCAACCTGCGAAACGTCAAGCAGTAACTAACCCAACTAACACGCTATTTGCAATTAAGCGTCTAATTGGTCGTCGTTTTGAAGACGAAGAAGTTCAGCGTGACATCGAAATCATGCCTTACAAAATCGTTAAGGCTGACAACGGTGACGCTTGGGTAGAAGCGAAAGGCCAAAAAATGGCAGCTCCTCAGGTTTCTGCTGAAGTTCTTAAGAAAATGAAGAAAACTGCTGAAGACTTCCTAGGTGAGGAA…
VP0654	1	molecular chaperone DnaJ	ATGTCAAAACGTGATTTTTACGAAGTATTAGGCGTAAGCCGTGATGCCTCAGAGCGTGATATCAAAAAGGCGTACAAGCGCCTAGCGATGAAATTCCACCCAGACAGAAACCAGGGTGATGAGTCTGCGGCGGACAAGTTTAAAGAAGTAAAAGAAGCGTACGAAGTTCTAACCGACTCTCAGAAAAAAGCGGCTTATGACCAATATGGCCATGCTGCTTTTGAACAAGGTGGCGGTGGTTTCGGCGGCGGCTTTGGTGGAGGCGGCGCTGACTTCGGCGACATCTTTGGTGATGTGTTTGGCGATATCTTCGGTGGCGGTCGCCGTGGTGGCGGTGGTCATCGTGCGCAACGTGGTGCCGACTTACGTTACAACATGGAGCTAACGCTAGAAGAAGCC…
VP0662	1	hypothetical protein	ATGAGTAACCAAGCTGTAAATAAGGCACCATCATCGAAGCCGAGCGGGATGGATCGCTTTCTAAACTTTATCGAGCGTGCAGGTAATAAAATTCCTGATCCTGCGATTTTGTTTTTCTGGGCACTGATCATTACTTGGGCTGCGTCTGCACTTTTGTCGAATGTGACTTTCGACCTTCCAAACCCTCGAACGGGCGAAGCTCTTACCATTACTAACTTACTTACGGGTGAAGCTCTAGCAAGTTTCCTTGCTAACATGGTCACTACGTTTACTGGTTTTGCACCTCTAGGCATCGTATTAGTTGCAATGTTGGGTGTAGGTGTTGCGGATTCTTCTGGTTTTATCACGACTGGCCTTAAGAAGATGCTGAACTTCACTCCAGCGAAGCTACTTACACCA…
VP0664	1	hypothetical protein	ATGAGAAGACGTAGAGTGCAGTCAAAGCGTTTGAATAAGACAGTGGCTGCGATTCGCCGCAAGCGAAAGCTGACAACGATGAAAAAGAAAGTCAGTTCACGCAATCGTGTATTCGTTCACTTAGTAAATCACTAA
VP0665	1	transglycosylase	ATGTACCGATCAATGCAAATACGCCACTTCAACCGACTCAAGCGCAGCGTCCTACTTTTTGCTTCTGTGCTACTACTTTCTGCCTGCCAAATTGAGTCGCAGCCGAAAAGTGAATTCGAGAAAATCCAAGAGCGCGGAGTGCTACGCGTTGGCACGCTCAACAACCAACTCTCGTACTACATTGGTCCTGATGGCCCTGCGGGTTTGGATTATGAGCTGGCGCGCAAATTTGCAGAAGAGTTGGGCGTAAAGCTAGAAATCAAACCCGCTTTCAGACAAGCCGACCTTTTCCCTGCCTTAAAGAAGGGCGACATCGATATTATTGCTACGGGGCTTAATCAAACCTCACAAGCCGTCAAACGTTTTAGACCTGGCCCTGCTTATTATTATGTAAGCCAG…
VP0669	1	hypothetical protein	ATGGCCAGAAGTAAAACAAGCAAAGTATTTGAGCTGCTCGGGCATAAAATACAACCAGGACAGCGTTTAGAAGTAGAATTCGAAGCTGCTCAGCTATACACGCACTCTCCACTTTCTATCCCTGTGGAAATCATTCACGGGAAACAAGAAGGTCCAGTGCTGATGGTGAACGCCGCAATCCATGGTGATGAGCTTAATGGCGTAGAGATCGTTCGTCAGATGATCAACCAGTTAAACCCATTAAAGCTAAAAGGTACGGTTATTGCGGTGCCAATCGTAAACGTATTTGGCTTTATCCATAAGTCTCGTTACTTACCCGATCGCCGCGATCTAAACCGTTGTTTCCCTGGCAGTGAAAAAGGCGCACTCGCTTCACGTATGGCGTATGGATTCTTCAAT…
VP0670	1	hypothetical protein	ATGAAAAAGGCAATTGCTAAAATTGGCGCATTGACTGCTGTGGCAGTTTCACTTTCAGGTTGTGTTGGCAGCAACGCGGTAACTGGCTATGTTATGGGCTTCAACTTGAAAGCGGTAGATAACCGTTACGCTCGTGGTGGTCTAAACATGCTTATGGCACCAGTTTACGGTGTGGCAATCGCAGCTGACTACATCGTATTTAACTCTCTAGAGTTCTGGACTGGTAAAAACCCGCTAAACGGCAAACCACACATCTTCGATACTAAGATGGACACTTACATTGATGTAAACCACCAGCTAGATAAGTCGCTTACAACAGCGCCGATTGGCCCACTTACAAACAACCGCGTTATCGAGCAAGGTCAAATGCACCAAATCGATGAAAATACGGTTCAGATG…
VP0671	1	aminoacyl-histidine dipeptidase	GTGTCTGAATTCCATTCTGAAATCAGTACCTTGTCACCTGCTCCACTTTGGCAGTTTTTCGATAAGATTTGTTCCATCCCTCATCCATCTAAGCATGAAGAAGCATTAGCACAGTACATTATCAACTGGGCAACAGAGCAAGGCTTCGATGTTCGCCGAGACCCAACGGGCAACGTATTCATCAAAAAGCCAGCAACGCCTGGGATGGAAAACAAAAAGGGCGTGGTTCTTCAAGCACACATTGACATGGTGCCACAGAAGAATGAAGACACTGACCACGACTTCACAAAAGATCCAATTCAACCGTACATCGATGGTGAGTGGGTAACAGCGAAAGGCACGACGCTTGGTGCAGACAACGGTATTGGTATGGCTTCTTGTCTTGCTGTATTAGCATCT…
VP0672	1	hypothetical protein	ATGCTCGAAAGGCTCTTTAAACTTAGTGAAAACGGCACAAATGTGCGCACTGAGATCATTGCAGGTATTACGACCTTCCTTACCATGGCTTACATTATTTTTGTAAACCCAGCTATTTTGTCTGATACCGGTATGGATCGTGGTGCGATCTTTGTTGCAACGTGTCTTGCCGCAGCGATTGGCTGTTTCATTATGGGCTTAGTCGCAAACTACCCAATTGCTCAGGCTCCGGGCATGGGTCTAAACGCATTCTTCACATATTCCGTTGTGTTAGGCATGGGTTACACATGGCAAGTCGCGCTGGCTGCAGTGTTTGTTTCTGGTGTTTTGTTTATTCTGCTGAGCATTTTTAAGATTCGTGAATGGATCATTAACTCGATCCCACATTCGCTTCGCACC…
VP0673	1	xanthine-guanine phosphoribosyltransferase	ATGAGTAAAAAATTCATTATCACTTGGGATGCGATGCAGACTTACTGCCGTGAACTGGCTGAGAAACAGATGCCAGCTGAGCAATGGAAAGGTATTTGGGCGGTAAGCCGTGGCGGTCTAGTACCGGGTGCTATCTTGGCTCGTGAACTGGGTATTCGCTACGTTGATACAATTTGTATCTCAAGTTACGACCATGATCATCAACGTGATATGACAGTGCTTAAAGCACCTGAAGGCGATGGTGAAGGCTACCTAATCGTTGAAGACCTAGTAGATAGCGGTGATACAGCGCGTAAACTGCGTGAAATGTACCCGAAAGCAAAAATGATTGCAGTATGTGCAAAACCGTCGGGTAAAGAATTGTTAGATGACTACGTAGTAGACATCGCGCAAGACACT…
VP0674	1	fermentation/respiration switch protein	ATGTCTGAAGACGTCAGTAAAAATCTTTCCGAGACTTTGTTCGTAAAACATAAGCAAGCGAAAGAAACCTCCGCGCTCACTCAATACATGCCAACCAGCAAAAAGATTCTTGATGATCGAGAACAGCAAGAAGATCGTGCTTGGTATCGTCATTTGCGTCGCTTGCAGTGGGCGTGGCAAGGCTTATCTCCAATTGAAATGGAAGGCGTGTTGTCGCGCATTGCTTCGTCAACGCATTCTCGTACTCACGATGATTGGTTAGATACTGTGATGGGGTATCACAGTGGTAACTGGACGTTTGAGTGGATCAAGTTAGGTATGGAACACCAACGACGTGCCAATGATCTTAAAGGTGAGGATGCTGCCGACGAGCTGTTTACCGCATCGTTGTGTTTCAGC…
VP0676	1	gamma-glutamyl kinase	ATGACAACGAATCAACAAAACGCAGTTGTTTCGCAACCACAAACCGTCGTTGTGAAACTGGGTACAAGTGTGCTGACAGGCGGCACATTGGCACTAGATCGCGCTCACATGGTTGAGCTAGCGCGTCAGTGTGCTGAGCTTAAGAAACAAGGCCATTCAGTGGTAATGGTTTCGTCTGGTGCAATTGCAGCAGGCCGTGAGCATCTTGGATACCCCGCACTGCCCAACGAGATGGCGAGCAAACAGTTGCTTGCTGCTGTGGGTCAGAGTCGTTTGATTCAAACATGGGAGTCTTTGTTTGGTATTTACGGTATCAAGATTGGTCAAATGCTACTGACTCGTGCTGACTTGGATGATCGTGAGCGTTTTCTTAATGCGCGTGACACCATCAATGCGCTT…
VP0678	1	transcriptional regulator NrdR	ATGCATTGTCCTTTTTGTTCAGAGAACGATACAAAAGTAATTGATTCCCGATTGGTTGCGGATGGTCATCAAGTCCGTCGCCGCCGCCAGTGTTTAGCCTGTAGTGAACGTTTTACTACGTTTGAAACGGCAGAATTGGTCATGCCTAAAGTCATTAAGTCGAATGGCAATCGTGAACCATTCGATGAAGATAAAATGGTCGGTGGCATTCAGCGCGCATTAGAGAAACGTCCGGTAAGTGCCGACTCTATCGAGCTTGCAATCAGTATGATTAAGTCGCAGCTCCGCGCAACTGGCGAGCGTGAAGTACCGAGCCAAATGATTGGTAACTTGGTTATGGATCAGCTTAAAGAGCTCGACAAAGTGGCTTACATCCGTTTTGCATCGGTTTATCGTAGC…
VP0679	1	riboflavin-specific deaminase	ATGCCTCAACACACTTCTGCGTCTCCATTTTCTCCTCAAGATTTTTCAATGATGTCGCGTGCGCTCAAGTTAGCTCGACGCGGCATTTATACGACGGCTCCAAACCCGAACGTCGGTTGCGTAATTGTTCGTGATGGCGTGATCATTGGTGAAGGTTATCATCATCGCGCTGGAGAGCCGCATGCTGAAGTGTACGCGATGCGCATGGCTGGTGATAAAGCTGAAGGTGCAACGGCATACGTTACCCTTGAACCGTGCTCCCACTATGGACGCACGCCACCTTGCGCTGAAGGGTTGATAAAAGCCAAAGTGGCGCGAGTAGTGTGTGCGATGGAAGATCCGAATCCAAAAGTGGCTGGACGTGGCATCCAAATGCTACGTGAAGCCGGGGTTGAGGTT…
VP0680	1	riboflavin synthase subunit alpha	ATGTTTACAGGAATTGTAGAAGCAGTTGGTAAATTAACTGCGATTACGCCAAAAGGCGAAGACATTACCGTTACGGTAGAAGTAGGTAAGTTAGACATGTCTGACGTAAAGTTAGGCGACAGCATCGCAACTAACGGTGTGTGCTTAACGGTGATTGACTTTGGCAGCAATTACTACAGCGCAGATTTGTCTCTCGAGACCTTGAAAAAAACCGGTTTTGCAAACTACCAAGTAGGCGAAAAGGTTAACTTAGAAAAAGCCATGCTGCCGACGACACGTTTTGGCGGACACATTGTATCTGGACACGTGGACGGCGTGGGTGAAATTGTGGAGCGCAATCAAGTTGGTCGTGCGATAGAGTTTTGGGTCGCGATGCCTGCTGAGATCAGCAAGTACGTG…
VP0681	1	3,4-dihydroxy-2-butanone 4-phosphate synthase	ATGCCAATCAGTACACCACAAGAAATTATTGATGATATTCGCGCAGGCAAAATGGTCATCCTAATGGATGATGAAGACCGTGAGAATGAAGGTGACTTGATCATGGCTGCCGAGCATATTACGCCGGAAGCGATCAACTTTATGGCGACTTACGGTCGTGGCTTGATCTGTCTGACCATGACTAAAGCGCGTTGTGAAAATCTCGGCTTGCCGCCAATGGTGCAAGACAACAACGCGCAGTACACCACTAACTTTACTGTTTCTATTGAAGCTGCTGAAGGCGTAACCACGGGTATTTCAGCGGCTGACCGCGCACGTACCGTTCAAGCTGCGGTTGCGCCAAACGCAAAAGCGGCAGACTTGGTTCAACCGGGGCATATTTTCCCTCTTGCTGCGCAA…
VP0682	1	6,7-dimethyl-8-ribityllumazine synthase	ATGAAAGTGATCGAGGGTGGCTTCCCAGCGCCAAATGCAAAAATTGCTATCGTTATTTCTCGCTTCAACAGTTTTATTAACGAAAGCTTACTTTCTGGTGCGATCGATACACTAAAGCGTCACGGACAAGTAAGCGAAGACAACATCACTGTTGTACGTTGTCCAGGTGCCGTAGAACTACCTCTAGTAGCTCAACGTGTTGCTAAAACTGGTAAATACGATGCGATCGTATCTCTAGGTACAGTAATCCGTGGCGGTACACCACACTTTGATTATGTTTGTAGTGAATGTAACAAGGGCCTAGCACAAGTGTCTCTGGAATACAGTCTTCCAGTCGCATTCGGTGTGCTGACTGTTGATACTATCGATCAAGCGATTGAACGCGCAGGAACCAAGGCT…
VP0683	1	transcription antitermination protein NusB	ATGGGGGCCAGTGTGAAACCAGCCGCACGTCGTAACGCACGTCAATTCGCTCTACAGGCGATCTACTCATGGCAAATTACTAAAGAGAATGTTGCCACGATTGAAGAACAGTTTTTGTCTGGCGACAAATACGATGAAGAAGAACTTCGTGCATCTGAGCCAGCACTTGCTGCTCCAGAAACAGACGTTGCTTACTTCCGTGAACTATTAAGCGGTGTTGTACTTAGCCACGCTGAGCTAGATAGCAAAATTCGTCCTTACGTATCTCGTCCTATGCAGGATCTAGATATGATGGAACTTGCTCTTCTTCGCCTTGCTATGTACGAGATGACTCGTCGCGAAGATGTTCCTTACAAAGTGGTAATCAACGAAGCGATTGAACTTGCTAAAGTATTCGCA…
VP0684	1	thiamine monophosphate kinase	ATGTCTGGTGAATTTAACCTGATTGATAAGTATTTTGTTGGCCGACAAAACCAGCGTAAAGACGTACACCTCGCCGCAGGGGACGATTGCGCTCTCGTTAAGGCGCCAGCAAATGTACAGATTGCTATCAGCACCGATACCTTGGTTGCTGGAACCCATTTCCTTCCTCACGCGAACCCTGCTTGGGTTGCTCACAAGGCGCTTGCATCCAACATCAGCGACTTAGCTGCGATGGGCGCAACACCTGCTTGGGTAAGCTTTGCATTGACCATGCCTGAAGTGGATGAAGAATGGCTCGCACCCTTCTGTAATGCGTTTTTCGAACTGGCGGATTACTTCGGTATTCAGTTAATCGGCGGTGATACAACGAAAGGCCCATTAAGCTTAACACTGACAGTG…
VP0686	1	1-deoxy-D-xylulose-5-phosphate synthase	ATGACTCTTGATATTTCAAAGTACCCAACACTGGCGTTAGCAAATACACCGGAAGAATTGCGTCTTCTTCCAAAAGAAACATTACCAACTCTGTGTGATGAGCTGCGAACGTATCTGCTAAATTCAGTGAGCCAATCTAGCGGACACTTAGCGTCTGGCTTAGGCACCGTAGAGCTAACTGTGGCTCTGCATTATGTTTACAACACACCAGTAGATAAACTTATCTGGGATGTTGGTCATCAGGCTTACCCACATAAAATTTTGACGGGTCGTCGCGATCAAATGCCAACGATTCGCCAGAAAGACGGCTTACACCCTTTCCCTTGGCGCGAAGAGAGCGAGTACGACACGCTATCAGTTGGTCACTCTTCTACTTCCATCAGTGCAGGGCTTGGCCTA…
VP0687	1	geranyltranstransferase	ATGCAACAGACATTGACGTCTTTCCAAGAAAGAAACAATCAGCAATTGAATTTGTGGCTAGAACAGCTTCCATATCAAGAGCAGCCATTGATTCAAGCAATGAAATACGGCCTTTTGTTAGGCGGCAAACGCGTTCGCCCATTTCTTGTTTACATCACAGGTCAAATGCTCGGCTGTAAACCTGAAGATCTAGACACTCCAGCTTCAGCCATCGAGTGTATTCATGCCTACTCGCTCATCCATGACGATCTTCCTGCTATGGATGATGATGATCTGCGCCGCGGTCAGCCAACCTGCCATATCAAATTTGATGAAGCGACCGCCATTTTAACCGGTGATGCCCTACAAACTCTTGCTTTTACCATCATTGCTGACGGTCCGTTGAGCCCAAGCGCAGAA…
VP0688	1	exodeoxyribonuclease VII small subunit	ATGGCGGTCAAGAAACCAGAAAACATGACCTTCGAAGCAACCATTGAAGAGCTTGATAGCTTGGTTGATCAATTAGAAAACGGCGATCTTGCCCTAGATGATGCCTTACGTAAATTTGAACGAGGCATTGCCTTAGCTCGTGCTGGCCAAACCAAACTGAGCGACGCAGAACAGCGCGTAAGCATTCTTCTTAGCGAAGATGACGAAGCCCCTCTTAACGACTTCAAACCAGATTCAGAATAA
VP0689	1	flagellar motor protein PomA	GTGGATTTAGCAACCCTAATAGGTTTGATCGGTGGTTTTGCCTTCGTCATCATGGCAATGGTGCTAGGTGGCAGTATCGGCATGTTCGTCGACGTTACATCGATCCTTATCGTAGTAGGTGGCTCTGCATTTGTAGTATTGATGAAGTTCACGCTCGGCCAGTTCTTTGGTGCGGCGAAAATTGCAGGCAAGGCATTCATGTTTAAAGCCGATGAGCCAGAAGACCTCATCGCAAAGATTGTTGAAATGGCCGATGCAGCGCGTAAAGGCGGTTTCCTCGCTCTGGAAGAGATGGAAATCAACAACAGCTTTATGCAGAAAGGCATTGACCTTTTGGTGGATGGTCACGATGCGGACGTGGTTCGCGCTGCGTTGCAAAAAGACATTGCCTTGACGGAT…
VP0690	1	flagellar motor protein MotB	ATGGATGATGAAGATAACAAATGCGATTGTCCGCCACCCGGTCTCCCGTTGTGGATGGGGACATTCGCGGACTTGATGTCGCTGTTGATGTGCTTCTTCGTACTGCTGCTTTCATTCTCTGAAATGGATGTTTTGAAGTTCAAACAGATTGCTGGTTCGATGAAATTTGCATTTGGTGTGCAAAACCAACTGGAAGTGAAAGACATTCCTAAAGGCACCAGCATCATCGCACAAGAATTTAGACCAGGCCGTCCTGAGCCGACACCGATTGATGTCATCATGCAACAAACCATGGACATCACTCAGCAGACGCTAGAATTCCACGAAGGTGAGTCTGATCGAGCTGGTGGTACTAAGCGTGATGAAGGTAAGCTGACGGGCGGTCAATCACCGGAAACC…
VP0691	1	thiamine biosynthesis protein ThiI	ATGAAATTTATTGTAAAGCCCCATCCAGAAATTTTTGTAAAAAGTGAATCTGTGCGTAAGCGCTTCACAAAGATTTTAGAGTGCAACATTCGTAATATCGTCAAGAGCCGCACGGAATCTGTCGCAGTATTTAACCGTCGTGATCACATTGAAGTGACCTCTGAGAGCAACGAATACCACGCTGAAGTTTTAGAAATCCTGACTCACACGCCAGGCATTCATCACGTTCTAGAAGTGAAGCAATCTGAGTTTAAAGACCTGCACGACATCTACGAGCAGGTGCTGGAACTTAGCCGTCCGCTTATTGAAAATAAAACGTTTGTGGTTCGTGCAAAACGCCGTGGTAAGCATGACTTCACGTCTATCGAGCTTGAACGTTACGTTGGTGGTGGTCTAAAC…
VP0692	1	DNA-binding transcriptional activator GcvA	ATGTCTCGCAGATTGCCTCCTTTAAATTCGCTTCGAGTATTTGAAGCAGCCGCTCGTCATCTCAGTTTTACGCGTGCGGCAGAAGAGTTATTTGTGACTCAAGCCGCAGTGAGTCATCAAATTAAAGCCCTAGAAGAGTTTCTATCTCTAAAACTTTTCCGTCGCCGTAACCGTTCTTTGCTGTTAACAGAAGAAGGGCAAAGTTACTTTCTCGACATCAAAGACATCTTTACCTCGATTGCTGAAGCTACCGATAAGGTATTGGAACGTAGCGAAAAAGGTGCGTTGACCATCAGCTTGCCACCGAGCTTTGCCATTCAGTGGTTGGTGCCTCGTTTGGCGGACTTTAATGCTCAGGAGCCAGACATTGATGTACGCATCAAAGCCGTGGATATGGAT…
VP0694	1	hypothetical protein	GTGAAAAGTAAGTGGTTACTCTCTTTTGCGGGACTTTCGGGACTAGTTTCTGTTGCACTAGGTGCTTTCGCAGCGCACGGCCTAAAAGCCAAGCTTGCGCCTTATTTGCTTGGCGTGTTTGAGACGGGTGTGTTGTATCAGTTCATCCACACCTTAGCGGTTGCATTTTGTGCCATTTTGCTTCTGCTCAATTTGGGACAAAAAGCACAAAAATATTTTTTCATCGCGGCGATTTGCTTTATCATCGGCATCTTTTGTTTTAGCGGCAGTCTGTACGCGCTGGCGCTGACGGGCATTAAGTGGTTTGGGCCAATCACTCCGATGGGGGGATTTATGTTCATGATCGGCTGGTGTCTGTTCTTTTTTGCTGCGTTTAATATCAAAGAGGTCTCCAAGTGA
VP0695	1	RNA 2'-O-ribose methyltransferase	GTGAAACAACTAATGCTCTATTGCCGTTCCGGCTTTGAGAAAGAGTGTGCTGGTGAAATTCAGGACAAAGCGACACAGTTGGAAGTGTATGGCTTCCCTCGTGTGAAGAAAAACTCAGGTTATGTTGTCTTCGAGTGTTACCAAGATGGAGACGCAGAGAAGCTAGTTAAAGGCTTAGACTTTAGCTCATTGATTTTTGCGCGTCAGATGTTTGCTGTAGCGGCTGAGTTTGAAGCGCTGCCAAGTGAAGACCGCATCAGCCCAATTCTGGCTGAGTTGTCAGAGTTTGAATCGTTCCCACGTTGTGGCGATCTACGTATCGAAACGCCAGATACGAACGAAGCAAAAGAGCTATTGAAGTTCTGCCGCAAGTTCACCGTACCAATGCGCCAAGCGTTG…
VP0697	1	exonuclease IX	ATGTCTATTCATCTTGTTATTATTGATGCCCTCAACTTGATTCGCCGTGTGCACTCTGCACAACCGGATCCAACTGACATCGCAAGAACCATCACGACGACTCAGCGAACCCTTACGCGTATTCTTTCCGAAGCGAAACCAACACATATCATCGCGGTGTTTGATCACCATGAACAAGATAGAGGTTGGCGCGCTGAAATCCTTCCTGACTACAAGCAAAATCGCAAACCGATGCCAGAGCCGCTGATGCAAGGTTTGGATGCCATCCAGCAAGCATGGTGGGAGCAAGGCATTGATTCACTGCTATCAGAAGGTGATGAGGCGGACGATTTAGTTGCAACACTGGCGACCAAAGTGGCAAGCCACGGTGAGAAAGTAACGATCGTTTCAACCGACAAA…
VP0698	1	hypothetical protein	ATGATTACCCATATAAGCCCCGCAGGTAGCATGGACTTGCTATCCCAACTGGAAGTTGAACGCTTAAAGAAAACCGCTTCGAGTGATCTTTACCAGCTTTATCGTAACTGTACGTTAGCGGTATTGAACTCTGGTAGCCACACAGATAACTCCAAAGAGCTTCTCGATAAACACCAATCGTTTGATGTGAATGTAGTGCGCCGCGAGCGTGGCATTAAGCTAGAGCTGACCGACCCACCAGAGCATGCGTTTGTCGATGGAGAGATCATTAAAGGCATTCAAGAACACTTATTCTCTGTACTGCGTGACATCGTTTACGTGAACATGCACTTGGCTGACAGCCAGCGCCTCAATCTCACTAACCCAACGCATATTACCAACCTTGTGTTTGGTATTTTG…
VP0699	1	GGDEF family protein	ATGGGAATCTTGGAATCCGATATTCAGTCGCAGCTTCATCAGCTGAGTTGTCAACTTGACCAACTCAGGCTGACACATCGTGATACTTCGCTCAAATTTAAGCGAGAACAACAAGTTCTCAAGCGCGTTGTGGCATCTTTGTCGTCTGCTTGCCAAGGCTCAAACACCCAAGTTGCTAACTATCTGTTTGAAATTCAGCAAGAGCTGCAACATCAAAAAGACATCAGCACTCTGATCCCGCGTTTGGCGGTACTTGAAAGAATGCTCAAACAGCAGTCGAAAACGATGGATAAACAGAACGGCTACCTCGATGAACAAATCAAACACAGCGGTGAGACACTCCAACGTGTTACGGGTTTGCCAGCGCAGTTAAAACGCGAACTGCGCAACTTAATGAGC…
VP0700	1	hypothetical protein	ATGTTTTGGGACAGTTCGCGTCTAATTAAATTAATAGGCTTTTTTTGTCTACTCTTGGCACAGCCACTTCACGCGACCATTTTATCTTCTGCTTTGCTTAACGAAGCACAACAACTGGCTGAGATAGAGCCAGCTCAAGCAAAGCAAGCAGCCAAAAACTACTTATCGCAACGCGAACTGACCGAACGTAAAGAAAGCGGCAGCCCTTCTGCGATGTCTCGAGAAGAGACCGACCGCAGCATTCGTACCCCAGCCAGCACCATCGAAGCACACAAGATCATTGCGCAAGCCGACTATACGATGGGCAATGTCCGCTCAGCGATCGATAACCTCAATGAAGCAGAAAAGCTCGCGAAAGAATATCAACTGCCTTACATGACTTTGGATGTGCAACTCATG…
VP0701	1	7-cyano-7-deazaguanine reductase	ATGAGCAAATATTCTGACGCTAAAGAGCTTGCTGGCCTGACGCTGGGTAAAAAGACTGAGTACGCTAACCAGTACGATGCAAGCCTACTGCAACCTGTACCTCGCAGCCTAAACCGTGATGACCTTGAACTAGGCGACACCTTACCTTTCTTGGGACATGACATTTGGACTCTGTACGAACTGTCTTGGCTAAACAGCAAAGGCTTGCCTCAAGTGGCCGTTGGTGAAGTGTACATTCCTGCAACCAGTGCAAACTTAATTGAGTCGAAGTCATTCAAGCTCTACCTAAATAGCTACAACCAAACCCGTTTCGCGAGTTGGGAAGAAGTAGCAGAGCGTTTAACGCAAGACCTATCCGCGTGTGCGGGCGAAAAGGTATTGGTCGAAGTGAACCCTGTA…
VP0702	1	SecY interacting protein Syd	ATGACCCAAACCGTTACTCAGGCGCTACAAGACTTCAGCCTGCGCTACCAACAAGCTTGGCAAAATAAGCACAATGAATTGCCTCGCAATGAGGAGCTTGCTGATCTTGTTTCTCCATGTGTCGAAGAGAAGTGTGACGGCGCGGTATTGTGGAAAGCATTCCCGCGAGAAGAGATGGCGGATTTTACTAACGTTGAAAATGCGATTGAGTTGACGCTGCATGAAGACATTAAAGCGTTTTATGGATCTCAATACAGTGCGGATATGGACGCAACGTGGCAGACGAATCCTCTGACATTGCTTCAAGTTTGGAGTGATGACGATTTTGTTCGTTTACAAGAGAACATTTTGGGTCACTTGGTGACGCAGCGTCGTCTAAAGCTAAAACCGACGGTGTTT…
VP0703	1	hypothetical protein	ATGTACGTTGTTGAGTTGCAATTTGAGTGTTTTGATAACACCACCGTCAGTGCGGTAGATAAAGCCATTAACGGTTTGATGGATGCGTTGCGTTACAACGGCCAAGTGCTAGGTCGTGAATTCCCGATAGTGATGGGCGATGGCGAATTTTTTGTGCGCGTGGTTTGCCCGGAACAAGACAGTTTGCATCCGCGTTATCATTCAGATTTCGTTAAAGTGTGCATGAATCGTTTGTCGGATGCGTCTTTGCTTGCGCCGAAAATGCGTATGCTTGGTCGTGATTTAAATTCAGAACAAGCGGCCGAAGACGAAGCGCCAAGTTGGCAAGTGCTCTACACGACGTATGTGCACACATGCTCGCCACTGCGCAGTGGTGAAACCTTGTTGCCAATTCCACTG…
VP0704	1	DL-methionine transporter substrate-binding subunit	ATGAAATTTAGCCTTAAAGGTCTTTTGACTGTAGCAACTGCTGCTTCTGCTCTTGTTCTAGCGGGTTGTGGCGATAAAGAAGTGGACGTAAACAAGGTAAAAGTTGGCGTAATTGCAGGTGCTGAAGCGCAAGTTGCTGAAGTAGCGGCAAAAGTAGCGAAAGAAAAGTACAACCTAGACGTTGAACTGGTTACGTTCACGGACTACGTAACACCAAACGCTGCGCTAGATGACGGCTCTGTAGACGCGAACGCTTTCCAACACAAACCTTACCTAGATCAACAAGTTAAAGATCGCGGCTACAAACTAGCTATCGCAGGTAACTCGTTTGTTTACCCAATCGCAGGGTACTCAAAGCAAGTAAAATCTGTGGATGAAATTCAAGATGGCGCACGCATC…
VP0706	1	DL-methionine transporter ATP-binding subunit	ATGATAGAAATAAAAAACGTCAATAAAGTGTTCTACCAAGGCAGTAAGGAAATCCTTGCCCTGAAAGACATTAACCTACACATCGCCAAGGGCACCATCTTCGGTGTTATCGGTTCATCAGGCGCTGGTAAAAGTACGCTGATCCGCTGTGTAAACATGCTAGAAGCACCAAGCTCTGGCTCCATCATCGTTGATGGCGTTGATTTAACAACACTCAGCAAAAAGCAGTTGGTCGAAACGCGCCGCAACATTGGCATGATCTTCCAGCACTTTAATCTGCTTTCGTCTCGTACTGTGTTTGATAACGTGGCTCTACCACTGGAACTGGCTGGCAAAGACAAATCGCAAATCACAACAAAAGTGACTGAGCTGCTAAAGCTCGTTGGCTTAGCGGACAAG…
VP0707	1	hypothetical protein	ATGGATGTTCTGTTTTGGAAAGAAAGAGGCGTAGATAACAACAAGAAGATGAGCGGAGGAGCACCCTCAGATTTACCGATTCTTGTCCAACAAATCAACCGTTTTGTCGAGGCCTAG
VP0708	1	D,D-heptose 1,7-bisphosphate phosphatase	TTGGCAAAACCTGCTGTTTTTATCGATCGTGACGGCGTGATCAACGTTGACCACGGCTACGTTCATGACGAACATGATTTTGAGTACATTGACGGTGTGTTTGAAGCGACAAAAGCGCTGAAAGATAAAGGTTACCTGTTGGTGCTTGTAACGAATCAATCGGGCATCGCGCGCGGTAAATTCAGTGAAGACCGTTTCTTGTCTCTGACACAATGGATGGACTGGAACTTCGTTGATAATGGCGTTGAGTTTGATGGTTTTTACTACTGTCCACATCATCCTGAGCATGGCATCGGTGACTACAAGCAAGATTGTGATTGCCGCAAACCTAAACCTGGTATGTTTATCTCTGCTCGCGACTTCTTGAAAATCGACATGGAAAAATCTGTGATGATTGGT…
VP0709	1	trehalose repressor	ATGAGCAAAAAACTCACCATTCTTGATATCGCGAAATTGGCAGGCGTTGGCAAATCAACAGTAAGCCGTGTGCTTACCAACGATCCAAAAGTGAAACCTCAAACGCGAGAGAAAGTAGAGCAAATCATTCGTGAATCTGGCTATGTACCGTCTAAATCTGCGCAATCAATGCGTGGCGGTAGCCAAAAAGTCATCGGTGTTATCATCTCCCGTCTGGACTCACCATCCGAAAATCGTGCTGTTGGTACAATGCTCAATGCATTGTATTCCGCTGGCTATGACGCAGTGATCATGGAGAGCCAATTTGATCGCGACAAAACCAACGAACACCTAAACGTGCTTAAGCGTCGCAATGTGGATGGCGTGATTGTGTTTGGCTTTACTGGGTGTGATGAGCAA…
VP0710	1	PTS system trehalose(maltose)-specific transporter subunits IIBC	ATGAGTAAGATTGCGCGTAAAGACGTGGAGCGTCTTATTGAGCTGGTCGGGGGGCCGGACAATATTGCCAGTGTAAGCCACTGTTTAACTCGCTTGCGTTTTGTTCTAAATGATACCGACAAAGCGGACACGAAACAGTTAGAAGCCTTGCGTATGGTGAAAGGCTGTTTTACCAACGCAGGTCAATTCCAAGTCGTCATCGGCACTGAAGTTGATGAGGTTTACAAAGTACTGATCGAGCTAAGCGGTAAAAGTGAAGCGAGCAAAGACGAATCCAAGAACGCTGCTCGTCAAAACATGAATATTGTTGAGCGTGGTATTTCCCACCTTGCAGAAATCTTTGTACCGTTGCTGCCTGCGATCATCACTGGTGGTCTGATCCTTGGCTTCCGTAATGTG…
VP0711	1	trehalose-6-phosphate hydrolase	ATGGCTATGACCAAGCATGATGAGAGCTGGTGGAAAACCGCAACCATCTACCAAATTTACCCAAAAAGCTTTTGTGACAGTGGCAGTAAAGGCACGGGCGACATTAAAGGGATCATTTCTAAACTGGATTATCTAAAACACCTTGGTGTGGATGCGATTTGGCTAACGCCAGTGTATCAGTCTCCTATGGTTGATAACGGTTATGACATTTCCGATTATTACGCGATCAATCCACAGTTCGGCACTATGGAAGATTTCGATACCTTGCTGGCAGAAGCGCATCAGTTGGGTATTCGTATCATCATGGACATTGTAGTGAACCACACGTCGACTGAGCATCATTGGTTCCAATCCGCGTTAGGGGACAAAAACAGCCCATACCGTGACTACTACATCTGG…
VP0714	1	hypothetical protein	ATGGAAAAACACTCAAGAAAAGAAGACTGGATAGCAATTCTCACTGGTACCTTTTTGGTAGCTCAGGGCGTTTTCTTTCTCCAATCCGCGAACCTTCTAACAGGAGGCACGACTGGATTGGCATTGCTAATAAGCCAATTTACACCTTTTACCTTTGGTGTGCTGTACTTTTTGGCAAACTGTCCTTTTTACTTACTCGCATGGAAACGCTTCGGCCGTCATTTCGCAATCAATAGCGCTATTTCTGGCGCTTTGGTTTCTATCTTTGCCGATCACCTTTATTTGCTAATCTCACTCGAATCCGTTAATGAAATTTATTGCGCGGTAGCAGGTGGACTATTGATGGGATTAGGTATGCTGATTTTGTTCCGACATCGCTCCAGCCTAGGTGGCTTTAAC…
VP0716	1	lipoyl synthase	ATGAGCAAACCAATCCAGATGGAAAAAGGCGTTAAATATCGTGACGCCGATAAAATGGCATTGATTCCCGTAAAGAACATGCCTACAGAGCAGAAAGAAGTGCTACGTAAGCCTGATTGGATGAAGATCAAGCTACCAGCCGACAGCCAACGAATTCAAGACATCAAAGCTGCGATGCGTAAGAACAAGCTTCACTCCGTATGTGAAGAAGCGTCTTGCCCTAACCTAGCGGAATGTTTTAACCACGGTACAGCAACCTTCATGATCCTAGGTGCAATCTGTACTCGTCGTTGTCCTTTCTGTGACGTTGCTCATGGCCGTCCATTACCACCAGAAGCAGAAGAGCCACAAAAACTGGCAAGAACTATCGCCGACATGAAACTGAAGTACGTTGTTATT…
VP0717	1	lipoate-protein ligase B	ATGCAACACCAACTTGTTGTAAAACGACTTGGCCGCCAAGACTATGAGCCTGTATGGAAGGCGATGCATGAGTTCACCGACCAACGCACAGAAGAAACCCCTGATGAAGTCTGGTTGGTAGAACATAACCCAGTATTTACCCAAGGGCAGGCAGGCAAAGCCGAGCACTTAATTAACACTGGTGATATTCCTGTCGTACAAAGTGACCGTGGTGGTCAGGTAACCTATCATGGTCCTGGTCAACTCGTGGCTTACTTCTTGATCAACCTACGTCGCAAAAAATTAGGCGTACGAGATCTCGTTACAACCATCGAGAACCTCGTGATCAACACATTAAAAGCATACAATATCGACTCTGCCGCAAGACCAGACGCCCCTGGCGTTTACGTCGATGGCAAG…
VP0718	1	hypothetical protein	ATGCTAACCATCAACTCTGATGCAAAATTAAAAGACCTGCTTGAGTTCCCTTGTTCTTTTACTTACAAGGTAATGGGTCATGCAAAGCCTGAGCTTCCAGAACTCGTTCTTGAAGTAATCCAGCGCCATGCTCCAGGTGACTACAGCCCAAAAGTCAAACCAAGCGCTAAAGGCAACTACCACTCAGTGTCTATCAACATCACTGCAACGTCTATCGAGCAGGTTGAAACCCTATACAAAGAATTGGGCGAAATCGACATCGTTCGTATGGTTCTATAA
VP0719	1	D-alanyl-D-alanine carboxypeptidase	ATGAATAAAAATAAGTTTGTGAAATCTATTCTCGTTTCTTCGGTTGCCCTTTCTGCAACCTTCGCTCAATCTGCTTTTGCATCACCAGTCGTTGTTCCAGATGCGCCTCAAATTGCGGCAAAAGGCTACGTACTGATGGATTACCATTCAGGTAAAGTGCTAGCAGAAAAAGAAATGAACACAAAATTGTCTCCTGCTAGTCTAACTAAAATGATGACCAGCTACGTAATCGGCCAAGAGCTAGCACGTGGTAATATCTCAGAAGATGATGACGTAACCATCAGTAAGAATGCATGGGCGAAAAACTTCCCAGATTCTTCAAAAATGTTCATTGAAGTAGGTACTACGGTAAAAGTACGTGATCTTAACCGTGGCATCATCATTCAATCAGGTAATGAT…
VP0720	1	rare lipoprotein A	ATGCAAAAACGCGCTTTATATTCCTTAGTTTTTTCTGCACTGATTTTGGCTGGTTGTTCATCCACCAGCCAAAAGACACAAGAAGGCCGTTACGAACTTGAATCCGATGTAGCACCTGATACACCGCTTTCAGTCGAACACATCGAGGATGCGCATCCCAAATACGAACCTTACAGCCTAGGCGGTAATACCGATTACCACTTGCGCGGTAATGATTACAAGATCGTTCGCGACGCAAAAGGGTTTACTGAAAAAGGTCGTGCATCTTGGTACGGTAAAAAGTTTCAGGGGCATTTGACGTCTAACGGTGAAATCTACGACATGTACTCCATGACGGCTGCGCATAAAACGCTACCGTTACCAAGCTATGTGAAAGTGACCAACACCGACAATGGCAAA…
VP0722	1	penicillin-binding protein 2	ATGATTCGTAGACGCCGCAGTCAAATCCGAGATTATCAAGCCGAAGCGCGCCTATTCGCTAGCCGCGCTATCGTTGCTTTTTTCGGCATCGTTGTTTTGATGGGCTTGCTGGTCGCCAATATGTACAACATTCAGGTGAACCAGTTTCAAGATTATCAAACCCGTTCAAATGACAACCGCATCAAAGTGGTTCCTATTGCGCCAAACCGCGGTCTTATCTACGACCGAAATGGTGTCCTGTTAGCCGAAAACCGTCCTGTCTTTAACTTGGAGCTGACTCCAGAAAAAATCAAAGACATCGACGCTACTATCCAAGAATTGCAAACCATTCTGGAAATCACACCAGAACAGATCGAACGCTTCCATCGTGAGCGTAAGCGTACCCGTCGATTCAAATCC…
VP0723	1	rRNA large subunit methyltransferase	TTGAAAATTCAACTAATTGCCGTTGGCACAAAAATGCCAAAGTGGGTTGAAGAAGGCTTCCAAGAATACCGTCGCCGTTTCCCTCATGATATGCCACTAGAGTTGGTTGAAATCTCAGCAGGAAAACGCGGCAAAAACGCTGATATTGCTCGAATTCTACAAAAAGAAGGCGAAGCGATGTTAGCAGCAGTGCCAAAAGGCAATCGTATCGTGACCCTAGATATTCCCGGTAAAAAGTGGGACACCCCACAGCTGGCAGAGCAGCTAGAAGCTTGGAAACTCGATGGTCGTGACGTTTCTATTCTGATCGGTGGTCCTGAAGGTTTAGCACCTGCATGTAAAGCCGCAGCCGACCAAAGTTGGTCACTGTCAGCGCTAACGTTACCGCACCCACTTGTG…
VP0724	1	hypothetical protein	GTGCTTCGCGAAGAACTGAAAGACTTTTTAGCAGACAAAGCCGACGATATGAAAGCGGAAGATATTGTCATCCTAAACGTGGAAGACAAATCCAGCGTAACAGACTACATGATCATTTGTACGGGTACGTCTAAACGCCACGTTTCATCCATCGCCGATCACGTTGCATCTGAAGTAAAAAAAGCAGGCCTTGAACCTTTAGGTATGGAAGGAGAAAACGAAGGTGAATGGGTTGTCCTAGATATGGGCGACGCGATGCTGCATGTCATGCAGGAAGAACACCGCTCTCTGTACCAACTAGAAAAACTCTGGGGTTAA
VP0725	1	DNA polymerase III subunit delta	ATGCGAATTTATGCTGACAAGCTAGCTGACCATCTAGCCAAACACTTAAAGCAGGTTTATCTGATCTTCGGAAACGAACCGCTACTGATCCAAGAAAGCCGCCAAGCGATTCAAAAAACCGCTCTACAACATGGTTTTGAAGAAAGACACCGTTTTGCTGTCGATGCAAGTTTAGATTGGAACCAAGTGTATGACTGCTTTCAAGCTCTGAGCTTATTTTCTAGTCGACAACTCATTGAGCTTGAGATCCCAGAAAGCGGTGTCACCACAGCCATCAGCAAAGAGCTACAGACTCTGTGTGACATGCTGCATGATGACATCATGCTAGTGATCATCGGAACGAAGCTGACTAAAGCGCAAGAAAATGCCAAATGGTTTAAAGCACTGAATGCCAAAGGC…
VP0726	1	rare lipoprotein B	ATGCGCTTTTTCTCTTTGATTAAACTACCAGTGGTATTGGTACTAGCGGGGCTTCTTTCTGCCTGTGGTTTTCACCTTCGTGGCGAGTATTCCGTTCCGGAAGAGCTGCACACCATGTCATTCTCTAGCTACGATGAATACAGCAAACTCACACGCTATGTACGCTCTCAGCTGCAACTCAACAAAGTTGACCTAGTTCAGCCGTCATCTTCAGTACCAAATCTGCATTTAATCAAAGCAACCATGGATGAGCGAACGCTCTCGCTTTACCAAAACAGTCGTGCGGCAGAAAAAGAATTGACTTACGTGGTGCAATATCGCGTCACAATTCCAGGGTTTGGCTCAAAAAATTTCACCACAACCGTGAACCGCAACTACTTAGACAACCCGCTAACAGCA…
VP0727	1	leucyl-tRNA synthetase	ATGCAAGAACAATACAATCCACAAGACATTGAACAGAAAGTTCAAAAGCACTGGGATGACAACAAGACCTTTGTTGTAAGTGAAGACCCAAATAAAGAAAAATTCTACTGTCTATCTATGTTCCCATACCCAAGTGGTCGACTGCACATGGGTCACGTGCGCAACTACACCATCGGTGACGTAGTATCTCGCTTCCAACGCCTACAAGGCAAAAACGTAATGCAACCAATTGGTTGGGATGCGTTCGGTCTACCAGCAGAAAACGCAGCGGTGAAAAACAACACAGCTCCTGCGCCATGGACTTACGAAAACATCGAATACATGAAAAACCAGCTTAAATTGCTAGGTTTTGGCTACGACTGGAATCGTGAATTCGCAACTTGTACGCCTGAGTACTAC…
VP0728	1	hypothetical protein	ATGCCTAAACGTAAAACAGGTTATGAGGAAATGCTCGAGGATGTGATTGAAACCTTGAAGCAAAGTCCGGAAGAAGTTAACAAAGCTTTAGAAACGTCGGGCAAAGTGGTGGAAGCCGCCAATGACTTGACCAAAGATGAGTTGGCCTTAATTGCCGCGTATGTGAAAGCCGACTTAAAAGAGTTTTCTGAGAGCTATGAAGACAGCAAAAGCGGTCCTTTTTACTTAACGGTAGCGGATTCCATTTGGCAAGGCTTACTAGAGATTACGGACCGTACCAAAGTTGAATGGGTAGAGCTCTTTGATGACTTGGAGCATCAAGGCTTGTATGAAGCTGGCGAGGTTATCGGCTTAGGCACACTTGTCTGTGATGAGTGCGGACATAAAACTACCTACAAC…
VP0729	1	apolipoprotein N-acyltransferase	ATGATGAATTTACTCTTTCATCGCCTCAAGCGGCCCTTAGCGGCCGCTTTTGTTGGCGCCTCCACTACCCTAGCATTTGCTCCTTACCAGTTATGGCCAATTGCCATTCTTAGCCCTGCAATATTGCTAATTCTTCTTGCAAACCAAACGCCTAAGCGCGCGCTTTGGATAGGTTATGCTTGGGGATTAGGCCAATTTGCAACAGGTGTTAGCTGGGTTTATGTCAGCATTTCTGGCTTCGGCGGGATGCCGCTGATTGCGAACCTCTTCTTGATGGGTATGCTCATTGCCTACCTTGCAGTTTATTCCGGATTGTTCGCTTGGCTAAACAATAAGTTTTTCCCTCAATTTAGCCTCAGTAAAGCGCTTCTTGCTGCTCCGGCATTATGGCTAATTACC…
VP0730	1	hemolysin	ATGAACGAAGATAATTCTCCCTCTTCTAACGAAGGTAAGAAAGAAAAGGCAGAAGGTCCGAGTAGAAAGTCCTTCTTTGAACGCCTAGGTCAACTATTTCAAGGCGAACCAAAAGACCGCCAAGAGCTTGTGGATGTAATCCGCGACTCAGAAGTAAATGACCTGATTGACCACGACACTCGCGATATGCTCGAAGGTGTTATGGAAATCTCCGAAATGCGTGTGCGTGACATCATGATCCCGCGTTCGCAAATGGTCACCGTTGAGCGCACTGACGATTTAGATACTCTAATCGCACTTATTACCGATGCTCAGCACTCTCGCTACCCAGTAATCAGCGAAGATAAAGACCATGTGGAAGGTATTCTTCTTGCGAAGGACTTACTTAAATACTTAGGC…
VP0731	1	metalloprotease	ATGGCAATTGAACTTGATCTGCAACTGGCAGTCGAAAATGAAGAAGGCTTACCTTCGCAGCAAGACTTCCAACTTTGGTTAGACAAGACCATCCCTCTTTTCCAACCTCAAGCAGAAGTGACAATTCGAATTGTCGATGAGAAAGAAAGCCACGCTCTTAACCATGAGTATCGTGGTAAAGACAAGCCGACGAATGTGCTTTCTTTCCCATTTGAAGCGCCTCCTGGCATGGAGATTGACCTTTTGGGCGATCTTATTATTTGCCGCCAAGTTGTTGAAAAAGAGGCAATTGAACAGAATAAGCCTCTGTTAGCACATTGGGCGCATATGGTTGTACATGGCAGCTTGCATCTGCTAGGTTATGATCATATCGAGGATGACGAAGCTGAAGAGATGGAG…
VP0735	1	2-octaprenyl-3-methyl-6-methoxy-1,4-benzoquinol hydroxylase	ATGAACAAGTATGACATCGCCGTAATCGGTGGCGGCATGGTCGGGGCAGCTGTCGCAGTTGGATTTGCCAAGCAAGGTAGAAGCGTAGTGGTAGTTGAAGGAGCGGAGCCTAAAGCATTCGATGCTGCTCAAGCTCTGGACGTGCGAGTTTCTGCTATTTCACATCAATCGGTGAAATTACTTGAATCATTAGATGCTTGGTCGGCGATCGAAGCAATGCGCGTCTGTCCTTATCGTCGTCTGGAAACGTGGGAGCATCCTGAGTGTCGTACTCGTTTTCATTCTGATGAGCTTTCATTGGATCAACTTGGCTACATCGTTGAAAACCGCCTAATCCAACTTGGCCTTTGGCAAGCTTTCGCGCAATTCGACAACTTAACGGTGAAGTGTCCTGAGCGA…
VP0737	1	GTP-dependent nucleic acid-binding protein EngD	ATGGGTTTTAAATGTGGCATCGTTGGTCTACCTAACGTTGGTAAATCAACTCTGTTTAACGCACTAACTAAAGCGGGTATTGAAGCAGCAAACTTCCCGTTCTGTACCATCGAACCAAACACTGGTGTGGTTCCTGTGCCAGATCTACGTCTAGACGCACTAGCAAAGATCGTTAACCCACAGAAAGTTCTACCTACTACAATGGAATTCGTAGACATCGCTGGTTTGGTTGCGGGCGCATCTCGTGGTGAAGGCCTAGGTAACAAATTCCTAGCGAACATCCGTGAAACAGACGCTATCGGTCACGTTGTACGCTGTTTCGAAAACGAAAATATCGTTCACGTTGCAGGTAAAGTATCTCCAATCGAAGATATTGAAGTAATCAACCTTGAACTAGCT…
VP0738	1	peptidyl-tRNA hydrolase	TTGACTCAACCAATCAAACTTCTTGTTGGTCTTGCTAATCCGGGACCAGAATATGCCAAAACTCGCCATAATGCGGGCGCTTGGGTTGTAGAAGAATTAGCACGCGTCCATAACGTTACCCTGAAGAACGAACCAAAGTTCTTTGGCCTAACCGGACGCATCATGGTCAACGGCCAGGATCTCCGTTTGCTTATCCCTACCACTTTCATGAACCTCTCTGGAAAAGCGATCGCTGCTTTGGCGAAGTTTTACCAAATTAAGCCAGAAGAGATCATGGTTGCTCACGACGAGCTAGACTTACCGCCAGGTGTCGCTAAGTTTAAGAAAGGTGGTGGCCACGGGGGCCACAACGGACTACGTGACACAATAAGCAAACTGGGCAATAACAAAGATTTTTAT…
VP0739	1	ribose-phosphate pyrophosphokinase	GTGCCTGATATGAAGCTATTTGCTGGTAACGCAACACCTGAACTAGCCCAACGTATTGCTGATCGTCTTTACATCTCTCTTGGTGATGCATCTGTTTCTCGCTTTTCTGATGGCGAAGTTGCAGTTCAAATCAATGAGAATGTTCGTGGTAGCGATGTTTTCATCATTCAATCCACTTGTGCACCGACTAACGACAACCTAATGGAATTGGTTGTTATGATTGATGCAATGCGCCGTGCTTCAGCAGGCCGTATCACTGCAGTTATCCCTTACTTTGGTTACGCCCGTCAAGATCGTCGTGTACGTTCTGCTCGTGTGCCGATTACTGCAAAAGTTGTTGCTGATTTCCTATCTAACGTTGGTGTTGACCGCGTTCTTACTATCGACCTACACGCAGAG…
VP0742	1	glutamyl-tRNA reductase	ATGTCCTTGCTTGCTATTGGAATTAATCACAATACAGCGTCTGTTGACTTGCGAGAGAAAGTGGCGTTCGGGCCTGATAAGCTCGGCCCTGCACTTGAGCAACTCAGAGAGCACGAAGCGGTTAACGGCAGTGTGATTGTTTCAACCTGTAACCGTACTGAGTTGTACTGCGACGTTAAGCAAGGAGCGCGAAACAAGCTGATCGATTGGCTCGCTCAATTTCACCAAGTGAGCCGTGAAGACTTGATGCCAAGTTTGTATGTACACGAAGAACAAGCGGCAATTAAACACTTGATGCGCGTCTCGTGTGGCCTTGATTCACTGGTACTTGGTGAGCCGCAGATCTTAGGTCAAGTGAAACAGGCATTTTCTGATTCACGTGATCATCAAGCTGTAGAC…
VP0743	1	peptide chain release factor 1	ATGAAAGCCTCTATTCTGACTAAGCTAGAAACGCTAGTAGAACGTTACGAAGAAGTTCAACATCTTCTTGGTGATCCTGATGTAATTGGAGATCAGGACAAATTCCGTGCTCTATCAAAAGAGTACTCTCAGCTAGAAGAAGTAACTAAGTGCTTCCAAGCTTACCAACAAGCTCAAGACGATCTTGCTGCCGCTGAAGAGATGGCAAAAGAAGACGACGAAGAAATGCGTGAAATGGCTCAAGAAGAGATCAAAGACGCGAAAGAAGCGATTGAACGTCTTGCTGATGAGTTGCAAATTCTTCTTCTTCCAAAAGATCCAAATGATGATCGTAACTGTTTCCTTGAAATCCGCGCTGGTGCTGGCGGTGATGAAGCAGGTATCTTCGCTGGCGACCTA…
VP0744	1	HemK protein	ATGAGCCAAGTTCAATCCATTGAGCAAGCACTGAAAAGTGCGACGGCAAAACTGACAGAAGGCGGCAAAGAGTCGCCTTCTCTCGATGCAGCTGTCCTTCTTTGCCATGTTCTTGGCAAACCGCGAACCTATTTGCTAACGTGGCCAGAAAAAGCATTAGAACCAGAGCAACAAGCGCAGTTTAATGCTTTACTCGCAAGGCGCTTAGCAGGCGAACCCGTTGCTTACATTATTGGTGAGCGCGAGTTTTGGTCTCTACCTCTCAAAGTTTCTCCTACTACCTTGATCCCAAGACCAGACACCGAGCGTTTGGTGGAAGTTGCTTTGGATAAAACCTATGGGCAGACCGGATCGATTCTAGATTTAGGCACGGGGACAGGAGCAATTGCGTTGGCATTA…
VP0745	1	hypothetical protein	ATGTACGTAGCTCTAAAACATATTCACCTTGTCACCATCGCACTGAGTGCCACATTGTTGTCGATTCGATTCGCGTTAATGATGATGAACTCTCCAAAGCGCAACCATCGTTTTCTGAAAGTTTTTCCACACATTGTTGATACCGCGCTGTTGTTGTCAGGCGTTGCTTTGATCTTTGTTACTGGCTTCATTCCATTTACAGACTCAGCACCTTGGCTAACCAACAAGATCACGTGTGTGTTGGCGTACATTGCTCTGGGCTTCTTCGCTCTGAAATTAGCTAAAAATAAATTGCTGCAAATTTTCGGTTTCTTTGGCGCACTCGGTTGGTTGGTCATGGCGGCTAACATCGCCGTGTCTAAGAGTCCAACTTTATTTGGGTAA
VP0746	1	hypothetical protein	ATGCTTGAGTTTTTTGACGAAGATTTTGACAACATGGCGCTGGTGGAAGGAGCGTTAGAGCTCAATAAATCCGTTAATCCAGAAACCAACGTCCATTGGGCTAAGCAAGAGCTAGAGCGTCTGTACCAAGAAGCAGAAGCAACGCTTATCCATGAAACAGATGAAGAGCAGCGTTTCGACTCTTTCCTACGTCTGTTTTTCCATGAGTGGGGCTTCAAAGGTGACGACCAAGAGTACTTTATCTCTGACAACAGCTTTATCGATAAAGTGCTAGAGCGTAAAAAAGGTATACCGGTCAGCTTAGGTGCAATTTTATTGTACTTAGGCAATCGCCTTGGCTTCCCTATGAAAGGTGTGACATTCCCAACTCAGTTCCTAATTAAAGTGGATTGGATGCAC…
VP0747	1	2-dehydro-3-deoxyphosphooctonate aldolase	ATGGAACAGAAAATCGTTAATATCGGCGACATCCAGGTTGCTAACGACAAGCCATTCACCCTATTTGCAGGCATGAACGTTCTTGAGTCTCGTGATCTTGCTATGCAGATCTGTGAGCATTACGTAAAAGTAACAGACAAACTGGGCATTCCTTACGTATTCAAGGCGTCGTTCGACAAAGCAAACCGCAGTTCTGTTCATTCATACCGTGGCCCAGGCCTTGAAGAAGGTATGAAAATCTTCCAAGAGCTAAAAGACACTTTTGGCGTTAAGATCATCACTGACGTTCACACAGAAGCACAAGCTCAACCTGTCGCTGACGTGGTAGACGTTATTCAGCTTCCTGCATTTCTAGCTCGTCAAACTGACCTAGTTGAAGCAATGGCGAAAACAGGCGCA…
VP0748	1	bifunctional UDP-sugar hydrolase/5'-nucleotidase periplasmic	ATGAATCAGCGTCTGATTATCAAAACCGCTTTGAGTGCCGCTATTTTGGCCTCGCTGGCTGGATGTGCTTCGCAACCTGCTCATGAATGGAATGCAGATACCACTTATAAATTGACTGTCTTACACACCAACGATCACCACGGTCGTTTTTGGCAGAATAAACACGGTGAGTACGGCATGGCCGCGCGCAAGACGTTGATCGATGATCTGCGTGATGAAATTCAAGCAGAAGGAGGCAGCGTGCTGTTGCTGTCTGGTGGTGATATTAATACCGGCGTTCCTGAATCTGATTTACAAGACGCTGAACCAGATTTCAAAGGCATGAGTAAGATTGGCTACGACGCGATGGCGTTAGGCAATCACGAATTTGATAATCCGCTAGATGTACTATTCAAACAG…
VP0749	1	hypothetical protein	ATGACTCCGGCCATTAATCTTGCGAAAAAGAAAAAAGTTCCTCACACCATTCACCAGTATGAACATGACCCGAGAGCAGACAGCTATGGGTTAGAAGCGGCTGAAGTGTTGGGGCAAGATCCTAAAAAAGTATTCAAAACCCTGTTGTTTTGCCTTAATGGCGAGCCCAAAAACTTGGCAGTAGCCATCATTCCTGTGGATCAAAAACTGAATCTAAAATTGGCAGCCAAAGCAGCAAAGGGTAAAAAAGCCGACATGGCAGACCCAGACATCGCTCAAAAGACAACGGGTTATGTAGTTGGCGGCATTAGTCCACTTGGACAAAAGAAAGCGTTGCCAACCTTTCTACATGAAAGTGCAAAAGAACAAGAGACGATTTGTGTGAGCGCGGGTAAACGA…
VP0752	1	hypothetical protein	ATGGACTTTTGGCTTGATCTCCTATTTGGTAATGCAGTGGGTCTATCGTCAATGATAGTAATCTTTGGGGCATTTGGTCTGATGCTGTTTTACGGCGGTTTCTTCATCTATAAGATCATGAACGACAAATCTCCTCACTAG
VP0753	1	hypothetical protein	ATGTTTCGCCTAATGACACTGATGTCATCTCTTATTGTTATCTTTACCTCCTTTTCGTCCTACGCTGAGCCTCAACACTGGCGAGCTAAAAAAGGCGACACGGAATACATGATTATCGGCTCCGTACATGTCGGTGATAAAAGCATGTATCCACTTCCGAAAAACATCACTAAGTTTTTGGAACAAAGCTCGGGCTTAATTATTGAGGCCGATGTAAGAAGCTCTGAAGGTGTGGTGTACCCAGTGAGTTCGATTCTCTCTAAAGACGTACTCGACAAAACTCAACGCCAACTGTTAGTGAACATCGCCAAAGATCTAGGCATGGCAGAAGCGCAACTTCTCAATGCGCCACCTTGGACCGCAGCTCTGACCATCCAACTCGCGCTAGTCAATAAGCTT…
VP0755	1	N,N'-diacetylchitobiase	ATGTTGAAACCTAGTTTGATTGCTGCTTCTGTTATTGCAACACTAGCAGGTTGTTCTGCTCTGCAAAGCTCTGAGCAACAAGTTGTAAATTCACTGGCTGATAACCTTGATATCCAGTATCAAGTGCTCACTAACCATGGTGCTAATGAGGGGCTGGCATGTCAGGATTTGGGCGCTGAGTGGGCATCTTGTAACAAGGTCAACATGACGCTAGTAAACCAAGGCGAAGCAGTTAACTCAAAAGATTGGGCGATCTACTTTCACAGCATTCGTTTGATCCTAGATGTCGACAATGAACAGTTTAAAATCTCTCGTGTAACGGGTGATCTACACAAACTTGAACCAACTGATAAGTTTGATGGTTTTGCAGCGGGTGAAGAGGTTGTTCTTCCTCTGATC…
VP0756	1	hypothetical protein	ATGAAAAACATCTTTGCACTGAGTGCTCTTTCACTCGCTTTCGCTTCTAGCGCTTTTGCTGGTTCTTCTTACGTAACGGGTAACGTTCAATTCCACGATGATGGTCGAATTCATGGCTCTGACGTGACGTCTACCCTTGAAGCTGGTCATACTTTTGATAACCAATTTGGTGGCTTTACGGTTTACACTGAGTTTGATGGTATTCAACTGGGTAAGTTGGAAACTGAAAATGGCGGTGCAGGCAATACGACTCCTGCAATTACCGTGGGTGGTGAGCAGTCATTCAACATTACCGATCATCTATGGGTTGCGGCGGGTTACCAACACCTGTTTTCTGCCGGTGAGAACGTGCAATATCGTCCACTGGTTAAGATCGGCTACAACTTCGATAACGGCATC…
VP0757	1	hypothetical protein	ATGAAGTTGAAACTATTGACCTTTGCAATGCTTGCGACCGTGTCCGCCAACGTATTGGCAGCCGATGTCATTAACCACAAATCGCCATACTGTGGCTGTTGTGGAGAATGGACAAAACACATGGAAGAGAACGGCTTTACGGTCGAAGAAAAATTGCACGATGACATGAACGCCATCAAACGCGATCTAGGCATCAAGAACGAGCAGCTTTACTCTTGCCACACGGCAGAGATCAACGGCTATGTGTTCGAAGGTCACATTCCAGCCGAAGACATTAAAGCGTTCTTAGAAAATCCACCACGTAATGCGAAAGGTTTAACTGTACCAGGTATGCCAATGGGCTCTCCGGGTATGGAATATGGCGACAAAAAAGACAGCTACACGGTCTACGCCTTTAAC…
VP0759	1	hypothetical protein	TTGAAACAATGTTTGGACGGGGCAAATATGACAAACTTTTTTCGCAGTAAAAAACTTTCCCAGCAGCAATCTGAGCAAGTTCAAAATGAGAAGATCAAAAACAATATCAATCCTTATTTTTCAATCACTTATATAGATAAATAA
VP0763	1	hypothetical protein	TTGAGTGGATACCGAAGCAACTTCCGCTTTATGCACATGCAAAAAATTTATGGAAAGTCACTTGGGTATATTTCCAGTGCAGTGATGCATATCGTTATCGAGTTCTCACTGACGGGTTGA
VP0768	1	hypothetical protein	ATGAAAAAGTGGCTTGTCGCCGCATCGATGATGACGCTTTTGACATCGTGCGCGTACTCACCGATTTATAATGGTAAAGAACCGTATTCAGGCAGCCAGTTCATGTTGATGGACAGTCCGCGTCATACGATGGACTTCTTTATTGAGAGCATGACAGAAGATTTGATGGTATCTAACGTTGCCGTTTCTGCACGTACACCAATTGCTATCACATCGTTTGTTGACCTGCAAAACATGGATGCAACCAACTGGTTGGGCAACTCTGTATCTGAAGGATTTATCCATCAGTTCCAACGTCGCGGTTTTAAAGTCGTCGATTTTAAAACGACAGGATCTATCCAAGTGACGCAGCAAGGCGACTTTGCCTTAAGCCGCGATTGGCAAGATCTGGCGCAAGAG…
VP0770	1	polar flagellar FlgN	ATGGCAGCATTAGTCGATCTCGTAAACTTTCAACTAGAAAATGCTAAGGCACTTTCTACTGTTTTACGTCAGGAAACACAGGCGATTACTGCGCGTGTCTCTTCTGAAATCGAAAGCATCGCCAAACGAAAAATGACACTCATTGATCAGCTAAGAACCACTGATCAGCGAATTGCCTCTCACCCGCATGTCAATCAACTTACCGAAGATGAGCACCTAAGTCAGGTTGTAGCCCAAATCCAATCCATCGTGCTGGACTGTCAACAAGTCAATCGCGTGAATGGAGAATCCCTCAGCCGCGCTCAATTGAGTTTTAACAAGCTCAATAACATGCTTCAACACACTCACGGCAAGATCGGTATGACCTACAATGCCGGCGGCAAAACCCACACCATTTCA…
VP0771	1	polar flagellar FlgM	ATGGCAGGTATAGATAATATACGTTCAGGGCAAATGATGTCGACGACCAGTCGCGCGCCTGCACGTAACGATTCAAGTGCGACATCAAGCACAACTGAATCGAAAAAAGCGCCAGCTCAACAAGACGCTGTATCGCTAAGCCAACAAAGTAAAGCCGTCAGCAAACTCCAAAAGGATATGGCAGCTTCTCCGGCTTACGACAGTGCGAAAGTAGCGGCAATCAAAGAAGCAATCGCAAACGGTTCATACCGCGTTGACCCAGAAAAACTGGCCGACAATATGATCAAGTTTGAAAACGAATTGCAAGGCAAAAGCTAA
VP0774	1	chemotaxis methyltransferase CheR	ATGACTGCTATTACAATCAGTGATCAAGAGTATCGTGACTTTAGCCGTTTTCTAGAATCGCAATGTGGCATCGTATTAGGCGATAGCAAACAATACCTCGTGCGCAGCCGACTGAGTCCTCTAGTGACTAAGTTCAAGCTTGCGTCGTTGTCTGATTTGCTACGCGATGTTGTTGCTGGCCGCAATCGTGAACTGCGTATTGCTGCTGTGGATGCGATGACGACTAACGAAACATTGTGGTTTCGAGATACTTATCCGTTCACGGTTTTAGCTGACAAACTATTGCCAGAAGTTGCGGCAAATAAACGTCCAATTAAAATTTGGTCTGCGGCCAGTTCATCTGGTCAAGAACCTTATTCAATCGCGATGACAATTCTGGAAACGCAACAGCGTAAGCCA…
VP0781	1	flagellar basal body rod protein FlgG	ATGCATCCAGCACTATGGGTAAGTAAAACAGGTCTAGACGCCCAACAAACCAACATCGCTACGATTTCGAACAACTTGGCGAACGCCTCGACCGTGGGCTACAAAAAAAGCCGTGCGGTCTTTGAAGATTTGTTCTATCAAAACATCAACCAGCCGGGCGGGCAGTCTTCTCAAAACACCGAGCTGCCAAGTGGCTTGATGCTTGGTGCTGGTTCTAAAGTGGTTGCAACGCAAAAAGTGCACACGCACGGTAATGCGCAAACCACCACCAACGCATTGGACATGATGGTGGAAGGCGATGGTTTCTTCCAAGTGACTCTGCCTGACGGCAACATCGGTTACACCCGCAACGGGCAGTTCACGCTAAATGGTGAAGGCACGCTAGTGACATCTGGTTCT…
VP0783	1	flagellar basal body P-ring biosynthesis protein FlgA	ATGAAAAGAATCGTTTTATTACTGATGAGCGTTGCTCTGTTTTCTACAGCCGCCCAAGCCGCACGAATCAAAGACGTCGCGCAAGTGGCAGGCGTGCGAAGCAACCAACTCGTGGGTTATGGTTTGGTTTCAGGCTTACCAGGTACCGGTGAAGCGAACCCATTTACTGAGCAAAGTTTCGCGGCCATGCTGCAAAATTTCGGCATTCAGCTGCCGCCGGGTACCAAGCCAAAAATCAAAAACGTTGCCGCGGTTATGGTTACGGCAGAGTTGCCGCCATTTTCTAAGCCGGGTCAACAAGTGGACGTGACTGTATCGTCAATCGGTAGTGCGAAAAGTCTACGTGGTGGTACGCTTCTACAAACGTTCCTTAAAGGTCTAGACGGTCAAGTTTACGCG…
VP0786	1	flagellar hook-associated protein FlgL	GTGTTAACCCGAATTTCTAGTTTCCATAACTATCAGTCTGTACAAAATGACTTGCGCCGCCAAGAGAACAAGATCCATCACAACCAAGAGCAACTTGCCTCAGGTAAGAAGCTGCTTAAACCAAGTGATGATCCGCTGGCTGCGCATTACATTCAGAATATTGGCCAGCAGCAAGAGCAGTTAAAGCAATATTTAAGCTCGATTGTGTTGGTGCGTAACCGTTTAGAAAACCACGAAGTGAACATCGCGAACGCAGAAAGCTTCGCTGATGAATCGAAACGTCTCACTATGGAAATGATCAACGGTGCGTTTTCTGCCGAAGACCGACAAGCGAAAAAGCGTGAGTTGGAAGAAATTGCAAATAACTTCCTTAACTTAGTGAATGCGCAAGATGAATCG…
VP0793	1	PTS system glucose-specific transporter subunit	ATGGGTCTGTTTGACAAACTTAAGAAGCTTGTATCTGATGACAGCGCTGACGCTGGTGCAATCGAAATCATCGCACCACTATCTGGTGAAATCGTAAACATTGAAGATGTGCCAGATGTTGTTTTCGCTGAGAAAATCGTTGGTGACGGTATTGCTATCAAGCCAGCAGGCAACAAAATGGTAGCTCCTGTAAACGGTACTATCGGTAAGATCTTCGAAACTAACCACGCATTCTCTATCGAGTCTGACGACGGTGTTGAGCTTTTCGTTCACTTCGGTATCGATACAGTTGAACTTAAAGGCGAAGGCTTCACGCGTATCGCAGAAGAAGGTCAAACTGTTAAAGCTGGCGACACTGTAATTGAATTCGATCTAGCTCTTCTAGAAGAGAAAGCGAAG…
VP0794	1	phosphoenolpyruvate-protein phosphotransferase	ATGATTTCAGGCATCCTAGCATCTCCTGGTATTGCAATCGGTAAAGCACTACTACTTCAAGAAGATGAAATTGTCCTAAACACAAACACTATTTCTGATGATCAAGTAGAAGCAGAAGTTGCACGTTTCTTTGACGCTCGTAACAAATCTGCAGCTCAGCTAGAAACTATCAAGCAAAAAGCGCTTGAAACTTTTGGCGAAGAAAAAGAAGCGATCTTTGAAGGTCATATCATGCTTCTTGAAGACGAAGAGCTAGAAGAGGAAATCCTAGCACTTATCAAAAACGACAAAATGACTGCTGATCACGCTATCCACTCAGTGATCGAAGAGCAAGCATGTGCTCTTGAGTCTCTAGATGACGAATACCTAAAAGAACGTGCAACTGACATCCGTGATATC…
VP0795	1	phosphocarrier protein HPr	ATGTACGAGAAGCAAGTAGAAATCACAGCAGAAAACGGTCTTCACACTCGTCCAGCTGCACAGTTCGTTAAAGAAGCTAAAGCATTCGACGCGGACATCACTGTGACTTCTAACGGTAAAAGCGCTAGCGCTAAGAGCCTATTCAAACTACAAACACTAGGCCTAGTAAAAGGTACTCTTGTTACTATTTCTGCTGAAGGCCCACAAGCTCAGCAAGCTGTAGACCACCTAGTTGCTCTAATGGACCAACTACACTAA
VP0796	1	hypothetical protein	GTGGTCAAATCAATTTTTCGTCTAAAAAAGCCCCGTTCAGGGGCTTTTTTGTTGATCCCTGCCCTACCTTTGGTAATATCAGGGTGTTTTATTTCTAGCTTCAAAATAAAGAAGCAGAACACAAAAAGGTTTCAAAGTAATTGCGCACGCAAACAGTTGCGTAGTTACCAAACTTTTGACTAG
VP0797	1	cysteine synthase A	ATGAGCAAAATCTACGAAGATAACTCTCTTACCATTGGTAATACGCCCCTAGTTCGCCTAAACAAAGTGAGCAAAGGTAACGTTCTAGCGAAAATTGAAGCACGCAACCCAAGCTTCAGCGTTAAGTGCCGTATCGGTGCAAACATGATTTGGGAAGCAGAAAAAGCTGGCACTTTAAAGCCAGGAGTAGAACTAGTAGAACCAACCAGTGGTAACACAGGTATCGCATTAGCGTTCGTAGCAGCCGCTCGCGGTTACAAATTGACTCTAACTATGCCTGAATCAATGAGCCTTGAGCGCCGCAAGCTACTTAAAGCACTAGGCGCAAACCTTGAGCTAACTGAAGCAGCGAAAGGCATGAAAGGCGCAATTGCTAAAGCAGAAGAGATCGTAGCAAGC…
VP0798	1	sulfate transport protein CysZ	ATGAAGATTAACAATCAGCAACGAACCGGATTCGGTTACTTCCTATACGGAATTCAATTGGCGCTCTCTCCAGAGATAAGACGTTTTGTCGTGTTACCACTTTTAGCAAATATTATTCTCGTGGGTGGGGCTATCTTCTATCTATTCTCCCACTTGAACATGTGGATTGAAGGTTGGATTGGACAGTTACCAGAGTTTCTCTCTTGGCTCACGTATATCTTGTGGCCCCTACTTGCTCTAACGATACTGGCCACCTTCTCTTATTTCTTTAGCACGTTAGCCAACTTTATTGCCGCTCCCTTCAACGGGCTGTTAGCAGAAAAAGTTGAAGAGACGCTAACCGGAAAAAAAATTAATGACGACGGCTTTACGGCTGTTCTAAAAGATGTGCCTCGCGTA…
VP0802	1	hypothetical protein	ATGGACAAATTTTTTAAGGTTTCAGCGTTAACTGCAGCAATGTTTGGTGTTGTTGCTGTTGCTCCAGCTACTGCATCGACTGAGAGTGCAGCGGGTGGTGAATACGTAGAGAAAGTGAACGAATTTATGCATGACTCTAGTCTTAATGCAATGTTCTTAGTTGACACTCGTTCACGTACACGTACTACAGGTAAACCTGGTGGTGAGAACGGTGACCGTTGGAGCCGTCTAAACTACTCTTCTTACAACGCTATCCTAGACTTCACTTCTGGCTACCACGATGGTTGGGTTGGTGCAGATGTTGCGGCTTACTACTCTGGTGATCTTTACAACGACAGCCTTTACAACTCAAACGAAGGCTACCTATGTAACGAAATCTCAACCTGTAACAACCTAGAC…
VP0804	1	hypothetical protein	ATGGACTTGTTCAACCTGCTTGATGGCATAACATTTTGGCACTGGCTTGCATTCGGCTTTGTGCTGCTTGCCGTTGAGCTACTTGGTACAGCGGGTTACTTTCTGTGGTTGGGGTTATCGGCGTTATTAGTGGGAGCGTTATTGGCAGTGCTCCCTTTCGGCTGGCAACTTCAATGGTTATCTTTCGCGACTTTCAGTTTGCTGACAACTTGGTTATGGTGGCGACGCCAGTGGTCAAGAGACAAACAAGATGATCAAACAAGAGATCTCAACCAAAAGTACAAGCAGTTGATTGGCCGCAGCGTGATACTTGAGGAAGATTTTTCAATTGGGTTAAACAGAATTCGCATCGCCGATACCACCTGGTCTGCACAGTGTGAGCAAAATATCCGAGCTGGT…
VP0806	1	hypothetical protein	ATGCAATCCCCATTTATCGTTGAGTTAACAGAACAGAATTTTAGAGAAGTGCTTGAAGGATCAATGAACACGCCCGTTCTGATTCATTTTTGGGCCAACGCTCAACCAGAAAGCGCACAAGTGCTACCTGAGTTGCAAGCTCTCACTCAACAGTACAATGGTGCTTTTACATTGGCTCTGCTGAACTGTGAAGATCAACCAGCGCTTGCTTCCCAATTTGGTGTGCAAGTACTGCCAACAATCGCGTTGTTTGTTAATGGACAAGCGGTCGATGGCTTAGGCGGGCCTCAACCAATCGAAGCGATTGGCGCAATGCTACAAAAACATTTGCCAAGCCCTGACGAGCAACTATTGAAGCAAGTAAGCGAACTGCTTCAACAAGGCGAACATGCACAAGCT…
VP0807	1	hypothetical protein	ATGACATTAAATCAGCTGAACTGGCTTAGTGTGGGTGTAGTGTTGACGATGTTCATCCTATTTTGA
VP0808	1	short chain dehydrogenase	ATGAATAAATCCATCCTCATTACGGGTTGCTCAACGGGCATCGGGTACGTTTGTGCTCATGCACTCCATAAACAAGGCTTTCACGTCATCGCCTCTTGTAGAAAGCTCGATGACGTTCAACGACTCCAATCAGAAGGGTTAACCTGTATCCAGCTCGACCTCGACGACCCAATAAGCATCACTAGTGGCGCAAAACAAGCGATTGAATTGGCTCAAGGCCAGCTTTATGCCCTGTTCAATAACGGCGCATATGGTCAGCCCGGTGCATTAGAAGATCTGCCTACCGAAGCATTGAAAGCGCAATTTCAAACCAACTTTTTTGGTTGGCACCAATTGGTTCAAGAGGTACTACCCACTATGCGTGCTCAAGGTGAAGGTCGCATTATTCAAAACAGCTCC…
VP0809	1	sugar nucleotide epimerase	ATGAAGATATTACTTACAGGTGGAACTGGGTTTATAGGGTCTGAGTTACTCAAACTGCTCACCACTCATCAGATAGTGTTACTGACCCGCTCGCCAGACCAAGCCAAACAGCACTTGCAGTACGCTGATTTAGGTAATATCGAGTACCTTGCTTCTCTTGATGAACTCGCCGATCTCAACAACATAGATGCCGTCATCAACCTCGCAGGAGAACCAATCGCAGACAAGCGTTGGACGGATCAGCAAAAAGAGAAAATTTGCGACAGTCGCTGGAAAATTACCGAGCAAATTGTTGAGCTGATTCACGCCAGTACCGAACCGCCTTCTGTGTTTCTTAGTGGATCTGCAGTGGGTTATTACGGCGACCAGCAGGATCATCCGTTCGATGAGTGTCTTCAT…
VP0810	1	PTS system mannose-specific, factor IIC	ATGGAAGCACTCACTGCTTTGTTCCGCGCTCTGTTTAACAGTGCCCGCGATCTTCTTCCTATTGTGATTGTTATTACCTTCTTCCAATTGGTGGTTCTGCAAGAGCCTTTACCTAACTTGGTCTCGATTCTTTTTGGTTTGTTGTTGGTCATTTTAGGCCTGACGTTTTTTATTTTCGGGCTAGAACTCGGCTTGTTCCCCATTGGCGAAAATATGGCACAAGCCTTTGCTCGAAAGGGCAGTGTGTTTTGGTTATTGATTTTTGCGTTTTGCTTGGGGTTTGGAACCACTATCGCAGAGCCAGCATTGACTGCTGTTGCAGAAGAGGCCTCAGAGGTGGCGGCTGAAGGCGGGATGATCCCTAATTCCGAACAATCCATGACGGAGTATGGCGTTGGC…
VP0812	1	hypothetical protein	ATGATTTCATTCGAACATTTCTTAGATACGTTGCTGTCCACCATTCGTGATGTGATCCCGATTGCGGCGATTATTTTTGGCTTTCAATTGGCTGTGCTGCGCCGCCCTGTGAACAATCTCAAAAAAGTGTTGCTCGGTTTTGCGTATGTCATTGTTGGGTTATCGTTGTTTTTACTCGGTTTGGAGATGGCATTGTTTCCGTTGGGCGAAACAATGGCGGTGCAGTTGACCGCTCCTGAATTCGTCCGAGAGTTTAAAGTCTCTATTGGGCAGGCGTTAGAGTGGGTCGACTATTATTGGGTGTACACCTTTGCTTTTTTTATCGGCTTTAGTACGACCATCGCTGAGCCATCTTTGATTGCAGTGGCCATCAAAGCCAATCAAGTGTCTGGTGGCAGT…
VP0814	1	hypothetical protein	ATGAGTAATCAAACGATAGTACGAGTAAGGGATGTCATGGCTGCTACTTACGTTATGGTAGATGGACTGATGACCGTATACGAAGGCATTACTCTAGCAAAGAAGTATCAAGTGAAAGCGCTGGTGGTCAAAAAGCGCGATGACAACGACGAATACGGCATTGTGCTAATGAATGATATTGCGAAGAAAGTGTTGGCAAATAACCGTGCCCCTCAGCGCACCAATATCTACGAAATCATGACTAAGCCTGCTTTGTGTGTCGATCCTGATATGAACGTTAAATACTGTGCTCGTCTGTTTGAGCGATTTGGGATCAGCCGCGCGCCCGTGATTGAAGATGGCGAAGTGATCGGCATGGTGAGTTACAACAATATCGTGATTAATGGCATGGTCAGAGAG…
VP0815	1	hypothetical protein	ATGCCTTTAGTCTCTTGCCCTGTGTGTGAGAAACAAATATCGAAACGTGCTCACACATGTCCAGGGTGTGGGGAACCGGACCCGTTACACCATTTAGCGAAGTCGAAGTTCATTTCGATGGTTTTTTGGACATTAGTTTTAGTCGGTGCCGGATATTTTGCTTGGTTCCATTTGCTACCAATGCTGATTGAGACTGTGCGTCATCAGTAA
VP0816	1	phosphodiesterase	GTGAAACTATTTTTTGCCTCAGACCTGCATGGCTCTTTGCCAGCAACCGAAGAAACCATCAAGTTATTCCTAGCATCAGGTGCAAAGCATTTGGTGTTGTTGGGTGACACGTTGAACCACGGACCACGCAACCCGATTCCGGAAGGGTATAACCCGCCCCAAGTGGCGGAGCTTCTCAACCAATACAGTCAGCAAATCATCTCCGTACGCGGTAACTGTGACAGCGAAGTAGATCAAATGCTGCTGAACTTCCCAATGATGATGGATTACGCGTGGGTATTGCTAGAGTCTGGTAAGCGAATCTTTTTGACGCATGGCCATTTGTACAACAGCGATAAAAGACCGCCTTTGCGAGAGGGTGACATCATCGCTCATGGTCATACGCATGTTCCCGTAGCC…
VP0817	1	selenoprotein W-like protein	ATGGATAAAGCAATCATTGATATTTATTACTGCCGCCAGTGCAACTGGATGTTGCGTTCGACTTGGCTATCGCAAGAGTTGCTGCATACTTTTAGCGAAGAAATCGACACCATCAGTTTGCATCCAGACACAGGTGGTCGCTTCGAGATTTTCTGCAATGGCCAGCAAATTTGGGAACGTAAGAAGGACGGCGGTTTTCCTGAGGCAAAAGTACTAAAACAGCGCGTAAGAGACATTATCGACCCAGAGCGCGATCTCGGTCATTCCGATACAAAATAA
VP0818	1	hypothetical protein	ATGGATTGGTTAGACACTTTCACTCTCTTTTTCGGCTCGCTCGTTGCAAATACGTTGGCATCTCTTTCTGGTGGCGGCGCCGGTTTGCTACAGTTTCCTCTACTTATTTTTCTTGGCTTACCGTTCTCCGTTGCACTAGGCACTCATAAAGTGGCTTCTGTTGCTTTAGGCTTGGGCGCTGCAAGCACTCACCTCAAAGCCGGCACAATTAAATTACCCATCGCCCTTTATTTGATTTTTGTTGGCAGTATAGGTGTTGTGATTGGCGCAAACCTCATCGTTCATATCTCTGATGGTATTGCGGAAAAGATGCTAGGCAGTATGATTCTGGCACTCGGTATTTATTCCCGCTTGAAAAAGCAGCTGGGGCAAATCGAAATCATTAAGCGTCGCAATCAA…
VP0819	1	ToxS protein	ATGAAGATTAAAGTAGCATCTGCGGTTTTGGCCGTATCTATCCTTTTCAGTGGTTGGTTGTACTGGGGCAGTGACCTTAAAGTTGAGCAAGTGCTTACATCAAATGAATGGCAGTCAACCATGGTGACTGTGATTACTGATAACTTGCCAGACGATACTGTAGGCCCGTTACGTCGTGTGAATGTGGAGTCGAACGTTAAGTACCTACCGAATGGCGATTACATTCGCGTGGCAAACATCAAACTGTTCGCACAAGGCTCGACGGCTGAATCGACAATTAATATTTCAGAGAAAGGTCGCTGGGAAGTGAGTGATAACTATCTGCTTGTTTCTCCTTCTGAGTTCAAAGATATTTCTTCTTCTCAATCCAAGGATTTTTCTGAAGCGCAACTACGCTTA…
VP0820	1	ToxR protein	ATGACTAACATCGGCACCAAATTTCTACTTGCTCAAAGGTTTACCTTTGATCCAAATAGTAATTCGCTCGCTGACCAACAAAGCGGCAACGAAGTTGTACGATTAGGAAGCAACGAAAGCCGTATACTCCTGATGTTGGCGGAGAGACCAAACGAAGTTTTAACCCGTAACGAGCTTCACGAGTTTGTTTGGCGTGAGCAAGGTTTTGAGGTGGATGACTCAAGCCTGACTCAAGCGATTTCTACTCTGCGTAAGATGTTGAAGGATTCAACCAAATCTCCAGAGTTTGTTAAAACCGTTCCAAAACGAGGCTATCAACTCATTTGTACTGTTGAACGCCTAAGCCCGCTTTCTTCAGACTCAAGCTCAATTGAAGTTGAAGAGCCAGCTTCTGATAAC…
VP0821	1	heat shock protein 90	ATGAGCGAAACCGTATCTCAAAATAAAGAAACTCGTGGTTTTCAATCAGAAGTAAAACAACTACTTCATTTAATGATCCATTCTCTTTATTCCAATAAAGAGATCTTTTTGCGCGAGCTGATTTCTAACGCATCAGATGCATCAGACAAATTGCGTTTTCAGGCACTTTCGAATCCAGATTTATATGAAGGTAACGCAGATCTTGGCGTTAAGCTGTCATTTGATGAAAGTGCAAATACCTTAACGATTTCTGATAACGGTATCGGTATGAGCCGCAATGACGTTATCGAACATTTAGGCACCATAGCAAAATCAGGCACCGCGGAATTCTTCTCAAAGCTTTCAGAAGAGCAAAGCAAAGACTCGCAATTGATCGGTCAATTTGGTGTTGGCTTCTAC…
VP0822	1	adenylate kinase	ATGCGCATCATTCTTCTAGGTGCTCCAGGTGCAGGTAAAGGCACACAAGCAAACTTCATCATGGATAAATACGGTATTCCACAAATCTCTACTGGTGATATGCTTCGTGCTGCTATCAAAGCAGGTACAGAACTTGGCAAACAAGCTAAAGCTGTTATCGACGCTGGTCAGCTAGTTTCTGATGAAATCATCCTTGGTCTTATCAAAGAGCGTATCGCTCAAGACGATTGTGAGAAAGGTTTCCTACTAGATGGTTTCCCACGCACTATTCCTCAGGCTGATGGCCTAAAAGAAATGGGCGTTGAAGTAGATTACGTTATCGAATTCGACGTAGCTGACGATGTGATCGTTGAGCGTATGGCTGGTCGTCGTGCTCACCTTCCTTCAGGTCGTACTTAC…
VP0823	1	ferrochelatase	ATGCAAACTAAAAATAAACAAGGTGTGTTACTGGTTAACCTAGGAACACCTGATGAACCTACCGCTCCAGCGGTTAAGCGCTTCTTAAGTCAGTTTCTTCATGATCATCGTGTAGTCGATATGACACGATGGCTTTGGTGTCCAATTTTACATGGTGTGATTCTTCCAATACGCTCGCCAAAGGTCGCTAAGTTGTATGAATCGGTATGGATGGAAGAGGGCTCACCTTTAATGGTGTATTCCAAACGCCAGGCAAAGAAACTTGCTCAGCATCTTGATATGCCTGTGGAACTCGGCATGACTTATGGCAACCCAAGCCTTCAATCTGGTTTTGAAGCTCTTATCGCTCAAGGTGTGGAAGAGGTTATTGTGCTACCGTTGTACCCACAATATTCTGGG…
VP0824	1	permease	ATGTCAAACCAACATCAATATTTCGGTCACCCTCGTGGCTTGTTCTTATTGTTCGGCACTGAACTCTGGGAACGCTTTTCCTACTACGCAATGCGTGCCATTCTAGTACTCTACTTAACTGATACCACAATGAATGGTGGTTTGGGCTGGTCAACGAAAGACGCGCTCGACCTTTATGGCATTTACACCGGCCTTGTTTACATTACCCCATTGATTGGTGGTTACCTTGCCGATAACTACCTTGGCCAACGCCGCTCAATTTTGCTTGGTGGTGCATTAATGGCTATCGGCCAGTTCACACTGGCACTTCCGGCTGACGCACTAGGCTTCGGAGCACTTCACACTTTCTATTTAGGTCTTGCTCTGCTTATTTGTGGTAACGGTCTATTCAAGCCAAAT…
VP0825	1	transcriptional activator RfaH	ATGAAACGTTGGTATTTACTTTATTGTAAGCGTGGAGAACAAATAAGGGCTAAGCAGCATCTTGAAAATCAAGGTGTTGAGTGCTTCTACCCAACTGTAGAAGTCGAAAAAATCTTGCGCGGTAAGCGACAAAAGGTCGAAGAACCGTTGTTTCCTTGTTATGTATTTGCACGTTTTGATTATGAACAAGGCCCGAACTTTACGTCGGTTCGGTCGACGCGCGGTGTTGTCGACTTTGTTCGATTTGGTGCCCAACCAAAAGAAGTTCAAGGCGATCTTGTGTTTGAGTTGAAGCAGCTAGAGAAATGCTGCACAGAAAAAAACATATCCGAATGCATGCCTAAACCAGGTGATCAGGTTCGTGTTAAGAGCGGACAATTTGCAGGTATTGATGCCATT…
VP0826	1	asparagine synthetase B	ATGTGTTCAGTATTTGGGATTTTAGACATTAAAAGTGATGCAGCGGCACTGCGTCCTATCGCGTTAGAAATGTCGAAAAAGCTTCGTCACCGTGGCCCTGACTGGTCTGGTATCTACTCTTCAGAAAGAGCAATCCTAGCTCACGAGCGCTTGGCTATCGTTGGTCTAAATAGCGGTGCTCAACCACTATACAGCCCTGATAAAAAACTAATCCTTGCCGTTAACGGTGAGATCTACAACCACAAAGAGATTCGCGCTCGCTACGAAGGCAAGTACGAATTCCAAACAGACTCTGACTGTGAAGTTATTTTAGCACTGTATCAAGACATGGGTGCTGATCTTCTTGAAGAGCTAAACGGTATTTTTGCTTTCGTACTGTACGATGAAGAAAAAGATGAG…
VP0827	1	glutathione-regulated potassium-efflux system protein KefB	ATGGAAATTATTCTAATTACAACGGCTTTTTTAGCAGGCTTCATCGCGCTCAAATGCAACCTTCCACCTCTAGTCGGTTTTCTACTAGCAGGTTTTGGCTTACATGCCTTTGGCTATCAAAGTAATGACGTTATTGTCACTCTGGCTGATCTCGGCGTTACTCTTTTGCTTTTTACTATTGGCTTAAAGCTCGATGTAAAAACATTGCTTTCCAAAGAAATTTGGGGCGGTGCAACAGCGCACAATATTCTTTCAACCGTTTTTTTTGCCCTTGCGTTGTCAGGACTAAAACTGCTTGGATTAACGTCCCTTGCAAGTATGGAAAGCGGGCAGATATTGCTCCTAGCCTTTGCACTTTCCTTCTCTAGCACTGTTTTCGCGGTAAAAACACTGCAGGAA…
VP0828	1	N-acetylglucosamine repressor	ATGAATGGCGGACAGATTGGTAATGTAGATTTAGTAAAACAGCTTAACAGCGCTGCGGTATACAGGCTGATTGATCAGCAAGGTCCTATCTCCCGAATTCAAGTCGCGGATGTTAGCCAGCTCGCTCCAGCGAGTGTTACCAAAATCACCCGTCAACTATTGGAACGCGGCCTCATTAAAGAGGTCGCCCAACAAGCTTCAACAGGTGGTCGTCGAGCAATCTCATTGACCACTGAAGTGAAGCCTTTTCACTCTATCGCCGTTCGTTTGGGTCGAGACTACGTTCAATTCTGTCTCTATGACTTAGGCGGCACTGCACTGGCAGAAGATCAACACGAACTTCACTACACCAACCAAGCTGATTTGATTGCAGGTCTTATTGATTTATTAAAAGACTTC…
VP0829	1	N-acetylglucosamine-6-phosphate deacetylase	ATGTACGCGCTAAGTAACTGTAAAATCTATACCGGTAGTGATGTTCTTACCGATCATGCGGTCATCGTTGAAAACGATCTAATTCAATCCATTGTGCCCGTTGCTGAACTACCGAAAGGCATTGAAGTAAAAGATCTGAATGGAGCTAACTTAAGTCCTGGTTTTATCGACCTGCAACTGAACGGTTGTGGCGGCGTCATGTTGAACGATGCTATCACAGCAGAAACGATGCAAATCATGCACGAAGCAAACCTAAAGTCGGGTTGTACCAGCTTCCTTCCTACGCTGATCACTTCTTCTGATGAAGATATGCGCGCGGCAATCTCCGCAGCTCGCGAATATCACAAAAAATACCAAAACCAATCGCTTGGCTTACATCTTGAAGGCCCATACCTTAAC…
VP0831	1	PTS system N-acetylglucosamine-specific transporter subunit IIABC	GTGAATATTCTCGGATACGCGCAGAAGTTAGGTAAAGCTCTTATGCTTCCTATCGCGACTTTGCCAATCGCAGGCTTGTTACTGCGCTTGGGCCAACCTGATGTATTTGACATCGCGTTTATGGCACAAGCCGGTAACTCAATCTTCTCTAACCTTCCATTGTTATTTGGTCTAGGTATCGCGATCGGCTTATCAAAAGACGGTCAAGGTGCTGCAGGTCTTGCTGGTGCGGTTGCGTACTTCGTACTTACTGCGACAGCGTCAACAATCGATGCGTCAGTTAACATGTCATTCTTCGGTGGTATCATCGCAGGTATCATTGCTGGCCATTCTTACAACGCTTTCCATGCTACACGTCTTCCTGAGTGGCTAGCATTCTTCTCTGGTAAGCGCCTAGTG…
VP0832	1	glutaminyl-tRNA synthetase	ATGAGTGAAGCTGATGCTCGTCCATCAAACTTTATTCGCCAGATCATTGATAAGGATCTAGCGGATGGCAAACACACTAGCGTGCATACTCGATTCCCGCCGGAGCCAAATGGCTACCTGCACATCGGTCATGCTAAGTCTATCTGTTTGAACTTCGGTATTGCTCAGGACTACCAGGGTCAATGTAACTTACGTTTCGACGATACAAACCCTGAAAAAGAAGACATCGAATACGTTGAGTCTATCAAGAAAGATGTAAACTGGTTAGGCTTCGAGTGGGATGGTGAAGTATGTTACTCATCAAACTACTTCGACAAGCTTTACGAATATGCAATTGAATTGATTAACAAAGGCTTAGCGTACGTAGATGAGCTAAGTCCAGAGCAGATTCGTGAGTAC…
VP0833	1	ferric uptake regulator	ATGTCAGATAATAATCAGGCGCTGAAGGATGCGGGTCTAAAAGTTACCCTTCCAAGGCTAAAAATTCTAGAAGTACTTCAGCAGCCAGACTGCCAGCACATCAGTGCTGAAGATTTGTACAAAAAGCTGATTGATCTAGGTGAAGAGATAGGTCTAGCAACTGTTTATCGCGTTCTAAACCAATTCGACGATGCAGGTATTGTTACTCGTCACCACTTTGAAGGTGGCAAGTCAGTCTTCGAATTGTCAACTCAACATCACCACGACCACCTAGTATGTCTAGACTGTGGTGAAGTAATTGAGTTTTCTGACGATATCATTGAAGAGCGCCAACGCGAAATCGCAGCTAAGTACAATGTGACGCTAACAAACCACAGCTTATACCTATACGGTAAATGC…
VP0834	1	hypothetical protein	ATGAATAAGCGACTCGCGAAGATTTATAAACCAGGGATTGTGAAATTTGCATTGAATGTATGGCCACCATTTTGGGGGGCCGGAATTAAAATCTTACATATTTCTGAAGACTTCCGAACGGTTAAAGTTCGTTTGAAACTTCGCTGGTGGAACAAAAATGCCAATCGTACGCAGTATGGAGGCAGTATTTTTTCCTTAACAGATCCCATTTACTCTCTCATGTTGATGGGTATTCTACGTGAAGAGTATTACGTGTGGGATAAAGAGGCGAGCATCAACTTTATCAAGCCAGGACAAAGTGATTTGTTTGCTGAGTTTGAGATCACGGATGGTATGCTAGACGAGATCTATCAGATGACTCGAAACGGCGAAAAGTGCTTTCCTGAATTCATTACGCAT…
VP0835	1	flavodoxin FldA	ATGGCAAGTGTAGGTATCTTCTTCGGTAGCGACACAGGTAATACTGAAGCCGTTGCAAAGATGATTCAAAAGCAACTAGGCAAACATCTAGTTCACGTTCAAGACATCGCGAAAAGCAGCAAAGAAGACATTGATAACTTTGATCTTCTTCTTCTAGGTATCCCTACTTGGTACTACGGTGAAGCACAATGTGATTGGGATGATTTCTTCCCTGAACTTGAGCAGATCGATTTCTCTACTAAGCTAGTGGCTATCTTCGGCTGTGGCGACCAAGAAGACTACGCAGAATACTTCTGCGATGCGATGGGTACAGTGCGTGACATCGTTGAGTCTAAAGGCGGCACAATTCTTGGTCATACTTCAACTGAAGGCTACGAGTTTGAAGCTTCAAAAGCACTT…
VP0836	1	hypothetical protein	ATGCTTTACGACTATATGGATATGCTCGAGTCTATTGGGCTCGATCTTCTTTTTGCTGCTATCTTCTTTTTCATCGGGATGGCAATAAAAGATGTGCTAAAGCAAGGCAATGTACCTGTTTTTGGTCGTCGTATTGTATGGTTAGTCCTTTTCCTAGGCTGTGCTGGCTTTATTGCAAAAGGCATTATTCAGCTCACTTGGGAAGGCTCGGGGTTAGGTTAA
VP0837	1	esterase/lipase YbfF	ATGTCAGCATTACTCAACTATAAGCAGGAAGGCCAAGGCCAAACAGTTGTTTTGATTCACGGATTGTTTGGTAGTTTAAGTAATCTGGGCCTATTGGCTCGTGATCTTGTTGAAGATCACTCAGTGATCAGTATCGACCTACGCAATCACGGTCTCTCTTTCCACTCTGATACTCATAACTACACTGACATGGCACAAGATGTCGCGACGCTTCTTCAGCACTTAAACGTTGAGCCATCGATAATCGTCGGCCATTCAATGGGCGGTAAAGTCGCGATGAAACTCGCTGATATAGCACCAAATCTTGTGAAACAGTTGGTCGTATTGGACATGGCTCCAGTAGCTTACCAGACCAATCGTCACAACAACGTATTTGATGGTTTGCTGGCCGTTATCAAA…
VP0840	1	hypothetical protein	ATGAATCAACTGCAACGTCTTTATCAATGGATCACCTCTTCTCCTCCTCTTTTTCAGTTGCTCCCCCCTTTTGCTACATTGGAAGACTTATCGATTAAACCTCTGGATGAATCTGAAGAGTACCAAGGGAACCCGAGACTGGGTTTTTTGTATCAGCATTTATGTACCGCTGCACTTGCTAATTCAGAACAATATGAAATTCTTGCAGAAGAAATTCAACTCAACGATAGCGACGGAAAAACCATTGGTGCGATAGATCTCATACTCAAAAATAGAACATTGGACCAACTAGAACATTGGGAAGTAGCGATTAAGTTTTATCTTTTACATGAAGGTGTTTGGTATGGCCCTAACGCGCACGATCAATTGCATACAAAACTGGATAGAATGCTCTCCCAC…
VP0841	1	hypothetical protein	ATGAATAATTTACAGTTAGAAAAGATTCTCAACAGCAAACTCTCGCCCGAGTTTATTAAAGATTACGCGCCAAATGGCTTACAGGTTGAAGGTTGTCCACAGATCAAGCGCGTAGTTACTGGAGTAACTGCTTCTCAAGCATTAATTGATAAAGCGATTGAACTCAGAGCCGATGCGTTATTGGTCCACCATGGTTATTTTTGGAAAGGGGAGCCAGAACCCATTCGCGGTATGAAAGGTAAGCGCATTCGTAGCCTAATAAAAAGTGACATTAATCTGTATGGCTACCATCTACCGCTCGACATTCATCCTGAACTTGGTAACAACGCAGAGCTTGCTCGTCTTCTTGATATTGAAATCGACGGTGGGTTAGAAGGTCATCCGCAGTCTGTCGCCCTA…
VP0842	1	type II citrate synthase	ATGGCGGATAAGAAAGCGACCCTTCATGTTGAAGGTCAAGCGCCAATCGAACTGCCAATTATGGACGGTACGCTAGGTACACCTGTAATTGACGTTCGTAAACTGGGAGCCAATGGTTACTTTACTTTTGACCCAGGTTTTCTTGCCACTGCATCTTGTGAATCATCAATCACTTACATCGATGGCGGCAAAGGTATTCTTTTGCACCGCGGTTACCCGATTGATCAATTAGCCAATAACGCAGATTACCTAGAAGTATGTTACATCCTTCTTTACGGTGAAGCCCCTACCCGAGAACAATACGAGCAATTCAAAACGACAGTTACTCGTCACACAATGGTACACGAGCAAATCGCAAGCTTCTTCCATGGCTTCCGTCGTGATGCTCACCCAATGGCA…
VP0845	1	succinate dehydrogenase flavoprotein subunit	GTGTCTATTCCAGTTCGTGAGTTTGATGCCGTAGTAATCGGCGCTGGTGGTGCAGGTATGCGCGCTGCACTACAAATTTCGGAACAAGGCCTTTCTTGTGCTTTGTTGTCTAAAGTATTCCCAACCCGTTCTCATACTGTATCTGCTCAAGGCGGTATCACAGTTGCGCTTGGTAACTCGCATAAGGACGATTGGCAATGGCACATGTACGACACAGTAAAAGGTTCTGATTACATTGGTGACCAGAACGCGATTGAATACATGTGTAAAAATGGTCCTGAGTCAGTTATCGAGCTAGAAAAAATGGGTCTTCCATTCTCTCGTTTTGATAACGGTACTATCTACCAACGTCCATTCGGCGGTCAGTCAAAAGAGTTTGGTGGTGAGCAGGCGGCGCGC…
VP0846	1	succinate dehydrogenase iron-sulfur subunit	ATGAAACTGAACTTCTCTTTGTACCGTTACAACCCGGACGTAGATACTAAGCCTTACATGAAAGAGTACACACTTGAGGTAGACGAAGGCTCAGACATGATGGTGCTTGATGCATTGATTCTGCTAAAAGAGCAAGATCCAAGCATCGCATTCCGTCGTTCTTGTCGTGAAGGTGTGTGTGGTTCTGATGGTTTGAACATGAACGGCAAAAATGGTCTGGCATGTATCACTCCATTATCGGCTCTACAAGGTGACAAGATCGTCATTCGTCCTCTACCGGGTCTACCTGTAGTACGCGATCTTATCGTTGACATGACGCAGTTCTATGATAACTATGCGAAAGTTAAGCCTTTCTTAATTGATGACGGTGCTCTACCGCCATCACGCGAGAACCTGCAA…
VP0847	1	2-oxoglutarate dehydrogenase E1	ATGCACAACGGCGTGATGAAGGCATGGCTCGAGTCTTCACACTTGGCTGGCGCCAATGCAACGTATGTAGAGGACCTCTACGAACTGTATCTAAGTGATCCCGATCTGGTAAGTGAGGAGTGGAAACGTGTTTTTGAGGGCTTGCCTAAGCCATCAGAAGAAGTGGCAGAACAGCCGCATTCACGTGTCCGTGACTACTTCCGACGACTCGCTAGAGAAACAAAGCATTACAATGTCCAAGTTAGTGATCCAGATGTCGATGCAAAACAAGTAAAAGTTCTACAGCTTATCAACGCATACCGCTTCCGCGGACACGAGGCTGCAGAATTGGATCCACTAGGTCTGTGGCAACGTCCACCTGTGGCGGAGCTAGACCCAGCATTTCATAATCTTACCGAA…
VP0850	1	succinyl-CoA synthetase subunit alpha	ATGTCTGTATTAATTAACAAAGACACTAAAGTAATCTGTCAGGGTTTCACTGGTGGTCAAGGTACTTTCCACTCAGAGCAAGCTATCGCATACGGTACGCAAATGGTTGGTGGTGTGTCTCCAGGTAAAGGTGGCCAAATTCACCTAGGCCTACCTGTATTCAACACAGTACGCGAAGCAGTAGAAGCGACTGGTGCAACTGCAACAGTAATCTACGTTCCAGCACCTTTCTGTAAAGATGCAATCCTAGAAGCGATTGATGCGGGTATCGAGCTAATCGTAACCATCACTGAAGGTATTCCTACAACAGATATGATCGACGTGAAAGTGAAGCTAGAAGAAACTGGCGTTCGTATGATCGGTCCTAACTGTCCGGGTGTTATCACTCCTGATGAGTGT…
VP0853	1	zinc ABC transporter periplasmic zinc-binding protein	ATGAAAAGAGCTTTAATTCTTGCTGCTTCAGCAATGTTAACCTTGCCAGCGCAGGCGATAACAGTACTTACAAGCATTAAACCGATCCAACTGATGGTGACTGAACTGACGGAAGGCGTCACTACTCCTGAAGTGCTAGTTCAGTCAAACGCATCACCACACGATTATTCGCTGCGACCTTCTGATGTAAAAAAAGTCGCGTCTGCGGATGTGGTGATTTGGTATGGTCATGATTTGGAACCGTTTCTTGAAAAAGTCGTATCAAATAGATCTAGTACACTGACGCTAAGCGAAATACCAAATCTAGCGCTTCGTGAGTTTGATAGTGCGCATTCGCATGATCACGACGGTCATGACCACGGTAGCCACGACCCGCACTTTTGGTTGGGTATTAAACCG…
VP0854	1	AraC family transcriptional regulator	TTGATATATAAGGTTTTCGTCTTGCTTCGCCAACTTGTCCTGATTTTCTGGGGACTCTTCATATCATCTCAAGCATTTGCGCTGAACAACGCGAATGCCATCTTTTACCCTTTGCCTACTCAGGTTAAGGGCACTTTTATTGCTGCGAAAAAATTGTTCTTGGGCGAGCAAGGTGGGCTATGGATTCATGATGTACATGGCCGCGTTCTTTTTTATGACGGCCAGAATGTTCTGCCAAAATCAGGCAGTTTTTTGCAAACGACTGCAAAGCAGCTTGCGTATCATCAAGGGTCATTCTGGACCTTTGTCGAAAATGAGGTTTATCAGACCTACCCAAACAAAGAAAGGCGGTTGGTCTTTAGCCTTAACCCCGGGTCGCAAATTAGAAAAATAGGTTCA…
VP0857	1	ferrous iron transport protein A	ATGAAATTATCAGAAATTAAACCTGGCGATACGGTGACAATTCGTTTGTTAGATGGTCTTTCATCAGATATTAGAAAAAAGCTTATGGTAATGGGGCTACTTCCGAACACAGAAGTTAAGGTGATCAGACGCGCGCCGATGGGAGACCCGCTACAAGTTGAGGTACGCGGTGTATCTGTTGCATTAAGAGAAACCATTGCTCAAAAAATTGAAGTGGAGCGAGTGTAA
VP0861	1	arginyl-tRNA synthetase	GTGAATATCCAAGCACTTATTAATGACAAAGTATCTCAGGCTCTAGAAGCCGCTGGCGCACCTGCAGGAAGCCCTGCTGCTGTTCGTCAATCAGCAAAGCCACAATTTGGTGACTACCAAGCAAACGGCGTAATGGGCGTTGCTAAAAAACTGGGTACTAACCCTCGAGAATTTGCACAGAAAGTACTGGATGTTCTAGACCTAGATGGTATTGCGAGCAAAACAGAAATCGCTGGCCCTGGTTTCATCAACATTTTCCTAAGCGAAGAGTTCCTTGCGAAACAAGCTGACGCAGCACTGGCTGACTCACGCCTTGGCGTTGCAGCTGAAGAAGCTCAAACTATCGTTGCTGACTACTCAGCACCAAACGTTGCAAAAGAAATGCACGTTGGTCACCTA…
VP0862	1	hypothetical protein	GTGGCTCTCTTTTGGGGCGATTTATCTCTTTACTCTGAGCGCAATAGTAAACGCAAACAAAGTGACATTTCCATTCAATCGAAAAAGTAA
VP0865	1	ATP-dependent helicase DinG	ATGATCGCAAAAACATTTTCCTCTGATGGCGCTTTAGGTAAAGCGATTCCGGGTTTTCAGGCTCGTCAGCCACAAATAGACATGGCTGAAGCCGTCAGTAGTGCGATCAAAGAACAAAGTCAGTTGGTGGTAGAGGCCGGAACTGGTACCGGTAAAACATTTGCCTATCTTGTTCCAGCGCTGTTGAGTGGGAAGAAAGTCATCATCAGTACTGGCTCGAAAAACTTGCAAGAGCAGTTGTACCATCGTGACCTACCGTTGATGGTCAATGCGCTCGGTTTTTATGGTCAAGTGGCGTTATTGAAAGGGCGTTCCAACTATTTATGTTTGGATCGCTTAAGTCGCCAGATGGTAGAAAGCCACACCAACGAATCCGACCCAACATTGTTGACTCAATTG…
VP0866	1	hypothetical protein	ATGAGCGCAAAAATTCTTGCTATCGATACCGCAACTGAAAACTGTTCAGTTGCACTACTGGTTAATGACCAAGTGATTTCACGCAGCGAAGTGGCACCTCGTGACCACACGAAAAAAGTACTGCCAATGGTTGACGAAGTGCTGAAAGAAGCGGGTCTAACTCTACAAGACTTGGATGCACTAGCGTTTGGCCGTGGCCCTGGTAGCTTTACTGGTGTTCGTATCGGTATTGGCATCGCTCAAGGCCTAGCATTTGGTGCAGAACTGCCGATGATTGGTGTTTCAACATTGGCTGCGATGGCACAAGCAAGCTACCGCCTGCATGGTGCAACTGATGTCGCTGTAGCGATTGATGCGCGCATGAGCGAGGTTTACTGGGCACGTTATTCTCGCCAAGAA…
VP0867	1	hypothetical protein	ATGGCGTCGATTAATGGTTTACCTCCTTCACTGATACCCGGTACCAACCGTACCAATAAAGTGGGTAAAAAAGGGCAGGTAAAGAAAGCTCAAAATAAGCAGTCCGTTGGTCAACCTTCAAAGGTGGCAAACGCAGTCGCGCATTCCATAAAACAAGTTGATGAGTCCCAAATTCATCGTGCTCAAGTACAATATGATTTGCCGGAAGGTAATGCTCGCAAAGCCATGGAGCAGTACATGGATGTCATGAATCGAGCAAAAAAAGAGGAACTGGCTCAACTACTGGGTGTCGATATCTATGTATGA
VP0868	1	outer membrane lipoprotein Slp	ATGAAGGTTTTTGGACGGTTGTTTTTGGTTTTGGTTGCCGCTTTAGGCTTGTCTGCATGCAGCTCTCTTCCTGAAGAGTTGAACGCTAGTACGGAGCAAGTCGTTACCGACTATAAGGCCTTTGCTGAGTCTCAAGGAGAGCTCACGAATGATGTTCGCCTTGGCGGTATCATTGCGAAAGTGGACAACTTCAAAGACAAAACACGCCTAGAGATCGTCAATCTACCTATCAATAAATCGGGCAAACCTGATATTGACCAAGAGCCTACGGGTCGTTTCGCCGTGTATTTTGATGGCTACTTAGAACCCGTTGCATTTAGCCAAGGCCGTTTGGTGACCATTGTGGGTAAAGGGGCCGGTGAAGAAGAAGGCAAAATCGGAGAGCATGAGTACGTATTC…
VP0869	1	hypothetical protein	ATGCATGAGCGCCGATTTACTCTCCCAACGGGAGAAATGGCTGCCCTTGAAATAGGTAATGAAAAAACGGCTGACTTGTCAGTCGTTTTTCTTCATGGGTGGCTAGATAATGCCGGAAGCTTCAAAGCGTTGATGGAGCAAATTCATCAATTGAACCCGAAGCTGCATTTGTTAGCTGTCGACCATTTTGGCCACGGCTTATCCAGTCACAAATCCCGCGACAATTATTACCCTTTTCATGATTACATTGCCGATATGTATCAGTTATTGGACGAATTATCGCCAAACAGACTCATGTTAGTGGGGCATTCTCTTGGTGCTTTAATCGCAAGTTGCTATAGTGCAGCGTTTCCTGAACAGGTCGAAGCATTAGTGCAGATTGAAGGTACGGGCCCTTTA…
VP0870	1	long-chain-fatty-acid--CoA ligase	GTGGATAAACCATGGCTTTCACGTTATCCAAGTGACGTACCTGAAACCATCAATCCAGAGCAATATGAGTCTTTGGTAGAAATGTTCGAGCAGTCTGTACAAAAGTATGCAGACCAGCCAGCATTCATGAACATGGGCTCGGTGATGACCTTCCGCAAGTTGGAAGAGCGTAGCCGCGCATTTGCCGCTTACCTGCAAAACGAACTGAAATTGCAAAAGGGTGACCGTGTTGCTCTGATGATGCCAAACCTACTGCAATACCCAGTAGCGTTGTTTGGTATTTTGCGTGCAGGTTGTATCGCTGTAAACGTAAACCCTCTCTACACTCCTCGTGAACTTGAACACCAATTGAATGACTCTGGTGCCACGACGATTGTGATTGTGTCTAACTTTGCCAAT…
VP0871	1	ribonuclease D	ATGATAGAATGCCAGCGTTTTGCTGGCATTTTTTATAGCGAGAAGCATGTGAATTATCAGATTATTACTAAAAACAAAGACCTAGAACAAGTTTGTGCTCAAGCAAGAGACGCAGATGTCGTAATGCTGGATACCGAGTTCGTACGTATCAGGACTTTTTATCCGCAACTAGGTTTGATTCAGCTTTTCGACGGCAAGCACTTGTCCCTTATCGATCCGACAGAATTAACGGACATGACATCTTTCATCGAACTATTGAAAGATGCATCGGTACTTAAAGTGCTTCACGCCTGTGGCGAAGATTTAGAAGTATTCCAAAATGCATTTGGTTGTACGCCATTTCCAATGGTCGATACACAGTTAATGGCGGCGTTTCTTGGCCACGGGCTGTCAACAGGT…
VP0872	1	cell division topological specificity factor MinE	ATGTCATTATTAGAATTTTTCCGCCCGCAGAAAAAAACGTCTGCAAGTCTGGCGAAAGAGCGCTTACAAATCATCGTGGCTGAACGCCGCAGCCAAAATGACCCTGCGCCTTCGTACTTACCTCAGCTTAAAGAAGACATTCTGAAGGTGATCAGTAAATACGTAGACATTGACCCGAACATGGTTGATTTAACCTTTGAGCACAAGGATGACGACATTTCTGTACTTGAGCTCAACGTGAAACTGCCTGACGACGAGAAGTAA
VP0873	1	septum site-determining protein MinD	ATGGCACGCATTATTGTAGTAACGTCTGGTAAAGGTGGCGTTGGTAAAACCACTTCAAGCGCAGCCATCGCCTCTGGTCTTGCTCTGAAAGGGAATAAGACCGCGGTGATCGATTTCGATATCGGCTTGCGTAACCTCGACCTAATCATGGGTTGTGAGCGCCGTGTAGTTTATGACTTTGTGAATGTCATTAACGGCGAAGCGACATTAAACCAAGCGCTAATCAAAGATAAGCGCACAGACAATCTTTTCATTCTTCCAGCATCCCAAACTCGTGACAAAGATGCGCTAACGAAAGACGGCGTGCAACGAGTTTTCACTGAGCTAGATGAAATGGGCTTTGATTTCATCATCTGTGACTCACCAGCAGGTATCGAGCAAGGCGCGCTCATGGCGTTG…
VP0874	1	septum formation inhibitor	ATGACCCATTCACCAGACCTTAAAGGTAGCAGTTTTACTTTGTCAGTTTTACACCTTTCTGACAATGAGATCGCAAATACTGTCGAATTTTTGCAAGAAAAAGTTTCTCAAGCACCTTCTTTCTTCGCATCCGCGCCTTTGGTAATCAATATAGCAAAAGTACAAGGCGACATTGATTTCCCGGCGCTTAAACAAGGCATCGCAGATGCTGGGTTTATTCCAGTCGGTATAACGGGCAGTAAAGACAAACGTGTACAAAACCTTGCCTCAGAAGCTGGCTTCGCCATCATGTCTGCAAGTAAATCACCTAGCCAAGCTCCAGCGAAAATGGCACCGACTAAAGTTGTGCGTACGCCAGTTCGTTCTGGTCAGCAAATTTACGCAAAAGACGGTGATTTA…
VP0877	1	LysR family transcriptional regulator	GTGTTATCTGAACGTGCTGCGCAAATGGTGATCTTTTCTGCATTGATCAAACATAAAAACTTTACTGTGGCGGCGAAAAGCCTTGGAGTGTCAGTATCTCACGTCAGCAAACAGCTTAGTCAGTTAGAGGAATCTCTTGGCATCAAGCTTGTTCAACGCACCACGCGTAGTTTTACGCCTACCGAAGCGGGAAAAACGTTTTATCATCATTGTGAACAAGTGGTGCAGGCGGTGAGTAGTGCGACGTTAGAAATGGAAAGCCAAAGGGATGAAGTAGCTGGGCTGGTTCGCCTCGGGTTATCTCAATCATTTGGAACGCTGCACATCATTCCTGCGATTCAAGAGCTGCGTGAGTTGTATCCACAGCTTCAAGTGGAAGTGCATTTGTTTGACTACAAG…
VP0878	1	NupC family protein	ATGAACTCAATTATTGGTATCGTAGCCATACTATTCGTAGCATGGCTACTTTCTACAAATAGAAAAAATATAAAGCTGAGAACAGTGGCGTTTGCGTTTGCTTTACAGGTGCTGTTTGCATTGTTGGTTTTATATGTACCAGCAGGACGAGATGCACTGAATTCAGTAAGCAGCGTCGTGTCGAATTTGATCAACTACGGTCAAGAAGGCATCGCGTTTTTATTCGGTAATTTGGCGACAGGGGGCTTCACCTTTGCGATCAATGTACTGGGTATCATCGTTTTCTTCTCCTCTCTTATCTCCGGTCTTTATCACATTGGTGTGATGCCAAAAGTTATCAACTTCATTGGTGGTGGTATTCAAAAGCTTCTTGGCATTGGTCGTGCTGAGTCTTTGTCT…
VP0879	1	bifunctional 5,10-methylene-tetrahydrofolate dehydrogenase/ 5,10-methylene-tetrahydrofolate cyclohydrolase	ATGACTGCTCAAAATATAGACGGAACTCTCATTTCCCAAACTGTTCGATCCGAAGTTGCAGCACGTGTTAAAGCTCGCGTCGCAGCAGGTTTACGCGCTCCTGGCCTAGCAGTTGTTCTGGTTGGTGAAGACCCAGCATCTCAAGTTTACGTGGGCAGCAAACGCCGCGCGTGTGAAGAAGTTGGCTTTGTATCCAAGTCGTTTGACCTTCCGGCTTCAACATCTGAAGAGGAGCTGCTTGCTCTTATCGATGAGTTGAACAACGACAATGAAATTGACGGCATTTTAGTTCAGTTACCACTTCCTGCTGGTATTGATACTACACACGTTCTAGAGCGTATTCATCCAGAAAAAGACGTGGATGGCTTCCACCCTTACAACGTTGGTCGTCTTGCGCAG…
VP0881	1	3-oxoacyl-ACP synthase	ATGAACCGTCGAGTCGTTGTAACCGGAATGTCGGGCGTGACTGCGTTTGGTAACGATTGGCAATCTGTCGAGCCGAAACTGCGTGACTGCCAGAACGCGACGCAATACATGCCTTCTTACGAACAGTATGATGGTTTGAACACCAAGCTCGCGGCACCCATTTTAGATTTTGAACTGCCAAAGCACTACAAGCGCAAGCAAGTACGCGGCATGGGGCGCGTTTCTAAATTGGCGACCGTCGCAACAGAAAACGCACTGAGCCAAGCAGGTTTGATTGGTAACGACGTACTCACCAATGGTCAAACGGGTATCGCATACGGCTCATCAACAGGCAGTACTGACGCAATCGGTGCATTTGGTGTCATGCTGAATGAGAAAACCACTAAAGCGATCACCGCA…
VP0882	1	3-ketoacyl-ACP reductase	ATGACCCGACAAGTCCTCGTTACAGGTGCCAGCAAAGGCATCGGTAAAGCCATTGCCGTTCAGTTAGCCAAAGATGGTTTCCAAATCATTGTCCATTACATGGGCGATCAACAAGGCGCGCAAGACACCCTAGACACCATCGAACAGCATGGGGGTAGCGGTCGTCTTATCCAATTCGACATCAGTGACCGCGCAGATTGCCGAGAGAAACTAGAGGCCGATATCGCCGAACACGGCGCTTACTATGGCGTCGTGAACAACGCTGGCATCACAAAAGATACCGCTTTCCCTGCGATGACCGAAGAAGAATGGGATGGCGTGATTCATACCAACCTAGATAGCTTCTACAACGTTCTTCACCCTTGTGTTATGCCAATGGTGCAAAAGCGTAAAGGTGGT…
VP0884	1	3-oxoacyl-ACP synthase	ATGCCTAATCGCTCTCCTCAACCTTTGTATATTCAGGCCTGTGGTTTCCACTCCGCAATGGGACAAGATGACGCCATCATCCACCAGTGTTTATCGGGAGCGAAACCATCCAACATGGTGGTTGACCAAGACATTTTGAATTCAGGCCGACAAACAGTAATCGGTCGAATTGCACAACCGTTACCGCAATTACCACCCGCTTTCAGCCGGTTTGATACAAGAAACAACCGCCTCGCACTTTCGGCTTTGCAGCAAATCGAAAGCGACGTGCATAACGCCATTGCTGAATATGGCCGTGACCGTATCGCGATCGTGATCGGCACCAGCACATCTGGCATTTCAGATGGCGAAATCGCGTTTGGAGAAAAGCAGGCAAACGGCGAGTTTCCTGCCGACTAC…
VP0885	1	lipoprotein	ATGATTTTTAACCATGCTTTTCGCTGCGCGACGTTAATCGTACTGAGTGTGTTTTTAAGTGCATGCAGCTTGGTACCTCACCAATCGACGCCTCAAGTCGATATTGCTGAGAACACCCAAGTTAACTTACCGACGCCAGCCAGCTTGGGCTATCAGTTGACGGCCAGCCAATTGATTACGGCCTCTTGGGTAATTGATGGCAAACCCACATCTGAGCAACTTCCAGTGCAACTGCAAGTGACTAGCAACGAAGTGGTACTGGCAGGCTTCTCATCTTGGGGGACGCGAGTGCTCTCGTTGTCTTACGATGGAGAACAAATCCAAACCGAAGTACTCAACGGTTTGCAAGGTACGCTACCGCAGCCAGAACAGGTATTATTTAACCTGATGATCACGCTC…
VP0886	1	hypothetical protein	ATGCCGAAGACGCTCAATTCCGTTTCTAAACTCAGTCTCAGCACTCACACCTTTGCTCTGGTTTGGCTCAATCTCGTTGTTTTAGCGGGCGCGTTGCTACTCAAACAATGGGTTTGGAGTGCAGAATCTCCGATTGAGACCAACATTTTAAAACTGCTGCCGAAGAACCAACAAAACCCGGTGGCTGAGCAAGCCTTTGAGTCGGTCTCGGCAAGTATGAGCGACAAAGTCATTTTCGTGATCACAGCGCCGGACAAAAATGCCCTTTTTGCAGCGGCCGCTGAATTTGATAAGGGGTTACGCCAAAGTAATCATTTTCGCGATGTGGTAGGAAAAATCTCACCTCAAGAACAGCAAGCTTGGGCGAGTTACTACTTTAAGCACCGCTTCCAATTGCTG…
VP0888	1	hypothetical protein	ATGCAAGAGCAGGTTCTCTACCCATTAGAAGCGGAGGTGACTATGGTCACCTCTTTTCAAGATGCTGACCCGATGGGCGTGATTTATCACGGCAACTTCTTTCGATATTTTGAAGAAGCGCGTCGTGTGCTGATGGAGAAGATCCAATACGGCTATCGCGATATGCAAGACTCTGGGTACATGTGGCCGATCATCGACACGCGCGTTAAATACGTCAAGGCGATTCCGTTTAATCACACCATTCGTATTACCGCGCAACTCACTGAGTGGGAAAACCGCTTACGTGTGGATTACGTGATTTACGACGCCGAAACGAATCAACGTATGTGCAAAGCGCATACAACGCAAGTCGCCGTATCCATTGAAAAGCAAGAGATGTGCTTTGTTTCTCCAGCAGTC…
VP0890	1	hypothetical protein	GTGAGTCACGTGAGTGATTACCGTCCCTGCTTTTTAATTCCTTGCTACAACCACGGCAGCACAATTGCAGACGTGGTTGCGTCGTTATCCTCTTTCGATTTGCCAGTGCTGGTCGTGGACGACGGCAGTAATGAAGACACCAAACAAGCGCTTTCAGCGTTGAGTGAGCAAGGGCTGATAAAACTGATTAGTTTGAGTGAAAACCAAGGCAAAGGTGGCGCGGTGATGGCTGGCCTACATCAAGCTCACCAGCTTGGTTTTACGCACACCATTCAAATCGACGCAGACGGTCAACACGACCTAGAAGCACTACCCAAATTGCTCAGCGCCAGCGAAACAAAACCAGATAACCTGATTTCTGGCCAACCGATATACGACGAGAGCGTACCTAAAGCCCGT…
VP0894	1	acyl carrier protein	ATGACTGATGTAAATAAAGATCAAGTATTTGAACAAGTTAAAGATGCGCTTGTTGAGCTGTTCGAAATCGACGCAGACGACATCCAACCTGACGCGCACTTATATCAAGATCTCGATCTAGATAGCATTGACGCGGTTGATTTGGTCGTGCACCTACAGAATGTCACTGGTAAAAAAATCAAACCTGCTGAATTTAGTACAGTAAGAACCGTTGACGATGTCGTTAACGCAGTCACTGAGCTATTGAAGGAAAGTTAA
VP0895	1	acyl carrier protein	GTGGAACAGTTACACAACGATATTAAGCAACTTATTATTAATGCTTTGAACCTTGAAGATTTAACCGTAGACGACATTGAAACGGATGCGCCACTTTTTGGTGATGGACTTGGCTTAGACTCTATCGACGCACTTGAGCTTGGATTAGCAATTAAAAAGCAATACAACATCGTCATCGATGCTGACGACTCAAATACGCGCGAACACTTTGCTTCTGTAGCAAACCTAGCGAAATACGTTTCTTCTCAAACTAATGAATAA
VP0896	1	phospholipid biosynthesis acyltransferase	ATGGCGCAAACAATGAATCGCTTAAATCAGTTTTGGCGCGTGCTCGCCACGGGTTTCTGTTTTTCGGTATTTGGTTTGGGTGGTTTAGCGCTGAGCTTTATCGTGATTCCAACTATTCGTATTTTTGTCTCTGACCAAACTGAACGTGAATATAAAGTTCAAGGCGCGATTCAATATTCTTTCAACACATTCTGTAAATTAATGAAGTTCAGCGGGGCGATTGATTATGAAATTATTGGCGCAGACCTTCTTCAACAAGATCGAAATTGTTTAATTGTTGCCAATCATCCGAGTTTAATTGATTACGTTTTAATCGCCTCACAATTAAATCGCTGTGATTGTTTAGTAAAGTCCGCAATTTGGTCGAATCCTTTTATGAAGCATATTGTAAAAGCAGCC…
VP0898	1	lipoprotein	ATGTCGCGCTTTAAGCTGTACATCTCATTATTATTAACTTTGCTTCTTGTCGGTTGTGGACGTGTACAACCTGTATTGAGTGTGGAGGATACTCCAGTTGCGTATGATCTTCAAAATAAACAAGTAAAAATGGCGATTGTGCAATCCGCAACTAACCGTGGTTGGACGATTGAAGAAGTTAGTCCGGGTGTATTAATTGCGAAAATTCACGTTCGTACACACTCTGCTGAAGTAAAAATTCCATACAACAACAAATATTATTCAATTATTTATCTCAACTCAGTAAATCTCAAAGCAAGTGATGGCAAAATTCACCGCAATTACAATCGTTGGGTAAACAATTTAAATGTTGATATTCAGCGAGCACTTGCGTTGTTGGGCACTCAGTCTCAGCAATAA
VP0899	1	O-methyltransferase	ATGCAGTTAGGTTTTTTCGTGTTAAATCAAAATAATGATCCTTTTAATGCTTTTGAAGCAAAAACAGAAGCTCAAAAATTATCTTTTGCCCCTATCGTTTTCCATACCGCGAGAACGCTCAGAGATTTGGGTATTTTAGCGGCGCTCGATAGCGCTGGTTCAAAAGGCATGAGCGCCATTGATATCGCCGAAAAAACAGGCGTATCAGAATATGGCGTCAAAGTGCTGCTAGACATGGCGATAAGTGCGCACATTGTTTTGTGGGAAAAACCTAACTACTCACTGGCCAACCTCGGGTTCTACTTGTTGTACGATGGCATGACCCAAGCAAACATGGATTTCACGGCCGACGTTTGTTATGCCGCGATGATGCACCTGACTGAAGCAATCAAAGACGGA…
VP0900	1	oxidoreductase	ATGAAAACAGAGCACAAGCAAGTTGTCGTCGTTGGCGCAGGTCCTTCGGGTTCCACCGTTTCTGCGTTGCTAAAATCCCGTGGTATTGATGTTGTCGTGATCGAAAAAGCGACGTTCCCTCGTTTCTCAATTGGCGAAAGCTTACTTCCAGCTTGTATGGAGGTGGTTGAACTTGCCGGAATGACAGAGGCGGTGAAGCAGCATGGCTTCCAATTCAAAGATGGTGCGGCGTTCCGTCGTAATGGGGTCTACACCCACTTTGATTTCACTGACAAATTTACCGCAGGACCAGGCACCACATTTCAGGTTCAACGCGCCAGCTTTGATAAAGTGCTCGCTGACAGCGCCGCAGAACAGGGCGTCGACATTCGTTATCAGCATGAGCTGGTTAGCTTGGCA…
VP0902	1	hemolysin	ATGCTGCTAACGTGTGCATTATTGGAAGGCGCCATGGACATTTTATTGCTTGTTGGATTGATCGCACTAAACGGCATTTTCGCTATGTCTGAGATTGCGTTAGTCGCGGCGAAAAGCGGCCGACTAAAAATGATGGCCGAAGACAACGCACCTGCTGCGCTCGCTTTAGAACTAAAAAACAACCCTACCCAGTTTCTTTCGACTATCCAAATCGGCATTACTGCCATCGGTCTACTCAGTGGCATTTTTGGTGAAGCGACGCTGTCCATTCCTTTTGAACACTGGCTCGTTGCCCAAGGGCTAGAGCGCGAAGTCGCCACCATTCTTGCGACCACCAGCGTTGTTATTTTGATCACTTACTTCGCGATCATCATCGGCGAGCTCGTACCAAAACGTTTT…
VP0903	1	RhlE protein	ATGCCATTTTCTAAGCTTGGTTTAAGCGCACCAATTACGGATGCCGTAACGGCGCTGGGTTACGAAAAACCGACTTCTATCCAACAAAAAGCGATTCCAATTGTGCTGCGTGGCAGCAACTTGATCGCGGCTGCGCAAACAGGCACGGGTAAAACCGCCAGCTTTGTGTTGCCAATCTTAGAAAAGCTCAGCCAAGGTGAGACGCAACGTAAAAAACGCGCTCGTGCCATCATTCTTACGCCAACGCGCGAACTGGCTCTGCAAGTGCATCAAAGTATTGAAGCGTACGGGAAGAACTTGCCACTGCGCTCAATGGCGATGTTTGGTGGCGTGGAATATGCGCCGCAGAAGCAAGCGCTGATTGAAGGCGTAGATATTGTGGTGAGCACTCCAGGACGT…
VP0904	1	KtrA protein	ATGAAAACAGGTGATAAGCAATTCGCTGTTATTGGTCTTGGCCGATTTGGTTTGGCGGTATGTAAAGAATTACAAGATTCTGGGTCACAAGTCTTAGCGGTCGACATCAATGAAGATCGAGTGAAAGAAGCTGCAGGTTTTGTGAGTCAGGCCATTGTGGCAAATTGTACTCATGAAGAAACGGTCGCAGAGCTCAAGCTCGATGATTACGACATGGTGATGATTGCCATTGGTGCGGACGTGAATGCCAGTATTCTTGCTACTCTGATAGCAAAAGAGGCGGGTGTAAAATCGGTATGGGTAAAAGCTAACGACCGATTCCAAGCTCGCGTTCTGCAAAAAATTGGCGCAGACCACATCATCATGCCAGAGCGCGATATGGGCATTCGTGTGGCGCGC…
VP0907	1	hypothetical protein	TTGATTCAGGAAGATGGCGTTTGGTTTTTTGCTCAGATCCAGCGTAATTCAGACATCCCTGAGTTGCTCTCGACTGGTATTGAGAAAACCCAATCCAGTGATGCGCCTGATTCAGCGAAGTTTCGTCCTGACGTGCAAGTTAAGCCGGAGCTGTCTTCGTTAAAAGCGATTGAACCTATGGCTCGCCAAAACTTATTGCGCACGGCACAAGGTTATCAGGCGATGAGCAGCTCGAGCGTGAAACAGCAGCCTTTGTTGGTTGTGCAGGTTTCTTTTAACGATCAAGCGATGGTGCACAATTTCGAGCAACGTGTTTTCGACACGAATGGCCAAAGCGTTGTGGATTACTTTGATAAAAACTCTCAAGGTAAATTTAAAGTCGTCCCAGCTATCGAGAGT…
VP0910	1	C4-dicarboxylate-binding periplasmic protein	ATGTTAAAGCCTCTAACCCTACTATCTGTCTCTGCTCTTGCTGTTACCAGTTTTAATGCCGCTGCAAATTGTGACCCAGGTGAAACGGTCATCAAATTCAGCCACGTGACTAACGCGGACAAACACCCAAAAGGCATTGCTGCTTCGTTGCTTGAAAAACGCGTCAACGAAGAAATGAACGGCAAAGTGTGCATGCAGGTGTTTCCAAACTCAACACTTTACGATGATGACAAAGTGTTGGAAGCTCTTCTAAATGGTGATGTTCAACTCGCTGCTCCTTCTCTTTCTAAGTTTGAGAAATTCACCAAGAAGTATCGCCTTTTCGATCTGCCTTTCTTGTTTGATGATGTCGCTGCGGTTGACCGCTTCCAAAACTCTGAAGCGGGAGAGAAGCTGAAA…
VP0911	1	C4-dicarboxylate transport protein DctQ	ATGGAACCGACTTTTTTTGCCAAGGCTGGACGAATCACCGATGCCATTGAAGAAACCTTGATCGCTTTCTTCTTAGGTGCGATGACATTGCTGACGTTTGCTAATGTCATTTTTCGCTATGTCTTTAACGATAATATTCTCTGGGCGTTAGAGCTCACCGTATTCATGTTCGCGTGGATGGTTTTAGTTGGCGCTTCGTACGGTGTGAAAAAACACTTTCACATTGGCGTGGATGTCATCATCAATATCGTACCTGAAGGGCGCCGTAAACTCCTTGCGCTAGTCGCAGCGGCCTGCTGCCTAACCTTTTCGATTCTGCTTTTGATTGGTGCTTGGAATTATTGGTATCCCTTTGCGACAGAGCGCGCATGGTATGAAACCGACGATATCCCAATGCCT…
VP0912	1	C4-dicarboxylate transport protein	ATGGATATTTTACTACTGTTTTTAATGGTGATTGGCTTCATGCTCATTGGTGTGCCAATCGCAATTTCTCTGGGTCTTTCCAGTGTACTTTTCTTAATGCTGCATTCCGATGCTTCTTTGGCGTCAGTTGCTCAAACGCTGTTTAACGCCTTTGCTGGTCACTATACATTGTTGGCGATACCTTTCTTCATTTTGGCCTCAAGTTTTATGTCGACAGGTGGCGTTGCAAAGCGAATCATCCGATTTGCGATTGCCATTGTTGGTTGGTTCCGTGGTGGTCTCGCCATGGCTTCCGTTGTGGCATGTATGATGTTTGCAGCACTGTCTGGCTCTTCACCAGCAACCGTGGTCGCTATCGGTAGTATCGTCATTGCGGGGATGATCAAAAACGGTTACTCG…
VP0913	1	hypothetical protein	TTGTTTTCTCGGATCGGGATGGACTCTGCGCTCATAGCCGTGCCACTTCTTTTTGTTTTTACGTCGGTCTTCACCGGAGCGCCTTTCTTCTTGATACTGGCCGTCTACCATCACTGTATCGGTAATGATCGGTATCCTCACTTTTTCATTCATATCCATATGAGCCCAATAATTGCCTTAGCAAAATTATGA
VP0915	1	C4-dicarboxylate transport sensor protein	ATGTCTCAACGAAATCGTATTTTACTGATTTTTTTCGCCTTATATTTCCTGTGCGCCATTGTGGGCGGGCGCTGGGTGTGGCAACACAGCTATCAATCTTTGCTAGATAAACACCAATCACAGCTCGAACAATTTTCTAGCCACATCAAAAATAAGCTCGATAAATACGCCCATATACCCAATCTTTTAGCCAAAGATGATCCTCTTTTTGAAGCTCTACTGAATCCTTCAAATAGCGCTCAACTCGAAATCACCAATCGCTATCTAGAATCGGTGAACAACGTTATTGAAGCGGCAGATACTTATTTGATTGATCAATGGGGCACGACCATTGCAGCAAGTAACTGGCGTAAAAAGCGCTCTTTTATTGGACGCAACTTTGCTTTTAGACCTTACTTT…
VP0916	1	trigger factor	ATGCAAGTTACTGTTGAAACGCTAGAGGGCCTAGAGCGCCGTCTAAACATTACTGTTCCAGCTGCAAACATCGAAGATGCTGTAACAGCTGAACTACGCAACATCGCTAAAAACCGTCGTTTCGATGGTTTCCGTAAGGGTAAAGTGCCTCTAAAAATGGTTGCTAAGATGTACGGCAAAGCAGTACGTCAAGACGTTCTTGGTGAAGTTATGCAACGTCACTTCATCGAAGCGATCGTAAAAGAGAAAATCAACCCAGCTGGCGCTCCAACTTTCGCTCCTGTAGAAAACAAAGAAGGTGCAGACCTAGTTTTCACAGCAACTTTTGAAGTTTACCCAGAAGTTGAACTAAAAGGCCTAGAAAACATCACTGTTGAGAAGCCTCTAACTGAAGTTAAA…
VP0917	1	ATP-dependent Clp protease proteolytic subunit	ATGTCGCCAATTATGGACGCACTAGTACCAATGGTGGTTGAGCAAACTTCCCGAGGCGAGCGTTCTTACGACATCTACTCACGTCTACTTAAAGAGCGCGTGATTTTTTTAACTGGTCAAGTGGAAGACCACATGGCAAACCTTGTCGTGGCTCAGCTACTTTTCCTAGAATCTGAAAATCCAGATAAAGACATTTTCCTATACATCAATTCTCCAGGCGGCAGCGTAACTGCAGGTATGTCAATTTACGACACAATGCAGTTTATTAAACCAAATGTAAGCACTGTATGTATGGGTCAAGCTTGTTCTATGGGCGCATTCCTGCTTGCAGGTGGTGCTGCTGGTAAACGTTATGTTCTTCCTAACTCACGTGTGATGATCCACCAACCACTAGGTGGT…
VP0918	1	ATP-dependent protease ATP-binding subunit ClpX	ATGACAGATAAAAGCAAAGAAAGTGGCAGCGGTAAATTGCTGTACTGTTCTTTCTGCGGCAAAAGTCAGCACGAAGTTCGCAAGCTAATCGCAGGTCCGTCAGTTTACATTTGCGACGAGTGTGTCGACCTATGTAACGATATTATTCGCGAAGAAATCAAGGATGTTCTCCCTAAGAAAGAATCTGAAGCGTTACCAACGCCAAAACAGATCCGTGAACACCTTGACGACTATGTGATCGGACAAGATTACGCGAAAAAAGTGCTCGCAGTTGCGGTATATAACCACTACAAGCGTTTACGCAATGGTGATACAACGAGCGAAGGTGTGGAGCTTGGTAAAAGTAACATCCTTCTAATTGGTCCTACAGGTAGTGGTAAAACGCTGCTTGCTGAGACT…
VP0919	1	ATP-dependent protease LA	ATGAACTTGGAACGTTCCGAGCGTATCGAGATCCCGGTATTACCTCTACGTGACGTAGTGGTCTACCCGCACATGGTGATTCCATTGTTTGTTGGTCGTGAGAAATCGATTAGCTGTCTAGAAACGGCGATGGAAACAAACAAACAAGTTCTGCTTGTGGCTCAAAAACAAGCTGACACTGATGAACCAACGGTTGATGACCTATTCGAAGTGGGTACGGTAGCTACCATTCTCCAACTTCTAAAGCTCCCTGATGGCACAGTAAAAGTACTGGTTGAAGGTCAGCAGCGCGCAAAAATTAATCATTTCAAAGAAAGTGATTTCTTCTTAGCTGAGGCGGAATTCATCGTAACACCAGAATTGGATGAACGTGAGCAAGAAGTGATTGTTCGCAGCGCA…
VP0920	1	DNA-binding protein HU-beta	GTGAATAAAACTCAATTAGTAGAACAAATCGCAGAAAATGCAGACATCTCTAAAGCGTCAGCGGGTCGTGCTCTAGATGCATTCATCGAAGCAGTAAGTGGCACACTTCAGTCTGGTGATCAAGTTGCTCTAGTTGGCTTCGGTACATTCAGTGTTCGCACTCGTGCTGCACGTACTGGTCGTAACCCAAAAACTGGTGAAGAAATCCAAATCGCAGAAGCAAAAGTACCAGCTTTCAAAGCAGGTAAAGCACTGAAAGACGCTTGTAACTAA
VP0921	1	peptidyl-prolyl cis-trans isomerse D	ATGATGGATCGACTACGCGAAGGCGTGAATAGCATCGCGGTCAAAATTATCCTTGGACTTATCATCCTGTCTTTCGTATTTGCCGGTGTAGGTAGCTACCTAGTGAATGGCAGCAACAATTCAGCAGCGAAAGTAGGTAACACCGAGATTCCTCGTGGTGAGTTCGAGATGGCTTACCAAAATGAGCGCAATCGCATGCAAGCTCAATTGGGTGACTACTTCTCTCAAATGTTGGCTGACCCTGCATACGTTGAATCTTTCCGCAAATCAGTGCTTGATCGTATGATTAATGACGTATTGCTTGACCAACAAGCTGAAGCACTTGGCTTACGAATCAGCGATGCTCAAGTTCGTAGCATGATTCTTGAAATGCCTCAGTTCCAATCTAACGGTCAGTTT…
VP0922	1	hypothetical protein	GTGTATATGTTCAATATGAAATGGATTTTAACCTTGTGTTTAGTGGTGTTCGCACCACTCAGTTTGGCCGCTGATACCAAGGCTGATAAATATGAAGGAATTGAAATTACGGTCAATATCAATACTGCTTCTGCAGAAGAGATAGCAACGATGCTGAAAGGTATTGGCGAAAAGAAAGCGCAAAGCATAGTTGACTACCGTACCGAGCACGGCCCATTTAAAACAGCAGCTGATTTAACCAATGTGAAAGGAATTGGTGAAGCAACCATCAAGAAAAACGAAGACCGCATTCTTCTATAA
VP0923	1	hypothetical protein	ATGTCTCGTTATTGTTCTCAGTGTGGAAAATCGCGCAAAGCCTGTATTTGCCAATGGATCGTACCGCTAGCAAGCGGGGTTGAACTTATCATTCTTCAGCATACGAGTGAAGCGCATCGTCCACTTGGTACGGCACGGATTCTCAATTTGAGTTTAAAGAACTGTACTTGTTTGATTGGCGAGGATTTTTCTGACGACGCACAGTTAAACGCGTTACTCACCGATGAAGCGTATCAGCATTTTATCCTTTATCCGTCGGAGCAATCACAGTGCCTTTCAGACATTGCGTGTACCGAGAGCGAGCGCACAAGAAAAACACGCTTGATTTTGCTCGATGGCACGTGGAAAAAAGCCTATAAAATGTGGCAGCTTTCCACCAACTTGCACACTTTAACCACA…
VP0925	1	deoxyguanosinetriphosphate triphosphohydrolase-like protein	GTGTCGTTTGAATTACACTCTTTGTGGCAAGAGCGCCACGATGATGAGCATAAAATCCGCCGTGATGACCACCGCAGCCCCTATCAACGTGATAGAGCGAGAATCCTGCACTCTGCGGCATTTCGACGCCTACAAGCGAAAACTCAAGTTCATGGCAACAGCTTGGAAGACTTTCATAGAAGTCGACTTACTCACTCGTTAGAAGCGGCCCAATTAGGCACGGGTATTGTCGCGCAACTTAAAAAGAAACAGTCTGAATTTAAAGAACTATTGCCCTCGGACAGTTTGATTGACTCTCTGTGTCTCGCGCACGATATCGGCCACCCACCATACGGACACGGTGGCGAAGTCGCATTGAACTATATGATGCGTGACCATGGTGGCTTTGAAGGCAATGCG…
VP0927	1	aminotransferase	ATGCAAAATATCGGGATGTCGTCAAAACTCGACAATGTCTGCTACGACATTAGGGGGCCTGTACTCAAACATGCTAAGCGCATGGAGGAAGAAGGGCATAAAATCCTAAAGTTGAACATTGGTAACCCTGCCCCATTTGGTTTTGACGCCCCTGATGAGATTCTTGTAGATGTAATTCGTAATCTACCGACCTCTCAAGGCTACTGTGATTCCAAAGGCATTTACTCTGCGCGTAAAGCGGTGGTTCAACATTACCAACGCAAAGGCATTCGTTCTTTAGACGTAGAAGATGTGTACGTCGGTAATGGCGTGTCGGAGCTGATCGTGATGGCAATGCAAGCGCTGCTAAACAACGGCGATGAAATGCTCATCCCTGCGCCTGACTACCCATTGTGGACG…
VP0928	1	menaquinone-specific isochorismate synthase	TTGTCAGAGTTCCATCAAGCCGTAAAAAGAATTATCGAGCGAGTTCAGCACACGGAAGGCAATCAAGTACGTCTGGTCGAGCCCCTCAGCGAAAAACCGAATTTCGCATTTATTGATTGGCTTGATGCACAACCACTTTTCCCCAAGTTTTATTGGCAATCCCGTGATACTCGTGAAGAGGTCGTCGCGCTAGGACAGTTGCACTCTTTTGTTGAGCCGGGTCCTGCCTATACCATTCTTGGTGAAGGGCAGCGAGTATGGGGCGGGCGATCGTTTGATGGCCAGCACGAAAAAAATCGCCGTTGCATGCCTTCTTTCTTCTTTTTGCCTCAAATTGAACTGATTCGATTTGATCAGCAGTGGTCACTTGCGGTTAACCTAACTGAAGACAAAGCGCGC…
VP0931	1	naphthoate synthase	ATGGCTAAAACAGTAGGCATTTCTGAAGAAGAACTTTACGCTCCGGTTCAATGGAAAGATTGCGGCGAGAAATACGAGGATATTCATTACCACAAGTCTGAAGATGGTATCGCGAAAATTACCATTGCACGCCCTCAAGTGCGTAATGCGTTCCGCCCTCAAACGGTAAAAGAGATGATTGATGCGTTGGCAGATGCACGCTACGACTCAGGTGTTGGCGTTATCATCCTAACTGGCTTGGGTGAAGATGCATTCTGTTCTGGTGGTGACCAGAAGATTCGTGGCGACTACGGCGGTTACAAAGATGACCAAGGTACGCATCACCTAAACGTATTGGACTTCCAACGTGATATTCGTACGTGTCCAAAACCTGTTATTGCTTCCGTAGCGGGTTGGGCT…
VP0933	1	O-succinylbenzoic acid--CoA ligase	GTGGCATTCAGCATAGAGCCATTCTCTACAGAAAATAGTGAGATTCCACCTTGGAAGTATTGGGCTCAAACGAGCCCTTTTTCTATTGCACTCGCAACACCTCAAGAAACATTGAATTGGCAACAGCTCTCGCTTCGTGTTACTCAATACGCGCAATCGCTCTTGCAGCAAGGTGTTACGCGCGATGAGGTGGTGACTCTAGTAGGGAAGAACCAAGTTGAAACAGTATTGTTTTATTTAGCTGCGCAACAGTTAGGCGCTATCACCGCGTTGACTATGCCTCAGCCAATCGAGGCGCTACAAGGTAAGCTCTGCACTCTGTACGGCGATCATCAAACGCGTTTTGTTTGGTTAACTCCGGAGTGTGAGTTCGCTTACTCTAGCGAAGAGAAAGCAGCA…
VP0936	1	hypothetical protein	TTGAACAGAAAGTACATCCCCTTTGGACTGGCACTGCTTTTTTGCTTAACTCCTTTTGTGTCATCCCCTATTGCACTTGTTATTGGCTTCTTACTTGCCAGCTTTGGCTTAGTTCCTACTGAGTTACCCATCGCCTCTTTCACCAAAAAACTGCTTTCTTATTCTATTATCGGTTTAGGGTTTGGTATCAATTTTGAACAGGCATTGTCTGTCACGTCAGATGGTATCGGGCTAATTATCGCTACGATTGTCGGCACACTCGTTATTGGCTCACTCATCGCCAAAGTAATCAAACTCGAAACGACGACTGCGTATCTCATTTCATCCGGAACTGCGATATGTGGTGGCAGCGCAATTGCTGCGGTCGCACCAGCAATCAGAGCCAAAGATGAACAAATA…
VP0937	1	hypothetical protein	ATGTCATCCGACAGACAGCCGTCCTTGCTTACGCAAAGAAAGTTCCTGCCCTATTTTGTTACTCAGTTTTTTGGCGCTTTCAACGACAACATTTTTAAAAACGTTTTATTGCTGTTTGTCGCTTTCGCTGGTTCTAGCGCATTACCCATTTCTAGTAATTTATTCATAAACTTAGCAGCTGGATTATTCATTCTTCCATTCTTCCTTTTTTCTGCCTCTGCTGGAGTTTTGGCGGATAAATACGAGAAATCGTGGTTTATTCGCAAAGTAAAACTGTTTGAAATCGCCATCATGCTGCTAGGCGCCGTTGGCTTTATAACAGAAAGCTACGGTGTCTTACTTCTGCTGCTTTTCTTAATGGGTACGCAATCCGCGTTCTTCGGCCCCGTCAAGTACGCG…
VP0939	1	hypothetical protein	ATGAAACGTTTATTTTCTATTGTTGCTCTATTAATGTTTACCGTTGCTGTCACTCCTATCGCAGAAGCGAAGAAGTTTGGTGGCGGTAAGTCTTTTGGTAAGAGCTACAAAACAGCACCTGCACCTAAACAGCAGCAACAAAACACCAATACGATCGGTAAAGAGCAAACGACCAAGTCTTCTAGCAAGAAAGGTTTGATGGGCGGTCTATTAGGAGGCCTTCTAGCTGGTGGTCTGCTTGCTGCGTTCTTCGGTGGTGCTTTTGAAGGTATCCAGTTTATGGATATCCTAATCATTGGTTTAATTGCCTTTATTATCTTTAAGCTTATGCGCGGAATGTTAGGTGCGAAGCAGGGCAGTATGAACCAGCAACGTCAACAACCGGCATTTGGTGGTAAC…
VP0940	1	hypothetical protein	ATGAGCATGAAAGCCACTTTATCCTTATCTGTTTTAACGCTTTCTATATTAATGGCTTCCCCTAGCGCTTTTGCAGCAAAGCGAGGTCCGTCTGCGGTCACGGTTGTGACTGAGCAAGTAGAAACGCACGAAATTAATCAATCTTTATCCCTTATCGGCAAATTGAAGGCGGCAGAGTCTGTGGTTGTCGCTTCAGAAGTTGCAGGTAAGGTCAAACAAATTGCGGTAAAAGCAAACCAGAACGTGCAACAAAACCAACTGTTAATTCAATTGGATGATGATAAAGCGCAAGCAGCGCTGGTTGAGGCAAAAGCTTACTTAAAAGATGAAGAACGTAAGTTAAAAGAATTTCAGCGTTTAGTTAAACGAAACGCAATTACTCAAACTGAAATTGATGCA…
VP0941	1	multidrug resistance protein	ATGTTACTTTCCGACGTTTCAGTTAAACGCCCTGTCGCGGCGTTAGTTCTGAGTATGCTGTTGTGTGTGTTTGGCTTTGTGTCATTCACCAAATTAGCCGTTCGTGAAATGCCTGATATTGAGAGCCCAGTCGTTTCTATCAGCACGCGTTATGAAGGCGCGTCGGCAACCATTATTGAAAGCCAAATCACCTCCGTACTGGAAGATCAGCTTTCTGGGATCAGTGGAATTGATGAAATCAGTTCCACCACTCGTAACAGCATGTCACGCATCACGATCACTTTTGAGTTAGGTTACGATCTGAATACTGGGGTGAGTGATGTGCGTGATGCCGTTGCTCGTGCTCAGCGCTCGTTACCTGATGAAGCAGATGACCCAATTGTTTACAAGAACAATGGT…
VP0942	1	fimbrial protein	TTGAAAAAAGTTCGTGGTAGTTACATGGTAGAAATGGTTCTGGTTGCGGGTATTATGGCGTTGTTAGTCACCACTGCACTTCCAACGTTTACGAATGCGCTAAAAGGTCATCAAGATGGTATTTTGGCGTCACTTGATACTGTTCAACCTAGTAGTCATGTAAACAAAGAGACCGCAGAAAAGTTTTCCGCTCAATAA
VP0947	1	AsnC family transcriptional regulator	ATGAAATTAGATCGGGTCGATAAACAACTGCTTGCTTTGCTACAAACCGACAGCACCTTGTCATTAAATGACTTAGCAGAGCGAGTCAATCTGACAACAACGCCATGTTGGAAGCGTTTAAAAAGGTTGGAAGAGGAAGGCTACATTGAAAAGCGCGTCGCGTTACTGAGCGCAGAAAAACTCGACTTGTCTTTTATCGCTTTTGTTCAGCTAAAAACCATCGATCACTCCGAAGATTGGTATCACCATTTTGTCACAACAGTGAGTGATTTCCCTGAGGTGATGGAGTTTTATCGTATGGCCGGCGAGTATGACTACATGATGAAAGTGCTGGTGAAAGATATGAAGTGCTTTGACGAATTTTATAAGCGCTTAGTGAATAGTGTAAAAGGGCTATCT…
VP0949	1	acyl-CoA thioesterase	ATGAGTAAACCATTACGAGAATTGCTCAGCCTACTACAACTCGAAAAATTAGAAGAAGGCTTGTTTCGTGGACAAAGTGAAAACCTAGGTTTACCTCAAGTCTACGGCGGCCAAGTGATTGGACAAGCCCTCTCAGCGGCGCGTTACACAGTAGAAGAAATACGCACTGTGCACTCCTTCCATAGCTATTTTCTCTACCCTGGAGACCCTGAAAAGCCGATCATTTACGATGTGGAAAATTTAAGAGATGGACGTAGCTTTAGCACCAGACGCGTTAAAGCAGTGCAAAATGGACGACCTATTTTTTACCTAACGGCTTCTTATCACGGCGATCAACCGGGGTTCGATCACCAGAAAGCCATGCCAGATATTCCGGGGCCTGAAAACTTCGCCTCAGAG…
VP0950	1	lipoprotein-like protein	ATGAAAAAAACACTACTACTTGTTACTTCTTTACTTTTTGGCGCTGCGTTAGTGGGTTGCCAAACTTCTCAAACAACAGAAATGGAATCTGCTGAGGCGTCAATGAAGACAATTACAGGTACAGTGGCTTACCGTGAACGTATTGCTCTACCACCAAATGCTGTGGTTACGGTAACACTAGAAGATGTATCTTTGGCTGATGCGCCATCTAAGCTTCTAGCAAAACAAACGTTCGAAACAGAAGGTAAGCAAGTTCCTCTTTCGTTTGAGCTGAGCTACGACAGCAACGAAATTAAACCTAATCACACTTACAGCGTGCGTGCGCGTATTGAAGTGGATGGTAAATTGCGTTTCATCAGTGATACGCATAACGGTGTGATCACAGATGAGGCACAAACT…
VP0951	1	methylated-DNA-protein-cysteine methyltransferase-like protein	ATGGACCAATTTTTAGTGCAAATCTTTGCTGTAATTCACCAAATTCCAAAAGGAAAAGTATCGACCTACGGCGAAATTGCCAAAATGGCAGGCTATCCGGGATACGCCAGACACGTAGGAAAAGCTCTTGGGAATTTGCCAGAAGGTAGCAAATTGCCTTGGTTTCGAGTCATCAATAGTCAAGGGAAGATATCGCTGAAAGGCAGAGACTTAGACAGGCAAAAGCAGAAATTAGAAGCTGAAGGGGTCGAAGTTTCTGAGATAGGAAAAATCGCCCTCAGAAAATACAAATGGCAGCCTTAG
VP0953	1	hypothetical protein	ATGATCACACTTGCTCGAACGCTGCTGCTTTTCGCTTGTCTGTTACCAAGCATTCATGTAAAGGCCGAACCTTCATTACAGCCTCACTATAAAATCGCGACGGAAGCGGATGATGTTGTCACTCGCGTTTTATTTGATGCGGTATCCACTGAATTTGGTGTGAGTGTTGAGTACATCAACTACGCGAGTTTTGATGCCATTTTAGATGCAGTCGCGAATGAAGACGCAGACTTTGCTGCAAACATTACCTATACCGATACTCGCGCCGAGCGTTTCAGCTATTCCCGACCAACAAACATTGAATACACATACCTATATGGGCTGAGCGACTCGACATTAGATGACATTTCGCGTGTTGGTGTGCCTCAAAACACCATCTACTCAGAACTGATCAAACAG…
VP0954	1	RNA methyltransferase	ATGATTTCAAAAAACCAACTAAAACTGCTTCGTGCTTTGGGCCAAAAGAAACAGCGTAAAGCGCATGGTTTGTTTCTTGTTCAAGGTGAAAAGAACGTATTAGAGTTGGCGAGCAGCTCATTGGTTGTGAAGCAAGTTTTTGCTACGGCAGACTTTTTGGAAAGTCACCGCCAAGAGCTGAGTGGTTTTGAGTGCGTTGAAGCGTCGCTTGATGATCTAACCAAAGCAAGTACGCTTGTGAGCAACAACGCCGCCATTGCTGTGGTAGAGATTCCAAACGTAAAAGAACCACAGGCAAAGGGCTTGATGATTGCTCTGGATGGTGTTTCAGACCCTGGTAACCTAGGAACGATTATCCGTGTAGCTGACTGGTATGGCATTAAGCACATTATTGCGAGC…
VP0955	1	ferredoxin	ATGGCGTTTGTCGTAACCGATAACTGTATCCAATGTAAATACACCGACTGTGTCGCGGTGTGCCCGGCTGACGCCTTCCACGAAGGTCCAAACTTCATGGTAATCAACCCAATAGAATGTATCGACTGTGGCTTGTGTGTTGACGAGTGTGCCGCAGCGGCAATCTTCCAAGAAGACGAGCTGCCTGAAGATCAAACCATCTACAAAGAGCTCAACGCCGAACTCGCAGAAATCTGGCCGGTACAAACTGAAGTGAAACCAGCGATGGATGAAGCGGAAAAATGGAATGGCGTGCCAAACAAGTTGGATATGTTAGAAAAATAA
VP0956	1	hypothetical protein	ATGATTCGTATTAATGAAATTAAGCTTCCTCTTGATCATGAGGAAGGCGCGCTATTAGACGCGATCACTAAAAAACTTGGCATTCCTGCTGAGAAAGTTATCTCTTTTAACGTCTTTAGACGCGGCTACGATGCTCGTAAGAAAACCAATATTCATCTTATTTACACGCTAGACATCATCGTTGAAGGCGATGAAACCGCGTTGCTAGCGAAGTTCGCAAACGATCCTCACGTTCGCCAAACGCCAGACATGGAATACAAGTTTGTTGCGAAAGCACCTGAGAACCTAACAGAGCGCCCAATCGTCATCGGTTTTGGTCCATGTGGTCTGTTTGCTGGTTTGGTGTTGGCTCAAATGGGTTTCAACCCAATCATTGTTGAACGCGGTAAAGAAGTACGT…
VP0958	1	inosine monophosphate dehydrogenase-like protein	ATGCATTCATTAAAAGTAAAAGATTACATGACGTTGCAAGCGGTGACTTTCACTAAAGACATGTCACTCACAGCCGCTTTGAACAAAGTGATGCAGAGCGTGACGCTTGGTGGTCCAGTCATTGATGAAAACGAAAAAGTAGTGGGGTTCTTATCTGAACAAGATTTGTTAGATAAGTTGGTGAAAGCCAGCTACCACTGCCAAGATACACATACTGTGCAAGAGTGTATGCATGAAGATGTGTTGTCCGTCTCGCCAGAAATGTCGGTCATTGAATTGGCGGATATGATGAAAGTCGGTAAGCCAAAAATGTACCCAGTAGTTGACGACCGAGGAAAGCTTGTTGGCATCATCACTCGCCGTGATGTTCTACGCGCTATTGGGATGACGTTAAACGAA…
VP0959	1	zinc/cadmium/mercury/lead-transporting ATPase	ATGTGTACAAAACATCAAGGTTGCCAGTCAGGCAAAATCAAAACTGCGGTGCCACTCAGTGCCCATGACTCTTGCTGCGCGCCAACTAAACCGACGCTAAATATTGCTCAAGCGGGTGTTGATACTGTTGAAAGCTCTTGCTGTAGTGGAGGCAGTTGCAGTTCGGACACCGCCGATGAAGAAGGCCCCGCGGAACTGCGAGAATCCTCAGTCCGTAGCAGTTGGCTCGTGTCCGACATGGATTGCCCATCTTGTGCGCAAAAGCTTGAAAAAGCCATCATGTCATTGCAAGGCGTTACGAATGCCAAAGTCCTTTTTGCTACAGAAAAGTTAGTTGTCGATTTTGATGACCATTCTCTAAGTTTGATCATCGAACAAACAGCGCGCCAAACTGGTTTC…
VP0960	1	uridine phosphorylase	ATGTCTCAAGCTGTATTCCATTTAGGTGTTACTGAAGCTGATCTTAATGGTGCAACTCTAGCCATCATTCCAGGTGATCCAGCGCGTGTTCAAAAAATCGCAGAACAAATGGAAAACCCTGTATTCCTAGCAAGTCACCGCGAATACACGCTTTACCGCGCAGAGCTAGACGGTAAGCCAGTTGTGGTTTGTTCAACAGGTATCGGTGGTCCATCTACCTCTATCGCAGTAGAAGAGTTAGCACAGCTTGGTGTTCGCACATTCCTACGCGTAGGTACGACTGGTGCAATTCAACCACACGTAAACGTAGGCGATATGATCGTGACAACAGGCTCTGTTCGTCTAGATGGTGCAAGCCTACACTTCGCTCCAATGGAATTCCCAGCAGTTGCAGACTTT…
VP0962	1	hypothetical protein	ATGGCTGTTCATGTTGGTATTATCGACCAAGACCCAGTGAGATTGGTCACTCCTCTATTGGATAATCGCACTTTAAGCACACATATCGTATTCATTGGTGACAAAACACAGGTAGATATGTTTGACCGACTGAGTAGCGTGTTAGAGCAGCGAGAGATTACTTCTGAATTTTTTGAAATTCCGTCGGCTGTCAATACAACCCTGATTAAACAATCGATTCAAAAGCTCGCGAAAGATCTTCACGACCGTGGAGAAGACGTCAAACTGAACGCAAGCTGTGGCCTTCGTCATCGATTGTTGTCGGTTTACGAGGTTTTCCGTACTTATCGCTGGCCTATCTTCGTAGTTGAACCAAACAGTGACAAACTTTGCTGGCTTTACCCAGATGGCAAAGAAGAT…
VP0963	1	methyl-accepting chemotaxis protein	ATGCGAGGTTCAGTTATTAAAAGGATGTATGCGGGCTTTGCGCTGATCATCATCCTGTTTGCTGTCACAATTGCCATTATGATGGGGGGAATGCACGATATTCACGGGAAATTTGAAACCGTCTCTAAATCATCGTTGCCCCTTGTATCGTTATCTAACCAAACCAGTGTGGAACTGCTTTCTGCCGACAAGTCTTTTAAAGATTTTCTGACCACTGAGAATAAACAGCGCATGGAAGAAATGCGTCAGGAGTTTGCGAGATCTCAACAACGTTTTGAATCCACTTTGGCGCAGCTCGAATCAGCAAGCCAGATCTACCCTTCTCTTGCCGAACCTTTTTCTCAACTGAAGACACTAGAGCAAAGCTACTTTACCGAAGCACTCGAAGCAATGGACAAC…
VP0964	1	Hit family protein	ATGGCGGAAGAAACTATCTTTAGTAAAATTATTCGTAAGGAAATCCCAGCAGACATTCTTTACCAAGATGATTTAGTGACCGCGTTTCGCGATATTAACCCTCGCGCGCCAAGCCACATTCTTATCATCCCGAACAAGTTGATTCCGACAACGAACGATGTGGAAGCAGAAGACGAAGCAATGATGGGACGCCTATTCACTGTGGCGAAGAAGCTTGCGAAAGAAGAAGGTATTGCTGAAGACGGTTACCGTTTGATCCTTAATTGCAACCCTCATGGTGGCCAAGAGGTTTACCATATCCACATGCACCTACTAGGCGGTCGTCCTTTAGGTCCAATGGTATTGAGCTAA
VP0965	1	hypothetical protein	GTGAAATTAGGTGTGAAGCTGTTTGGACTGATTAGCTGGGTCTTGATGGCGTCTGGCTGCGCTAATTTGTCTGCGGGCAATTTGTTTAGCCACTACAGCGACCAGAATCAAGAAGTTTATCAGGCAGTTGTTGCTGGCAATTATGCCAACGCTGAGCAACTACAATCGAGCGACGTCGGTGGCGAGATCCTTGGCAATTTCGAAAAGGGTCGTATTTCATTCCTTGCGAAAGATTACCCAACCAGCCTCAAAGCTCTCGAAGAGAGCGACCGCGCGGCACGTGTTCAACAAGACCGAGCAACCATTTCTGTTTCTGAAACAGCGACGAGCGTAGGTTCACTTGCTGTAAACGACAATCTTAACGAATACCAACCTGCAGACTACGAACTCGGCTTTTTG…
VP0966	1	hypothetical protein	ATGAGAGCATGGCTTATTGGCTTAGCAGTCATTATCGGTTTGGCAGGTTGTGCGGACAACACTGCTGGGATCCGAGTTGATGGCCAAACACAAAACGTATTTTTTAACGATAACGTATTGGGCAGCCGACTGTTGGTTGACAACATCACCACGACTTACGTCGATGATCGACCACGTGGTGTGGTGCAGTTAAGCAGTAACTACAAAGGTGACCAGCACATTCTTTATCGCTTCTACTGGTACGACAACAATGGTTTGGAAGTGAACACCAAACCGGGGCCTTGGCGCAAAATGATCGTGCGTGGATTTGAATCTGTGACGCTTTCGGAAGTCACGGTCAATCCAAATGGCACACATTTCCGTGTTCAAATTAGAGAAGCACAAGACGATTAA
VP0967	1	hypothetical protein	ATGAAAAAAAGTATTATTGCTCTTTTAGGTCTAGCCGTTATTTTGGGTGGTTGTTCTAACAAAGTCTCTTACGGTGATTCACAAGCGACTGAAACCACAACCATCGATTTCGGTTCGACGGACCTACAAAAAATTGCTGGCGAGATGGTAGACAGCATGATGATGTCAGGTTCAGTAGCAGCAATTACTCGTGACCAACGTCCAATCGTGTTTGTTGAGCGAATCAAGAACAAAACCAGTGAGCACATCGACACTGAATCGATCACTGATACCATCTCAACTAAAATGCTGAACTCAGGCAAATTCCGCTTTGTTGATATGGACCGCGTAGAATCGGTTCGTGAACAACTTAACTTCCAAAATACGGACGAGCTTGTTAACCAAAGTACAGCAATTCAG…
VP0969	1	hypothetical protein	ATGATTATTTACTTGCACGGCTTTGATAGTACAAGCCCAGGTAACCACGAAAAAGTTCTTCAACTACAGTTCATCGATGACGATGTTCGTTTCATTAATTACAGTACGCTTCATCCTAAACATGACATGCAGCACCTGCTAAAAGAAGTGTCAAAGGTCATCGATCAGTCTGATGATCCTAATCCACTTATCTGTGGGGTTGGCCTTGGTGGGTATTGGTCTGAGCGTATTGGTTTCTTGTGTGGTATTAAGCAAGTGATGTTCAATCCGAACTTACATCCAGAAAACACCATGGCTGGTCGCATCGATCGCCCAGAAGAATACGAAGATATTGCAACGAAGTGTGTAGATCAGTTCAGAGCTAAAAACCAAGGGCGCTGTTTAGTGATTTTGTCGAAA…
VP0971	1	NADH dehydrogenase	GTGACACGCATTATCGTTGTAGGCGGCGGTGCTGGTGGCCTTGAGTTGGCGACTAAGCTTGGCCGTACTCTTGGTCGTAAGAACCGTGCGCAAATTACGCTAGTAGACCGTAAAGCGAGCCACTTGTGGAAACCACTGTTGCATGAAGTTGCAACGGGTTCTTTGGATGAAGGTGTTGACGCTTTGAGCTACCGTGCTCATGCGAAAAACCATAGCTTCGATTTCCAAATGGGTAGCCTTCAAGACATCGACCGTGAACGTAAAGTGATCATTTTAAGTGAGCTGAAAGACGAGCACGGTGAACTTCTTATGCCAAGCCGCGAGCTAGAATACGATCTTCTAGTGATGGCGATTGGTTCAACATCGAACGATTTCAACACTCCAGGCGTTCGCGAAAAC…
VP0973	1	ribosomal-protein-serine acetyltransferase	ATGAGCCCAGATTTTGAAATCATCACCCCTCGCCTAGCCCTTCGTCTTATCCCAGCAGATGACGCTCACTCGCTACAACGATTGCTCTCCCAATCCCCATCTTTGCATACTTGGCTTGATTGGTGTGACGCAGAAGTCTCGCTAAAAGATGCCCAAGACTTTCTACTAGCAACACGTTTAAATTGGGTCAAAACGGAAGCATTTGGTTTCGGTATTTATGATAGAGATAGCAATACCTTGCTAGGAATGGCAGCCGTGAATGAGCTTTACCATACGTTTAATATGGCGAGTATTGGTTATTGGGTAGCAGACCGTTACCAAAGACAAGGCTACGCTCAAGAGGCGATTAAAGCGTTGGCAGAATTTTGTTTTGCAAAACTGAGCTTAACTCGTATTGAA…
VP0975	1	transcription-repair coupling factor	ATGACCAAAGCAACGATACTTTCCGTCACCAATCCAACTGAACGTGGCGACAAAAAACAACTTGGCAACTTACCCGGTGCAGCGCTGCCACTCGCCATTGCCGAACTGGCCAAGCAGCATTCAAGTCACTCACTACTGGTTGTGCCAGACCCGCAGATCGCGTTGAAACTGCAAGCAGAAATCGAACAGTTTACCGACCAACCGGTAAGCCTTTTCCCTGATTGGGAAACGTTGCCATACGACAATTTTTCTCCACACCAAGAGATCATTTCTGACCGTATTGCTCGCCTATACCAACTGCCGAATCAACGTGGCGGTGTCACTATCGTGCCAGTCAGCACTGTTCTTCAGCGCCAATCTCCGCGAGATTTTTTGTTACAGCACACACTAATGGTCAAA…
VP0976	1	hypothetical protein	ATGACAGAGCAAGAATACTTCACCGTTCACCATAACCTCACCATTAACGTGGAAGCCTTGGGGACCGATTTTGCTTTGCCAGACGAACAAACGTTTGTGTCAGAAATTCCTGCGCCTTTTATTGTCGCGAGCGAGTTCAGCCACTTAGATACATTGGCAGATAACGCACGCCTAGAGCTGCAAAATATAGAGCTTAAACACGTTATTAGTTTGCTCGACACGCAAAATTCAAAACTCAACTTACTGCTGAGCTTTATGTTGTCTCAACAAGATGATATTTCGGTTCGCTTCCAAACCACTCAATTTGGAGCAAGTCAGTTGAGTTACCGCTCATCAAGCCCAGTTGAAACGGACCAATTTGTCCGAGTAAAACTCTTTCTTGACCATCCTGCTGCGGCA…
VP0977	1	hypothetical protein	TTGTCCTGTATGTATCATCCTATCTCTTTGTTTATTGGCTTGAGATATCTTCGGGGACGCTCCGGAGATAGGTTTAGCCGATTTGTTTCTTATATGTCGACGGCGGGCATCACGATCGGTGTGATGGCGTTGGTCACTGTGCTTTCGGTTATGAACGGATTCGAAGCACAACTGAAAGAGCGCATTCTTGGTGTTCTTCCTCACGCGGTGATTTCTCAACATGATGGTCGCACTCCACTGACGGAGTCTGCGCCGCAATTCATTCAAGCGATGTCGGATGTTGCTGAGCCAGAACCTGTTGTTCGCGGAGAGGCGGTAATTCAAAGTTCGGCACAACTGACGGCAGGTTATTTGATTGGGATTGAGCCTAAGAAAGGCGACCCGATTGCCAACCATTTG…
VP0979	1	outer membrane-specific lipoprotein transporter subunit LolE	TTGTTCTCTTCTTTAGCATTGATGATTGGTGGACGCTTTAGCCGTGCGAAAAAGCGCAACAAAATGGTGTCGTTCATTTCTCTTTCTTCAACCATTGGTATTGCAGTAGGCGTGGCGGTGATCATCATTGGCCTTTCGGCGATGAATGGTTTTGAGCGAGAGCTTCAGTCGCGTGTGTTGTCCGTGATTCCTCATGGTGAGTTAGAAGGGGTTAACGGGCCGCTGCAGAACTACACTAAGACGATGAACCAAGCGCTGCAACATGAGCATGTCGTTGCTGCCGCTCCGTACGTCCGCTTTACAGGTTTAGCCGAAAAAGGCAGCAAACTTAAGGCGATTGAAGTGCGTGGTGTGGATCCTGCATATGAGCAAGCGGTGTCGAGCATGTCTGACTTTATT…
VP0980	1	hypothetical protein	ATGCCTAGAAAGCTGATAAAACGCTTCATGCCTGATCACGAAGTGATCAAACGCCAAAAAGCATTGAAGGTCTTCGGCAATGTGTTATACAACCCGAACCTTTGGTGCTTAAACCGTCGCTCTGCGTCAGGTGCTTTTGCCGTTGGCCTATTTATGGCGTTTGTCCCGCTTCCGAGCCAGATGATCATGTCTGCAGGTTTAGCCATTTTAATGGGCGTAAATTTACCTCTGTCAGTCGCTCTCGTTTGGGTCAGCAACCCTATAACCATGCCAGTCTTGTTTTACTTTGCTTACAAGCTCGGTGCATGGGTCATGCATGTTCCACCTCAGCCATTCTATTTTGAGCTATCTTGGGACTTTATCATGCAACAGATGAGCACGATTGGGCCTCCATTCCTA…
VP0982	1	lipid transporter ATP-binding/permease	ATGTCGATAAATACTGATGAAACGACTTGGCAGACGTTTAAACGTCTTTGGCAATTTATCCGCCTTTACAAGTCTGGCCTTATCGTTGCCGTCATTGCATTAGTGATTAATGCTATCTCTGATACTTATATGATTTCCCTACTAAAACCGCTTCTCGATGAAGGTTTTGGTAATGCGGATTCTGATTTTCTACGTACACTTCCTTTAATTATATTTGTCATGATGTTCATTCGTGGCACGAGTGGTTTTGTCTCCACGTATTGTTTGAGTTGGGTCTCTGGCAATGTGGTGATGCTAGTACGACGCATGGTGTTTAATCACTTTATGCACATGCCTGTATCGTACTTTGACAAAGAAAAAACGGGTAACTTGCTTTCTCGAATCACTTACGATTCAGAG…
VP0983	1	tetraacyldisaccharide 4'-kinase	GTGGTTGAAAAAATCTGGTTTGAAAATCATCCATTAAAATATCTGTTGTGGCCATTATTATGGCCACTCAGTGTGTTGTTTGGTGCAATCAGTAGATCGAAGCGTCAACAGTTCCAAACTGGTCGCAAGCAAGCGTATCAAGCACCAGTGCCCGTAGTAGTGGTCGGTAATATCACCGCTGGTGGCAATGGTAAGACGCCTGTTGTGGTTTGGCTGGTCGAGCAATTACAACATCTGGGGTATAAACCGGGAGTGGTGTCTCGAGGATACGGTGCGAAGGCTCCGCAGTATCCGCTGGTGTTAAATGATGATACTCCTACTCAACATTGTGGTGATGAACCTAAACTCATCCACCGACGCACCGGAGCACCTGTCGCAGTCGATCCTGTACGTGCAAAC…
VP0984	1	3-deoxy-manno-octulosonate cytidylyltransferase	ATGTCTTTTACGGTTGTGATACCGGCTCGTTACTCTTCGAGCCGTTTACCAGGTAAACCACTGGCTGATATCGGTGGTAAACCAATGGTGCAATGGGTTTACGAACAAGCAATGCAAGCTGGCGCTGATGACGTGATCATTGCTACTGACGATGAGCGAGTTTCTGCAGCGGTTGAGCAATTCGGTGGCAAAGTTTGTATGACTTCGCCAAACCACGAATCTGGTACAGAGCGTTTAGCGGAAGTGGTAGAGAAAATGGCCATTCCTGCTGACCACATTATTGTGAACGTTCAAGGTGATGAGCCTTTGGTACCACCAGTTATCATCCGCCAAGTCGCAGATAACTTAGCCGCTAGTGATGCGCCTATGGCTACGTTGGCGGTTGAAATTGAATCTGAA…
VP0986	1	hypothetical protein	ATGGCGCAATTTATAGACCGAAGGCTCAATGGCAAGAACAAGAGCGCTGTTAACAGACAGCGCTTCTTGAAGCGCCATAAAGAGCAGATCAAAGAGTCGGTAGCTGACGCAGTGAATCGACGCTCGATCACGAATACAGAAACGGGCGAAGACGTCTCAATACCGCACAAAGACATTAACGAGCCGATTTTCCATCAAGGGAAAGGTGGCGTGCGTGAACGCGTGCACCCTGGTAACGATCAGTTTATTACGGGTGATAAAATCGAGCGTCCAAAAGGTGGAGGTCAAGGCAGTGGCTCTGGTGAAGGTAATGCGAGTCCAGATGGCGAAGGCCAAGATGAATTTGTGTTCCAAATTTCAAAAGATGAATATCTGGATATCCTTTTTGAAGACTTAGAG…
VP0988	1	hypothetical protein	ATGAGTATTTTCGACCACTATCAATCCAGATATGAAGCTGCAAAAGATGAAGAGATGTCGTTACAGGAGTTTCTAGCCCTGTGTAAGGATGACAAAAGTGCTTATGCTAATGCAGCAGAACGCCTACTGATGGCAATCGGCGAGCCAGAGATAATAGATACAGCTAAAGACCCTCGTTTGAGCCGCATCTTCTCCAACCGCGTTATCTCTCGCTATGAAACATTCAAAGACTTCTATGGTATGGAAGATGCGATTGAACAAATTGTTTCTTACCTAAAACATGCGGCACAAGGATTAGAAGAACGCAAACAGATCCTCTATCTATTGGGCCCTGTTGGTGGCGGTAAGTCCTCACTTGCTGAAAAATTAAAATCGCTTATGGAAGCGATGCCTATTTAT…
VP0990	1	hypothetical protein	ATGGAAATGTCAAACGCTCAACGTTTGATCCTATCAAACCAATACAACCTAATGTCTCAGCTTGATCCGAATAATGCGGCTAAATACAAACGCCTACAGACGATCGTTGAACGCGGCTATGAGCTTCAAATGCGCGAACTGAACAAAGATTTCGGTTGCCTTTCAGAAGCAGAATGCCGTGAAATCATCGACATTATGGAGATGTATCACGCGATGCAAGAATCTAACAATATGTTAGATGCGGAAGAGCGTAGCAAAGTAGACCAACGTCGCTTACAGTTCTTAGGTTTCGATATCGCAACAGAAGCGCAGCAAGTGCATTACGTCCGCTTCCTTGTTGATTCTGAAGGTCTTTACCCACAATTCGACAAGGCAGATCACCACTTTAATAGCCAAATG…
VP0991	1	hypothetical protein	ATGGACTGGTTTAACGTAGGCTCACTCATCATCGTCACTTGGGTTGTCGTTGCTTTTTGCATACCCGATTGGAGAAAAGTAGTTTGGCCTAAACTTGAACAAGAGAAAGCATTTCAACATATCGTGCTTGCCTCTTTCTTCCTCATTACGGTTCTTTGGTCTGCTCAAGCAGGAGTAAAAGAAGGGTTACAAATACACTTTCTCGCGTTAACGACACTAACCATGATGTACGGTTGGCGAATGGCTTTTTTGCTCAGCATTCCTGCGATGTTCGCCTACCACTGGATACACGATATTTCGTTTATCTTGCTCCCGAGCTCTCTTGTGCTATCGGCGCTCGTTCCAATATTAATCAGCTACTTAGTCTTTTTGCTTAGTTACCATTATTTACCCCGCAAC…
VP0992	1	pyruvate formate lyase-activating enzyme 1	ATGTCAACAACTGGTCGTATTCACTCATTTGAATCATGCGGTACCGTAGACGGACCTGGTATTCGTTTTATCGTCTTCTTGCAAGGTTGTTTAATGCGCTGTAAGTATTGCCATAACCGCGATACTTGGGACACGCATGATGGTAAAGAAGTTACTGTTGAAGAAATCATTGCCGAAGCGAAAAGCTACCGTCATTTCATGAATGCATCAGGTGGTGGTATCACTTGTTCTGGTGGCGAAGCCATGCTTCAACCAGAATTTGTTCGCGACTTTTTCCGTGCGGCTCACGCAGAAGGCATCCACACATGTCTAGATACCAATGGCTACATTCGTAAACACACAGAAGTGATCGACGAAGTATTGGACGCGACTGATTTGGTGATGCTAGATATCAAACAT…
VP0993	1	hypothetical protein	ATGCAGTATATGAAACTCAGTAAATTAATTTTCCTTACCCTTTTATCGCCAGTTGCTCTGGCATCCACCAAATCCACAGTATCCTTTACCCTTGATAACGATGGCATTTTTGGTGTCGACCAAGATTACACCAACGGTATATTCTTCTCTTACGCAACCGAGAAGCTAAAAAAAGAAAGCGAATGGAAATGGTTCAGCTTAGAAAATGCAGACCAATCCAATGTCGATAAGATCGAGGTAGTACTTGGCCACAAGATGTGGACTCCAAGTGATATTGAAGCAGACTACCCTCTTGCCAATGACCGTCCATATGCTGGTTACCTACACACTGAAATCAACTACCTATCTCTAACCGCCGATCAAGCCGTTCGCTATAACTTCACCATTGGTGCCACAGGT…
VP0994	1	formate acetyltransferase	ATGGCAGAGCAATTTGCTAAAGCTTGGGAAGGTTTTGTTGCAGGTGACTGGCAAAACGAAGTAAACGTTCGTGATTTCATTCAAAAGAACTACACTCCGTACGAAGGCGACGAATCTTTCCTAGTTTCTGAAGGTACTGAAGCAACTAACAAGCTTTGGGCTAAGGTAATGGAAGGTATCAAGCAAGAGAACTCAACTCACGCTCCTGTTGATTTCGATACTTCTATCATCTCTACCATCACTGCTCACGATGCAGGCTACATCGAGAAAGATCTTGAGACTATCGTTGGTCTTCAAACTGACGCTCCTCTAAAACGCGCTATCATCCCTAACGGTGGTATCCGCATGGTTGAAGGTTCGTGCAAAGCATACGATCGCGAACTAGACCCACAAGTTAAA…
VP0995	1	hypothetical protein	ATGTCAGACGCAGTTAACAAAGCGCACTCTGATTCAGATATCGAGACCAAAAGCTACCGTGAGCTTCATCGTCCATCATCTGAGTTCGCCAGCCGTTCAGACTACCTAGACCACGAACTACAAATCATGAAGCCGCGTCGTTTCGGCTTAAACTTGCCAGGTCGTGACTTCCGCTTTGAGCTTGAAGACCTTGTTCCAGCACTTGCTGGTACTATCGGCATTATCGCAATGTACTCTGCGGTAATGATGTCTTGGGCTGAAGGCCTTACTGCAGCATGGGACCACGTAAACTTAGGCAAAGATTTTGCCATCGAAGTTGCGCGTGTAGAAATGCTAATCCCTGCACTACTTTTCTGTGTGCTTGCTTCTGGCTTTATCAACCCGAAAGCCAACTTGGCA…
VP0998	1	amino acid ABC transporter ATP-binding protein	ATGAATGATGTACCAGCGCTAGATATAAAAGACCTGCACAAAACATTTGGACAGAATGAAGTCCTGAAAGGCATTTCACTTGCCGCTCACAAAGGGGATGTTATCTCCATCATTGGCTCTTCCGGTTCTGGCAAGAGTACTTTTCTTAGATGTATTAACTTACTAGAAACACCGACCGCTGGTGAAATTTGGGTAAACGGCGAGCTTATTCAAATGAAAAACAACCGCGCGGGTGAATCCGTACCTGCCAACGAAAAACAAGTTCAGCGTATTCGTTCGCGTTTAGCTATGGTTTTTCAGGGGTTTAACCTTTGGTCTCATCTTACCGTTCTTGAAAACGTCATCGAAGCACCTGTTCACGTTCTTGGTGTGCCGAAAGCTCAAGCGATTGAAAATGCA…
VP0999	1	amino acid ABC transporter substrate-binding protein	ATGGAAATGAAAAAGTGGTTATTGGCAGCAACTCTTGCTGCAACGGCAGTGTCTGGTGTTGCTCAAGCGAAAGAATGGAAAACAGTTCGCTTTGGCATTGAAGGCGCATACCCTCCATTTAGCTGGACAGAAACCGATGGTTCTCTAAAAGGCTTTGATGTTGATATGGCCAATGCGCTGTGTGAAGAAATGCAAGTGAAGTGTCAGATCGTTGCACAAGATTGGGATGGCATTATTCCTTCTCTATTGGCTCGTAAATACGATGCGATCATCGCGGCAATGTCGATTACCGAAGAACGTAAGAAGAAAGTGGATTTCACGGGCAAATACGCACTGATCCCAAATAAGTTCATCGCTAAGAAAGGTGCAAACCTAGACTTTGCTAATCTAGATGGCCAA…
VP1000	1	amino acid ABC transporter permease	ATGCTGGATTTACAAGGATATGAAGCCTCCATTTTTAAAGGGGCTTTGGTAACCATCGAAGTAGCTGTGCTGTCACTACTGCTTGCGGTGATATTGGGAATGCTTGGCGCGCTTGCTAAGCTTGCTCCCTACAAATGGGCAAGAGCAATTGCCACACTTTACACCACCATTATTCGCGGCATTCCAGACTTAGTTCTGATGATGTTGATTTTCTTTGGTGGGCAAATACTTTTAAACAATAGCCTCTATTCCATCAACGAAACGCTCAATGAATGGTTTGCATCTAGCGACCCAAATCATGAGTGGACTTCTTACTTACCTGACTACATTGATGTGAGCCCGTTTATTGCCGGTGTGCTGACAATTGGTTTTATCTTTGGAGCTTACATGGCGGAAACT…
VP1003	1	exonuclease III	ATGAAAGTAATCAGCTTTAACATCAATGGACTACGTGCTCGACTGCACCAACTCCAAGCGCTAATCGATAAACACCAGCCTGACGTTATTGGTCTTCAAGAGATTAAAGTGCATGATGAAGCGTTCCCGATTGAAGATGTCGAAGCCATGGGTTACAAAGTGTATTTTCATGGCCAGAAGGCGCATTACGGCGTAGCGATGCTTTGTAAGCAAGAGCCCATCCGCGTACAAAAAGGTTTTCCAACGGATAACGAAGAACACCAAAAGCGCATGATCATGGCGACGTTTGAAAACGAAAATGGTGAAAAAGTAACGGTGCTTAATGGCTACTTCCCTCAAGGGGACAACATTAACCACGAAACGAAATTCCCATACAAGCGCCAGTTCTACAAAGATCTA…
VP1004	1	hypothetical protein	ATGGCAGACCAACCAACCTCTCCTCTTGATGACGCGCCAGAAGAGATCAAGCTGGCCGTTGATTTGATCTACTTGCTTGAAACCAACGAGATTGATCCAGAAGTTGCGATTAAAGCATTGAAGATCGTACAAACAGATTTAGAAAACAAATTGAAAGCGCAGTAA
VP1005	1	primosomal replication protein N''	ATGAACATCGAACAACTTTCGCAAAGTTTAGAACACATGGCGAATCAAGCCGCGACATTGGATCGCCAACGAGGAGAGCATCACGTTCCGTTGTTTGATGAACGTTTATTTAGCTGCCGCTCTCGCTTACTTACCCCTTGCGTAAAAGAAGCGAAATCGACACTGGACGCGATTATCCGAGAGCAAAACGAAAATAAGCTCACCGCTTTGCGCGCGGAGTACCTCACCGAACGACTCGTAGCGCAAATTGGCGCAATTCAGCGAGAGATTTCTACCACCAAAATTCGTAAGAATGAAATCAAGCATAGCAGCCACTTTCGCAAACCAATTAACGTGCTTTATCAAGAGCTCGCGCAGCACCAAGAATGGGCAAGACGCTTGCGAGAAATGGTGTTAGAA…
VP1006	1	hypothetical protein	ATGGAAATGATAGAGCCGACAATGCTGTTGGTGTTGGCGCTAGTCGCTTTTGTTGCTGGATTTATTGACGCAGTCGCAGGTGGTGGAGGGATGCTAACCGTCCCTGCTTTGCTGTCTTTGGGGCTTCCTCCTCACATTGCTTTGGGGACGAACAAGTTAGCTGCTACCTTTGCATCGTCAACTGCCGCATTCACTTACTACAAAAAACGCTTGTTCAAACCTCAGTGTTGGGGGCGCGCGTTTGCAGCAACGCTTGTCGGCGCAACATTGGGCACGCTCTTTGTCGATGCCATCAGTACGGATTGGCTAGAAAAAGTCTTGCCTCTTATTATATTAGCCGCTGCGCTGTATACTGTATTCCACAAAACGCTACATTCCCCTCATCAAAGCCCAATACCA…
VP1007	1	ATP-dependent DNA helicase DinG	ATGCTGACCAGTAACATTCAAAAATCGATTCGCAATAGCTATCAAAACCTACAAACCCAACTCGATAACTTTGTACCAAGACGAGCTCAAAACTATCTTGTCGCTGAAATCGCAAAGACGCTTTGTGGTCAATATCATAAGTCCAATCGAATACTGGTAGCAGAAGCAGGCACAGGGATCGGTAAGTCACTTTCTTATTTGATGGCCGCTATACCAGTTGCCGTGCATAACAACCGCAAAGTCGTTATCTCAACGGCAACCGTCGCGCTTCAAGAACAGCTAGTGAATAAAGACCTTCCTCTATTCCGTCGTATTACAGACAGAGAGTTCTCTTTCATTCTTGCCAAAGGTAGGCAGCGCTACTGCTGCGCAGAAAAGCTCGCAACAGCCAGTGGTGTG…
VP1011	1	isocitrate dehydrogenase	ATGCCTACAGAAAAACCTACCATTATCTACACCATCACTGATGAAGCACCGGCGCTAGCAACTTATTCATTACTACCAATCATTCAATCGTTTACTGCATCGTCTGGCATCAACGTAGATACTCGTGATATTTCACTAGCGGGTCGAATTATCGCTAACTTCCCAGAGCACTTAAAAGAAGAGCAACGCATTGGCGACGCGTTAACTGAGCTGGGCGAACTCGCACAAACACCAGAAGCTAATATCATCAAGTTGCCAAACATTTCGGCTTCTATTCCTCAGCTAAAAGCCGCAATCAAAGAGCTTCAAGCTAAAGGTTACGACCTACCAAACTACCCAGAAGAGCCAAGTACTTACGAAGAAAAAGCGATTAAATCGGCTTACGATAAGATTAAGGGC…
VP1013	1	ATP-dependent Clp protease adaptor protein ClpS	ATGAGTAAAAATTTTGAATGGGTCACTCCGGACTCTGATCTTCTGGAGCGAGAAAGTACAAAAGTTCAGCCACCTAAGCTGTATAACGTTGTACTCAATAATGATGACTATACACCTATGGATTTCGTCATAGAGGTACTTGAGCGATTCTTTTCACATGATATTGATAAAGCAACACAAATCATGCTCAAAGTGCACTATGAAGGAAAGGCAGTCTGTGGAACTTACAGCGCAGAAATTGCCGAAACAAAAGTAGCGCAAGTTACGATGTACGCAAGGGAAAATGAACATCCGCTACTTTGTACTATGGAGCAAGCGTAG
VP1016	1	translation initiation factor IF-1	ATGGCTAAAGAAGACGTAATCGAGATGCAAGGTACTGTCCTTGACACTCTACCAAACACTATGTTCCGTGTTGAACTTGAAAACGGTCACGTTGTGACTGCTCACATCTCTGGCAAGATGCGCAAGAACTACATCCGTATCCTAACGGGTGACAAAGTAACTGTAGAGATGACTCCATACGACCTATCAAAAGGCCGCATCGTCTTCCGCGCTCGTTAA
VP1017	1	arginyl-tRNA-protein transferase	ATGAGCACAGATCTACAACACATTCGAATTGGGTTAACCAACAACCATCCTTGTAGCTATTTACCGGAGCGACAAGAGCGTGTTGCGGTGGCATTGGACGCTGAATTACATACTGAACAAAACTATCAACTATTGATGGCTAATGGCTTTCGTCGCAGCGGAGATACAATATACAAACCACATTGCGAGCGTTGCCATGCTTGCCAGCCTATTCGCATATCGATACCTGATTTCGTACTATCTAGAAGTCAAAAACGACTGCTCAGTAAAGCCAAAAGCCTGCGTTGGGAGATGAAAACGGAGATGGACGCCGAGTGGTTTGAGCTCTACAGCCGTTACATTTGCAAGCGACACAAAAACGGTACCATGTACCCTCCCAAGCGAGATGAGTTCTCACGT…
VP1018	1	leucyl/phenylalanyl-tRNA--protein transferase	ATGGCAATCTATTTAACTGAACTCGATTCAACGTTCAACTTCCCATCCCCTTACGAAGCTCTGTCAGATCCCAATGGTCTGTTGGCTTTTGGCGGAGACTTAGATCCACATAGAATTTTGAGTGGCTACTACCAAGGTATTTTCCCTTGGTATGGTCCAGGAGAACCCATTTTATGGTGGAGTCCTTCGCCACGTGCGGTGTTTGATCCTTTAACGTTTAAGCCATCAAAAAGTCTTAAAAAGTTTCAGCGCAAGCATCAATATAAAGTCACTATAAATCAAGCGACTGAGCACGTCATTCAACTTTGCTCGTCGACACGGCCAGCAGATGAAACATGGCTGAATGAAGAGATGCAAGCCGCTTATATTCAGCTATCCAACCTAGGGCATTGCCACTCA…
VP1019	1	outer membrane protein	GTGATGACTCGAGTTAGAAAATTTTTGAAAGTATGTCCTTGGATCATACTGTTTTTACCCCTTTTCGCCAATGCAGCGTACCAAAGGAATGTCGCAAAACCAGTGAATGAAGTGGTGTACGGGAAGATAGATTCAGTGCGTTACATCACTCAACAAGAAGTTGTGCAATCAAAAAGCAACGGTTGGAAAACCCTATTAGGGGCAACCATTGGTGGTTTAGTTGGCAACCAGTTTGGTGGTGGCACGGGTAAAGAGGTAGCCACAGCAGTTGGCGCACTGGCTGGCGCTGTGGTTGCTCAAAACCAAAGTAATTATCAATACACAGTTGAATATAAGTTGGTTGAACTGCTAATTAAAGTTAAAGGCGATAAACTGATCAACGTTATTCAGGATGTTGAT…
VP1020	1	3-phosphoshikimate 1-carboxyvinyltransferase	ATGGAAAGCCTAACGTTACAACCGATCAATAAAATTCAAGGGGAAGTGAACCTTCCTGGTTCCAAAAGTGTTTCTAATCGAGCACTTTTACTCTCTGCATTAGCAAAGGGGACGACTCGTCTCACCAACCTTCTCGATAGTGACGACATTCGTCACATGCTAAACGCACTCACTAAACTAGGCGTGAAGTACACATTATCTGCAGATAAAACAGAATGTGTAGTTGAAGGCCTTGGTCGTCCGTTCTCTGTATCAGAACCTGTTGAGCTCTTTCTGGGCAATGCGGGCACAGCCATGCGACCTTTAGCCGCCGCACTTTGTGTTGGTCAAGGTGAATATGTGCTTACTGGCGAGCCTCGTATGAAAGAACGACCAATTGGTCATCTTGTGACTGCATTG…
VP1021	1	hypothetical protein	ATGTCTGATAGAAAGTTTATTGAAGAATTCGACCTTCTTTTAATCGCAAACCAAATCATCCAAGAGCACGATGATTACATCAATGGAATGCGAGCGACAAGCGTAGAAGAAAAAGACGGGGTTTTGGTATTTAAAGGTGAGTACTTCCTTGATGACAAAGGCTTACCAACCGCAAATACTACGGCAGTATTCAATATGTTCAAATACTTAGCCCATCACCTTTCTAAAGAATTTACGCTGATCAAATAA
VP1022	1	DNA topoisomerase I	ATGGGTAAATCACTCGTTATAGTGGAGTCTCCAGCCAAGGCAAAGACGATAAATAAGTACCTTGGTAAGGACTTTATTGTTAAGTCTAGTGTTGGTCATGTGCGTGATCTGCCTACGGCCGGTCAAAGCACTGGTGAGAAGAAAGCTGCAGCTATCTCAACAAAAGGGATGAGCGCAGAAGAGAAAGCGCGCGTTAAAAAAGAAAAAGATCGTAAAGCGCTGATCAAAAAAATGGGGATTAACCCATATCATGACTGGGAAGCGAACTATCAGATTCTTCCGGGTAAAGAAAAAGTCGTAAGCGAACTACAAAAATTAGCCAAAGATGCTGATTGCGTTTATCTCGCAACCGATTTGGACCGCGAGGGGGAAGCAATCGCATGGCACCTTCGTGAGATC…
VP1025	1	beta-ketoadipate enol-lactone hydrolase	ATGACTCAGCCACTGCTTTTTCACAAAACCTATCTGCATCCTACTAGTAATGAGTGGGTTGTTTTCGTGCATGGTGCTGGTGGCAGTTCTTCGATATGGTTTAAACAAATTAAAGCATATAAGCAGCACTTTAATTTGTTGCTGATCGACTTACGAGGACATGGAAAATCCAATCAGCTTTTGAAAGAGTTGATAACTAGTCATTACACCTTCACGGAAGTGACGCAAGATATATTAAAAGTGCTGGATCACCTAAAAATCCAGTCGGCGCACTTTGTTGGCATGTCGTTGGGTACGATCATTGTTCGAAATTTAGCGGAGTTGTCTTCTGAAAGAGTTCGTTCGATGGTTTTAGGCGGTGCGGTGACACGCTTGAATACGCGTTCGCAGATTTTGGTT…
VP1026	1	hypothetical protein	ATGAAAATCTTTATCGCGAAAAATCCAGCAGAAGCGCACATCGTATGTGAACTACTAAAAACTGAAGATATATGCTGTGAGGTGCGTGGAGAAGGACTTTTTGGTCTGAAAGGTGAGCTTCCTTTTGGCGATGATACTGATCCTTATGTTTGGCTATTAGATCCAGAACAACAATTGAAAGCTCACTCAATTATTGAAGCATTTAGGCAGCAGTCACAAAGCAACATATATGAAGACTGGCAATGTCCTCATTGTCTTGAACACAACGAAGGACAGTTTGGTGCGTGTTGGCAATGTGGATATCAAATTGGGGAGCCATGA
VP1027	1	hypothetical protein	ATGAATAAAAAACTTATCTTTGGACTGATACTTGTTGCCACCATTCTTTTGTTAGGCGCTAATTTTGGTCAATATCTAACGCTTGAAAACGCAAAAGCGCAGCAAGAAGCGCTCAATTCATTCATCGAAGCCAACATCGTCTATGCCGCCGCGGTGTATTTTTTAGCGTATGTTGCAATTACCGCATTTTCTATTCCCGGAGCAGCAGTGGTTACTTTGCTAGGCGCAGCTTTGTTTGGGTTTTGGTTTAGCTTACTTTTAGTTTCTTTTGCCAGTACGATCGGTGCGACCTTAGCTTTTTTGAGTAGCCGATATTTGCTTAGGGATTGGGTTCAATCGAGATTTGGGGAAAAGCTTGTTGCGATTAACCAAGGAGTAAAAAAGGATGGCGCGTTTTAT…
VP1028	1	hypothetical protein	ATGGATAAACCGATACTCAAAGACTCTATGAAGCTATTTGAGGCACTTGGTACTATCAAGTCGCGCTCAATGTTTGGTGGCTTCGGACTTTTCGCTGATGAAACGATGTTTGCACTAGTGGTAAACAACCAGCTTCATATACGAGCAGACCAACAAACTTCATCTGACTTCGAGACACAGGGTCTAAAGCCTTACGTTTATAAAAAACGTGGCTTCCCAGTCGTTACTAAGTACTACGCTATTTCCAGCGAACTATGGGAATCTAGCGATCGCTTAATTGAAGTAGCGAAAAAATCCTTAGAAAACGCCAAACTTGAGAAAGAACAACAAGCGAGCACTAAGCCTAATCGCTTGAAAGATCTGCCGAACCTGAGATTGGCTACAGAAAGAATGCTTAAG…
VP1030	1	LacI family transcription regulator	ATGGCCACTATAAAAGACGTTGCTCGCTTAGCCGGCGTTTCTACCACGACAGTTTCGCACGTTATTAATAAGACACGTTTTGTTGCAGAAGCAACCCAAGAAAAAGTAATGAAAGCGGTTGATGAGCTTAACTACGCACCAAGCGCAGTTGCTCGTAGTTTAAAATGCAACTCAACTCGTACTATTGGTATGTTGGTAACACAGTCAACTAACCTGTTCTTCTCTGAAGTGATCGACGGTGTAGAAAGCTACTGCTACCGTCAAGGTTACACGTTGATCTTGTGTAATACTGGCGGCATCTACGAGAAACAGCGCGACTACATCCGCATGCTTGCTGAGAAACGTGTAGATGGCATTTTGGTGATGTGTTCAGATCTAACCGAAGAACTAAAAGAGATG…
VP1031	1	chaperone protein TorD	ATGCAAGAAGTGAAAGCTTTTAATGAAAAGCGTGCTGAAATTTACTGGTGGTTTTCGAGCTTATTCGCTAAAGAACTCAGCGAAAAAGAACTAGAAACCTACCACAGTGTTGAAATTCGCAGTTTTTTAGCGGGCTTAGGTGAGAACGAATCACTCAAGCCAGCCGTTGATAGCCTAGTTGATGCCCTAAACCGACTCCAAGACCGCAATGATGCTCAACTAGAACTTGCAGCAGATTTTTGCGAGCTGTTCTTAAAAACAGATAAGTATGGGGCACTGCCGTACGCGTCTATGTACATTGGTGAATCTGGCTTGCTCAATGACAAACCTGCAGAAGAGATGGAAAAACTGATGGCAGATTTTGGGGTTCAGGTAGACGAAAACCTCAAAGAACCAGCA…
VP1032	1	DNA-binding transcriptional regulator TorR	ATGAGCTATCACGTATTAGTCGTAGAAGATGATGTTGTAACTCGTAGTAAGCTTGCGGGATATTTCCAAAATGAAGGTTACAAAGTTAGCGAAGCAGAAAGTGGCGCGGAGATGCGCGAAGTTCTGCAAGGCGGTGATGTAGACCTTATTATGTTGGATATTAACTTGCCGGGCGAAGACGGCCTAATGCTTACGCGTGAGCTACGCAGTCAATCAGACATCGGCATCATATTGGTAACAGGACGCACGGATAGCATCGACAAAATCGTCGGCCTAGAGATGGGCGCAGACGATTATGTGACAAAGCCTTTTGAACTAAGGGAATTACTAGTTCGAGTTAAAAATCTACTGTGGCGCATTTCTGCGGCGCGAAGTGGAGCAAGTAAAGCGGCAAGCGAA…
VP1033	1	hypothetical protein	ATGTTTGAGCTGAAAAAAGTAATGTCAGCCTTGCTTATGCCGCTTCCGGCATTGCTACTGATAGGCTTGTTAGGTCTTGCTCTCATTAGTTTTACCACAAAACGTAAAACTGGCTGCTTCGTTGTTCTGTTCTCTTTTGTTGGCCTTTTTCTAGTTGCCTTCCAACCTGTTTCAACCAAGCTTCTCATGCCACTTGAGCGCGAGCATAAGGCCTTTTTACCTGTGTCAGGTACCATTGACTACGTTATGGTGCTGGGTAATGGCCACGTGGTCGATGACGAAATTCCACCAACATCGCAATTAAGCCGCGCGGCGTTGATGCGATTAACGGAAGGCATTCGTATTTTGCGTATGTACCCAGGCGCAAAGCTAATTTTATCAGGTTATGATGGTGGCTCT…
VP1034	1	metallothionein SmtA	GTGACAGAAGACCGCAATTTCGACGATATCGCCCACAAATTTGCAAAAAATATTTACGGCTCCGATAAAGGGGAGATCCGCCAAATCATTGTGTGGGAAGATTTTCTACAGATTCTAAGTGAATTGGATGCGAGCCAGCAACCCCTAGAAGTACTTGATGCAGGTGGTGGTTTAGCACAAATGTCGCAAAAGCTTGCTAAGCTCGGACATCGTGTTTCGTTATGTGATCTATCTTCGGAAATGCTGCAACTAGCCAAACAGGATATTGAAAAAAACGGTTTGCTTGAGCAGTATCGCCTGATTCATTCGCCTGTTCAGTCCATTGCGGAGCACATGGAAGAACAGGTGGATCTCGTTATGTTCCACGCTGTCATGGAGTGGCTCGTTGATCCTAAAACG…
VP1035	1	condesin subunit F	ATGAGTGAGATGACTCTCAATGCTGCAGAGCAACCAATCGATGAGTTGGTTGGCTGGGTTAAGCAGCACGATTTCTCGTTGAACCTGACCACAGAGCGATTGGCATTTTTGATTGCCATCGCCGTACTGAGTAATGAAAGGTTCGACGAAGAACTGGGTGAAGGTGAACTGCACGATGCATTTGCCATCGTCACTCGACTATTTGATGAGACTGGCGAAGCCTCCGCTTTTCGTGCGAACAACGCCATCAACGAGATGGTCAAGCAGCGTCTTATTAGCCGTTTTGTCAGTGAAATTACTGACGGAGCGAGCATTTACCGCTTGTCGCCTTTAGCGATAGGAATTACCGATTACTACGTGCGTCATCGCGAGTTCTCAAGACTGCGTCTGTCTATCCAG…
VP1037	1	cell division protein MukB	ATGATTGAACGCGGTAAATATCAATCGCTGACCATGGTCAACTGGAACGGCTTCTTTGCCCGTACGTTTGACATCGATGGTCTGGTTACGACGTTGTCGGGCGGTAACGGTGCCGGTAAATCAACCACGATGGCAGCGTTCATCACAGCGTTGATTCCTGACCAAACGTTACTGCACTTCCGTAACACAACCGAAGCGGGCAGCAGCCAATCGTCTCGCGATAAAGGTTTATACGGTAAGCTACAGCCGGGTGCGTGTTACGCGGCGCTAGACGTAGTGAACTCACGTAACCAACGTCTATTGTTTGCAGTAAAACTGCAGCAAGTCGCGGGTCGTGACAAAAAAGTAGACATCAAACCGTTTGTTATCCAAGGTCTTCCAAGCCATGTGAAACCAACG…
VP1038	1	hypothetical protein	ATGCTAACAAAAGAAACAAATAATAATGAACCACAGCTTGTAGACCAGGAAACTTTTGACCAACACTTACAGCGTTTGTCTGAGCTTTCGGTTCAAGCACTTGAAGAGCTTGCTGAAATTATCGAAGCTGGAACCGATATTTCAGAGGAATAG
VP1040	1	hypothetical protein	ATGTTTGAACGTTACACTACGCCATCAAAACTTCGCCACAAAGGCATTATGGGCATGAACAAGCGTAACCATAGCTACATTGGTCGCTATAACGATCGCTCTAAATACCCATTGGTGGATGACAAGCTAAAAACCAAGATCATCGCTCAAGCTGCAGGGGCAACCGTCCCTGCCCTTATCGGCGTGATCCACAACCAAGCAGAAGTAAAAACCATCCACAACATGGTGAAAGACTGGCCGGGTTTTGTGATTAAGCCAGCTCAAGGCAGCGGTGGTAAAGGTATTCTGGTGGTGACATCGCATAAAGACGGTGTGTACACCAAACCTTCTGGTGCGACAATCAACAAAGAAGAAGTGGAACGCCACATCAGTAACGCACTGGCAGGGCTTTTCTCGCTC…
VP1041	1	gonadoliberin III-like protein	ATGACGTCAAAAATACCGTTTTACCTTTCAATCATCTTGTTGGTGGTTGCGGGCATTGCTTTGAGTGTTTTCAGACACCAAAATTACGGCGTGCCTTGGACGCCAGGCGAAACACGTCAAGTGTGGGATGTAGAGGCTCGTATCGAGTTCAATGCAAACGGGAATGAAGTGAAAGCTTCTCTTGCCGCTCCTCATACACAAAGTGGTTATACACTGATTGGCGAGTCTGCTTCTTCTTCTGGTTATGGCGTTTCCTACATTAACTCTGATTCAGGTCGCCGTGCCGAATGGTCGATTCGCCAAGCGAAAGGCCCTCAAACAATTTACTACAAAGCGCAGTTCTTAGTTGATCCACAAGCTAAAGTAGAACCACTGCCTCCTGCTGGCGATATCACGCCA…
VP1043	1	hypothetical protein	ATGTTAATACGATTGACTCCGGTTGTTGCCATCGCCTTATTATCTGGATGCACACTTACCAAAGGCGAACAGTACCACCAAGAAACGTTAGCCGCTATTCAAGCTTCAGAAGCGAATTTCAATAATCGCATAACTAACTTAGAGCTGCAGATCAGTAACCAATCAGATTACATCGACAGCCTTGAAGACCAAGTCGATAAATTACAAGGTGATCTAAGCACCTTCCGCGAAGAGGCAATGGCAGAGGTTAAAAAACCGAAAGAGCCTATTATTGTCCAAGCGCCTGCCCCTATTGAACCAACGCCGACTCATGACATCGTTTTAGGTTCGATCGAAAAAGTGACCATCGACTCCATCAAACAAACGTTTGATGCGCGCGTCGATACAGGTGCGGCTACA…
VP1044	1	hypothetical protein	ATGTTTAACTTTGCAAATTTCTACCAATTGATTGCCCAAGACACGCGTCTTCAACCTTGGCTGAATGTGTTACCACAACAGTTAACGGACTGGCAAAATGCAGAGCACGGTGACTTTGGTCGCTGGTTGAAAGCACTGAACAAAATTCCAGAAGGCTCACCAGATCAAGTTGATATCAAGAACTCTGTAACCATCAGCAACGATACGCCTTTCCATGAAGGCGAACTGAAAAAGCTAGAAAACTTACTGCGTACTTTCCACCCTTGGCGCAAAGGTCCATACACAGTGCACGGCATTCATATCGATACCGAGTGGCGTAGTGACTGGAAATGGGATCGTGTACTTCCACACATTTCTCCACTGAAAAATCGCAGCGTGCTCGATGTGGGTTGTGGCAAT…
VP1045	1	hypothetical protein	ATGAACCCTAAGAGCAATCCAGATACTATTTTTTCGGCTCCAATCGATAAAATTGGGGATTTCACGTTCGATGAACGCGTAGCGGAAGTTTTTCCTGACATGATTCAGCGATCGGTGCCGGGTTACAGCAACATCATTTCTGCAATCGGTATGTTGGCAGAACGCTTTGTGAAGCCTCACTCAAACATCTACGACTTAGGTTGTTCTTTGGGTGCCGCTACGCTGTCTATGCGTCGTCATATCAAGCAAGAAGGCTGCAAAATTATTGCAGTAGACAACTCTCCAGCGATGGTTGAGCGTTGTAAGTTACACGTCAATGCTTATCGCAGCGACACGCCAGTAACTGTGGTCGAAGCCGATATTCGTAATATCGAAATTGAAAACGCATCTGTCGTGGTA…
VP1047	1	aspartyl-tRNA synthetase	ATGCGTACCCATTACTGTGGTCACCTGAACAAGTCCCTTGCAGGACAAACTGTAGAACTTTGCGGCTGGGTTAACCGTCGTCGTGATTTAGGCGGTCTTATTTTCATTGATATGCGAGATCGTGAAGGCATCGTTCAGGTAGTTGTAGATCCAGATATGGCGGATGCGTATGAAGTGGCTAACACACTTCGTAATGAATTCTGTATCAAATTGACGGGTGAAGTTCGCGTTCGTCCAGAAAGCCAAGTAAACAAAGACATGGCAACAGGTGAAGTTGAGATCCTTGCGAAAGGTCTTGAAATCATCAACCGCAGTGACGTTCTGCCTCTAGACTTCAACCAAAAGAACTCAGAAGAGCAACGTCTGAAGTACCGTTACCTAGATCTACGTCGTCCAGAA…
VP1048	1	Holliday junction resolvase	ATGTCAATTATTTTGGGTATTGACCCAGGTTCTCGTATTACCGGTTACGGCGTTATTCGCCAGCAAGGCCGTCATCTGCAATATCTTGGCAGTGGGTGTATTCGTACCTCAGAAAAAGAATTGCCAGGTCGGCTTAAGCAAATCTATGCTGGCGTTACGGAAATCATCACCCAGTTTCAACCAGACGTATTTGCAATTGAGCAAGTGTTCATGGCGAAAAATGCCGATTCTGCTCTAAAGCTAGGGCAGGCTCGCGGTAGTGCGATTGTTGCGGCGGTGAATGCGGATCTTCCTGTGTATGAGTATGCTGCACGCCTAATTAAGCAAGCTGTAGTGGGGACTGGTGGTGCAGACAAAGTGCAAGTTCAGCACATGGTGCAGCACATGTTAAAATTACCT…
VP1051	1	Holliday junction DNA helicase RuvA	GTGATTGGACGTCTTCGCGGCATTTTGCTTGAAAAGCAACCACCTGAAGTTTTAATTGAAGTTAACGGCATTGGCTATGAAGTTCAGATGCCAATGAGCTGTTTCTACGAACTGCCAAATATCGGCGAAGAAGCGATTATTTATACTCATTTTGTTGTGCGTGAAGACGCGCAATTGCTTTACGGTTTTAATACAGTAAAAGAGCGTGCGCTATTCCGTGAAGTGATCAAAGCAAACGGCGTTGGCCCTAAACTTGGCTTAGGTATTCTTTCAGGCATGACAGCGAGCCAGTTCGTGTCTTGTGTAGAGCGTGAAGATGTTTCTACGCTTGTGAAGTTACCAGGTGTTGGTAAGAAAACCGCCGAGCGTTTGGTCGTTGAAATGAAAGACCGCTTAAAA…
VP1052	1	Holliday junction DNA helicase RuvB	ATGATTGAAGCCGATCGTTTAATCGCTCCTGAAAATCCAGCGTTTCGTGATGAAGATGTTATTGACCGTGCTATTCGCCCTAAAAAGTTGGCGGATTACCAAGGTCAGGATCATGTCCGTGATCAGATGGAGATTTTCATCAAAGCGGCACAATTGCGTAGTGAGGCGTTAGACCACCTACTTATTTTTGGCCCTCCAGGTTTGGGTAAAACGACGTTGGCAAACATTGTTGCTAACGAAATGGAAGTGAACATCCGTACTACTTCTGGACCTGTTCTCGAAAAAGCAGGCGATTTGGCCGCGTTGTTGACCAATCTTGAGGAAAACGACGTGCTTTTCATTGATGAGATCCATCGTCTTAGCCCTATGGTCGAAGAGGTGCTGTATCCGGCAATGGAA…
VP1053	1	cytochrome d ubiquinol oxidase subunit I	GTGTCATTCAGCCGACACATAGGAGTTACCATGATTGACGTAGTTGATCTATCGCGGTTGCAGTTTGCACTAACAGCGATGTATCACTTCCTATTCGTACCATTGACCCTTGGTATGGCCTTCCTTTTGGCCATTATGGAATCGATGTACGTAATGACGAACAAGCAAATCTACAAGGACATGACCAAGTTCTGGGGTAAGCTGTTCGGTATTAACTTTGCACTTGGTGTGGCTACCGGCCTTACCATGGAATTCCAGTTTGGTACTAACTGGTCGTACTACTCCCACTATGTAGGTGACATCTTTGGTGCGCCGCTGGCGATCGAAGCACTTGTCGCTTTCTTCCTGGAGTCAACTTTTGTTGGTCTATTCTTCTTCGGGTGGGATCGTCTATCTAAA…
VP1054	1	cytochrome d ubiquinol oxidase subunit II	ATGTTTGATTACGAAATCTTGCGACTCATCTGGTGGGTACTAATCGGTGTTCTACTAGTTGGTTTTGCAGTAACAGACGGTTTCGATATGGGTGTAGGCGCGCTTGTACCTATTATCGGTAAAAACGACACACAACGTCGTGTCATGATTAACTCAATTGCCCCCCACTGGGATGGTAACCAAGTTTGGCTTATCACTGCTGGTGGTGCATTGTTCGCCGCTTGGCCTTTGGTTTACGCAACGTCATTCTCAGGCTTCTACTTAGCAATGATCCTGACGCTAGCTGCACTTTGGCTTCGTCCTCTGGGCCTAGATTACCGCTCTAAGATCGAAGAGCCAAAATGGCGTAATACTTGGGATATCTGTATCTCAATCAGTGGTTTTGTTCCGCCAATCATC…
VP1057	1	TolQ protein	GTGACTGCTGATATTTCCATTTTAGATCTCTTTCTTCAGGCCAGTCTGTTGGTAAAACTTGTGATGCTGACATTGCTAGGCATGTCAATCGCGTCATGGGCAATGATCATCAAGCGCAGCAAAGTGCTTTCCCAAGCATCAAAAAATGCTGAGCAATTTGAAGACAAATTCTGGTCAGGTACAGACCTTTCCCAACTCTACCAAAAAGTGAAAGGGCGCAAAGACGAGATCGCAGGTACAGAAGAAATCTTCTTCGCAGGTTTCACAGAATTTGCTCGTTTACGTAAGAGCAATGCGAACTCACCAGCTTACATTATGGAAGGCACAGGTCGTGCGATGCGTGTTGCTGTTGCGCGTGAAGTTGATGAGCTTGAAACAAGCCTACCTTTCTTAGCAACT…
VP1060	1	translocation protein TolB	GTGATTAAACGTCTTTTACTAGGAATGTTTGTACTGCTAGGCAGTCTAACGAATGTAGCGCACGCTGCATTGGAGCTGGTCATTACTGATGGTATTGATTCGGCACGACCAATTGCTGTTGTTCCTTTTAAATGGGAGGGCAGTCAACCACTTCCTACCGACATTTCTGCTGTCATTGCGTCTGATCTACAGCGCAGTGGTAAGTTCAGCCCAGTACCAACGAATAAAATGCCACAAACGCCATTCAATGAATCAGAAGTTAACTTTGATTCGTGGACAAGCCTTGGTGTAGATGCGTTGTTAACTGGCTCTATCAAGCAAAATGAGCAAGGCGATTACGTTGTAAATTACCAGCTTGTTGATGTAGTACGCGGTCAGTTAACTGGTGGGCAGAGCAAA…
VP1061	1	peptidoglycan-associated lipoprotein	ATGCAACTGAACAAGGTTCTAAAAGGGCTACTAATCGCGCTTCCTGTAATGGCTATGACTGCGTGTAGTTCAAGCGACGACGCAGCTTCTAACACTGGTGCAGCAACTAACAACAATGCTGCAGCAGAAACAACAGTAGCGACGCCGATCGATCAAAGCGGTCAGCTAACTGAACAAGAGCTAAAAGAGCAAGCACTTCGCGAAACTCAAACAATTTACTTCGCGTTTGACAACTCTACAATTGCAGGTGATTACGAAGAGATGCTAGCAGCTCACGCTTCTTACCTAAGCAAGAACCCTGCTCTAAAAGTAACGATTGAAGGCCACGCAGATGAGCGCGGTACTCCTGAGTACAACATCGCTCTAGGCGAGCGTCGTGCTCAAGCAGTTGCTAACTAC…
VP1062	1	hypothetical protein	ATGTTCAGTAACACTAAGCGCGCTGTTGCGCTTACGTTACTGGCAAGTGCAGCGAACTTCGCGTTCGCTGCACCAGCTCCAGTATCCGATCTCAACAGCACATCCTCAGCCTCTAAGAGCCGTTCATCTGAAACGGAAGTCGAGCGATTAGAGCGTCTACTACAAAATCGCAACCGTGTTCAGCTCCAAATGCAAGAGCAGATTGACCAAATGTCACAAGAGATCAGTGATTTGCGTGGTCAATTAGAGCGAAATAGCTACGAAATGCAGCAAATGTTGCAGCGTCAACGTGAGTTGTTTGTCGAGCTTGACCGTATTCGCGGTGAGATGAAGTCGCCACCGGTAAAAGAAACCAAACCAACAGAAACTAGTGGTAAATACACGCCAAATGTTGATGAG…
VP1063	1	quinolinate synthetase	ATGAGCCACATATTAGATAAAATCGACACTGTTTACCCATTCCCACCAAAACCAATTCCGTTAAGCGAAGAAGAAAAATCGTCTTATATCGCGAGCATCAAAGAGCTGCTAAAACAAAAGGACGCAGTACTGATCGCGCATTACTACACCGATCCTGAAATTCAAGCACTAGCGGAAGAAACAGGTGGTTTTGTTGGTGATTCATTAGAAATGGCTAAGTTTGGTAACCGCCACCCAGCAAGCACACTGATTATTGCAGGCGTACGTTTTATGGGTGAGTCGGCTAAAATTCTGACACCAGAAAAACGAATTCTAATGCCAACGCTGGAAGCGGAATGTTCACTTGATCTAGGTTGTCCGGCGGACAAATTCAGTGAATTCTGTGATGCACACCCAGAT…
VP1100	1	hypothetical protein	ATGAATATTGGTTTAATAATCGCTTTGGTAGCCATCCTACTGGTATTAATCCTAGGCTATAACATCATGTTGCAATACAAGGTTAAAGTTGAAACCGCCAAAAGGCAGGAATCGGCACGCTATGTTGCACTTATTGATGGCACTGAAGAACTGATTGGTCACGCACACCATATTCCTTTTAGTAAGGAGCTTCTGCTGTGCCTAAACAATCGTATTCTTGATGCACTAGAAAGCATGCATGAGCTTGACCCGAAAAATAAGCAGCTCACTCAACGCATAGAGAATATGAAGCAGCAAATCGGACAGCTAAAAGAAAACGGTCCGACTGGTGAAAGTACCTCTTTCAAAATGCCAAGCAGCGATAAGCAAGCCATCGTGATGCTTAAGCTGGTTAAGCGC…
VP1101	1	transcriptional regulator CysB	ATGAAACTGCAGCAGCTGAAGTACATTGTTGAGGTTGTGAACCATAATCTAAACGTTTCTGCGACGGCGGAGAGTTTATACACCTCTCAGCCTGGTATTAGTAAGCAGGTTCGTTTACTAGAGGATGAGCTGGGAATCCAGATCTTCGAACGAAGTGGTAAACATTTAACGCAAGTGACACCAGCAGGTGAAGAGATCGTTCGTATTTCCCAAGAAATCCTTGCTCGTGTTGAGAGCATCAAAGCGGTAGCGGGCGAGCATACTCACCCTGAAATGGGCACGTTAAATATTTCAACAACCCATACTCAAGCGCGCTATGCATTGCCCGATGTCATCAAAGGTTTTACGGCACGTTACCCGAAAGTGTCTTTGCACATGCATCAAGGTACGCCTTCTCAA…
VP1106	1	outer-membrane lipoprotein carrier protein	ATGAAAAAACGATTTTCAGCGAAACTTTTCTCAGCGCTAGTTTTAAGCATTTCTTTCTTCTCTGCTGCAAATGCAGCCTCTCCAAAAGATGAACTGAACAAACGCCTCGCGATGAATGAAGGCTTCAGTGCCGATTTCTCTCAGCAAGTGATCAGCCCAGAAGGGGAAACGGTCATGGAAGGGGAAGGCACGGTTGAAATCGCTCGTCCAAGCCTTTTCCGTTGGAGCACGACATTCCCAGATGAGAACTTGTTGGTTTCAGACGGTAAAACTTTGTGGTACTACAGCCCGTTTATTGAGCAAGTCAGCATTTACTGGCAAGAGCAAGCGACCGAGCAAACACCATTTGTACTCTTAACTCGCAACAGAGCAAGTGATTGGGATAATTATAAGATCTCC…
VP1107	1	recombination factor protein RarA	GTGAGTAATTACACATTAGATTTCTCGGGGGACGAAGATTTTCGTCCCCTTGCTGCTCGTATGAGACCGCAAACTATTGGGCAGTACATCGGTCAGCAACACATTCTTGGCCCGGGTAAACCCCTGCGTCGCGCGTTAGAGGCTGGCCATGTCCACTCAATGATCCTTTGGGGGCCTCCTGGTACAGGTAAAACCACGTTAGCGGAAGTCGCTGCTAATTACGCCAATGCGGAAGTTGAACGTGTGTCTGCGGTGACGTCCGGTGTGAAAGAGATTCGTGCTGCAATCGAAAAAGCGCGCGAGAACAAAATGGCGGGTCGCCGCACCATCTTGTTTGTGGATGAGGTCCATCGCTTCAACAAATCGCAACAAGATGCGTTCTTACCACATATTGAAGAT…
VP1112	1	adenosylmethionine-8-amino-7-oxononanoate aminotransferase	ATGGATCTCGCCTTCGACCGCCATCACATCTGGCATCCTTACACTTCAACGTTGACACCTCTGACCTGCTACCCAGTGTCCTCAGCAAATGGTGTACACATTAAATTGGAAGATGGGACGGAGCTTGTCGATGGCATGTCTTCTTGGTGGTCGACTATCCACGGCTATAACCATCCCCACCTAAATCAAGCGGCGCACCAGCAAATCGATCAAGTGTCACATGTCATGTTTGGCGGGATTACCCACCAGCCTGCAATTAGTTTGTGTAAGAAGTTGCTGTCCCTAGCACCAAATAACCTTGAGCATGTATTCCTTGCCGATTCAGGTTCCGTTGCCGTAGAAGTCAGCTTAAAAATGGCTCTGCAATATTGGCATGCGAAGGGCGAACGTCGACCGAAG…
VP1114	1	8-amino-7-oxononanoate synthase	TTGCTGCACGTCCAACTAAAGACGATCTTTTCTACGATGCCAGCGTTTAAATCTCGAATCGAATCTGCTCTTGCTGCTCGTAAAGCGCAAGGGTTGAATCGTTCAATGAATGTGGTATTCGCCGGAAACCAATCGATTTTAGAACATGAAGGTAGACGCTACATCAACTTCTCAAGCAACGATTATTTGGGCTTAGCCAATGACCAAGCGCTTGTACGTGCTTGGCAGCAAGGTCTGAGCGTTTATGGCAGTGGCAGTGGGGCATCACCCATGGTCACTGGCTTCAGTGCTGCGCACAGCAACTTAGAAGCGGCGTTAACTGAATGGTTGGGCTTCGAGAGGGCGATATTATTTGGCTCTGGTTTCAGTGCTAATCAAGCGTTGCTTTTTACTCTGCTA…
VP1115	1	biotin synthesis protein BioC	ATGGATAATGCCGAAAACATGGTGTTGGACAACGTACACCAAGACAAAGAGGCGATTGCTTCGTCTTTTGGCAAAGCGGCTGACACCTATGACAAACATGCTGCATTTCAACGAGATGTTGGCCATCGTTTGTTAGAAAAGCTCCCAAGCGATCTTACCAACAAGCGCGTTTTGGACTTGGGGTGTGGAACCGGATATTTTTCTCAGCTATTGCTAGAGCGAGGCGCAAGCGTTGTTTGTGCCGATCTTTCGCAAGGAATGTTGGACAAAGCGCGCGAGCGTTGTGGTGACCATAATGTTCGTTATGTGGTAGCAGACGCGGAAAGCTTGCCATTCGAGGACGCTAGTTTTGACTATGTGTTTTCAAGTCTCGCGCTACAGTGGTGTGTCGATTTAAGT…
VP1117	1	hypothetical protein	ATGGTAGAAACTAACGACTATCAAATGGCTATCGATTTACTACGTTGTCACCTAGGGATCTCAGAGGATGAGGCCAAACAGCAACTCGGTATTTCAACCGATCATCACTTGTCTAAACGTGTTGCTGAGACACAGCAAGCGTTGATGGGACTTAGCCAAGAAAAGTAG
VP1119	1	transcriptional regulator	ATGGACATACAGTCGGTTGGAGACATTTACCAGAAGCTTAACAAAGCGAACCTGCATCTTCTGAAAGACGTTTATCACCAAGATGTGGTGTTTGAAGATTCGGCTCATCGCTTAGAAGGACTGCCTGCTCTTTCTGATTATTTCCAGTCATTGTACGCGAATGTGATTCGCTGTGATTTCATCATCCATGATCATCAGCAGATTGGGGACACGGGTTTCCTGACTTGGACTATGGATCTTCAACATCCGAAATTACACAAAGGGGCTCCAATCGCTGTGAGCGGTGTTTCCCACATGAAGTTCTCCGATGGTCAAGTCATTTATCACCGAGATTACTTTGATTTGGGTGAAATGCTTTATGAGCATTTGCCTTTGCTTGGCTCTGTCATCAAAACCATT…
VP1120	1	short chain dehydrogenase	ATGAATAGTGTCGTTTTAATTACGGGGGCGACCTCCGGGATAGGTAAACAGCTGGCTGTCGATTTTGCTGAGTCTGGTTGGCGTGTCATCGCATGTGGACGCAATGAAGCTGTACTTGCTGAGCTAGCGGCAACATCTTCATCTATTGAAACGCTGAAGTTTGATGTAACAGATTATGAGGAGACGAAGCGAGTACTGTCTTCGCTTAAGACGATTCCAGATACATGGATCTTCAACGCGGGTGATTGTGAATACATGGATGATGGCATTGTGGATGCGCAACTTATGGCGCGCGTGATGAATGTTAATGTCGTAGGTGTAGCTAACTGTATAGAAGCTTGCCAACCGTATTTTCAGCGAGGGCACCGCGTTGTCATTGTTGGCTCCATTGCCTCCGAA…
VP1121	1	hypothetical protein	ATGAAAATCGCTATTGTAGGCACTGGAATTTCTGGACTGACATGTGGGTACTATCTGCACCAACAACACGATATCACTTTGTTCGAAGCCAACGATTATATTGGTGGTCATACGGCGACGGTTGATGTACGTGTCGGGATTGAGGATTATGCGATTGATACAGGGTTCATTGTATACAACGACCGTACGTATCCAAACTTTATCAAAATGATGAACGAAATTGGCGTGGAAGGTATTCCGACGCAAATGAGTTTCAGCGTGAGAAACGATGGCAACGGTTTGGAATATAATGGCCACACATTAACAACATTGTTCGCACAAAAGCGAAATTGGCTTAATCCAAAATTCTATCGCTTTGTTCTTGAGATTTTACGCTTCAATAAACTAGCAAAAGCATCT…
VP1123	1	cyclopropane-fatty-acyl-phospholipid synthase	ATGTTAAATACGACTTCTATAACATTGCCGCGCAAACTGACGACGACTCAGAAAGCGGCTCGCGGAGTTATTTTTCAATGTCTGCAAAAGATGGAAATGGGTTGCTTAACCATTATTGAATCGTTTCATACTGAGACAAAGGAGCGCAGTGAACGTTTTACTGCGCCACACGGAGAATACAGTGGCCAACCTGTCGTTGCGACCATTGAGGTTAAGCACCCAGGTTTTTACTCCAGAATATTACAAGGCGGTAGCATCGCTGCCGGTGAGGCGTACATGGATGGCTGGTGGGACAGTCCAGATTTAACTGCGTTGATGAAGCTGATGGCGCTAAATATACGGGCCCTTGATAAGCTTGAGGAGCAGGGTAGTTGGCTTACCAAGTTACTTTATAAGTTT…
VP1125	1	hypothetical protein	ATGGGTAGCGGTATTTTGTTTGTGTTTGCAATAGGCGCAATACCGTCGCAGGCACAAGATATAGGAAGTACTGACAGACTGAATGTAGAAAACTGGCAGGAATGGGAAACAGTTGGCGAAGCGCAGCTCACTTGGTTTGTGTTTGATATTTATCGATCTCGCCTAAAAGCACCCAATGGACAATACCTTGTTTCTACGGATGTTTCTCCGCATCCATTTGCTTTAGAGATCAACTATCAACGAGACATAAGCAAGCAGCAACTGCTTGAGGTGACGGATGAACAGTGGCAAAAACTGGGCTTCCCTAAGTCGAACCGCCAACAATGGATTACTCAATTGAGCTTTATCTTCCCAAGTATCAAAAATGGCGATGAACTGACCTACGTCACTGATGGAGAT…
VP1126	1	hypothetical protein	GTGAACATCTTTAAAACATTATTTCGATACTTTGCTGCGTGCGTTGTTGTTACGTTGAGTGCTTGCTCGGCGGATATAGACAATTACCAAGCATCTACGACGCCATTTAATTTATTTGAATATTTTGATGGCAATGTGAAGGCATGGGGAATGGTGCAAGATTATTCCGAGAAACAAACACGCCGCTTTGAGGTTGATATTGTCGGTACGATAACGGGTGATGAATTGGTTCTTGTTGAGGACTTTGTTTTTGACGATGGTGCAATCGACCAGCGTGTTTGGACTATTTCTCGAGCAGAGGATGGCAGGTATACAGGTAAAGCAGATGACATTATTGGTTTCGCAAACGGAAAAGAGCAGGGTAACGCTCTGCAATGGCAATATGACTTTGAGTTAAAA…
VP1128	1	adenylosuccinate lyase	ATGGAACTGTCAGCATTGACTGCTGTTTCACCAGTAGACGGCCGCTACGGAAGCAAGACAATTGCGTTACGCGAAATCTTCAGTGAATACGGTCTTTTAAAATACCGTACTATCGTTGAAATCCGCTGGCTACAAAAGCTTGCTGCTACTGCTGAAATTGCAGAAGTGCCAGCGTTTAGCGCAGAAGCAAACCAATTCCTAGACGACCTTGCTGCAAACTTCTCTGAAGCAGACGCACTACGTATCAAAGAGATCGAGCGCACAACTAACCACGACGTAAAAGCGGTTGAGTACTTCCTAAAAGAGAAAGTCGCAGACGTTCCTGAACTGCACGCAGTAAACGAGTTCTTCCACTTTGCATGTACTTCTGAAGACATCAACAACACATCACACGCTCTA…
VP1129	1	hypothetical protein	GTGGCGAATACACTTTATGACCGTACTATCGCTTTCGCTGGTATTTGCCAAGCTGTTGCTTTGGTTCAACAAGTTGCGAGAAACGGACATTGTGATCAAGATGCTTTTGAAACATCCATGAACGCCATTTTGAACACAAACCCAGCCAATACTATTGGCGTATTCGGTCGCGAAGCCGACCTAAAACTTGGCCTTGAGTGTTTGGTGAAAGGGATTGATAGCACCCCATCTGGCAGTGAAATCACCCGCTACATCATCAGCCTAATGGCGTTAGAGCGTAAACTAACCGCACGCACTGATGCCATGTCTCAGCTTGGTGATCGCATCCAAATGGCGAAACGCCAAACAGAACACTTTGAATTGCTAGAAGATCAAATGATCAGCAACCTAGCAAGCATT…
VP1130	1	tRNA-specific 2-thiouridylase MnmA	ATGTCTGATAACAGCCAAAAGAAAGTCATCGTCGGTATGTCCGGCGGCGTTGATTCATCTGTTTCTGCGTATCTTCTAAAGCAACAAGGCTACCAAGTAGAAGGCCTGTTCATGAAGAACTGGGAAGAAGATGACAACGAAGAATATTGCACAGCAGCAGAAGATTTAGCCGATGCTCAAGCAGTATGTGACAAGCTAGGCATCCACCTTCACACCATCAACTTTGCAGCAGAATACTGGGATAACGTATTCGAATACTTCCTTGCAGAATACAAAGCAGGTCGTACTCCAAACCCAGACATCCTTTGTAACAAAGAAATCAAGTTCAAAGCATTCCTTGAATTCGCTGATGAAGTACTTGAGGCAGACTACATTGCCATGGGTCATTATGTGCGTCGT…
VP1131	1	hypothetical protein	ATGAGTGACGAAAACCAATTTATGCAAGAAGCTGAGTTGATTGAAATTGTTGAGAATCAGCTTGAAGATGGGAACCCTATCAAAGTTAAAGAAACATTGATGCGTTTGATGATGACTGGCACACCAAGAGAAGAAGCGGTAGCTATGATGGCATGTGCTATGTCGATTGAAATCTTTGATGTAATGAAAAACGAAGGGGAGTTCAATTTAAAGCGTTACACTGAACACCTAAATCAGCTGCCTGATTTGAGCTTCATGGAAGGCGAATAA
VP1133	1	DNA-binding protein H-NS	ATGTCAGAGCTGACTAAAACACTTCTAAATATCCGTAGCCTTCGTGCATTTTCTCGTGAGCTGACTCTAGAACAATTGGAAGAAGCTCTAGATAAACTAACTACTGTTGTTGAAGAGCGTCGTGAAGCTGAAGAAGCAGAGCGTGAAGCACTAGCACAACAAGAAGCTAAGCTAGCAGAGATTGCAGAAAAAATTGCTCAAGACGGTATCGACGTTGAAGCACTAATTAGCGCACTATCTGGCGAAACTAAGACTAAAGCAAAATCTAAGCGCGCTCCTCGCCCAGCTAAGTACAAGTACATCGACACAAATGGCCAAGAAAAAACTTGGACAGGCCAAGGTCGTACACCTTCTGCAATTCAAGAGCAACTTGACGCAGGTAAATCACTAGACGATTTC…
VP1134	1	hypothetical protein	ATGAATTTAATAGATTTTTCTCATTCTCCTGTTTCATTATTGCCTCCTATTGTTGCTCTGACATTGGCGATTCTGACTCGACGTGTATTAGTTTCTCTTGGTGTAGGTATCGCGCTTGGTGCGGTTCTACTTAACAGCTGGTCAATTGGTGGTACTGCAAGCTATGTAGGTACTCAAGTGTCTTCTGTCTTCATTGAAGATGGTGGAATTAACACTTGGAACATGAGCATTGTTGGTTTCCTAATTCTATTAGGCATGACAACGGCTCTATTGACACTTTCTGGCGGTACTCGCGCATTCGCTGAATGGGCACAGTCTCGTGTGAAAAGTAAACGCGGCTCTAAACTTCTTGCAGCCTTTTTAGGCGTATTCATTTTTGTCGACGATTACTTTAATAGT…
VP1135	1	hypothetical protein	ATGAATATCAACAGGTTTTTATCCAAATTAAGGACAACAACTCTTGCGATATCTTCGTTAGCTATCATGTTTGCTGTACCAGCTTTCGCTAGATTAGATGGCGCAATATTCACAACGACACCTGCTGGTGATATCGTCAATGAAAATGTCCGCTACGAGTCTAAACAAGAAGTATTTTTAGATGGAGGCCCAGGGCCTAACGCACCAAGGACAGCCGCAGCACTGCCTGCTGGTTTGTATTATTTTCAAGTTACCGATCCATCAGGTAAATGTTTGTTATCAAGTACTTTAGATAGCGCAGACACCAACGGTGGTACCTGCTATCAAGATGTAAAAATCAAAGGCAAGAACGCTAGAAACGCCGAAGAGTTTTACGCAGAGCCATTAGCCTGTCGTCTT…
VP1136	1	transcription regulator TxR	ATGATGAAACTGCGAAAAGGTAGTACCAAACAAACGGTGCAATTCAGCGAGGCGGAGCTATATCCTCTTATTGGGAATAGCGCTTGTATCCACGAGCTTCGAAATGCCATTAAAAAGTACGCGCAATGTGACGCTGAAGTACTCATACAAGGTGAAACTGGTGTGGGTAAAGGGTTGTGTGCTCGACTGATCCATCAGTTATCTAGTCGACGCTCATCACCCTTTGTAGAGGTTAACTGCGGTGCGATTCCAAGTGGCTTGATTGCTTCCGAACTTTTTGGCCACGAAAAAGGTGCATTTACAGGTGCCATTTCTGACCGGATTGGTTTTATTCAAAAAGCACACAAAGGCACTTTATTTCTCGATGAGATTGGAGATATGCCTTCGGATCTTCAAATA…
VP1137	1	ATP phosphoribosyltransferase	TTGCACAGGGATAAAGCAATGCAAACACAACGCTTAAGAATCGCAATTCAGAAAAAAGGTCGTCTTAGCAAAGAGAGCCAAGCTCTACTAAAGCAATGCGGCGTGAAATTTAACGTAATGGGTGAGCGTCTTGTTGTTCACTCAGAGAACATGCCAATTGACTTGCTTTTGGTTCGTGACGACGACATCCCTGGCTTGATCATGGATGGCGTGGTTGACCTTGGTTTCATCGGAGAAAACGAACTAGAAGAAGTTCGTCTCGATCGCAAAGCTTTGGGTGAGCCATGTGAGTTTGTTCAACTTCGTCGACTGGATTTTGGTGGCTGCCGTTTGTCCATCGCCATCGATAAAGATGAAGAATACAACGGTCCACAAGATCTCGCAGGCAAACGCATCGCA…
VP1138	1	histidinol dehydrogenase	ATGAGAACTGTTGTATGGCAATCACTGAGTGAAGAGCAACAAGATGCAATTTTGGAGCGTCCTGCCATTGCGGAAGGCGCGAATATTACCGCTGCAGTTGCGGATGTGATCGCAAAGGTGCGTACTCAAGGTGACGCAGCGCTATTAGAACTTACAGAGAAGTTTGACCGTGTAAAACCGGAATCAATCCGAGTTCCATCCAAAGAAATTAATGCGGCTTCAGAACGCCTTTCTGCGGAAATGAAACAAGCACTGGAGCAGGCTTACAGCAACATTGCTAAATTTCATAAAGCACAAAAGCCACAACCAATTAAAGTGGAGACACAACCTGGTGTGATGTGTGAGCAAGTGACACGTCCCATTCAAAAAGTAGGGTTGTATATTCCTGGTGGTAGCGCG…
VP1139	1	histidinol-phosphate aminotransferase	ATGGAAAAGCTAGCACGCAAACAAGTCCAAGAATTAACCCCGTATTTATCTGCTCGCCGAATTGGCGGCACGGGTGACGTTTGGCTCAACGCCAATGAATCTCCATTTAATAATGAGTACAAAACGGATTTTGCTCGCTTAAACCGCTACAGCGAATGCCAGCCAAAAGCGCTGATTTCAGCTTACGCTGCCTACGCGGGTGTAAAGCCAGAACAGACGCTTACTTCTCGTGGCGCTGACGAAGGTATTGAGCTGTTAGTTCGCGCTTTCTGTGAGCCAGGACAAGACGCGATTTTGTACTGCCCACCGACTTACGGTATGTACGCAATCAGTGCTGAAACCATTGGTGTTGAACGTAAGACTGTACCGCTAACATCGGATTGGCAACTTGACCTTGCT…
VP1140	1	imidazole glycerol-phosphate dehydratase/histidinol phosphatase	GTGAGCAAGCAACAAAAAATCCTATTTATCGACCGAGATGGCACGCTGATTGTTGAGCCACCGATTGATTTCCAAGTTGACCGCTTGGATAAGTTGAAACTAGAACCGTTTGTTATCCCAAGCCTGTTGTCGTTGCAGGATGCGGGATACCGTCTAGTGATGGTGACAAACCAAGATGGTCTAGGCACAGACAGCTACCCTCAAGAAGACTTCGATGCGCCACACAACATGATGATGGAGATCTTCGAGTCTCAAGGTGTGAAGTTCGATGATGTGCTGATTTGTCCGCACTTTGAAGAAGACAACTGCTCTTGTCGTAAGCCTAAATTAGGCATGGTGAAAGAGTATCTTCAAGGCGGTAAAGTGGATTTCCAAAACTCTGTCGTGATTGGTGACCGT…
VP1141	1	imidazole glycerol phosphate synthase subunit HisH	GTGACAGAACAAAAAGTTGTCATTATCGATACGGGCTGTGCCAACGTTTCTTCGGTGAAGTTTGCCATTGAACGCTTAGGCTATGACGTAACGATTTCAAAAGATCCTCAAGTGGTGTTGTCAGCAGACAAGTTGTTCCTACCTGGTGTGGGTACAGCCAGCGAAGCGATGAAAAACCTTGAAGAGCGTGATCTTATCAATCTCGTTAAGCAAGTTGAAAAGCCATTGCTTGGTATCTGTTTAGGTATGCAGTTATTGGGTAAGTTTTCCCAAGAAAAAGGGCAGAAAGCAGATGAGTTAGTTGAGTGTCTTGGGCTTTGTGATGGCGAAGTGAAGCTGCTACAAACTGGCGATTTGCCACTGCCACACATGGGGTGGAATACCGTTTCTGCAAAAGCA…
VP1143	1	imidazole glycerol phosphate synthase subunit HisF	ATGCTGGCAAAGCGAATAATTCCATGTCTTGATGTTCGTGATGGACAAGTGGTGAAGGGCGTTCAGTTTCGCAACCACGAGATCATCGGTGACATTGTTCCTCTCGCTAAACGCTACGCTGAAGAAGGCGCTGATGAGCTGGTGTTTTACGACATCACTGCATCAAGCGATGGTCGTGTAGTTGATAAAAGTTGGGTAGCTCGTGTCGCGGAAGTGATCGACATTCCTTTTTGTGTGGCTGGTGGTATTAAATCCGCAGAGGATGCTGCACGTATTCTGGAGTTTGGTGCAGACAAAGTCTCTATCAACTCGCCTGCGTTGGCTAACCCGCAGCTTATTACTGATTTAGCAGATAAATTTGGCGTCCAGTGTATCGTAGTTGGTATTGATTCCTACTAC…
VP1144	1	bifunctional phosphoribosyl-AMP cyclohydrolase/phosphoribosyl-ATP pyrophosphatase protein	ATGAGTTTTAAAGCCGCCGAAGTCAGTTCGCTGTCGGAGCGAATCAATTGGGAAAAGGTGGATGGCTTGGTACCTGCCATCGTGCAAGACTTCCAATCGAGCCAAGTGCTTATGATGGGTTACATGAACCAAGACGCGCTAGCAAAAACGGGTGAAACGGGTCAGGTGACATTTTTCTCTCGCACTAAAGAGCGTTTATGGACTAAAGGTGAGACGTCTGGCAATGTTCTTCAACTCGTGAATATCTCTCTAGATTGTGACAATGATACTTTGCTGGTTCGAGTGAACCCTATTGGGCCTACTTGCCACACAGGCACAACAACGTGTTGGGACGGCGATGCACAAGAGGAATCACAAATGGTGTGGCTTCATCAACTTGAGCAGCTACTGGCTGCCCGC…
VP1145	1	hypothetical protein	ATGGCTTCTTCTTGTCCTTGCGGCGCTAACCGTACCTACCAACAGTGCTGCGAAATTGCGCACAACAATCACGCTGACGTCAAAACACCAGAACAGTTAATGCGCTCTCGCTATAGCGCTCATGTGCTAGGCCTCGTTGACTACGTTGTGAAAACATATCACCCAAGTTGTAACGCAGAAGAACAACGTGAAGGTATCGCACAATCGATCGACAGCGATTGGTGCAAACTGGAAGTCGTCAAAGCAGAAGCTGGCAGCCATGAAAATGAAGGCTTTGTTGAGTTCAACGCCTATTTCAATGAAGACGGGCAACGCTACTGCCTGAGCGAGCGTTCACGCTTCGTGAAAGAAAATGGGCTGTGGTATTACATTGATGGCACTTTCCCTGAAGAAGAATCC…
VP1147	1	hypothetical protein	TTGAAGTATTCTTACGTAGCTCGCCAACCGATTCTAGACAGAGAAAAGCGAACCATAGGTTACGAACTTCTCTTTCGAGACGGCCCCAAAAATACCTTCCCTGAAGTAGAACCTGAGCTTGCTACTAGTCGACTGCTATCTGATCATTTTTTGTCGACGCATTACAACACGTTAGGTAACAAACTCGGTTTTGTTAACTTTCCCCACCAAAGCTTGGTCAACCTTGTTCCGACACTGTTTCCGAAAGATTCTCTGGTCATTGAAGTACTCGAAGATTGTGAGCCTACGCAAGAGCTTCTCGATGCAATAAAACATCTGCACGAATGCGGCTACCGAATTGCACTCGACGACTTTGTACCAACTAAGGCTTGGAAACGCTTTCTTCCGTACGTATCGATG…
VP1148	1	UDP-2,3-diacylglucosamine hydrolase	ATGACGACATTATTTATATCAGACTTGCACCTTACGCCGTCACGTCCTGACATCACAGAATGTTTCATTACATTCATGCGTACGGAAGCCAAAAATGCCGAAGCTCTTTATGTATTAGGCGATCTTTTCGAGTTTTGGGTCGGTGATGATGACAAAACACCGTTTGCAAACCAAATTCGTACCGAGTTCAAAGCGCTCACCGACCAAGGTGTCCCGGTTTTCTTTATTCAAGGCAATCGTGACTTCTTGTTGGGCGAACGCTTTTGTAAAGAGACGGGCATCACTTTGCTTGATGACGTTTGCACCATCGACTTATATGGCACAAAAGCGGTGATTTTACACGGCGATACCCTGTGTATTGATGACGTGGAATATCAGAAATTTCGTAAAACTGTGCAT…
VP1149	1	peptidyl-prolyl cis-trans isomerase B	ATGATCACCCTTCACACTAATTTTGGTGACATCAAGATTCAACTAAACGAAGAGAAAGCGCCAGAGACAAGCGCAAACTTCCTTCAGTACTGCCGCGACGGCTTTTACGACAACACTCTTTTCCACCGTGTTATTGACGGTTTCATGATCCAAGGCGGCGGCATGGAATCAGGTCTACGTGAAAAATCAACACGTGCACCTATCAAGAACGAAGCAAACAACGGCCTAAGCAACAAAGTCGGTACACTTGCTATGGCTCGTACGATGGAACCACATTCTGCAAGCTCTCAGTTCTTCATCAACGTAAACAACAACACTTTCCTAGATTTCCGTAGCGAAAGCCTAGATGGTTGGGGTTACTGTGTATTCGGTGAAGTTGTAGAAGGTATGGACGTTGTA…
VP1150	1	cysteinyl-tRNA synthetase	ATGTTAAAGATATATAACACACTCACAAGACAGAAAGAGGAATTCAAACCAATTACAGCCGGTAAAGTTGGCATGTATGTCTGTGGGGTAACCATCTACGATCTCTGTCACATCGGCCACGGCCGCACCTTCGTTTCTTTTGACGTAGTATCACGTTATCTGCGCTACCTTGGTTACGACCTAACGTTTGTTCGCAATATCACAGATATTGATGACAAAATCATCAAACGTGCAGCAGAAAACGGCGAATCTTGTGAATCACTTACAGAACGTTTGATTGGCGACATGCACGCAGACTTTGATGCGTTGAACATGAAGCGTCCTGACGTTGAGCCGCGCGCAACGCAATTTATCGCAGAAATCATCGAATTGGTTGAAAAGCTTATCGAACGTGGTTTC…
VP1151	1	thymidine kinase	GTGGCTCAGATGTATTTCTATTACTCAGCAATGAATGCGGGTAAATCGACAACTCTTCTTCAATCTTCATTTAACTACCAAGAACGCGGTATGACGCCAGTGATTTTCACTGCGGCGTTGGACGACCGCTATGGTGTAGGCAAAGTAAGTTCTCGTATTGGTTTACAATCGGACGCGCATTTGTTCCGTCCAGATACGAACCTATATCAAGAGATTGCAGCCCTGCATGAAGTCGAAAAACGTCACTGTATTCTTATTGACGAGTGTCAGTTCCTATCGAAAGAGCAGGTTTACCAACTTACAGAGGTAGTGGATAAGCTGCATATTCCAGTACTTTGCTATGGTCTTCGTACCGATTTTCTTGGCGAACTTTTTGAAGGCAGTAAGTACCTACTCTCT…
VP1152	1	hypothetical protein	ATGAAGTTATATCAACATATAGAAACGCTTTGGGATTACATGCAGCTCAAACAGGATTTAAAGCCTGCCGACTGCTTGTTTGTTATGTGCAGTAACGACGTGCGAGTTGCTGAGCACGCCGCTGCGCTTTACCACCAAAAACTCGCACCATTGATTGTGTTCTCCGGTGGTGAAGGCCGTTTTACGGATGGTTTGTTTGAAAAAAGTGAAGCCGAAACATTTGCAGACATCGCGCGTTTAGCTGGCGTACCAAGCGATGCCATCTTAGTAGAAACACGTTCAACCAATAGTGGAGAAAACGTCCGTTTCACCGAGCAGTTATTAAAAGAGAAAGGCATCCAATGCGAATCGATTATTTTAGTGCAAAAGCCATTTATGGAACGCCGCGCCATCGCTACG…
VP1153	1	hypothetical protein	ATGGCAAACACATTGATTGTCGGTGCAGGTTGGCTTGGTACTCCACTAGCGCAAGCCTTGTTAGTCGAGGGACATGATGTAGTTATTACACGTCGTAGCCAAGCTCGGTTAGATGAACGGCCATCCACTATTGCTAACGCCGCCCTGCTTGATCTCAACGATGAAAACGCAGCGCAAAAACTGGATGAAATAATTCAGTCGAATCATATTGAGCGTATTGTTGGTGCGTTTCCACCTGGGTTTCGTCGAGGGTCTGGTCGAGAGTATGCGCAGCAATGGTCAACGTTAGTTAAAGCAGCAAAACAGCATGCGATTGAAAAGCTCGTCATGATCAGCTCTACAACGGTCTACCCTAATTTACCAACGGATATGAAAGAAGAATCCGCATCGCTCGCTCTC…
VP1156	1	DNA-binding protein inhibitor Id-2-like protein	ATGAAATATTCAGCTGAACACATCGCCGAACTGAACCTTCTTCTTCAATTCGATTTAAGCAGTGCAGCGACAGGCATTAAAGTCCATTCAGATGCCTCAGAAGAGATGCAAGCAGCAGTTGCGCGTCTTTACCAAAAGCAATTGTGTACGCAACCTGATGGTGGTTATCTAACCGACGAAGGCATTGAAGTTGCAGAACACGCAGACAAAATCTTACGCGTACTTTCTGCAGAATAA
VP1157	1	formate transporter 1	ATGAACTTCAATCAGTTTGACTCTTTATTGCCACCTCAGGCTGCTGAACGTGCCGCCGAAGTAGGTGTAGGCAAAGCAACGAAAGCTCCAATCAAATCTTTTCTGCTCGCCATTTCTGCGGGGCTTCATATTGGTATTGCTTTCATTTTCTATACCACAGTAACGACAGGCGCGGGCGATCTGCCTTGGGGCATCACACGACTCATTGGCGGTCTAGCATTTAGCCTTGGTTTGATTTTGGTGGTGGTTACTGGCGGCGAGCTTTTTACCAGTTCGGTTCTGACTCTGGTTGCGCGTGCGAGCGGCAAAATTTCATGGAAAACGCTGGTTAAAAACTGGTTTGTGGTTTATTTCGGCAATATGGTTGGCGCTATTTTGCTGGTGGCGTGTATGTTGGTG…
VP1158	1	hypothetical protein	ATGGACGTATTGATCATGGCGGAAAAACACGATGAGTTACTGTCTGACTTGCCGGTTGAATGGCTTGTGCAAGAGCCAAAAGAGATCACTTCTCACTGGTTGCCAAACGAGTTTGGAATCAATGAAGAGCTGATTTAG
VP1160	1	NapE protein	ATGAGTGATGTTAATAAAATTGAGAGTGGCGAAAAACGCTCACTGGAGTGGAAGTCTTTCCTCTTCATTGCAGTTGTTCTCTTCCCAATTCTGAGTGTGGCTTTCGTAGGCGGCTACGGATTTATCGTTTGGGCACTACAAGTGTTCTTCTTTGGTCCTCCAGGCGCACACGGCATGTAA
VP1161	1	cytochrome c-type protein TorC	ATGAAATCATTAATCATTAAACTGTGGCGTACGATGACGCGCCCGGCAGTTCATATCAGCCTTGGCGTGCTGACTATGGGCGGTTTCATCGCTGGTGTTATTTTCTGGGGTGGATTTAACACCGCGCTAGAAGCAACCAACACTGAAGAATTTTGTATTAGCTGTCACACCATGCGTGACAACGTATACGTTGAGCTGCAAGATACGGTTCACTGGAAAAACCACTCTGGTGTTCGTGCTACTTGTCCTGACTGTCACGTTCCTCACAACTGGACTGACAAAATCGCTCGTAAAATGCAGGCTTCTAAAGAAGTATTTGCGCAAGTTTTTGGCAACTACTCTGAACCTGGCGTTTTCGAAGAGCGTCGTATCGAACTTGCTAAACACGAATGGGATCGT…
VP1162	1	trimethylamine-N-oxide reductase	ATGGCTATTACACGAAGAAGTTTTCTTAAAGGTGTAGCAACCACAAGTGCAGCGTCAGTTATCGGTCCAAGCTTATTGGCGTCAGCTTCTGCAAACGCAGCTGAGTCGACTGGTACTTGGAAAGTAACAGGCTCACACTGGGGCGCGTTCCGCGCCCACATCTACGCGGGTAAAGTTCAAGAGATCAAACCGCTAGAACTAGACAAAAACCCAACAGAAATGTTGAACGGCATCAAGGGTATTATCTACAGCCCTTCACGTGTTCGTTACCCAATGGTTCGTCTAGATTGGTTGAAGAAACATAAATACAGCGCGGATACTCGTGGTAACAACCGTTTCATCCGTGTGACTTGGGATGAAGCTCTAGACTTGTTCTACCGTGAGCTAGAACGTGTTCAA…
VP1163	1	alpha-1,6-galactosidase	ATGGCTCAGACCATTCAGTTAGCCAACCATTCCGAAATGACGATCATCGATAACGATCTGCACGTGGATGTGATTGGTAATCAAGCCCATTTCTCTTTCTCTGGGCTTCACAATAAGACCTTTACTGACCGTGAAGTGTTGTTCGAAATGCCGTTTCTATACGAGCACGAAGCCAACGTGATTGGTGATGGTTTTCAAATGTTGGCGCAAACGTCAGGAACGATCACGCATCCTATTGAAATAGGTCGCTGCCCCGACAACATTCCCCCATACCGTGTGTACTCGCAACATGCACCTAAGCGTTACTACAACTATCTAGTGATTGAGGATTCTGCTGGTTACACCTTGTTTGGCTTCACGACGTGCCGTCGATTTGCTGGTTACTTTGATATACAACAG…
VP1164	1	hypothetical protein	ATGAACGCGACCCGATTTTTGCACTCCGCACAGCAGCTATTTCAGCCAACTCAGTTCCAGTTAGCTTATAAGCGACTGCTTATCCCCATTATCATGCTTGTCTTATTAGCGAATGAGAACACCCGAGAGATCACAGTGACCACGCTTTCCGATTCTTTCTGGGCAGTATCTTGTTATGTCGCAGCAACCTTGGCGATTTATCATTACCTCTCCAACTTTATGTCGAAGACGAATCGGATCACTCAGCTCTATCATCGCTCTCGTCATCATCAGGTGTTTTTTGCAGCCCTACTCGGTGCGCTTCCGGGCTGTGGCGGCGCTATTGTTGTTACAACTCAATTTATTAGTGGACGAGTAGGATTTGGCGCAATCGTAGCCGTACTGACATCAACCATGGGC…
VP1165	1	manganese-dependent inorganic pyrophosphatase	ATGATTCTAGTTGTAGGTCATAAGAACCCAGACAGTGACAGTATTTGTAGTGCACTAGTTGCAACAGAACTTCTAAAGGCGCGTGGCGTTGAAGCAATGCCAATTCGTCAGGGCGAAATCAACCGTGAAACTCAGCACATTCTTGAAGTAGCTGGCGCAGAAGTTCCAGAACTTCGCACTTCAGTAGCGGGTGAAACCGTTTGGCTAGTAGACTACTCAGATCTAGCGCAAGCACCAGACGACATCGCTGAAGCTGAAATCGCGGGTATCGTTGACCACCACCGTCTAGGTGACGTGATGACAGTGAACCCAATGGAAGCATGGATCTGGCCTGTTGGCTGTACTAACACAGTACTATTCAACATGTTCAAGATTGAAGGTCACGAGATCAAGCCTCAA…
VP1166	1	hypothetical protein	ATGTCTGAGCAACTCACCCAAGAACAAATCGATACGATTAATCGCTACAACGAAGAGCAGCGCCTAAAGTATTGTGTCAAAGAGATTGTCGCGAATCGTAAAGTTTGGATTCTTAAAGACGAGCACGGCTGTGTCATGTTAAACACAGAAGACGATGATTGCGTTCCTGTGTGGCCAAATGAAGAATTTGCCAAGCAGTGGGCAACGGGTGACTGGGAAGAGTGTGAACCAGAAGCGATCTCTCTTAACAAATGGCATAGCCGTTGGACTACTGGCCTAGAAGATGATGAGCTATCGGTTGTTGTATTCCCGAATCAAAACGAAGAAGGCGTGGTGTTGTTTCCTGACGAGTTTGATTTCGAACTGCGTAAACAAGCAAGCCGTCGTTAA
VP1167	1	peptide ABC transporter ATP-binding protein	ATGAGTGCGTTACTCGAAGTCGATAACTTATCGAAGCAGTTTGTCACGCGTTCTCGACTGTTCAGACGTCAAGTTAATGAAGCAGTTAAGCCCGTGAGCTTTACGCTAGAACCGGGGCAAACTATTGGCTTTATTGGCCAGAATGGCTCCGGTAAATCAACACTTGCACGTATGCTCGCAGGCGTTGTTGAACCGAGCTCTGGTGAGATCCGAGTCAATGGTGAGCGTTTAGAACACAAAGATTACGCAACGCGATGTAAGTTGATTCGCATGATTTTCCAAGACCCAAACACGTCATTGAATCCTCGTATTCAAATTGGACGAATCTTGGAAGGTCCGTTGAAACGAAACACCAACATGCCGCCCGATGCACGAATGAAACGTGTGAAAGAGACGTTG…
VP1168	1	peptide ABC transporter ATP-binding protein	ATGCCGTTATTAGATATTCGACATCTGACTATCGAGATCGAAACACCACAAGGGATGGTGAAAGCCGTCGACCGAATGAGCCTAACGCTCAACGAAGGTGAAATCCGAGGCTTGGTAGGAGAGTCTGGCTCAGGTAAAAGCTTAGTTGCGAAAGCGATCGTGGGGGTTTGTAAGGACAACTGGCGAATCACCGCGGACCGAATGCGCTTGGGTAACATCGACCTTTTACAGCTTACGCCGAAAGAGCGTCGACGCGTCATTGCCCGCGATATCGCGATGATCTTCCAAGAACCCTCAACCTGTTTGGACCCTTCCGAAGAAGTAGGACGTCAGTTAATTGAGTCTATCCCCTCTCGCGCCTTTGAAGGCAAGTGGTGGGAGCGATTCAAATGGCGTAAA…
VP1170	1	peptide ABC transporter permease	ATGTTTTGGTACACCGTTCGACGATTTAACCTCTTTTTCATCACTTTGATGATTCTCACTTTGGTGGGCTTTTCTCTGCTGCGCCTTGACCCGCTTTCACATTGGGCAAATGTGGAGTTCTGGTCTGGCTGGCAAAGCTACTTAATTAACCTTTCTCAGCTCGATTTTGGTTTAAGCAAAAACGGCAATGCGATTTACGACGAACTCGCCGTTGTTTTTCCTGCCACATTAGAATTGTGCTTTTTCGCCTTTCTGGTTTCGCTCTTAATCGGTATCCCACTTGGTACGATTGCAGGGATGAAGCAAGGTAAGTGGCTAGACACTGGTATCTCGTTTCTTTCGATGTCGGGTTACTCTGCTCCGATTTTCTGGGTGGCACTACTGCTGATCATGGTCTTC…
VP1171	1	peptide ABC transporter periplasmic peptide-binding protein	ATGAATGCTTTTATAAGATTATCGCTGAGCCTTATTGGTATTAGCTTACTGACTGCCTGTGGTGAAGAAATCGATCACAACGATATTCGCCAAGCAGGTTTTGTTTTTTGTGGGCAAGGTAAACCAACAACATTTAACCCTCAGCTTATAGACAGTGGTATTACAGCCGAGGCGTTAAGCCCTCAGTTGTACGACACCTTACTCACGCTTGATCCTAAAACACACCAACCTATTGCAAGCATTGCGGAAAGTTGGTCTGTGAACAAGGAAGGTACTGAGTACACATTCAAGCTCAAACATGGCGTTCAGTTCCAAACGACACCGTGGTTCTCTCCGACTCGCCCGTTAAATTCAAAAGACGTGGTATTCAGCTTTAAGCGAATCATTGATGTAGACCAT…
VP1172	1	psp operon transcriptional activator	ATGAAGCAAAACCTTATTGGTGAATCTCCCGCTTTTCTCGCTGTATTGGATAAAGTATCACAACTCGCCCCAATTGAACGTCCCGTCCTCATTATTGGTGAGCGAGGTACCGGTAAAGAACTGATCGCTCAACGTTTGCATTACTTATCAAAACGTTGGGATAAGCCACTTCTTTCTCTCAACTGTGCGACCTTAAGCGAAGGTTTGATTGACTCCGAGTTGTTCGGCCATGAATCCGGCTCGTTCACTGGTTCAAAAGGCAAGCACAAAGGCCGTTTTGAACGAGCGGAAGGTGGCACCTTGTTCTTGGATGAGTTGGCAACTGCGCCGTTACTTGTGCAAGAGAAGCTGCTGCGAGTGATTGAATACGGTGAATACGAACGCGTCGGTGGTCATACC…
VP1173	1	phage shock protein A	ATGGGTATTTTTTCTCGTTTTGCAGATATCGTTAACTCAAACATCAGTGCATTGCTAGACAAGGCGGAAGATCCTGAAAAAATGATCCGTCTTATCATTCAAGAAATGGAAGACACACTTGTAGAAGTGCGTACTAACTCGGCTAAAGCGATTGCAGACAAAAAAGAGCTGGCTCGTAAAGTTGAAATGCTAGAAGAGCAAATTGGCGAATGGGGTCAAAAAGCGAGCCTAGCGTTGGTTAAAGAGCGCGAAGATTTGGCGCGTGCAGCCCTAATTGAAAAGCAAAAACTTGAGCAAGTCGTAAAAGGTTTGCACACAGAGCAAACGCTGGTGGAAGAAACGATCAACAAGTTGACTGGTGAAATCGGTAAGCTTGAGAACAAAATCGCAGAAACACGA…
VP1175	1	phage shock protein C	ATGCTGAGTCACCAACATGGAGACGTAAGTATGAATAATCGAGAACTGTATCGTGATCCAGTAAATGGCAAAATCTCCGGTGTTTGTGCCGGATTTGCCAACTACTTTGGTGCAGAAGTTTGGTTGATTCGTATTGTAGTGATTTCTGCTGCCCTATTAGGTGGTACATTCTTAGTGGTGTTAGCGTATATCGCGATGGCATTTATGCTCGAAAAGCAACCCGTGAGATATTCTGAAAACATAAGAGAGCAGCAAGAGCATACGCTTAAAAGTAAGCCTTGGCAGAAAGGACAAAGTCCGGATCAATTACTCAGTGTTTTGGAAAGAGATTTTGACCGTCTTGATGGCAAAATTCGTAACATGGAAGCGTATGTGACGTCCGATACATTTAGGGTAAAC…
VP1176	1	multidrug resistance protein	ATGAGAAAACTGCTCATTCCGATAGCCGTCACGGCTGCATTGTCGGGTTGTGGTAAAGAGCTTCCACCAGTTCCTGAGCCAGAATCTCGCCCCGCAAAACTTTTTACTGTTTCTGTTGGCAACGCACAATTTGAACGCCATTTCCCCGCCACCACAGAAGCCGGTGACAGAGCTGTACTCGCATTTCGTGTCCCAGGGTTGCTTCAATCTATCGAAGTTAATGAAGGGCAAGTCGTTAAAAAAGGCGATGTGCTAGCAGTTCTTAACCCAGATGAATATTCCTTATTGGAAAAGCAAGCAAGAGCGAATTTTGCGTTAGCTGATGTTCAGTACAAGCGCTATAAAAAGCTGCGGAAAGACCAAGTGGTCTCTGAACAAGATTTTGATGAAGCGAAAGCT…
VP1177	1	periplasmic linker protein	ATGAAAGGAATCATAACCTTAACCGCGATTTTCGCAGCGCTTACTTTGGCTGGTTGTGGTGAAAAAGGGCCAGAAAGAACCGTCGAAACCCCCAAAGTAAGAGTGGTTTCGCTAGAAGGTAATCGAGTTGATGACAATCTGTATTTTCCAGCTGTTGCGAACGCCGCGGACCGCTCTCATTTGAGTTTCCGTGTGGCGGGCGAAGTGAGTCGCGTGATGGTGCGAGAAGGGGATAAAGTGCAAAAAGGCGCTGTTATCGCCACCCTAGACCCAACGGATTATCAACTGGATGTCGATAATGCCACAGCGAGATTTTCTGTGGTCGACAGTCAATATCGCCGCTCTCGGCCTTTGGTGGATAAAGGTTTGTTGGCGAAGTCGCAGTTTGATGAAATTGCT…
VP1179	1	DNA-3-methyladenine glycosidase I	ATGACAGAACACAAAACGTGCGCGTGGGCGATGAACCACCCTCTAGAACGCGAATATCACGATGCAGAGTGGGGCGTTCCGGTTTATGACGACAAAGTGTTGTTCGAATTTATTACGTTGGAAGGTGCGCAAGCAGGATTGAGTTGGATTACGATTCTGAAAAAACGTGAAGGATACCGAGAAGCGTTTGAAAACTATGATTTGGACGCGTTGGAACAGAGAAATGAAGAGCGTGCCGAGTTCATCGTCGAAAACTTCGATGTAGTGAAGCATCGCGGCAAAATCAATTCGGTATTTAGCAACGCTAAAGCAGCCAAAGCACTTATTACTGAATATGGCAGCTTATCAGAGGCGTTGTGGCAGTTTGTCGATGGCAAGCCTGTGGTAAATCAGTGGCAT…
VP1181	1	lactonizing lipase	TTGAAACTCAAACTCATAGCAGTGTTGCTTTTTACTCTAATTACCCTGCCGATTGCTTCAGCCAACACCGCCACTGGCTATACGCAAACCAAATACCCCATTGTGTTGGTTCATGGTTTATTCGGCTTTGACTCGCTGGCTGGCGTGGATTATTTCTTTGGTATCCCTCACTCATTAACCAAAGATGGCGCTACAGTTTATGTGGCACAAGTTTCTGCGACAAACAGTAGCGAAGCCCGCGGTGAGCAGCTTCTTTCCCAAGTCGAAACCTTACTCGCCGCTACAGGTGCTAACAAAGTGAACCTCATTGGTCACAGCCATGGTGGCCCAACAGCGCGTTATGTAGCCTCTGTACGCCCTGATTTAGTGGCTTCTGTCACCAGTATCGGCGGAGTGAAC…
VP1182	1	cystathionine beta-lyase	ATGTCAGAGGGCAAAAAGACCAAACTCATTACCGCAGGCCGCGATAAGAAGTGGACCAACGGCGTGGTAAACCCACCAGTACAACGCGCTTCTACTGTCGTGTTTAATACTGTTGCAGAGAAAAACCAAGCCGCAATAAACCGCGCAAACAAAACGCTGTTTTACGGACGTCGTGGCACTAACACTCACTTTGCTTTTCAAGATGCAATGGTCGAGATCGAAGGCGGTGCGGGTTGTGCTCTTTACCCTTGCGGAACGGCAGCTATTTCTAACGCGATCCTTTCTTTCGTTGAAGCTGGCGACCATATTTTGATGGTTGATACGTGTTACGAACCAACACGTGATTTTTGCAACGTGATCATGAAAAAGATGGGCGTAGAAACCACTTACTACGATCCG…
VP1183	1	cardiolipin synthetase	ATGGACAAGTTCTATCATTTTCTTACTCTTACTGGCATTGGACTGTATTGGTTCTTAGTTGCTGGTGTTACTTTACGCGTTGTTTTGAAGCGTCGTGCGGTGAGCGTGTCTTTAGCTTGGCTAATGATCATCTATATCCTTCCCGTGCTTGGCGTCGCGTGCTATTTCCTATTTGGTGAGCTGAACTTAGGCAGAAAACGAGCTGAACGAGCAAAAGAGATGTTTACCCCTTTTGCCAAGTGGTTTAGTCAACTCAATGATTGCCACGCGCACATGCCTGAAACCATGGGTCGCCATATCTACCGCATCGATGAACTGTGTAACAACCGTCTTGGGCTACCTGCTCTGAGCGGGAATACTCTGTCCTTGCAACAATCTCCTGATGAAATTCTGCACTCC…
VP1185	1	chemotaxis transducer	TTGTCAGTGAAAATGTCAGTTCGTAAAAAGTTATATGCGAGCTTTGGTGCCATTTTGGCAACAATGTTGGTGATGATCGCGATTATTACGTTTGAAGTGATTAATTCACATAAAGTGGCACAAGAAGTCAGAACAGACGACGTCCCAGAGACCATCGGATACATGGCTTTGATCGATGAAGCTGGGGATATTTATCGAGATGCTGTCGGTATGATCATCAATACCAGTGGTGCACAACGTGAATATCAATCGAACAAGAAAGAGTTTGCCTCTGCGTTGGCTGATGTGAAACGTCTTGAAACCGCTGGTGGAGAAGACTATCGCAATATCGAAAAAATTGAGCAGCTTATGGCGAATTTTACGTCGAGCTTTGAGAGCCAAATTCAGCCGAATATTGGG…
VP1186	1	pseudouridine synthase	ATGTTCGATATTCTACATACCCATCCCGATTTTCTGATCATCAATAAGCATCCCAACGTCTCTGTTCATAAAGACGATGGCGACACAATGCTGTTGCAAGAAGTGGCTAAGCAGAGTGGTGATGAGCAGCTCTATCTTATCCATCGCTTGGATAAAATGACATCGGGTATTCTGCTCCTCGGACGCAACGCTAAAGCGGCCAGTGCGTTATCGCAAGCCTTTGCTGACCGCCAAGTGGAAAAGTTCTATCTGGCGATTGGCTCTAAAAAGCCGAAAAAGAAACAAGGTTTGGTCGTTGGTGATATGGAGCGTTCGCGCCGTTCATCATGGAAGCTGGTCAACAGCAAAAACAACCCAGCCGTCACCCAGTTTTTCTCTCTTGCGGCAGAGCCCGGAGAG…
VP1187	1	hypothetical protein	ATGCAAGCATCACAACTTCCGCTGTTCTTTCAGCATCTAGAAACCGAGCTCGCGCAAGCTCCGAATGAAATTCGTCGACTGTTTCATGGTCGTGGCCGTCGTTTTGAGGGCCTAGAGCAAATCACCTGTGATTGGTTACAAGGTCAGTTGATCATCAACTTGTTTAAAGAAGTCGACGACGCGTTTCTCGCTGAGCTGAAAAGCGGCCTGAATGCGTTGGCACAATCACAACTGTGGGCAGATAAGCAAGGTCGCACTATGGTTCTTCAGCACCGTTATGCCGATGGTGCGCCTTCAGAAGTGCTTGTCGGTGAATTAGACGCTCGCCCTGTCGTTGAAGAAAGCGGTTTGAAATACCAATTGGATATTGGCCGCAACCAAAACTTCGGTCTGTTTTTG…
VP1188	1	ferredoxin oxidoreductase protein	ATGTTTTTTGAATGGCAAGGTAACCAACCCGTCACACTCCGTTGCATCGACAAATACTTCGAAACACACGACACCGTCAGCATCAAATTGGCCGAACTAACCGAATCACTTCTGTTTCAGTTTAAGCCAGGCCAGTTTATTAACTTAGGCGTCGAAATTGATGGAAAAATGGAGTTTCGTGCCTATTCAATCAGCTCGATCAATGAAGACGATCACCTTCAACTCACCATCAAACGAGTATCTGGCGGTAAAGTATCGAACTACATCGTTGACTCGCTGCTGCTCGGTGATACCGTTCAAGCATTACCACCAGCGGGCGAATTTAACTGCATTGACCACCCACCCGTTTTACGTGATGGCGAAACAAGAGCCTTGCTTATCAGTGCAGGTTGCGGCGTC…
VP1189	1	hydroxylamine reductase	ATGTTCTGTATTCAATGTGAACAGACAATTCAAACCCCTGCTGTCAAAGGTTGTTCTTTTGCACAAGGCATGTGTGGCAAAACTTCTGAAGTATCAGACCTACAAGACGTGTTGGTTTACACACTGCAAGGGGTTTCTTTTTGGGCATCAAAAGCACTTGAATTCAACATCATTAACGATGAAATCAACCAATGGGCACCCAAGGCATTTTTCTCTACATTGACAAACGTTAACTTCGACCCTGAACGTATCCTTGAGCTAACATCTCAAGCTGCGAATTACAAAGCACTGCTCAAAGAGCAAGTAATGTCTGCTGCGACTTTGTCAAACACCAACCTTGCTGACATTCCTGCCGTTGCCAACTTCGAGCTACCAAACAGCGCAGAAGCGATCTTAGCT…
VP1190	1	anaerobic nitric oxide reductase transcription regulator	ATGACACCGACTGTTGACCACGTACTCCTTAATATCGCGCTAAACCTCAGCTCTAATCGTTCTCACGAGCAGCAATATCAAAACCTCATTGATGGGGTCGCGCAAGTATTCCCATGTGATGCGAGCTGCCTGTTTATCTTCGATGAGGATGGGTTTCTGACTCCTGTCGCGGTAAAAGGCTTATCCAGCTCGGTCTTAGGTCGTCGCTATTTCCCCAAAGCACATCCACGCTTAGATGCCATTATTCATAGCCGTGAACCGGTGCGTTTCGATGCCGATTGTTCACTACCTGATCCTTTTGACGGCACACTATTAACCGAAGACCAGTGCATTGATGTACACGATTGCATGGGCTTTAGCTTGTATGTAGAAGGCCAACTTGTTGGCGCACTAACTATG…
VP1191	1	hypothetical protein	TTGATGTCATTTGAACATCGAAAGGTGTGGGAGATTGATGTTCCATTGACGACGATCAAATTTGATACAAGTAGAATCGCGCAAGCCGATGAGTAA
VP1192	1	outer membrane lipoprotein Pcp	ATGAAAAAACACATCAAGTTAGGCATGTTGCTCACCATTACTTGTGCGATCGTGCTTGGCGGCTGTAGCTCACCTAACCCGTACGGAGATGCATACGGCTCGTCCGACACTCGCAAAGTTCAGCAGGTTTACTACGGCACGATAGAAAAAGTAGAACCCGTAACCATTGATGCCTCTACCCAATCCAACGCCATCGGTACAATAGCAGGGGCTGCCGTGGGTGGCATTTTGGGTTCGAAAATTGGGGGCGGTTCTGGCTCGGATATCGCAGCCATTGGTGGTGGTTTATTAGGTGGCTATGCAGGTAGTAAAGCCGCCGAAGCAACCGCGAAAAGAAATGGTGTGAACCTCACTATTCGCTTAGAGGATGGAAAGATCATATCTGTCGTTCAAGAAGCA…
VP1195	1	ABC transporter permease	ATGTTAAGAGCGCTATATTTAATCATTATCGCTGTTTGTATTTTACCTACCATTCCGGGACTACTCGGAGTGGTGGTTTCTGCGCTCGGTTATGTACCTCCTATCGGCTTGCACCACTTTTCTTTGGATGGCTTTAACGCTGTTTTTGATTGGGAGGGTGTTTGGACATCCATCGGGCTGACTTTCTACTCTGCCATTTTCAGTAGCTACTTGGCTTGCTTGATCACATTTGCGATTTTGCAAGCATCGTGGGGCTGCAAGTTTTGGCGAAAAATTGAAGTTAGCCTCTCACCACTTCTCGCTATGCCGCATGTCGCGTTTGCAATTGGCTTTGCGTTCTTATTTGCACCAACAGGTATGGGCGTTAGGGTTCTCAACCAACTGTTTGGTTACGATCCC…
VP1196	1	ABC transporter solute-binding protein	ATGAAAAAGCTACTCAGTACCATTGGCATTTTAGCCACCACTTTTGCGACTTCATCTTTTGCTGACTCATCGGCCGCTAGTGAATGGCCAAAAATCGAACAACAAGCCGACGGACAAACCGTCTATTTTCATGCTTGGGGTGGTAGCCAAGAGATCAACCGCTATATCCAATGGGCAGGAAAAGAGCTTAAATCTCGCTACAACGTGACGCTAAATCACGTGAAAGTCACTGATATTTCTGAAACCACCACTCGCCTAATCGCAGAAAAAGCCGCAGGCAAAAACAGCGGAGGCAGTGTTGATATGGTTTGGATCAATGGCGAAAACTTCAAATCAATGAAGGATAACCAATTACTGTTTGGTCCTTTTGTTGAAGGTTTGCCAAGCTGGCAGTACGTT…
VP1197	1	hypothetical protein	ATGAAATTCGTAAAAATCGCTCTTATCGTCGCTGTTGTAGCTATTGCTCTGTTCGCGGCAAAACAAACTGGCATTCTTGAAATCATCACTGACATCAAGAGCCTACAAGATTGGATCGCAAGCTTTGGCGTTTGGGGTTACGCCGTATTCGTAGCGGCATTCGTATTTGCGTGTGTTTTCCTACTACCGGGCAGTGCGTTCACCATCGTAGCGGGTATCGTATTTGGCCCAATCAAAGGCGGTATCTTAGCGCTGTTTTCTGCAACGCTTGGCGCGGTGGCGGCATTCATCGTGGCGCGCTTCCTGCTTCGTAACACCATCATGAAGAAGTTTGGCGATAACCCAATCTTCAAGAAAATCGACGATGGCGTAGCAGCAAACGGTACAAGCTTCTTGATC…
VP1200	1	thiosulfate sulfurtransferase	ATGAAAAAATCGACAATTGCGTTGGGTGTGTTGGCCGCTGTCGCAGCGGTTGGCTACTCAGCTTACAATACGATGTTCTCTGCTGAGGCTGTAATAGTGGATGCTGCTGCTCAAGAGCAGAAGTTCACACAATACGCTCACCCAGAACACTTCATCTCTGCACAACAACTGAAATCGCTGATGGATGGTGACAAAGACGTGGTTGTGATCGGTGCGCTAAACCCTATCAAACCAGATAGCCCTATTTCTGGTTCTTACACTATGTGGCGTAACGATTACTCAGCGACTGAAGACGCCTACGACTTCGGCGGTATGAGTAATAGCACAGAAGAAATGGAAACAATCCTAGGCAGCTTCGGCGCAACAACAGACAGCACAATCGTCGTCTACGCTGCGGGC…
VP1203	1	heat shock protein HslJ	ATGAAGCTTAGCCTAAAAACGTTAGTTACAGCAATCTCTCTCCCTGTTCTTATGACTGCTTGTGCTAGCAACGGTGATGATGTGAAAGAAATTACGGCTCAAGATTTACAGCACCACAACTGGGAACTTGTTCAAGTTGATGGTAAAAATATCGTTCTAGACGAAAACCAAAAAGCGGCTCGCCTAGAAATCGGTGAAAACCTAACAGCAAACGGCAATGCAGGTTGTAACAACTTCTTCGGTCAAGCTGAGCTGAAAAACAACCAACTACGCATCGAAAAAATGGGCATGACCATGAAGATGTGTATGGAAGAGCAAATGAAGATCGAAAATGCAATGACACAAACACTATCTAACTGGAGTGACATCACTCTAACTAAAGATGGTCTTGTTCTGAAA…
VP1204	1	hypothetical protein	ATGGAGCAACTGGAATTTTTCACTGTCCCAAGCCCTTGTGTTGGAGTATGTACCTCCGATGAAAAAGGGTATTGCAAGGGGTGTATGAGAAAAAGAGAGGAACGGTTTAATTGGCTGAACTTAACCCCCGCTCAGCAGTTGCACGTTATTAAGTTGTGTCGTCAAAGATACAGAAGAAAGATGTTGGCAAGGAAGACGAAGCCAGAACAGCTTCAAGATAATTCATCACCTCAACAAGATTTGTTTTAG
VP1210	1	50S ribosomal protein L25	ATGAAATTCGAAGCAGTAGTACGTACTGAACTAGGTAAAGGTGCGAGCCGCCGCCTACGTCACGCTGGCAAATTCCCTGCAGTTGTATACGGCGGTGAAGAAGCAGCAGTAGCTATCGTTCTTAACCACGACGACATCGTAAACCAAATGGACAAGCCTGAATTCTACGAAGGCATCGTTCTAGTTATCGATGGCAAAGAAGTTAAAGTTAAGCCACAAGACGTTCAACGTCACGCGTTCAAGCCAAAAGTTGAACACATGGACTTCATCCGTATCTAA
VP1213	1	hypothetical protein	ATGTATAAACCAGTGACCTCTCAAAATCTTGCGTTGTTTTTCAGCCTCGCCCCGATGCTGATTTCTGCACCAAGCTTCGCGCAGCAAAATGATATTTACACCACGCAAAATGGCCACGCCATCGTGCAAGATGTCGAAAAGCCCGGCACACGTATCGAATTTGATGAAGACCAAGATGAGGTCTACCGCGCCGTACAAAAAGGCTACATTCGCCCTTTCTCTGAGCTTTACGCGGCCGTCGAAAATGACCTTTATGGTCGCATCATCAAAGTCGAGCTTGAAGAAGATGACAATGAATGGGTTTACGAACTGAAAATACTCTTCAACAATAGTGTGTTGAAGGTCGAATATGACGCTGCCACATTGGAAATGCTGGAAGTCAAAGGTCGAAACTTCAAT…
VP1214	1	helicase-like protein	ATGTACACACTTCGCCCATATCAAGCTGACTCTGTTAAAGCCGTTATTCATTACTTTCGTAAACATTCCACCCCCGCAGTGATCGTACTACCAACTGGTGCTGGGAAAAGCTTAGTTATTGCAGAACTGGCACGCCTTGCCAAAGGGCGTGTGTTGGTTTTGGCCCACGTAAAAGAGCTGGTGGAACAAAACCACGCGAAATATGAAGGCTACGGTTTGAAAGGCGCCATATTTTCGGCAGGATTAGGAAGAAAGGAAACCGACCAACAAGTGGTGTTTGCCTCGGTGCAATCGGTAGTGCGCAATTTGGACTCATTCAAAAACCAGTTCTCACTTCTGGTTATCGATGAATGTCACCGTGTGCCAGACGATAAAAACAGCAGCTATCAAAAAGTGATT…
VP1215	1	ribosomal small subunit pseudouridine synthase A	ATGCGTTTAGATAAGTATTTGTGTGATGCTCTGGGTGCGACTCGCAAGCAGGCAACAAAGATCATCAAAAGTGGCGAAGTGCTCGTCGATGGCGAAGTACAAAAAAGTGGTTCATTCAAAGTGCCAGAAGGTGGTGTTGTGGAATGGGATGGCCGAGAAGTAGGTGCGCCTGGGCCTCGTTACATCATGTTGTACAAACCAGCGGATTTTGTTTGTTCACACGAAGATGGTTACAACCCTACAGCCTTTGTATTGCTTGATGAACCTAAAGTCGAAAACCTTCACTTCGCTGGCCGTTTAGATGTGGACACGACGGGTTTGGTGTTGATTACAGATGATGGCCAATGGTCTCACCGTATTACATCACCGAAACACAAATGCAAGAAAACATACCGCGTG…
VP1218	1	outer membrane protein	ATGAAACTATCTCAACTGTGCATCGCTATTTCCCTTGCTTTTGCTGTGCAAGCGCACGCCAACGATTATTCGTTACAACGTTCTCAACCAGCCGACACTAGCCGCTGGCAGTGCAGTGAATGCAGCAGCGACGGCACATGGAGTGGAGAAGTCAGCGCGGGCGTCGGTTACCTTAACAACGACGGTTCCTCTCGATTCTATAATTGGAATCCGCCCGTTTACGGTACAAACTCTGACAATAAGCACTTTAACGCGAGCCTAAACGCCGATATCGAACAATATGAAGACGACGGATTCTACAATCGAATCGTCGTCGAAGATCTTGGTTTGCAACGCTTCTTACTGCAGTGGGAAATGGGCCAGTACGACGGATTACGTGTCCTCGGCAGTTACAGTGAA…
VP1219	1	deca-heme c-type cytochrome	ATGAAAGCAATGTTTCTGCGGTGGTTGGTTGCTGGGATACTTGGGTTAGGCGTCATCTTCACCGTCAGTTCGGAAGATGTCGCCAAGCCAGAACCCGAAGCGGCGACGTTAACTCAAGAAGAAATTGAAACCATATTAGACACCAAGTTTTCCGAGGGGAAATATTCACGCCGCGGGCCAAATGGCTGCCTTCGTTGCCATGACGATACATCAGATAAACCTGCAACGGGTATTTTCGATAACATCCACGGTAAGTCCGCAAACCTGCATGGGCCAATGAATGATAAACAGTGTGAAGCATGCCATGGTCCAGTGAACAATCACGAGCGCAATCCACGAAAAGGACAAGTTCGTGAGCCAATGATCACTTTTGGACCAAACTCCCCTGTTCCGGCCGAA…
VP1221	1	cytochrome subunit of sulfide dehydrogenase	ATGCACCAACTAATTAAATTATCTCTAAAATTTTCCTCGGTGTTAGCCATTAGCTCAGTTTTGGCCTCCCACAGTTTAGCGTCACCAAGTGAGCTAATTTCACAACATGAATGTGAAGCTTGTCATGGGCCAAACGGTGTTAGCTCAGACACGAATATTCCGACCATCGCAGGGATTCCCGAGTTCAACTTTTTTGACCAGATGTTGCGTTACCTTGAAGGCAGACCCTCAGCTTCGGTTAATCACGTATACGGAGACACGAGCCAAAAAGGCGACATGGTGACGATAGTCAAATCTTTATCTGAAGCGCAGATTGAAGAGTTAGCAAAACATTATGCTGGGCTTGAGTTTGTGCCTGCTAAGCAGTCTTTCGATCAAGCGTTAGCGATGAAAGGTAAG…
VP1223	1	hypothetical protein	ATGAAAAAGGTGTTGGTATTAGGTGCCTCTGGTTACATTGGTTCTCAGCTTCTTCCTCAACTGCTCGACAAAGGTTACAGCGTAACTGCAGCATCTCGACATATTGATTATTTGGAATCTAGGACCAGCCCACATCCTAACCTTACACTGACTTACTTAGACTTGGCGGACGCAGAAAGTACACTTTCATTAGTTGATGACTTTGATTTGGTGTTCTTTCTGGTGCACGGCATGGCACAAGGTGATGATTTTGTTGAATACGAATTGAACCTTGCTTTGAACTTTAAATACGCATTGGAGCAAAGCCGTGTCAAACACGTTATTTATTTAAGTGCCATACAGCCACAAACTGGAAACTCGCGCCATTTAGCCGCTCGTAAAGCCACTGGAAAGATCATT…
VP1226	1	hypothetical protein	GTGAGAAAGTTGCGGCACACATGGAAGGGAAAATTCGTCTTCAAGGAGGGCAACTGCATGTTATGGCCCGTAGTTAAGGCACTACTCGGTCATTACCGTCGTTACCCACTGCAAATTATTCTCGTCTGGTTAGGCTTAACGCTTGGTGTTTCGCTTCTCGTTGGTGTTACTTCTATCAACCAACATGCGAAGCAGAGTTACGAAACAGGTGAGAAGCTTTTCTCAAACCCACTTCCTTACCGAATTCGTACCAAACATTCCGCAAATAAAATTCCTCAAGGTTTTTACATTCAGCTGCGCCGCGCTGGTTTCAACCAATGTGCGCCTTTCGACGTTCTTCATCTGGATGCCAAAACGGACATGAACTTGATGCTCGTTGGCATCGATCCTGTCGCAATG…
VP1227	1	hypothetical protein	GTGGAAAAACAAAACTCTAAAAAGCGCGTTTTTGCTTCGATGCTGATCGTTGTCGTTTTTGCCATGTTGACTGGAGCGACGTTGTATTCAACGTTTTGGCTAGAGCCTACTGCTACCCAAGAAAACGAAATTAATTCGGTACTGACGCGAGAAAATAAAACCATTTTTGAGCCGGTTTTACCGGACGAGCATGTCTCATTGCCTTCAGACTTTCGCTTCCATCCTGAATATCAACATGAATGGTGGAACTACTTTGCGAAGCTGCAAGATAAGCAAGGTCGCACTTACAACGTGCAGTGGAGCTATTTTCGCGTCGCCACCGATGAACGAGAAACCAGCGGTTGGCAAAACCCACAACTGTACATCTCACATGTCGTCGTGAGCCATGGTTCGCATGTG…
VP1228	1	pH-dependent sodium/proton antiporter	ATGAACGATGTCATCCGTGACTTTTTCAAAATGGAATCCGCAGGTGGTATTCTTCTCGTGATTGCAGCGGCAATAGCGATGACCATTGCAAACTCACCACTGGGCGAAACTTATCAATCTCTACTGCATACTTATGTATTTGGTATGTCTGTTTCTCACTGGATCAACGACGGTCTGATGGCTGTGTTCTTCCTACTTATTGGCCTTGAAGTAAAGCGCGAGCTGCTTGAAGGCGCGTTAAAATCGAAAGAAACTGCCATCTTCCCTGCAATTGCTGCGGTCGGTGGTATGTTGGCTCCGGCACTTATTTACGTTGCTTTTAATGCAAATGACCCTGAAGCGATCTCTGGTTGGGCAATTCCTGCGGCGACAGACATTGCATTTGCTCTGGGTATCATG…
VP1229	1	Na+/H+-antiporter protein	ATGGCCCCGAGAAGCACAACAAAAGAAAAAATACTCGATGTCGCAGAAGGACTTTTTGCTGAATATGGTTTCAATGATACGTCGCTAAGAACCATTACAGGCAAAGCAAATGTGAATCTTGCATCGGTGAATTATCACTTTGGTGACAAAAAGACGTTAGTGCGCGCGGTGTTGGACCGATACCTTGAAGCACTGATGCCGAGCATAAAGGCGTCTCTCATTGAGTTGAATACCCGCGAAAGCTACAACATGGACGAAGTGTTTGAATCATTACGTTTACCGCTGCGTACACTTAATGATGTTAGACCAAATGGTACAGCACTATTTATGTTGTTGATTGGTCGAGGTTACACCGATGTACAAGGGCATTTGCGTTGGTTTATCAGCACTCGATACTCA…
VP1230	1	acyl-CoA dehydrogenase	ATGAGCTCTCTACGAAGAAAATGGATTAGTGACCCAGCATTTAAAGTGTTTAAGAAAGTTCTTCCTCCGCTGTCGAGTACAGAAAAAGAAGCGATGGAAGCCGGTAGTGTATGGTGGGATGCCGAGTTGTTTTCTGGCAAGCCAAACTTTACGACGCTACATCATTACCCCGCGCCGACGTTAACTGCTGAAGAGCAAGCGTTTATGGATAATGAACTTGAAACGCTCTTAGACATGCTAGACGATCAAAAAATCGTGAAAGAAGATCGTGATTTGCCACCGGAGGTGTGGGAATACCTGCGCAAAGAACGTTTCTTCTCACTGATTATATCGAAAGAGTACGGTGGCCGTGAGTTTTCTGCATTGGCAAACTCAACGATTGTGTCTCGTATTGCAACG…
VP1231	1	trans-2-enoyl-CoA reductase	ATGATCATCAAACCTAGAATTCGTGGATTTATCTGTACTACAACGCACCCAGTTGGTTGTGAAGCTAACGTAAAAGAACAAATTGCTTACACAAAAGCGCAAGGCCCAATCAAAAACGCGCCTAAACGCGTTCTTGTCGTTGGTGCTTCAAGTGGCTACGGTCTATCTTCTCGTATCGCTGCGGCATTTGGTGGCGGCGCATCAACTATCGGTGTGTTCTTCGAAAAAGAAGGCACAGAGAAGAAACCTGGTACGGCAGGCTTCTACAATGCGGCAGCTTTTGAAAAGCTTGCTCGTGAAGAAGGCCTATACGCTAAAAGCCTAAACGGCGATGCTTTCTCAAATGAAGCGAAACAGAAAACCATTGATCTGATCAAAGAAGACCTAGGTCAGGTTGAT…
VP1232	1	hypothetical protein	GTGAACATAGACGTCGTACAACTTCTCGATCAAAACCCCATTCTTCTAATCTTCGTCGTATTAGCCATTGGCCTTGCCATCGGAAAAATTCGCTTTGGAAACCTACAGTTAGGCAACTCTATAGGTGTTCTAATTACCTCGCTGATCATGGGTCATTTAGGCTTTTCCTTCAACGCTGAAGCGCTAACCATCGGCTTTATGCTCTTTATCTATTGCGTTGGCATAGAAGCTGGACCTAACTTTTTTGGCATCTTCTTTAGGGATGGTAAACACTACTTCATCCTCAGTATGACCGTGCTTGTCGCTGCAGTGAGCTTAACTTACGGTTTAAGCCACTACTTTGGCCTCGATTTCGGTCTTTCTGCCGGCATGATGGCAGGAGCATTGACGGCGACACCT…
VP1233	1	glutaredoxin	ATGTTCGTTGTTATTTTTGGTCGTCCTGCATGTCCTTACTGTGTTCGCGCTAAAGAACACGCAGAAACACTAAAAGCTAAACGTGATGACTTTAACTACCGTTACGTTGATATCCAAGCTGAAGGCATTTCTAAAGCAGACCTTGAGAAGACAGTTGGCAAACCAGTTGAAACTGTTCCTCAAATCTTCATCGACCAAGAACACATCGGTGGTTGTGACGATTTCGAAGCTTACGCGAAAGAGCACCTAGGTCTATTCGACGAGTAA
VP1235	1	iron-containing alcohol dehydrogenase	ATGGCAAGGTGGATTGGGTCAACTTTTTTTAACGCAAACCATAGCAATCTATTAAAAGTTGTCGTTTTGGGGAGGAAGTGTATGTTTCAGTTTATGACTGCAACACGGATTATTTTCGGTGAAGGAGCGCTCCAATCTTCACTATCAGTTATCAATCAATTTGGGTATAGCGTTTTGCTCGTGACGGGAAAAGATACTCAGCGCGCCACGCCCATCATCAATTATCTCAAAGCTCAAAATATGCGTTATCAGCACGTCGCCATCAATGGGGAGCCCAACATTACGATGGTGGAAGAGACGGCGGTGCTCGGGCGAAAATTTCAACCTGATATGGTCATCGCGATCGGCGGTGGTAGCGTCATCGACATGGGCAAGGCATTGGCCGCAATCATTCCCAAT…
VP1236	1	DNA-binding transcriptional regulator HexR	ATGAATACATTAGAAAAAATTCAAAAAAATCTGGAGAATTTCAGTAAGTCAGAGCGCAAAGTTGCAGAAGTAATTATGGCGTCTCCACAAACTGCGATTCATTCTAGCATTGCAACGTTAGCAAAAATGGCTGACGTGAGTGAGCCCACTGTAAACCGCTTCTGTCGCCGCCTGGATACCAAAGGTTTCCCGGATTTTAAACTTCACTTAGCTCAGAGCCTTGCTAACGGTACGCCATATGTAAACCGTAATGTGGAAGAAGATGATGGCCCAGATGCATACACGCATAAGATTTTCGAATCGACAATGGCGTGCTTGGATGTTGCTAAAAATAGCCTAGACCCGATGCAAGTAAACCGTGCGGTTGACTTGCTGACTCAAGCAAAACGTATTTCTTTC…
VP1237	1	glutamate decarboxylase	ATGGTTAAGGAACAAAAAACCGCTGACGTTAGCTTTGAGAGCTTGCTAAAGATCTTCACCGTACCTGAAGGTCCTGATTCTACGTTGACAAAAATTGACGAAAGTCTCTCCCGAAACTTAAACCAATTTCTTCGTGAACACATCGTGGCAGAAGAAAAGCCTTTACGTGAAATCGAAAAAGACTTTTCTTCTGCTCAGATTCCTGAGCAACCTGAATTCGTGTCAGACCACACCGAGCACCTGCTAGACACGTTAGTGTCGCACTCGGTTCACACTTCAGCCCCAAGTTTTATCGGTCACATGACCTCGGCGCTACCCTACTTCTTGATGCCTTTATCCAAGATCATGATCGCGCTAAACCAAAACTTGGTTAAGATCGAAACATCAAAAGCATTCACA…
VP1238	1	hypothetical protein	ATGAAACGCTTTGTCGTTGCAGCGCTCCTCGCTACAAGCTCAACTTTTACGTTTGCCGCAGATCAACAGTGTCTTGCTAACAAGTACGATGGCTATGTCGATGCTTCACTACAATGGTATCAAGATCTTGTTGATTTAACGGTCTCCCAATATCCTGACTTAAAAGAAGTCAGCCAGTGGTTCTTAGATGGTCGCAAACACCACTTTGAACTTAATCGTGAAGCTGTTCATTACTTTCTTAAAAATGATCCAAGCCGCGTAGCAACAGAACAACCTATCGAAGCTTGGTTAAAGTTAGAGCAACACGATGTCAAACAGCTTGCAAGTCGTAGTGATGATTTAGGCGAAGCCGCTAAGAAAACATTTAGCGATCGTCAATCAACCAATCATCCGAAAAAC…
VP1239	1	hypothetical protein	ATGTTCTCAGGGATGCTATTCATTTTTGCCCCTCTTGTAGTGGGGTACTTAATTCCTATTTCTCGCGCAGCTTTACTAGAGAAAATTAACCAATCAACTTCATACCTTATTTACGTCATTCTTTCGTTGATGGGTTTAAGTTTAGCTGCCTTAGACAACTTGAGTAGCAACTTGCAGAGTATACTGCTGTACGCTGGTACTTTTTTCGTCTGCTTGAGTGTATGTAACTTACTCGCTCTGCCAATAATCGATAAGATTATTCCGTTGCAGACCAATCACAACCAAAACAAGCTTCCACTTTCTTCTATGGCATTAGAATCAGTAAAACTGATTGTTGTCGTTGGTGGAGGCTTAATTGCTGGTCTCATTTTGCCGATAGGTCTGGAGTGGGTAGATACC…
VP1240	1	hypothetical protein	ATGGAACATCTATCATTTTTTTGGCTACCAAATAACAAAGATAAGCTTATACAAGCGCTTGAATCTGAATTCGCCCAATTGGTCGAACAATCCATATCTACGGGTAAAATTTCGTTACCACCCATCCCCGATGTAGTCATCAAAATTCAAAAACTTTGTATAGAAGAAAACACCACGGTTTCTGATGTCGCAAACTGCCTTTTAGAAGATCCAGGGTTAGCTGCTATTGTGATTCGCGTAGCCAACTCGGTGATTTTTAACCGAAGAAACATTACTTGTAGTGATTTAACTACCGCCGTCTCTCGTTTAGGCATCTTCCGCGTCCGAGACATCGTGACCGCACAAGCTATCGAGCAATTGAAACACGCGGTCAATCTGAGTAAAGAGTGTAATGATATA…
VP1241	1	hypothetical protein	ATGGACATGACAGACCAAGCTTTTTTTAAATATGTACGCAATTTTAATGAGTATCAGAAACGTTCTATGTTTGGTGGTATCGGCTTGTTTAGCGATGACGCCATGTTTGCGCTTGTCAGCAATGATTGCTGTTATTTGCGCGGCGGTAATGGTTTAGACGAAGAATTTACTCTGCTTAATTGTGAAAAATACAAGCACGTCAAAAAACAGACGACGGCTACTGTAAACTATTATGACGTAACCGATTTATTTGAGTCCGGATTTACTGGTCTTGACGATTTGTTACGCAAATCTATTGATTGCTCAATTAAGGAGCGAAAATACCAAAAGTCTTCTGCAAGTAAACGTTTGAGAGATCTACCGAACATGCAGCTTACATTAGAGCGCATGGTTAAAAAG…
VP1243	1	hypothetical protein	ATGCGTAAAACACTATTAGCCGCTGCCCTATTAATGGCATCAAGCCATGCCCTAGCCGCAGACCGCAACGCGCCTGCAACTATGAGCAACTTTAGCTACGATTATTTCGAAGCTCGTATCGGCGCAAGCCCTGTGACATTTGGTGCTGGCTTCAGCAAATCTATTCACCCGAATGCGCACGTTATTGCTCGTATCGACTCTGAGTTTGATAGCGACTTTGATTCTGCAGCAGGTTTTGGCTTTCACTCACCGCTAAACAACTGGGCAGACCTTACAGGTGAAATGCTAATGCGTGTGGTTCAGCCAACAAGCTCAAGCAGCACAGATGTTGGTATGGAGCTAAACCTAGGCGTGCGCCAATGGCTTGGTCCTCAACTTGAAGTGGGTGGTAAAGTTGGT…
VP1244	1	response regulator	ATGACTAAGTATCTGATTTTATGTGTCGATGACGAACGAGAAGTCTTGGATAGTGTCCTTCAAGATTTAGCACCATTCGAAGAACATTTCATCGTTGAGGGTGCAGAGTCCGTTACGGAAGCAAAGCAAGTGATTGAAGAGATGGCGGAAGAAGAAGTTCAGCTTGCGCTGATTTTGTGCGACCACATCATGCCAGAACAAACGGGCATCAGCTTTCTTATAGAACTGAGTCAAAATGGTGACACCAAAGCAGCAAGAAAAGTACTCCTAACCGGGCAAGCGGGTCTTGAAGACACCGTTGAAGCGGTAAACCATGCTAGCTTAGATTATTACATTGCCAAGCCTTGGAAAGGTGAGGAGCTAAGACAAGCAATTACATCCCAGCTAACAGCCTTTGTT…
VP1245	1	response regulator	GTGAATCGTTACGCTGTATTGTGTCTCGACAATAATCCAATCAGTGCAGAGCAGTTTCGATTGGAACTGTCGGCTTTCTCTAGCAAGTTTGATATTTTTTCTGTCGAGTCGATAGAAGAAGCGCAAAGCGCGTTGGAATATCTTGAAGAAAGAGAACAAACTGTCGCGTTAGTGATCGCCAGCCATCACGCGCACTTTAATGGTGTGGATTTTCTCATTGGGCTGGACAAAACACCGCACACAGAGCGCGCTCGTAAGATTCTCATCAGTTGCTCTTCAGATATTGACGCGATACTCACGGCCGTCAATGAAGGTCGTTTGGATCATTGTTTGACCAAGCCTCTACCAGATAACGTCCTTTTTAATACCGCTCAAAAAGAGCTGACGCAGTTTATCTTA…
VP1247	1	phosphoserine aminotransferase	ATGAGCATCATGGAACAAAATACGGACAACGTATTTAACTTCAGTGCAGGGCCAGCGGCTTTGCCAAAAGCTGTCATGCAGCAAGCACAACAGGAACTTATCGACTGGCAAGGTCTTGGTACTTCGGTAATGGAAATCAGTCACCGAAGTAAAGAGTTCATCAAAGTTGCACAAGAAGCAGAGCAAGATCTACGTGATTTGCTGAATATTCCAGACAACTACAAAGTACTGTTCTGCCAAGGTGGTGCTCGTGCTCAGTTTGCCGCTGTTCCGCTAAACTTACTTGGTGATGCAGAAACTGCAACCTACATCGATGGTGGCTACTGGGCTGAAAGTGCAGTCGAAGAGGCGAAGAAGTACTGCGAACCTGACGTATTTGATGCCAAAACAGAGATTGAC…
VP1251	1	thioredoxin reductase	ATGAGCGACGTAAAACACTGTAAACTATTAATTCTTGGTTCTGGTCCAGCAGGTTACACCGCGGCAGTATACGCTGCGCGCGCGAATCTAAACCCTGTGCTTGTGACGGGAATGCAACAAGGTGGTCAGCTAACCACTACAACAGAAGTAGAAAACTGGCCAGGTGATGCAGAAGGCCTAACAGGCCCAGCATTAATGGAACGCATGAAAGAGCATGCGGAACGTTTCGAAACAGAAATCGTATTCGATCACATCAACGAAGTTGAACTGTCTCAACGTCCATTCCGTTTAAAAGGTGATTCTGGTGAGTACACCTGTGATGCTTTGATCATTTCAACAGGTGCATCAGCTAAATACCTAGGTCTGGAATCAGAAGAAACGTTCAAAGGTCGCGGCGTA…
VP1253	1	NifS-like protein	ATGAACTTCAATCTTAATCAAATCAGAGAACAGTTTCCCGCGCTGGCTCAGTATCATAATGACAAACCAGTTACGTTTTTTGATGGGCCTGGCGGCTCGCAAGTCCCTCAATCTGTGCTTGATTCAATGGTCGGCTACCTTGGGCGTTTTAATTCCAACTTGGGTGGGCATTACTTCTCTAGCCAAGCTACAGTCGATGTCATGCAGAGTGCGCGCGAGTCGGCACAAGCGCTATTGAATGCCCCTTCGTCTGGTAATATTGTCTTTGGCGCGAACATGACATCACTGACGTTCCAGTTAAGCCGTGCAATCAGTCGTGATTGGCAAGAAGGGGATGAGATCATTGTCTCAGCGCTTGACCATTACTCGAACGTTTCAAGCTGGCAACAAGCAGCAGAA…
VP1261	1	hypothetical protein	ATGGATCAACAAGGAAAGACATGCATTGAGTTCGACTACACCAGCTTTTTAGGAGCTACAGGAAGTAAGAAATGGACCTTCTTAGAGGCGTTCGCCACCATTGCGCCCATTTTTGGTTTGATGTGGAAGCAGAACATTGCAGAGTTGAGCCGACCGGAAGATCGACTCTGGGATGCGGCATTAAAATCGATGTCTTCACGTCAAAGTGATGAATCGAACTTAGTTCGTTTAACTCAGCTCGCAAAGCATGAAGGGATAAATGAATTACGTGTTGTCATGCCATATTCACTCGACTCAAAGCAGATTGAATATATTGAATCTCGCAGTAAGTTGAAGGTCGATGCATCGGAGCAAGATGTTCTGAATATCAAGTTTTAA
VP1265	1	hypothetical protein	GTGGGGAGAAAATCAATGTTCACTGAAGAAGGCACCTGCGATTGGTGTAAAAAACCTAGTTTTGTTACTCGTCACGATTATGTAGATGGCAAATATCATCACTCTTGCCAAGCCTGCTACGACATGGCGAAGATCGATGTTCGTCTATTTAACCAAGGCGAAATGCAAATGCGTGAGCGCATGGCACAACGAGCGAGCTAA
VP1267	1	lipoprotein	TTGAAAAAGATGTCTATTGCACTGGCACTAGTGCTAGCTCTTACAGGCTGTCAAGCTACTCAACGCCAAAATGCAACAACGGGTGAATACGAAACGAACTCTACCACGCAAGGCGCGCTAATTGGTGCTATTGCTGGTGCAGCGATCGGTTTGGCAACTGGTGATAACGCAAAAGAACGTCGTAAACATGCTCTTATTGGTGCGGCGGCAGGCGGTGCTACTGGAGCAGGCGTCGGTTACTACTTTGACCAACAAGAAGCAGAACTGCGTCGTGCGTTGCTAAACTCTGGCGTACAAGTACAGCGTGTAGGTGAAAACCAACTTCTACTTCGCATGGAAAATGGCATTGGCTTCTCTTCAAGCTCATACCAACTGGATGCAAGCATCCACAATACTCTA…
VP1274	1	urocanate hydratase	ATGACACAGCGCCAGGGACAAGATCCACGACTTGATACAAGCAGAACAATTCGTGCACCTCACGGAAATAAACTGCGCGCAAAATCTTGGCTTACAGAAGCCCCACTTCGTATGCTGATGAACAACCTAGATCCTGATGTGGCAGAACATCCACATTCATTAGTGGTATACGGCGGCATTGGTCGCGCAGCACGAAACTGGGAATGTTACGACAAGATTGTAGAAGTACTGGAAAGACTCGAAGATGACCAAACGCTTTTAGTGCAATCAGGTAAACCTGTTGGTGTTTTCCCAACCCACAAAAACGCACCGCGTGTGCTCATTGCTAACTCAAACTTGGTTCCGCATTGGGCAAACTGGGAACACTTCAACGAGCTTGATAAGCAAGGTTTGATGATG…
VP1276	1	imidazolonepropionase	ATGGATTTGCTGATTGAGAATGCCCGACTAGTTAGCATGGAACGTGGTGAAGCAGGTTACTTACCAACGCCGCCAGCCCGTGTTGGTATTCAAGCTGGTAAAATCGCGGCTATCAGTGCTCATCCAGTTGGAAGAGACACCCCTCAAATAGAAGCGCTTCTGTCTCCTCAGCACTATTCGCAAACTATCGACCTACAAGGTCAACTTCTGACGCCGGGACTCATTGATTGCCACACCCACTTAATTTACGCGGGGAATCGCGCGAATGAATTTGAGATGCGCTTAAACGGCGTGCCTTATCAGGAAATAGCGAAGCAAGGTGGCGGTATACTTTCCAGCGTAAAGGCCACTCGAGCAGCTACTGAAGAGCAATTAATTGAGCTCGCGTTGCCTCGTTTA…
VP1280	1	threonyl-tRNA synthetase	ATGCCTATTATTACTCTTCCTGACGGCAGTCAGCGTCAATTTGACAACCCAGTATCTACAATGGAAGTTGCGCAATCGATCGGTCCCGGTCTTGCAAAAGCAACGATTGCTGGTCGTGTTAACGGTAACCGCGTTGATGCGTGTGATCTAATTGAAGAAGACGCAAGCCTAGAAATCATCACAGTAAAAGATGAAGTTGACGGTCTAGAAATCGTTCGCCACTCTTGTGCTCACCTTCTTGGTCACGCTCTAAAACAGCTATACCCACAAGCTAAAATGGCGATTGGTCCTACCATCGACAATGGCTTCTACTACGACATCGACCTAGACGAGTCTCTAACGCAAGAAGATCTTGAAAAGATCGAAAAGCGTATGAAAGAACTTGCGAAAACCAAGTAC…
VP1281	1	50S ribosomal protein L35	ATGCCTAAGATGAAAACCAACAAAGGTGCTGCTAAGCGTTTTAAGAAAACTGCTGGTGGTATTAAGTACAAGCACGCTACTAAACGTCACATCCTGACTAAGCGTACTACTAAGAACAAGCGTCAACTACGTCCAAATGCAATCCTTCCACGTTGTGAAGTGGCTGCAGTAATCCGTATGTTGCCATACGCTTAA
VP1282	1	50S ribosomal protein L20	ATGCCTCGCGTAAAACGTGGTGTACAAGCTCGTGCACGTCATAAGAAAGTTCTAAAACAAGCTAAAGGTTACTACGGTGCACGTTCACGTGTTTACCGCGTAGCTTTCCAAGCAGTTACTAAAGCTGGTCAATACGCTTACCGTGACCGTCGCGCTAAGAAACGTCAATTCCGTCAACTATGGATTGCACGTATCAACGCGGCATCTCGTCAAAATGGTCTATCTTACAGCCGTTTCATCAACGGTCTTAAGAAAGCATCTATCGAGATCGACCGTAAGATCCTTGCGGACATCGCAGTATTCGACAAAGCTGCATTTGCAGTTCTAGTTGAAAAAGCGAAAGCTGCTCTTTAA
VP1284	1	hypothetical protein	ATGAGAGATCTGACTCCCGAATATTTGCTAGCCGCTTTACGACAAGCGATTAAAACAAAGGGGCTAACATATCGAGAGCTATCTGAAAAAATGGGCATGCCACTGTCCACTTTTAAGAGACATTTAACCAGTACCAACCTCGCGTTAGATAAACTGCTTGAATATTGTCGTGCGATTGACTGTACATTGGATGAATTGCAAAAGTTAGCCAATCAGTTGCAAGGTGAAGATGAAGATTATTTTAGTCGAACACAAGATGAAGTGTTTTTTCAGTTCCCACATCTTTACGATTTTTATCGTGAACTGAGGATGTTGCGCGGAAAAGATGGATACACAATTTTAAAGAAAAAATACGACTTATCAGAGCAAAGCATGTCTGATTATCTGGGTGCACTAGAG…
VP1287	1	hypothetical protein	ATGAAAAAAATGAACCACGTATTGCAAGTTTTGATGTTGTCGGCTTCGCTAGTTGCATCGCCATTCACTTATGCGAATGAAGAAAAAGGGCTGGAAATTGCTCAGGAGCGAAAAGCAAGAGATGAAGGTTGGGGCGACTCTATCGCAACCATGGAGATGATTTTAAAGAACGCACAAGGTGAAAGCAGTACGCGCCTTATGCGATTGAAATCTCTCGAAGTTGAAGGGGATGGCGACAAAGGGCTGACCATTTTTGACCAGCCTCGGGATGTCACGGGTACGGCTTTTCTCAACCATTCTCATACCATTGGTGCGGATGACCAATGGTTGTATTTACCTGCCTTAAAGCGAGTAAAGCGAATTTCGTCACGTAATAAGTCGGGCCCGTTTATGGGAAGC…
VP1290	1	phenylalanyl-tRNA synthetase subunit alpha	ATGCAACATCTAGAAGAGATCATTGCTAGCGCGAGCACTGCAATTGAAGCTGCCGAATCGCTAGTCGCACTTGATGAAGTGCGTGTTCAGTATCTGGGTAAAAAAGGTGAGCTAACTGCTCAACTTCAAAGCCTAGGTAAACTACCACCAGAAGAGCGCCGTGAAGCTGGTCAAGAGATCAACAAAGCGAAAGGCGTAGTTCAGCAAGCTATCGCAGCTCGTAAAGACGCACTACAAAGTGCAGAGCTTGAAGCGAAATTAGCAGCAGAAACAATCGACGTAACACTGCCAGGTCGTCGTATTGAAAACGGTGGTTTACATCCAGTAACTCGTACTGTAGAGCGTATCGAGAAGTTCTTTGGCGAACTTGGTTTTAACACCGAAGCAGGCCCAGAGATC…
VP1293	1	hypothetical protein	ATGATTAATCAGATCATTAATATTCTTTTTCCTGTGTTCGCCCTTGTCGGTGTGGGCTATCTAGTCGGACGCCATATCAAACCTGATTTTCGCCCCATCAATCGAATTAATATCGATGTATTCACGCCAGCTCTGGTGTTTTCCTCATTAGTGAGCATGCCGCTCGACTCTGAACAAGGCCCCCTACTCTTAGCCGCCATCATTGCGGTTTTAATTCCGGGGTTACTCATGATTCCGATTTGTAAAATCACTGGGCTAACATTTAAAGCTTGGGCTCCACCTCATATGTTTCGAAATAGCGGGAACCTTGCGATACCGTTGTTCACTTATACATTTGGCGAAGTTGCCCTTTCTTCTGCTGTACTGCTGTTTGTAGTATCAGCTTGCTTACATATCAGC…
VP1294	1	integration host factor subunit alpha	ATGGCGCTCACAAAAGCCGAATTGGCAGAAAACCTGTTTGATAAATTAGGATTTAGTAAACGGGACGCCAAGGAAACGGTGGAAGTGTTCTTTGAAGAGATTCGTAAGGCACTGGAAAGTGGCGAACAGGTAAAACTGTCAGGTTTTGGTAACTTTGATCTTCGTGACAAGAATGAACGACCTGGTCGTAACCCGAAAACCGGTGAAGATATTCCAATTACTGCTCGACGTGTAGTTACGTTTCGCCCGGGCCAGAAGTTAAAAGCTCGTGTAGAAAATCTAAAAAAAGAACAGTAA
VP1296	1	thiopurine S-methyltransferase	ATGAGAGATCAAGAATTTTGGCACAGTAAGTGGGCCAGTAATCAAATCGGTTTTCATTTGGAAGATGTGAACCCTCTATTGCCAGCGTACTGGCACCATGCGAATCCGAAACGTGAAGACAAAGTCTTGGTTCCTTTGTGTGGTAAGTCTGAAGATCTCGTTTGGTTAGCAACGAAACATGATTCTGTGGAAGGGGTTGAGCTGAGCCAAATAGCGGTGCGTTCTTTCTTTGCTGAACACTTTTATACACCAACTGTGACCCCAATTAGTGGTATGCACGAGTTGTATCAGTTTGATGAACTGTCGATTTATACTGGTGATTTCTTTACGGCTCCGGTTTCTCAAGCCGATATTGTTTATGATCGCGCTGCGTTGGTGGCTTTGCCGCAAGATATGCGA…
VP1297	1	phosphoribosylglycinamide formyltransferase 2	ATGTTCGGTACTGCAACCAGCGCAAATGCTACCCGTGTATTACTATTAGGCTCTGGTGAGCTTGGTAAAGAAGTGGCAATTGAATGCCAACGACTAGGTCTAGAAGTGATTGCTTGTGACCGTTATGCAGACGCACCTGCGATGCAAGTCGCTCATCGTAGCTACGTGCTTGATATGTTGGATGGTAAGGCTCTAGAAGAGATCATAAACAAAGAGCAGCCAGCTTACGTTGTTCCAGAAATAGAAGCTATCGCGACCGATAAACTTGTCGATCTTGAAGAGAAAGGCCTGAATGTTGTGCCAACTGCGAAAGCGACCAAGCTCACCATGAACCGTGAAGGCATTCGTCGCTTAGCCGCAGAAGAACTAGACCTATCCACCTCCCCTTACCGATTTGCA…
VP1299	1	hypothetical protein	ATGTGGTTAATTGTCACTATTGTCGTTTTCCTGATTGCTCGCCAAATCGCAATTAAGATCAACAGCCCACTTGCAAACCCTTTGTTGATAAGTATTGCAGTACTGATTCCTTTATTAACGTACCTCAATGTACCGTTTGAGACATACTACGCCGACAACGAAGGCATCAGCTTTTTACTACAACCAGCTGTTGTAGCGTTGGCTTACCCTTTGTACGAGCAACTTCCTCAAATCAAAGCCAACTGGCGAATCATCACGTTTGCTTGTACGCTCGGTAGTATTATGTCAATGGCAACCACAACCCTCATCGCTGTTGCATTTAAAGCTGACATCAGTTTAATCGCTAGCCTAGTAGGTAAGTCAGTGACCACTCCGATTGCAATGGAAATCTCAAGCCAC…
VP1300	1	hypothetical protein	ATGATAAAAGATCGATTCTTACAACTGATCCAACTGCTCATCTCCCTCTTCCTCATCATGGGAGCACTTGGCATCGGAATTACTATTCAAAAATTCACTGGCGTTTCTGTTCCCGGAAGTGTCATCGGTATGCTTGTACTGTTTTTCTCCATGACACTTGGCCTTGTCAAAGTGGATTGGGTAAAACCGGGCGCAACGCTATTCATTCGCTACATGATCTTACTCTTTGTCCCAATCAGTGTCGGACTCATGCAGCACTTCGATATGCTACTTGCGAATGCATTGCCAATCATAGCTAGTGCAGTCGGTGGTTCACTCATTGTCTTGGTCAGCCTTGCTTGGCTACTGGACTACTTGCTAAAGGAGAAACATTAA
VP1302	1	sodium/dicarboxylate symporter	ATGGATTTTGCAGTGATAGCCTCTCTTGCCGTGTTTATAGGCATATTATTCTTTCTTTTTACCCAGCAACAAAAACAGAACACCCTTTCTCGTCTCGTTTTAATTGGTCTTGTTACTGGCTCTCTATTTGGCTTGGCTCTTCAGCTTGTTCACGGTGAAGGCAGCGACGTCATTTCGAAAACACTAGAATGGGTTGGTATTGTTGGTAGCGGCTATGTCGGCTTGCTAAAAATGGTGATCATGCCACTTGTGTTGGTTTCGATGATTTCTGCGGTAGTAAAACTGGAGAAAGGTGGCTCACTTGGCAAAATCTCTGGTCTGACGATTTCTGTGTTGCTAGTCACCACAGCAATTTCGGCTTTGATCGGTATTCTTGTTACTTCTGCGTTTGGTCTGTCA…
VP1306	1	adenosylcobinamide kinase	ATGAAGCAGTTAATTCTCGGTGGTGCTCGTTCAGGAAAATCGAAACTTGCTGAACAAACCGCAAGACAGTTGTCCGAAAAGCAGAACAAGTCATTACATTATGTCGCTACTGCGTTGCCATTTGATGATGAGATGCGAGAGCGGATTAAGCATCATCAAGCTCAACGTGGGGAAGGGTGGCATGAACACGAATGCCACCTTCGACTTCCTGATTTACTTGCTCATTTTGATGCTAATGACGTTGTATTGGTTGATTGCTTAACGCTGTGGCTGAACAACTGGATTTTTGAGCTAGGTGAAGCCTGCAGTAACGAGTTATTAGAACAAGAGATAGAAAAGCTCACTCAAGCGGTTGAAAATTCTCGCGCGACACTGATTTTTGTCTCTAACGAGGTGGGA…
VP1311	1	vtamin B12-transporter permease	GTGAGTTGGTTTACGATTAATCCAACATTACTCTTAGAAGTTAATTGCAATCTACCGAGGCTTAACTGTAAGGTTAAGCCTCGTTTGTTTTTATCGGCCACTATGGATTTTCAACAACTTATCTTGAACAAGGAGCGACGCTGGCAGCGTAATCTCGTGATTATGTCAGTCGTACTCGTTTTACTCTCTACTATTCATTTGATGGTCGGGGAGGTTTTCCTTTCTCCTTTTCAATCCCTCTCTGTATTTGAGCAAAAGCTATTACTGGATTTGCGTCTGCCAAGATTGGTCGCAGCAGCAATGATAGGAGCTGCATTGGCCGTATCTGGTGCCACACTACAAGTTTTGCTGGGGAATGTGCTGGCAGAGCCGGGCGTGCTTGGCATTTCTGGGGGCGCA…
VP1313	1	hypothetical protein	ATGCAACTGTCAAAGCTAACCCAAGAGATTTTTGATCACTTATACCGTGACATCACCGAGTTCCGTAGTACGTTCGACCTACCAGTCGCAGACGCTGCAAGCCTAGATGCACAAGCAGACACACTACACACCTCTTTGGCGATCGAAGAGCTAACAGAGCTAGCAGAAGCAGATTGTAAAACTGAACAAGCCGATGCGATTGTAGACAGCGTTTACGTTCTAATGGGTCGTCTAGTTCACCTTGGTCACAGCAAAGTAGAAGATAACCTAGCGATCAGCTACCTCATTGATCTTTTACTGAACGTTGCAGTAAACCGCGGAATCGACTTTATTCCTTGCTGGGACGAAGTTCATTCAAGCAACATGAGCAAAGTATGCCGCAACGAGCAAGAGTATACT…
VP1315	1	multidrug resistance protein	ATGGTCAGCTTTGGTACTCCGGAATACAAACGCATTACGCTATCTCTGGCGCTTGGTTCTTTTTTGGTTTTTTCTAACCTATACCTTTTACAACCTATGCTGCCGACCTTCGCAACGCTGTTTTCCATTTCAGAAACGCAGGTTAACTGGTTGTTTGCCGCCTCAACGTTAGCGCTTTCATTCAGTTTGGTGCCAATGGCGGTATTGTCCGAATCCATTGGTCGTAAGCCAGTGATGATGGTTGGCTTGTTCTCTATTCCTGCCATTTCTGCGCTGATGCTACTTGGAGACTCATTTATATTTTTGGTGGCATGCCGAGCATTAATCGGAATCGCTTTAGCCGCATTTGCCGCTGTTGCCGTCGCATACATGGCAGAAGAGCTTGATAAGCACGCATTT…
VP1316	1	LysR family transcriptional regulator	ATGGAATCGAAACAACTGAAACATTTTCTGGCTGTCGCTGAGCATGGCAATATCACCCACGCAGCTAAGGCACTTCATATCGCGCAACCAGCGTTAAGCATTTCGATAAAAAAATTCGAACAGTCACTCGGCGTGACGTTGTTTCGTCGTGAAGATAAGAAAATCAGCCTAACGAAAGAGGGGGAAACCTTACTGATTCATGCGCAACGAGTAATTCAACAACTGCACGATGCGCAATTAGCGATTGATGAACTAAAAGGTTTAGCGAAAGGAGAAGTTCGCCTCGGCACGCCTTCTATGATGGGGAGTTACTTCTTCCCGCGTATCGTGATGGCGTTTAAGAGTCAGTTTCCTGATCTAAAACTGACGCTTGTTGAGGCTGGCACTCAGTCTATTCGT…
VP1324	1	SAM-dependent methyltransferase	ATGAAGAACAATAGCCACAACGCGAAACAGGCTCCGTCTAAAGCAGCTAAGCCAAAGCATGATAACGACGTTAACAAGGCCAAGCCGAAGCGTGTAAAAAAGAAAGCAGCAGTGAAAGCGAAACTATCGGCAGAAAAGAGCGATGTGGATTTTATCAAGATTGCTAAAAGTGGCTTGCATGAAAGTAATGCGCATCGTGGTCGCTATGATTTCAAAAAGCTAATCGCAAGTGAGCCAGCGCTGGCATCGTTTGTTATCAAGAACCCTAAAGGCGAGGATTCAATCAACTTCTCTGACCCGAATGCAGTGAAAATGCTGAACAAAGCACTTCTCGCGGCGTATTACAACATTGATTTTTGGGATATTCCTGAGCACTATTTATGCCCACCAATTCCTGGT…
VP1327	1	hypothetical protein	ATGAATGTTGGACCTAAATTTCTGTTGGCGGCGCTGCGACAAAAAATAAAAGATGAAGGGCTGTGTTACAGCTCTTTATCAGAGAAAAGTGGCATTCCTCTCTCGAGTATTAAACGACACCTTCACAATCCCTCTCTCGGATTGGATAAAATTCTCCTCTACCTAAACTACCTAAATACTGACCTCATCGAACTAGCCAATTTAGCCAATCAACTCCAGCATGAAAACGAACAAATGCTGACGGATGAACAAAGTGCACTCTTTCTCGAACACCCCTACCTCCTGGACTTCATCTATATGGTGACATCTCGAAATCTTGAGCCGAAAAAGATTGCGGAAATGTACAACCTAACAGAGACAAGCCTGCGTTTTTATCTCCGCATTGCTGAGATTCTCGGT…
VP1330	1	hydroxyproline-2-epimerase	ATGAGACAAGGAACCTTTTTCTGTATCGATGCCCATACCTGTGGAAACCCAGTGAGATTGGTGGCTGGTGGTGTTCCACCACTTGAGGGCAACACGATGAGTGAAAAGCGTCAGTATTTCTTAGAGCATTATGATTGGATTCGACAAGCACTGATGTTTGAACCGCGTGGCCACTCAATGATGTCGGGCTCCGTTGTTTTACCGCCTTGCAGTGACAATGCAGATGCTTCCATCCTTTTTATTGAAACTAGCGGCTGCCTGCCTATGTGTGGACACGGTACCATTGGTACCGTGACCACCGCCATCGAAAATCGTTTGATTACGCCGAAAGAGGAAGGACGTTTGATCCTCGACGTGCCAGCCGGCCAAATAGAAGTCCACTACCAAACCAAAGGTGAC…
VP1331	1	D-amino acid dehydrogenase, small subunit	ATGTTGGGTAAGGAAGAACTCAGAAATCAAAGCATCGCGGTTATAGGGGCGGGGATCATCGGTTTGTCGATTGGCTTAAAACTGCAACAGCAGGGGTATCACGTCACCATTTTTGATCCGAATGGGGTAGGCAACGGTTGCTCGAAAGGAAATGCAGGCCACATCGCAACCGAGCAAGTTTTTCCTCTTGCCACGCCGGCCTTGATCCCTCAATTACCCAAGATGTTATTGAGTTCGACAAGTCCAGTTTCTATTCGTTGGCAAGACTTGCCCAATACCGTCGGTTGGATGATACGTTTTTTATTGAAAGCGAAACCTTCAGCGGCAGAAGCTTCCACGCAGGCGATAACAAGCCTTAACACGCGAGCCGTTCAGAGTTGGAATCTGCTATTAGATTCG…
VP1332	1	binding protein component of ABC transporter	ATGTCACGAATGACGAAAACACCACTGGTGATGTTGATTTCAGGAATGCTGTTGGGTACCTCGGCATACGCTGAAGATAAACTAACGGTCGTCTCATGGGGTGGCGCGTTCACCAAAAGCCAAGTAGAGGCTTACCACAAACCATTCATCCAAAAGACTGGTGTTGAGATCGTATCGGAGGATTTCAGTGGCGGTTTGGCGGAGATTAAAGCGCAAGTAGAAGCAAACAACGTGCGTTGGGATTTGGTCTCGCTGGATAAACCAGACATTGTTCGAGGCTGCGCGGAAGGGCTTTTGGAACCCGTCAACCCCAGTATTCTGCCTCCCGGCGCTGACGGGACACCAGCAAAAGAGGATTTTATCGATGGGGCGATCCACGAGTGTGCGATTAACACCATC…
VP1333	1	ornithine cyclodeaminase	ATGAAAGTCATCGATGCACAGCAAGTCGCGCAAAGTTTGAGTATGCACTCTTTGATTGAAACCATGCGAGACATCTATGCGCAGCCTGCCACGATTCCGCAGCGCAGAGTGATGTCATTAGAAGAGGGGAAGTATGAAGCTTTTGCTTTACTGCCCGCATGGAACCAAGAACTGATTGCCGTTAAGGCATTTACTTACTTTCCTGAGAATCCTCTGCAAGGTAAAGATACTTTGGCATCTAAGTTGTTGGTCTTCAAACGCGGAGATGGTGAACCTATCGCGCTGGTGGACGGTAAAGTCTTAACTTTTTGGCGTACAGCTGCCGCATCTGCTTTAGCCGCCGATTACTTAGCGCGCAAAAATGCCTCCCGCTTGTTGATTTGTGGTACTGGCAACTTA…
VP1335	1	dihydrodipicolinate synthetase	ATGAAAGTAGATTGGAAAGGTGTTTATCCGGCGGTCAGTACGCAGTTTCGTCAAGATCAGTCCATTGACCTAGACGCAACACAAACCGTTATCGATAACCAAATTAAAGATGGTGTGAACGGTATTATTTGCCTTGGTACGGTAGGTGAGAACTGCGCGCTATATCCGGAAGAAAAGCGTCAGGTGCTACAAGCTGCCAAAGAAGTGGTTAATGGTCGTGTTCCTCTTATTGCTGGTACGGCAGAGTCAATTACCACAGCGGCTATCGATTACATGCAAGACGCGCACAAAATTGGTATCGACGGGTGTATGGTGATGCCTGCGATGGTCTACCGCACGTCTGAAAGCGAAACATATGATTACTACCGCACGCTGGCAGAAGCGACACCAGAGATGCCT…
VP1342	1	aminopeptidase	ATGAATACAACAAACTCGGTTAACCAACGCCTTTCATCGCTACGCGACGCAATGGCAAACTACAAGGTTTCGGCCTACATCGTCACAAACAATGATCCCCACAATAGTGAGTATTCCGCTGACCATTGGGCTGGACGCACGTGGATTTCTGGCTTTACTGGCTCGGCTGGTAATGTCGTCATAACTCAACAAGGCGGTGGATTGTGGACAGATGGTCGCTACTACATTCAAGCAGAAGAACAATTACATGGAACAGGGTTAGACCTTTTCAAAGCGCGTCAGCCGGAAACCCCCACCATTCCTAAATGGCTTGCGAATACCCTCGACGAAAACAGCGCGATTGCCGTGGATGGACGCTCGATCAGCTACGCATTTTACCAAGAACTTAAACAAGCGCTT…
VP1343	1	oligopeptide ABC transporter ATP-binding protein	ATGAATCAGAAAGAAGTGTTATTGTCCGCTCGCGATCTGCAAGTGCATTTTCCTGTTTCGCGACACCTCATTCCGAGCCGAAGAAAGATCGTACAAGCCGTCAACGGCATCGATTTGGATGTTTATCGAGGCGAAACGCTCGGCATTGTTGGCGAATCAGGCTGCGGAAAATCCACCTTAGCGCGTGCTCTGCTGCGCTTAGTTGAACCCACGCACGGTAAGCTCACTTGGAAAGGTGAAGACATGCGTGGCTTCAGCAAAAACAAGTTAGCACGTCGTCGCCAAGAATTTCAGATGATATTCCAAGACCCATCGGCGAGCCTCAATCCGAGATTGACGATTTCAGAATGTATCGCAGAGCCGTTACTCACACACCAACCTCAACTCAAACGCGCCGAA…
VP1347	1	oligopeptide ABC transporter periplasmic oligopeptide-binding protein	ATGAAATTACCTAAACTACTTTTGCTAGCATCGATAATGAGTCCGATACTGGCTACACCGAGCTACGCAGTGCCGTATCCGGCTGGTGTGACGCTTGCCGAGACGCAAGAAATTACGCTCAACAACGGTGCGGAAGTCACCTCTATCGATCCTGCAAAACAAGCCGCGGAACCTGCGTTCAACCTTGGTCGAGACTTGTTTGAAGGCTTAACCATTCAGGACAAACAAGGCAAAACGATTCCTGGGATTGCAAAATCTTGGACGGTGAATGACAACAATACGGTTTACACCTTCCACTTGCGCGATGCGAAATGGTCAAACGGCGACGAAGTGACCGCTCAAGATTTTGTCTACAGTTGGCAACGATTGCTCGACCCTAACACGGCATCACCTTACGCT…
VP1348	1	M20A family peptidase	ATGACACAAATTAATCAAGAACGTCTAGTTGAACATTTCTGCCAACTGGTTCGTATCGACAGCGAATCTATGAATGAAAAACAAATTGCAGAAACGCTGGCTGAGCAACTGGGCGAACTAGGCTTTACGGTTCACAAGCTTCCTGTACCAGAACACATTTCTAATGGCTTCAACGTGTACGCACGTTTAGAAGGGAAAAAAGAAGGCTCAACCCTAATGAGCTGTCACATGGATACGGTAACGCCGGGCATTGGTATCGAACCGATCATCGAAGACGGTATCATCCGCTCGAAAGGCAACACTATTCTTGGCGGTGACGACAAATCTGGCATCGCTGCCATCATGGAAGCAGTGCGTTGCATTCAAGCTGAAAACCTAGAACACAAAACGCTCGAATTG…
VP1350	1	oxidoreductase	ATGCATAAATGGATCACATTTCCGCATCGGGAGGGAGTGTGCTCTAAACAAGCACATGCGGATTTCCCGGATGAGGCAATTTATGAACGTGAAGCTGGCCGAAGTGGATTCTTCGGCCCTGCGGCACATTTTCATCATCAACATGCGCCAACCGGTTGGTGTGAGTGGGAAGGTGACTTACGCCCACGCGCTTTTGACTTCACCTTAGTGGATAAAGCCAGTCAGCTCTCTCCTTGGTCAGTACCGCACCTACTGCACAACGCTAACTGTAAAATACGTGTATGGCGCATGGATGAAAAGATGGATTTCTTGGTGAGAAATGCCGATGGCGACGAGCTGCTGTTCATCCACCAAGGTACGGCAGATCTTTACTGTGACTATGGTCATCTGAAAGTGAGC…
VP1352	1	glutathione S-transferase	ATGGGCGATGACATCATTCTTTATGGATATTGGCGATCTTCGGCGGCATATCGAGTGCGTATATGCTTGAATTTAAAGCAACTGGCGTATGATTCAGTGTCTGTTCACTTAGTTCGCAATGGCGGTGAACAGCACAATGAGCAATACCACGATCTTAACGCCTCAGAGCTGGTACCTGTGCTGGTGGATGGCGACTTACGCTTAAACCAGTCACTCGCGATCATTCAATATCTTGAAGAAAACTACCCAGATGTGTCGGTCATTCCTGAACAAACGCCATTACGTTATCAAGCGTTGGCGATGGCGCAGGACATCGCCATGGAAATTCATCCTTTAAACAACCTGCGTGTCTTGCAGTATCTGGAAGGAACATTAGGTTGTGAACAAGCGCAGAAAGAG…
VP1354	1	hypothetical protein	ATGCGATATGGATGGATACTCGCACTGTTGCTGCTAGCTCCACACGTGCAAGGAATACAGAGCTTAAAGCCGCTGGAGTGCAAACTGACGGAGACGCCACAAGACCACTTTTTGTTTTATCGTGAACAGATGGTTTATCACAGCGAGCAGTTTGTGATTTTCCAAAACTTTAAAGGCAGAGTAAGTACTCAAGTCGATGTCAAAACGGGTAAACTGATCCGCACTACTTACATTGGTGAGCCATTTGAGCCTAAATATCAAATTCTGTTTGGTTTTTGCCCTGATATTTCCCAGACATTACAAATTTGGATGTTAAGTGAAGTGCCTTACGACAATTGA
VP1374	1	transporter	ATGTGGCTCGAAATGCCTAATGTCATGGCCAACCAACTCAGGAAGAGTAGTAGTACTATGCGCCCATATCTCAAATACATCATCCCAACGGTGATTCCGTTACTTATTTGGCTGATGCCTTTGTCAGCGTTTCCTTTTGACGGCATCACCATCGTCCAACAGCGAGTTATCGCGATCTTTTTGCTGGCTGCGCTCTGTTGGGTGTTCGAGCCTATTCCAATTTATGCCACGTCGGTGGTGATCATCGTGCTTGAGTTATTGCTCATTTCGAACAAAGGCATTGTCTTGTTTCGAACACAAGAAGGGCAGCCTCATTTTGGCGAACTACTGCAATATCACGAAATCATGGCTACCTTTGCAAGCCCAATCATCATGCTGTTTTTAGGTGGTTTTTTCTTA…
VP1377	1	hypothetical protein	TTGTATCTTAATAATGCGCATGATTACTTCATTTCCCTGTTACAGGAACGCCCACTCATCTCTGTTGCCAGTAAGGCACGAGGAGGACATGTCTTGACCACCATTTTTGATCAACAGGCCTCAGACAATGATCGCGAGTTTCTCAAGATCGTCGAAGAACGCTTTATTCATATCTTTGATGTGTTCAACGAAGGCCTCTTCTACATGGACGAGTTCGGGACGATGGTTTTCTACAATCAGGGATTTTATGAGCAACTTGGAATCAATGCAGGACGCATCAACCTAGATCGTTGGTTGGATTTGGTGCATCCGTTGGATAGGGAAAGATTGTCCAAGCGTGTCGATGCCCACATTAACACCGACAATAAGCGTGTCACAACCACTTACCGCCTGCGCAAA…
VP1378	1	HD-GYP domain-containing protein	ATGCAGTACAACCCAGAAGACTCAATTAAAATTGCAATCGCAGATGTTGCTGTCGGCATGTTTGTTACCGCGATAGAGCATAACAAACGAGTCAATTTAGCCAATGCTGGTCGAGTTTCGAGCGCAGAAGGCATTAAAAAGCTTCGCGCAAGTGGCGTGAAATTCGTTTGGGTTGATCAATCACTTTCTGCTCAGCAGTGCGTATTCAAACCCGTCGAAGAACCTATCGATATCGAAGTAGGGGATAAAACGCTTTCCGTATCAAGCAAAGTACAACGTGCGTATCGCTCGCGAGAAGTCCAACACAAGCGTGCTAAAAAGCTGATTGCGGAAGCAAAAGGCCTAGCGCAGAAACTTCTCAACCAAACTTTTGAAGGCAAAGTTATCCAAGTCGACGAG…
VP1379	1	homoserine/homoserine lactone efflux protein	GTGGCATCAAACCATGATTGGAAAGGAGCGCCAATGCAACTCGATACTTGGATTTACTACACTCTCGCGATACTCGTTCTCACTGCTTCTCCTGGGCCAAGTTCTCTACTTTGCTTAAGTAAAGGCGTCAGCAGCGGTTTTCGTCTCGCACTGACGACGGCTCTAGGCAGTTTAAGTGCGATTACCATCATTCTTACCCTTTCTTTTACCGGTTTAGGCGTTGTGATTGCGTCTTCTGAGTTCGTGTTTAACATCATCAAATGGTGTGGTGCGGCATATTTGATTTGGTTAGGCATTCAAGCATTTCGATCAAAACAAAACGATTTTGCGAAGTCCGACTCTGCACAGGTGTCAACCAGCCACGTCAGCGCCTATACCAGTGGTTTTATCGTTGGTTCC…
VP1381	1	pyruvate formate lyase activating enzyme	ATGTCTAGACGAAGTGAAAGCCTTTTGGCGAAAGTAACTCGTATCCTTCCTTTCTCTTGTGTTGATGGGCCAGGAAATCGTCTAGTCATCTTTCTACAAGGTTGTAACTATCAGTGTTTGAACTGTCACAACCCTCACACTATCAACCATTGTAATCACTGTGGTGATTGTGTTGCAGAGTGTCCGGCAGGCGCATTGAAGTTCGACGAAAGCAACAACGTTGTTTGGCTTAAAGAGGAGTGCACCCACTGCGATCATTGTATAGAGATATGTCAGAACCAATCTAATCCAAAAATTACTGACTACTCTGTGCCGACAATGCTCGATTTGATACGAAAACAACGCTTTTTTATTAGCGGTGTGACGGTATCCGGTGGGGAATCTACCTTACAACTTCCT…
VP1422	1	SM-20-like protein	ATGAACAAGCTGATCGATGCGTTAGCAACGGATGGTTACTACATTTGGGATGACTTCCTTTCAGAAGACGAAGTAACCCAATTACGTGATTGCATACCGGATAATTGGAAGAAAGCACGCATTGGTCGAAATGATGATGTGACCCGAATTGAATCAATTCGTAGTGACAAAATTCAATGGTTAAAACCAGCTATGGGCCAGCCAATCGCGAATTATTTGAGCAAAATGGAAGAGATTCGACAAGAGGTGAACCGCCATTTCTTCTTGGGTTTGTTTGAGTATGAAGCACACTTTGCAAAGTACGAAAAAGGCGATTTTTACCAAAAACACCTCGATTGCTTTAAAGGGAACGAAAACCGTCGCTTAACCACGGTGTTCTACATGAATGAATCTTGGAGT…
VP1423	1	hypothetical protein	ATGAAGCATTCTTCCTCTCCCGATGCTATTGCGGGTTTTGAAGTCGATCTAAAACAAGCGCTCATCTGGGTCGCCCGTGCACTCGACTATGTAGGTGTCGATGACACTCACCACAGTCACCGCGTCGCATACATCGCCTACCAATGCGCTCTAGCCTTAAATTGGGATTTAAAGAAAGCAGAGTTTTGTTACTTTGCAGGCATGATTCACGATTGTGGCGTCTCTGAAACGCAAGAACATAAAATGTTGCTGGACGAGCTCATCCCTCAAGATGCTAAAGCGCACTGTCTGCGCGGCTACCAAACGCTCAAACAATGTCGCCTTTTAAGTCAATTTGCCGTCCCAGTGCTTTATCACCACACCCATTGGGATGAGCTGCAACATCTCGACCTGCCTGAA…
VP1426	1	tyrosine-specific transport protein	ATGAGTCGTTCTAAAGTGTTTGGTAGTACCTTAATTATTGCTGGTACTACAATTGGGGCTGGTATGCTAGCTCTTCCTCTTGCCTCCGCTGGCATTGGTTTTACTACATCACTGATCATCATGTTGAGTTTGTGGGCATTGATGGCCTTTACTGCGTTACTGATGCTTGAACTTCACCAATATGCTGAAAGTAGTGCAACACTTCATACCTTGGCGAAACAAATCCTTGGTCAAAAGGGTAAATGGGTTGCCAGTTTTGCGATGCTATTTTTGTTCTACTCATTGTGTGCGGCATACATCGCTGGTGGTGGTGCCCAATTTGGTGACCGCTTATCTCAGTGGTTTGAGTTAGACATTTCTGGCCCGACAGCGACAGTGATTTTCACTCTGATCGTTACT…
VP1427	1	hypothetical protein	ATGGCGCACCGGAGTTTTTACCCGTTTGCTAAACCGCTTAATGAGCAACTGCAAACGTTGAAGAATAGAATGCAGGCACATTTGCCGTGTATCGATAGGGTGTCGTTTGCGAAATATCACCCTCATCAAGACATGCTCAAATCTTTCGCCGAAAGTGAATTTGATACTTGGTGCTTGGCCCATCATGAGGCGCCGTTTAGAAAGCTCCATAACCTTACTATCTCCGCTGAAAATGCAATACCACGTATTGTCGATGATCTTCACGACATCAATCATTGTTCCCGCATACAAACCCTGCTTAAAGAAGGCTATCAGTCATCAGTCGCGATTCCTTGCTATGACAACAAAGCCTTTACCGGGTTTGTCTTTTTAAATTCTGTCCAGCCCCAAGCTTTTAAG…
VP1430	1	hypothetical protein	ATGGACAAAGATAAGTTTACTAACATCTATCGCTTGCCTGGTTCGATTCAAATTCGTATCGGTAAATGGCAAAAAACGTTCCGCGGCACCTCTGATTTGGTTTTACATCAGGCGCTAATGGAGCGTAATAAACAGTTTAAAAAACCAGACTTTCTACCTAAAGGCTGGTGTGTTATTCCTATTGACGAAAACGACATCACTATTACGCACCACGGTAAGTACATCCAAACAGTCATGCGTACCATGTTAGATAGAAAGGTATCGTATAAGCGGCTGTTTATGTCGCGTATGAATGCAGAAGATGGTGAAAAGGCACTTCGAAAATACAAATTGGAGTGGGTTCAAAAACACAATCAGATTGCGAAAAAATACAACCAAATCAAGAAAAAGCAGTACATG…
VP1431	1	ATP-binding protein of a transport system	ATGAAACAAACCAGTACATTTAAGCGGTTGTTGTCTTATCCATTGTCTCAGCCGAAGCCAATGATAAAAGGCTTAGCTTTGCTGTTTATCGCGGCGTTAGCGAGTGCGAGTGGCCCTTGGTTGATCCAGTATTTTATTGATGAACACATTGCCAAAGGTGACTACTCTCGTAACGTATTGATTGCTTTAGCGTTGGGCTACGTGTCACTTCAAGTCATTTCGGCAACGTTCCAATATCTTCAATCGTTGCAATTTAGCATGGTGGCAACGAACACGATCAAAACCATTCGCAAGCAAGTGTTTTCGGGAGTGATCAAACAGCCACTTTCTGCGTTTGACTTCACGCCTGCTGGTAAGCTTGTTTCTCGAATCACGAATGATACAGAATCACTTCAGCAG…
VP1434	1	V10 pilin	GTGCGTGGTTCACGAGGATTTACCCTTATCGAGTTAATAATGTGCATCATCATTCTTGGTGTTGTTGGCGTTGTTGCCCTACCCAAGTTCCTCGGAATACAAAAAGACGCACGAATTGCCGTTTTGTATGGCGCAAGAGAAGCGCTAATGACAGCCAACAACCTTGTTTACACTAAAGCCGTTATTCAGTCTCAAGAGAACATCAACTCAGAAGACACGCGAAACATCGACTTAGATAACGACGGAGTAAACGATCTTATTGGTTACTTTGGGTTAATCAAAAACGTGATTCCAGCAAAAGAGCTTGCCGGTTTTGACCCACAACTCACCATCAACAAATGGTACGGCGCCGATTCAGAGACTGAACCCTACTTCCTTATCGGCTTTGCCAACAAACCC…
VP1436	1	hypothetical protein	ATGTTTCCTAAATATCGACATACACTAAGGTTAACTTCTTTTATGAGTATCGAAAAATTTGACGCCATCTATCAACGTGCCGCCGAACGAAAAGGTGGAGAAGATCAGCTCGAAGCACTGCTGTCGCATCCGTTAAGTAAAGAAGAGTTAGCAGCCATTCCAAATGACCGTTGGTTAGCGGCATTTTCGATGAAGGTATTTCAAAGTGGCATCTCGTGGAGCGTAGTTCGTAAGAAATGGCCGAACTTCGAAGAGGTCTTTTTCGGCTTTAAGATTGAACCATTGCTGATGCTATCTGACGAACAATGGGAAACCAAAGCGACCGATGAGCGCATTATTCGCCACCTAACGAAAGTGATGTCGATTCCTGCCAATGCTCGAATGATCCACGAAGCATCA…
VP1437	1	hypothetical protein	GTGTCACAAATGAAGAAGGTCACATTAACGTTTGTCGGAGAAGGTTCGGAGCGTATTGCGGATAAATTCTATTCTTGGCTTGCTGATGGTGGATTAGAAGACAGCCTAATTGAGACTCTATCGGACAGAGAAGTGTCGGTGGTCGGTATTAGTGATATGGATAACGAAACGCGCGATGTGGTGATTACGACAGAAATGAATTAA
VP1438	1	molecular chaperone DnaK	ATGGCATCTCCTCGTTTTCTTGTTGGTATTGACCTTGGCACCACAAACACTGTGGTGGCCTACTGTGAAATAACCGACAACCTTGAACAATCCGAAGTATCCCTATTTGACATTGACCAACTGATTGGTCCGGGCGAAGTCGTTCGTAAACCACTTCTGCCCTCTTTCCGCTATCATCCAGCTGTAGGTCAAATCTCCCCTTCTGACCTCACTCTTCCTTGGGACAACGAACCTGTTGCTGGCGACATTAACAATGTCATCGTTGGTGAATGGGCTCGCGAATTAGGCGCGAAAGTAGAAGGCCGTCAGGTATCCAGCGCGAAAAGCTGGCTCTCACATCAAGCGGTTGATCGTAACTCAGACATTCTTCCTTGGGCTGGTGCGCAAGACGTGGATAAA…
VP1442	1	hypothetical protein	ATGAACCATAACCGTATCGTCTGCTTCGATTTAGAAATGTGCTGCTGGAGCGAGAATGGCGTCGGCCGCACGGGAGAGATCATCGAAGTAGGGTTAGCTGAAATAGATTTGTCTAAAGGCGAGATCGTCAAGCGTGCTCAATACTACGTGAAGCCAGAACATGATGAAGTGTCACTGTTTTGTGCAGAGCTGACGGGCATCACGCCGCGTAAAATCGAAAAGCAAGGCAGACCATTGGCCGAAGTAATCAAATCTATGATTAAGAACTTTGGTGGTCGCAACAAGATTTATGCTTCTTGGGGGCGTGACGATGTCATTCTTCTTGAAGAGTGTAAACAAAAAGGCATTGAAGCGCCGTTTACGGAATTCATCAATCTCGCGACGCTGTACCGTATTCAA…
VP1443	1	hypothetical protein	TTGAGATTTACCGTATCTATTACCATCTTAAAAGAAAACAGCTTGGTGCTTACTATGTTTAATTCTCTTACTTCGTTGTTCAAACAACTTATCGACGGCTCGGATTTGAGCAAAACCAATGCACTGTCGCCAAACATGGCGATCGCATGTCTGCTGTGTGAAGTTTCTGGTGCGGATCATCTAATTGATGAAAAAGAAGAAAGCACAAAGCGTTCTTTACTGATGAAGTTGCTCGAGTTAAACGAGCAAGAATCGGAGCAGTTACTTGCTCAGGCAAAAGAAAAAACGCAAGACGCTACCTCTTTGTACGATTTTACTTCCCAGCTTCGAGAACTCACACAAGAGACTCGCTACAACTTGATTAAGAGCATGTGGGAAGTCGCTTATGCCGATGGACAA…
VP1445	1	hypothetical protein	GTGAAAGCATCAGAACTTATCTCTATCCTCAATAATTTGCCGTCTAACTCCAACCCAGACATCGTGATGGGAGAAGAGTGGCTACCTGAAAGATTAGTGGATACCAAGCTCGATGGTGAGCTCCTGTTTTTGCATTTCGATAACGCACCTGAAGATGGACAAGGTGACGAAGAAGGCCGTGGTTTTGTCGATCATGAAATAGATTTGATACGCACTCGCCTGCAACAAATTCTGGATGAAGACAGTGACAACGCATCAAAAGCGGATGCGATGTTAGGTTTGTTTTTAATGGGACATGAACTTAGCAGCTCTCAAGTCATCGAAGTATTAGAAGAATCAGATACATAA
VP1447	1	anaerobic dimethyl sulfoxide reductase subunit A	ATGAGTCAAAATGGTAAGTTTAATATTACTCGGCGTGATGCTTTAAAGGGTGGTTCTGCTCTTGGCGCTCTAGCGCTAGCAGGAAACGCGCTTTCTCTCCCGTTTGCAACTAAAGCGGTTGCCAAAGAAACACCAGCAAAACCCAATGAAAAAATTGTCTGGTCGGCATGTACCGTAAACTGTGGTTCTCGTTGTCCGCTTCGTATGCACGTGGTCGACGGTGAAATCAAATGGGTAGAAACCGATAACACGGGCGATGATGTGTACAACCACAATCACCAAGTTCGTGCTTGTTTGCGTGGTCGCTCTATGCGTCGCCGTGTTTACTCACCAGACCGTTTGAAATACCCACTTCTTCGCGTTGGTAAACGTGGTGAAGGTAAGTTCAAACGCATTACT…
VP1448	1	anaerobic dimethyl sulfoxide reductase subunit B	ATGAGCACAGCGAAGCAGTATGGCTTTTACATTGATTCAAGCAAATGTACTGGCTGCAAAACATGTCAGCTCTCTTGTAAAGACAACAAAGATCTGGGTATCGACCGTAACTTCCGTCGTGTTTACGAATATGTAGGCGGCAACTGGACAGAAGAAAACGGCGCGTTCCGTCAAAATGTGTTTGCGTACTACCTATCGATCTCTTGTAACCACTGTACTAACCCTGCGTGTACCAAGGTTTGTCCATCTGGTGCAATGCACAAGCGTGAAGAAGACGGCTTTGTCGTTGTCGATGAAAGCGTGTGTATCGGCTGTAAATCTTGTCACATGGCGTGTCCTTACGGCGCACCTCAATACAGCGAAGAAAAAGGTCACATGACTAAGTGTGATGGCTGTTAT…
VP1449	1	anaerobic dimethyl sulfoxide reductase subunit C	ATGTTATACGAAGCACCATTAGTTGCCTTTACGGTTCTTGCTCAAACCGCGGTTGGCGCGCACCTAACGGTTAACGCATTCGAGAAATTCGGTAAGCCACCACGCGTGACAGAACCTCGTATGAACATCGCTCGATTCGCAATTTTGGTTGTAATGGGTTTGGGTTTCTTGTTCTCAACCACTCACTTAGGTAGCCCACTTCGTGCCTTCAACGCATTAAACCGTGTTGGTAGTGCGGCGCTATCTAACGAGATCTTAACGGGTGCAAGCTTTCTGTCTCTAGCGGGTTTGTACTGGTTGCTGACGATTCTAAAAATCGGCAGCGAAGGCGTGCGCAAAATCGTGAACTGGTTGTCTATCGCGGTCGGCGTGATTTTCATGTTCGCGATGGCAAATGTT…
VP1450	1	component of anaerobic dehydrogenase	ATGCAAATTTCTCAACTTGAACCACAAGATACCAGCATCGTTCTTAAGCTGTTTGGTGCACTGTTTTACTACCAGCCTAAAGATTACCCAGCGGCAAATCTCGATACGTTGCTGAGCAATACAGATACACCAATCGAAGCGCTTAATGACATGCTGCGCAGCTTTCAAAACGAGAGCGAAGAGGCACTGCAAATGGAGCACGATCGCATGTTTGCCGGTATTGGTGAGATGCCAGCGCCACCTTGGGGTTCGGCTTATCTAGATAAAGAAGCGGTGTTGTTTGGTGAATCAACCATTGAATATCGTTACTTCTTGCAGCGTTGCGGCTTTGCTTTGGAATCTGACCAACGTGAGCCAGAAGACCAGATCGGTTTGATGCTGATGGTGTTAGGCATGTTG…
VP1452	1	azoreductase	ATGTCTCGTGTACTAGCTCTAAAATCAAGCATCCTTGGCGATTACTCTCAATCAAACAAATTGGTTGAAGACTTCATCAAAAATGTAGACCAAGACAAACTGACCGTTCGTGATTTGGCTGCAAACCCACTGCCAGTTTTGGACTTCGCCGTTGCCACTGCACTTCGCGCAACGGAAGATCTTTCACAAGAACAACAAGCGGTTGTCGACTTGTCTGATACCTTGATTGAAGAAGTAAAAGCCGCAGATACTTTGGTTATCGCTGCACCAATGTACAACTTCACCATTCCGACTCAGCTTAAAAACTGGATTGATTTGATTGCTCGTGCAGGCGTGACATTCAAATACACAGAAAACGGCGTTCAAGGTTTGATTGAAGGTAAAAAGGCGATTGTAGTA…
VP1454	1	hypothetical protein	ATGAAAAAAACTCTATTAGCAGTGGCGCTACTTGGCGCATCTTCTGCGGCAATGGCAGATTCTTGGATTTACGGCGGTGCAACTGTTGGTCAATCTGACTACAAAGGCGAGACAGATACGTCTTACTCTGTGCACGTAGGTACAGGTATTCTACCTATCATCGGTATTGAAGCGGGTGTAACTCAACACGGTGAGTTCAACGTAAACGGCCAAGATACTAAGCTGACTTCTTACTACGCTGCACTTAAGCCAAGCATCGATTTTGGCCCACTGCACGTTTACGCGAAAGGTGGTATCCACCAGTGGGATAAGAAAGTAAAAGGCGGCAAAGACGATGATGATTTCGATCTAATGTACGGTGTAGGCGCTGAGTACTTCATTTTTGGTCCAATGTCTGTT…
VP1455	1	hypothetical protein	ATGAAAACAAAACTCTCGTTATTGGCTTTGGCGTTGTGTTCAACATCAGTGCTTGCTGACTCATGGATTTATGCAGGCGGCCAAATTGGTCAATCAGATATTGATGGCGAAAACGACACAACGTATGGCGTGCATGTCGGAACGGGGATTCTGCCATTAATCGGTATCGAAGTCGGTTATTTCAACCACGGTAAAGTCGACTTGTCTTTCGGTGGCAACAAAGGGGATGCGGATTTCACTTCGTTCTACTTAGCGGCGAAACCAAGCATCGATTTTGGTCCGCTACATGTGTATGCCAAAGGCGGAATTAATGCATTCAATGTCGATTACAATGGCGGATTAAGCTCGGTCAGCAAAGATGATGGCGTGTCTTACATGTATGGCGTCGGCGCGGAATAT…
VP1457	1	hypothetical protein	ATGTCGCTTGCTAAACTTATTCTCATTCGTGGTCTTCCTGGCTCAGGAAAAACAACCTTGGCGAAACAATTGGTGATAGATTTCGATGCGAAGCATTTCGAAGCCGACATGTATTTTGAGAATGAGAAAGGCGAGTACCACTTCAATCCGTCTTTGCTTCCGCAAGCGCACGAATGGTGTTTTGAACAAACGCGAAAATGGTTGAACAAAGGGAAAATCGTGATTGTGAGTAATACCTTTGTACGACATTGGGAAATGAAGCGGTATTTAGATTACTGCCGAAAGAAATCTATCGAGGTGGAAGTGATGGTGTGCTCGGGCGAATATCAGAGCATTCACAATGTGCCACCAGCGACAATCGAGAAGATGCGTCGCCAGTGGCAAGAGTAG
VP1458	1	hypothetical protein	ATGAAAAACTCACGTTACGACTCAAATGTGTACCACGCGAAAAGAACGTTTGATGTACTGGTTGCGCTGTTGATTCTGCTAGTAACCGCGCCACTGTTTCCGTTCATTGCTCTTGCCATCAAGGTCAGCTCAAAAGGCCCAGTGATTTATCGTCAACTGCGTGTTGGTCGCTGCACACCAGAGAAGATGGATCTGTTTCAAATCATGAAGTTTCGCACGATGTACATCGATGCAGAACAACGCTCAGGTGCCGTTTGGGCAACCGAAAATGATCCACGCATTACCCCGGTCGGCCGATTTTTACGTAAGACTCGTCTCGATGAGTTACCGCAGCTATTCAATGTATTGAAAGGTGAAATGTCTATGATTGGCCCTCGCCCTGAGCGACCTGCCTTTTAT…
VP1459	1	intercellular adhesion protein A	GTGACATGGTTGGTCGCTACACACGTTTGGCTAAGGAGTCGACTTATGAATGATCTCATTTGGATTGCTGGTTTTGGTTTGTCTGCGTTTTTGATCATCTATCATCATGTGGGTTATCCATTATTGCTGAAATGGCTGCCACTCAAGCCAAAAGCTAACGACGAAGGCGAACACTTTGCGGAGCGTCATTACAAAGCCTCGGCCAGTGATAACAAACTTCCTTCCGTGACCATCATCATCCCCGCTTACAACGAAGAGCAGTGGATTGCTGAGAAAATTCGCAACTTGGCGAGTTTGGACTACCCAAGGGATAAGCTGAAAGTGGTAATTGCGTGTGATGGTTGTACCGATAAAACTGCAGAAATAGCACAAGATACCATCCAAGAAGCGATTTGCTCT…
VP1460	1	hypothetical protein	GTGTTGCACCACATGCAACACCACTTTTTTATGATTCCGTTTGGTGTTTTTATTTTCTCTGCGTTCCATCTTTACGCCCTCAGTAGTGTGTATCTACTCTGA
VP1463	1	glycosyltransferase	ATGACGGATATCGTAGTATTTGGCGAAGACTTCGGCGGCCTACCATCATCAACGCAGCACATCGTTCAGCGACTTGCCACCAACCATCGCATTCTTTGGGTTAATTCCATCGGTTTAAGACAACCAAAACCGACGGGTAAAGACATTCAGCGTTTAGTGAGCAAGATTTCCCGCGTTATCGGCAATACTGGCTCAGATAAGCCAACCATGCATTGTGATGCGGTAGACAACATTTTCACGGTAAATTTGCTGACAATACCGGCTCCACACTCTGCTTTTTCAAGAAAAGTGGCAGCGAAGATGATGCAGCACCAACTAGAAAAACACTTAAAAGCGTTGAACTTCGACAACCCACTGTTTTGGACATCCCTACCCACCGCCGCTGATGTGTGTAATGCC…
VP1464	1	ExoQ family protein	TTGCTTTGGACCGTGATGCCTCACCCCATTTTGATTGTGGCAGTGTGCTTTGCACCGTTGGCATTGCTATTCGTCCTCAATCAAACCTTTTGGCTCGTGACACTGTTCGTTATCTTTTCCTTTTTCCGTATCCACGAAGCGTTTCCTGCCATTTACAGCTTTAAAATTCCATTGCTTTTATCCCTTGGCGCGTTAGCTGCGCTAGCTTTTCATCTACTGCTAAGTCGTCAACTTACGGCATTCTGGCACCCTTCACTCAAGTGGCTGTGCATTTTCTGGGGCCTGGTTATCATCGGGATTGTGTTCGCCTCTAGCCGAGATATTGCCATCACGGTATTTAAAAATACGTATTGGAAAATCATTGTGATGACCTTGGCGATCACTTGGCTGATCACCAAA…
VP1465	1	lipopolysaccharide biosynthesis protein	ATGCACCAACCAGTCATCACGGTGCCAAAGCGCGAAACAACGTCAAAGGATATGACCATGTCTAAAGCAATGACCAACATGTCACTTTTCGCGATTGCGTTAGTGATCAACAAAAGCATCAGCTTACTCATGTTGCCTGTGCTCCCACACTTTTTGACGCCAGAGCAAATGGGCAAACTCGAGCTACTGACCACTTTTGGCGTAGTGACAACCTTGTTGGTCAGCTTTGCTTTGCACGAAGCACTCTATCGTTTTGTCGGCGTGGAGAAAGACGCACAAAAAAGAACCGTTTCTCTCAACCAACTTTATTCATTGTCGGTGCTGATCGCCGGCGCGGTGGTTGCGATTCTCCTGTTACTGATTGCGTTGCTCCCTATTCCTGAACCTTTTACGCGCATC…
VP1469	1	LuxO repressor protein	ATGAGACCAAGGGTGTTACTGGTAGAAGACTCTACCTCATTAGCCATACTTTATAAGCAATATGTGAAAGATGAGCCTTACGACATTTTCCATGTCGAGACAGGTCGTGATGCCATTCAATTCATTGAACGCAGCAAGCCTCAACTGATCATTTTGGATTTAAAACTTCCAGACATGTCGGGTGAAGACGTGTTGGATTGGATCAATCAAAATGATATTCCCACTTCGGTCATCATCGCCACCGCACACGGTAGCGTCGACTTAGCTGTAAACTTGATACAAAAAGGCGCTGAAGACTTCTTAGAAAAACCCATCAATGCCGACCGTCTTAAAACCTCTGTGGCACTGCATCTAAAACGAGCCAAATTGGAAGACTTGGTAGAAAACATTCAGTCTACC…
VP1472	1	phosphorelay protein	TTGGTTGATGAGCTCATTCTCCAGCAAATGATTAAAGACACCTGCGCGGAGATCATTCCCACGTTGATTGAACACTATATCGAAGAGTCTCGTGAACGGATGCAAAAAATTGAGCGGGCGTTGGGTGAACATGACCTAGAAAAACTCGAGTTTGAAGTCCATACACTCGGCAGTTCTGCACTGGCATTAGGCAATCGCCCATTATCTCGTCAAGCCAGAAGCATCGAGAAACATTGTGTCGAAGGTAAAACCCAACAAGCATTGGAGCTGTGTGCGGCATTGCCTTTACTAGCTGAACGTTCGTTTGAAGCGCTCAACCTGCGCAAGGCTCAAGGTTTTGAGTAA
VP1473	1	capsular polysaccharide biosynthesis	ATGACCATTCCTGCGACTCATGCTGAAATCGAGCAAATCTATCTGCAAAGTGAACAAAAGGGTCACAGATCGATTTGCGTGGTGGGCTGTAAATCTGAAGAAGGCGTTACGTCTGTCGCCTCTTCTCTTGCCGAGCGCCTTATCTTGGCAGGTTACAGCACATTATATGTGGACTTGAACTTATTCAAACCCGCGTATCACACGGTGCACGAGTTTGATGATGACGCAAATGTCGGTCATTTAATTACGCGCGAAGATGCGCACCAAACGCTGGTGGGATTGCCTGCCCCGTCCTTGGCAAGCACCAAACTGGCGTATCGAGATCCAACCGCACTGAGGAAAAACATCGAGACATGGTTATCTCAGTATGATCGCATTGTCATCGACACCTCTCCGTTG…
VP1474	1	capsule transport protein OtnA	ATGAGCATTTTCAAAACGTTTTTTGCCTTGTTCGCGATGTGCGTGCTCGCTTGGGTAACCCCTCTACATGCCGCAGATAACGACACAGTAAAAGTTGGTGACTTAGTACAGATCAACCTGCCCGGCGAAGCATCGCTAAACCAAGGTTTTCAAGTGGACCGCCGCGGACGAATCAACTTACCGGAAATTGGTCCGGTGTTTGTTGCAGGTTATAACGAGCAGCAATTGCAAGATGTCATTATTGAAACGCTGAAAACCGTCTATCGAGACGTGAATAACGCTCGCGTGTTCATTAAACAGCAACAACTGCTTGTCTCCGTGCAAGGCTACGTTGTTAAGCCGGGTGAATACACGTTGCCCGCAGGTTCTAACATCCAAATGTTTGTTTACGAAGCTGGC…
VP1475	1	hypothetical protein	ATGGTAAATCTAATACGACGAAGTGTAGTTAGCGGTCTCGTTGTCGGCATGTTTGGTTGTTCGTCATTTGATTATCCCGATCATGGTCAGGGTGGATTGGCGGAAAGCTATCAAGATATTTCGATTGAGAACTATCAGTTCTCGCCTGTTATGCCAGATGAACCATTGGGCCCAGAGCATGGATTGCGATTCGATTGGCAGTTGACCAAGCTTCATCTCGACGCTTTGATTCAAGAAGGCGCTCGTTGGTGCTTCCCTGCTGCAGTGGTGCAAGCACTCGAGAAGCAAAATCGCATTGCTCGTGAACTAGAAGGCGGTTTACTGCTTGATGCCGCCAATGACCTGGTCATCCAGCGTCGTCGATTAAACCAGCTTGAGCAGCAACTCGATTACGTACTT…
VP1476	1	anti-sigma F factor antagonist	ATGGAACTACGCAAACTTGAAATCACCCAAGACAAACTAGCGATTGAGATTTTTGGTGACTTGGATGCAAACGGCTGTCGTCAAGCCCAACATCACATTGATGAAGTAATTCACAACAATCATCACAAAGAAGTCGAAATCAACCTCCAGCACGTCCAATTTCTTGATTCCTCAGGGATTGGTGCCATTGTTTACTTATATAAGCGCCTAGTTGAACGTGAACGAAGCATGAGTATTGAAAACGTATCAGGTCAGCCATTAGAAATCATGAGCTTGCTACGTATCAACCATGCCATTCCCGTCAATTCAAAAGGACACTAA
VP1479	1	multidrug efflux protein	GTGCATCGCTATAAAGAAGAAGCATCGAGTCTAATTAAATTGGCTACCCCTGTATTGATCGCGTCTGTCGCTCAAACGGGCATGGGTTTTGTCGATACCGTAATGGCAGGTGGCGTTAGCGCAACTGACATGGCTGCGGTATCTGTCGCTTCAAGCATTTGGCTGCCATCTATTTTGTTTGGTATTGGCTTGCTTATGGCTTTGGTTCCTGTTGTGGCGCAGCTTAACGGATCTGCGCGTCGCGAAAAGATCCCATTTGAAATTCAGCAAGGTGTTGTCCTTGCGTTGTTAATCAGTATCCCGATCATTGGTGTGTTACTGCAAACACAGTTCATTCTACAATTGATGGACGTAGAAGCTGTGATGGCAGGTAAAACCGTCGGCTACATTCATGCTGTG…
VP1481	1	hypothetical protein	ATGTGGCAAGCAATATCGCAACAACTTTCTGATACTTTACTGTTTGAATATCAGATCACCGAAAAAGTTCGACTATCCGGCGGAGACATTAGCGAAAGCTATATGATAAACGACGGTGAGCAACGCTATTTTGTCAAAATCAACGACCGAGAATTCTTGCACAAGTTTGAAGTTGAGGCCGAGAGCCTGCACTTGTTACGCGAAACTTCGACAATATTTGTCCCTGAAGTGGTATTGGTCGGTAAGACCAAAAACAACGCTTTCATTATTTTGAACTACCTTCCTACCAAACCCCTAGATGACCCTGAAAACAGCTTCAAATTTGGTCAGCAATTAGCTCAACTGCATCAATGGGGAGAACAGAAAGAGTTTGGTTTCGATACCGACAATTATCTCGGT…
VP1482	1	response regulator	ATGAAAATACTGATATGTGATGACTCGGCGGTTGCTCGTAAGCTTATCGCTCGAACCATCGTACAAGATACCTCATTGCACCTTATCGAAGCCCAAGACGGGAATGAGGCGCTGAAAATCTTAGCCGAACAAAATATTGACGTTTTGTTCCTCGATTTAACGATGCCCATTATGGACGGTTTCGAGGTTCTTGAGTCTTTACCCGTCAGCCATTATCCAACTCAGATCGTGATCGTGTCGGGTGATGTACAACAAGAAGCAAAGCAGCGCTGCCTAGAATTAGGGGCAATGGATTTTATCGCAAAGCCGTTGTCAGAAGAACAAGTCATCCCGCTGTACGAGCGTCTTGGGTTACATTATGCACAGCGAACATCAATGGAGCTTAATTCTGCACAAAGC…
VP1484	1	hypothetical protein	GTGGTTGTAGAAACCGATGGGTATCTCGCTCTCATTGAGCATTTGTCGCTTAATCTAGATATTTTCACAACGGAAATTGGCGATACAGGTTCCGAAAGCATCGAAGATGTAGTTACTGACATGGTTGCTTCAAACATCATGGCGATCTTTGAGCAAAACCCTGAGCTTCACTCAAGCGTACGTTTTAAACTGCTAAAAGAGGCAGATGCCGTTGTAGAAGACCTTGGTGAAGTGCTAGCGGGTGTGTGGAGCAAGAAAGCAACGAACGAACAGATTGCTTTTCTAGATGAATACATTGCGTTAGTGAAAAACCTATTTGATACCGCAGTCGCCACTTACGACTAA
VP1485	1	lipoprotein NlpC	TTGCGTCGTATATATTTTCCTTTGATAATCAGTGCTCTACTTTCAGCTTGTTCGTCTGGCCCAGAGCCGAGTGAGCAGGTTGAAGTAACTGTACCCACCAATCAGTTATTGTCTAATAACCCTGACTTGTTTCGGTTTTACAACGAGTGGCACGGCACGCCCTATCGACTTGGTGGAACACAAAAATCTGGAATCGACTGTTCGGCTTTCGTTCAAAGAGCCTTTGTCGAAGCGTATCAACTCGCCCTACCAAGGACGACAAAGCAGCAATCCACACAAGGCGTTGAGCTGAGTTGGACGGATGCCAAACAAGGAGATTTGGTGTTTTTTAAAACTCGACGAAGCACCTACCACGTTGGAATCTACTTGGGGAACAAGCAGTTTATGCACGCATCAACG…
VP1486	1	methyl-accepting chemotaxis protein	ATGCAAGGGCGCATCGACGATAGTGTTGGTGGTTTTCGCTATGGACTGAGTTCCATCGGCCCAGAGATGAACAGAATTAGCTCATTTTTAAGTGTGGATGATCCTGAGTCGAGTGACGCGGCAAACCGTTTTATTGCATCTGCGAGTTCGATGGAAAGCACTTTCCTTGTAATGATGATGCATACCGATTTACTTAAAGCAGAGAAAGAATATCGGGAGATGCGAAATCGAATTGCGGGGATTAACCTTGCTTACGAAGATTTTAAAGCCCTACACCCTGAAGTTAGCGACTACGCCAGCTTGACAGCGCCTTATGACATGGTGAAATCAGGCTTTGACCAAGAGGGCATTTTGCAACTCATTCTTGCCAAGTTGGCCCAAAGCGAACAACAACAGCGT…
VP1494	1	N-acetyl-D-glucosamine kinase	ATGTATTACGGCTTTGATGTCGGCGGCACTAAAATTGAATTTGGTGCATTTAACGAGAAGCTTGAGCGTGTAGCGACGGAACGTGTACCTACACCAACAGACAACTACGAGCTGCTGGTTGATACCATTGCGGAATTGGTTAACAAATACGATGCAGAGTTTGGTTGCGAAGGCACCATTGGTCTTGGCCTACCAGGTATGGAAGACGCAGACGATGCAACGGTATTAACGGTTAACGTTCCTGCGGCGAAAGGCAAACCACTGCGCGCGGATCTTGAAGCGAAAATCGGTCGCAGCGTAAAGATTGAAAACGATGCGAACTGTTTTGCGCTATCAGAAGCATGGGACGAAGAGCTTCAAGATGAGCCTTCTGTACTTGGTTTGATCCTAGGTACTGGT…
VP1495	1	hypothetical protein	ATGGCTCGCACCATTCTTTACACTTACAAAGACCAAGACAAAGAACTGACGTTCTCATACCAGCAGCACCGCAACATTCAAGAAGCGGTTGCAGAAGCAGAAGGTATCGATATCACTGAGTTCCTAAAGATGGAGCAACAAATCGAAGCAGTGTCTGACACTAAAGCGGTGCGCAACTACCGCGATAACTACTTCAGAAAATTAGGCTTTAGTAAAATCACCCTAGCTCAAAAAGAAAACCTAGGCGTAGGCAAAAAGAACAAATAA
VP1501	1	hypothetical protein	ATGAAAAAAATTGCGCTAACATTGGCCGCAACGTCAATCACGCTTGTAAGCTACTCTGCATTTTCTGCTCAAGACGCTGAACACGTCCGCCTAGCAACTACAACCAGTACTTACCACTCGGGCTTGCTTGACTACCTACTTCCACAATTTGAAAAAGACACTGGCTACAAAGTCGATGTTATTGCTGCAGGTACTGGTAAAGCGCTAAAAATGGGCGAAAACGGTGACGTAGATTTGGTGATGACTCACGCACCAAAAGCCGAAGGCACATTCGTTGAGAAAGGCTACGGCGTTCTACCTCGTAAGCTGATGTACAACGACTTTGTGATTGTTGGCCCTAAAGCAGACCCAGCAAAAATCAAAGATGACGAAAGCGTGTTAGATGTGTTCAAAGAGATC…
VP1503	1	sensor histidine kinase	ATGCCGACTAACTGGCAGCAGCACAAAGGATTGTCGAAATGGACGCACCGTTTTAAAACCATGGTGCGTTATCGCTTATTGATTTTAACCTCTGCACCGATCTTCCTTACGTTGATAGCGCTGATCGGTATTACGATTTATTGGTCTATCCATTACACGTGGCAAAACGCGCTGCTGGATGTGTCAGAGCGTTTGGGTGTAGCAAATAACAGCGTGACGTTGTTACAACAAAAGCAAGCCAATTACGTGCGAGCGTTTGCTGACTCCTACGACTTCCGAACCCGAATCAATCAAGGGACACCACAAGACGAGCTACAAAAGTGGGTTACTGAACAGAAAAAACGTTACTCCCTAGACTTTCTCTCTTTCCAACGCGTTAATTCGATGGAAAACAAATTC…
VP1504	1	ABC transporter ATP-binding protein	TTGATCTCCACAGCGAATATCACTCAACAATTTGGCGCTAAGCCGTTATTTGAAAACATCTCAGTTAAGTTTGGCGAAGGTAACCGCTACGGCTTAATCGGGGCTAACGGTTGTGGTAAATCAACCTTTATGAAGATCTTAAGCGGTGAGCTTGAGCCAACAGGCGGTAACGTAAGCTACGATCCAAACGAGCGCGTTGCAAAGCTAAACCAGGATCAGTTCGCGTACGAAGAATTCACGGTGATCGACACGGTAATCATGGGTCACAAAGAGCTTTGGGAAGTGAAGCAAGAGCGTGATCGTATTTACTCTTTGCCAGAAATGAGCGAAGAAGACGGCATGAAAGTGGCTGACCTTGAAGTTCAATTCGCGGAAATGGACGGCTACATGGCAGAAGCA…
VP1506	1	formate dehydrogenase accessory protein	GTGCTGAAACCAAATATTATTAAAACCAGTGAAAATCCCCTGCAAACCATTGAAGTCGATGTGTACGACGAGTACGGCGAAAAGCTCACGAAGCAAATCGCTTGCGAGCGTCCTCTTACGGTCATGCTGAACTGGAAAGAAGTGGTCACGCTCATGACGCTAGGTTCGCGTCCAGAAGCGCTAGTACTGGGTTATTTAAAAAACCAAAGCTTCCTGTCCGATCCGGCAGCGATTGAATCCGTCATTATTGACTGGGAAACGCATTCCGCAGCGGTGATTACTAAAGAAAATACCGAACATTTAGAAGGCGCGCTGAAAAAGAAAACCGTCACATCTGGCTGTGGTCAAGGCACCATGTATGGCAACGTGATGAAACAACTTGAGAACTACCAAGTGCCT…
VP1511	1	formate dehydrogenase-specific chaperone	GTGGACACACAACAAGAACAAACACTGAGAACAGACATTTATCTCGTTCTATCTGCACTTTTTCGTAGTGCGCCTAGTGATGAAATGCTGGCGTTCTTGAAATCGCTAGAAATTGAACCGTCTGAGAGCGCGATGCAAAAAGCTTGGCTCGCACTGCAACAAGCCGCGAACGAAGTGGAGCGAGAAGCGTTAGAAGAAGAATATCAAGATCTGTTTATTGGCATTGGACGTGGTGAAGTTGTGCCATTCGGATCTTGGCATCGTACTGGCTCGATGATGGAAAAACCGTTAGCGGAAATTCGTCGCGATTTGGATCTTTTAGGCATCGAACGAGAAGAGAACGTGAAAGAGCCTGAAGACCATATTTCTGCACTGTGCGAAGTGATGGCAATGCTGACG…
VP1512	1	hypothetical protein	ATGATGAAAGATAATAAAGAAATAAACACAAGCCGTAGGGATCTCCTAAAAGGCTTCACAACCGCTGCCGTTGCTGGTGCTGTTGTTGCGGGAACCACGAAAGTGGCCGTTGCTTCAGAAACGGTTGAGCCTTCTGAAAAAGACGTGAAGAAGAAAGGGTATCGTGAAACTCAACACATTCGCGATTACTACGACACACTTTAG
VP1513	1	formate dehydrogenase large subunit	ATGAAACTTGTCAAACGCTCCGACAGTGTGAGCAAAGAAACGAACCAGCTTGGCGTATCTCGTCGTGCATTCATGAAAAACACTTCGCTTGCCGCTGGTGGCGCAGTGGTTGGTGCTAGTCTATTCGCACCGGGAATGATGAAGAAAGCGCAAGCAAAATCAGTCGATCCAGAAGCGAAAACAGAAGTAAAACGTACTATCTGTTCTCACTGTTCAGTGGGTTGTGGTATTTACGCAGAAGTTCAAAATGGTGTTTGGACGGGTCAAGAGCCTGCATTCGACCACCCATTTAACGCCGGTGGTCACTGTGCAAAAGGCGCCGCACTGCGTGAACATGGTCACGGTGAGCGCCGCCTTAAATACCCAATGAAGCTTGAAAACGGTAAGTGGAAAAAGCTT…
VP1514	1	formate dehydrogenase, iron-sulfur subunit	ATGGCACGAATGAAATTCCTATGTGACACCAAACGCTGTATCGAGTGTAACGGCTGTGTTACTGCATGTAAGAACGAAAACGACGATGCGCTTGAATGGGGCATCCAACGTCGTCGCGTTGTGACACTTAATGACGGTGAACCGGGTGAAAACTCGATCTCTGTTGCTTGTATGCACTGTACAGATGCGCCTTGTATGGCGGTTTGTCCAGCTGACTGTTTCGAGCATACAGAAGACGGCATCGTACTTCACAATAAAGATCTGTGCATCGGCTGTGGTTACTGCTTGTTTGCTTGTCCGTTTGGCGCTCCGCAGTTCCCGAAACAAGAAGCGTTCGGTGAACGTGGCAAAATGGACAAATGTACATTCTGCGCAGGCGGTCCAAACACTGAACCAGGT…
VP1515	1	formate dehydrogenase, cytochrome b556 subunit	ATGTTAAACACTCTTAAACGTGCGTCTCTAGCAATGCTGTCAATGATGACGGCATTGCTGCTGACTTTCGCAATGCCTGCTTCAGCAGAGGAGCAATCTTCTAAAGTGGTTCAACAGGAGATAACGCAACTCGCCGGGGCAGACTATTGGCGCGAAGTCAGAGAGGGGCAAGAGGGCTATACCACGTCTCAATCGCCAGAACATGGCGTATTAATCAGTAAACCTGGTGAGACTTGGTACATTCTAAAAGAGAAATGGATGTCTCCTGCTGGTGCTGTCGCGATTTTCGGCAGTATCGCGATGGTTATCATGGCTTACGTATTTGTTGGCCCTTTGATGCTAAGTAAGCCTCGTACAGGCAAAAAGATGAAGCGCTGGTCTCGCTTGGATCGCGCTCTC…
VP1524	1	NAD-dependent deacetylase	ATGAATTTCCCTTATAGAAATATTGTAGTACTTACTGGAGCAGGTATCTCGGCTGAATCTGGTATTCAAACATTTCGAGCCCAAGATGGCCTGTGGGAGAATCACCGAATTGAAGATGTAGCAACACCTGAAGGTTTTGCTCGAGATCCAGACCTTGTTCAGAGTTTTTATAATCAACGCCGTCAAAAGCTTCAAGATGAAACGATCAAACCGAATGCTGCGCATCTTGCTCTTGGCCGTCTTGAAGCGGAATTAGAGGGAAAGGTGACGGTCATTACGCAAAATATTGATAACCTGCATGAAAGAGGTGGCAGCCAAAATGTGATTCACATGCACGGTGAGTTACTTAAGGCGCGATGTAGTGAATCTAACCAAGTTATTGAACATACCGAAGATATA…
VP1525	1	spermidine/putrescine ABC transporter periplasmic spermidine/putrescine-binding protein	ATGAAAAGTAAATTCTACGCAAGCGCTCTATGTGCAGCGACGCTAATCGCTACCCCTGCAATGGCGGCTGATCAAGAACTGTATTTCTACAACTGGTCGGAATACATTCCAAACGAAGTTCTTGAAGACTTTACAAAAGAAACTGGCATCAAAGTTATCTACTCTACATACGAATCTAACGAAAGTATGTACGCGAAGCTAAAAACGCAAGGTTCTGGTTACGATTTGGTAGTACCGTCTACCTACTTCGTTTCTAAAATGCGTAAAGAAGGTATGCTGCAAGAGATCGACAAAAAGAAACTTTCTCACTTTAGCGATCTTGACACCAACTTCCTAGATAAACCATTTGATCCAAACAACAACTACTCTATCCCTTACATTTGGGGTGCGACGGGCATT…
VP1526	1	spermidine/putrescine ABC transporter periplasmic spermidine/putrescine-binding protein	ATGATTTGGACAACGTTTGGTTTGGAGCTAACGTCAATGAAAAAATGGGCTACTCTATTAGCTGGTAGTGCATGTGCGCTTTCTCTGTTCTCAGGTTCAGCGGCAGCGGACGATAAAGAATTGGTATTTATGAACTGGGGTCCTTACATCAACAGTAATATCCTAGAGCAATTTACTAAAGAAACAGGTATCAAAGTGATCTACTCGACTTACGAGTCGAACGAAACTTTGTACGCAAAGCTAAAAACTCATAACCAAGGTTATGACCTAGTCGTACCTTCAACTTACTTCGTAGCAAAAATGCGCGATGAAGGTATGCTACAAAAGATCGATAAGACTAAGCTGAAAAACTTCGGCAACCTAGATAAGAACTACCTAGATAAGCCTTACGATCCAAAT…
VP1527	1	spermidine/putrescine ABC transporter membrane protein	ATGGGACGTACAGTTAGATTTAGCTTTATGGCGCTGGTATATGCATTTTTGTATCTACCAATCATCGTATTGATCGTAAACTCATTTAATGCCAACAAATTTGGTATGAAATGGGGCGGGTTTACAACCAAATGGTACGAAACCCTAGTTAACAATGACAGCCTTATGCAAGCAGCGTGGCATTCACTTAATGTCGCGGTGTTTTCTGCAACAGCTGCTACTATTATTGGTAGTTTGACGGCCGTTGCCCTATTCCGTTACTCCTTTAAAGGTAAAGGTGCAGTAAACGGCATGCTGTTTGTTGTAATGATGTCACCAGACATCGTGATGGCAATTTCATTGTTGGCGCTGTTTTTAGTTTTAGGCGCGCAGCTTGGTTTCTTTACTCTATTGATTGCA…
VP1529	1	putrescine/spermidine ABC transporter ATPase protein	GTGGGAGAAATACAGACGTTGAACGCTAAACAGCAAGCAGGAAAGCCAGTTATTCGTTTATCTGGTATCAGCAAAAGTTTCGATGGAAAGGAAATCATCGGTAATTTAAATCTTGATGTTAATCATGGTGAGTTTCTGACGATTCTTGGTCCATCTGGTTGTGGTAAAACGACGGTTTTACGCATGATCGCTGGTTTTGAAACGGCAGATAACGGTCAAATCGTATTAGATGACCAAGATGTAACGCAAGTTCCTGCAGAGCATAGGCACGTCAACACGGTATTTCAGAGTTACGCATTATTCCCTCACATGACCGTATTCGATAATGTGGCATTTGGCCTACGCATGCAAAAAACGCCTGCGGCAGAAATCGAACCACGTGTAATGGAAGCGCTACGT…
VP1531	1	Bax protein	ATGCCTAAATCTTTAAAATTAATGACTTTACGAGTGGCGGCTGCCTGTATAGCCGCCACTTTTATTTCGGTAGGTCCATATTTGCATTACGACCACCAGTTCAAAAGCGCGAATGATCCTAATGTTGTTCAAGGTCCGGTGACACATCCTGATTTGTCGCACTTGCCCTACATTGGGGACATTCCAGACTTTAACTCTATCAAAGACGCCAAAGAAAAAAAGGCGGCATTTTTCGATTTCTTACGGCCTAAAATCGCACTAGAAAATCACAGGATTGAAAAAGAACGTGCTTTTCTAAGCTCTCTTGAGATTGGAGAAGTGTCGCCGGACGAAGAAGCTTACGCAGAAAGATTAGCGCAGTTATATGGGTTTCCTCTTCATGATGGTCATGTTGATGAA…
VP1532	1	hypothetical protein	ATGAAAAAGTTAAGCTTAATTTTAGGAAGTGCAGCACTCTTGCTCTCGTCACCGATAACGCATGCTCAAGAGTATATGTTTACGTATTCCAAACTGTATACTCAGTTAAAAAATAACACTAAAGAAGGGCATGATGACGTTAAAGTCGGTGTGTTCTTCGTCGATGCCAGAACTAAGCAGCTGTGTACGATTGAAAAAGCATGGATGGAAAAGGAAGAACACTACGAAGAGTTTGTGATTCCAGCGTCGAAAGAACTGCCATTACCGATCGACAAAAATCTAAAATCCGCAAATCCTTTGGTATTCGTACACACTCCTAAAGATAGCCGATGTGATTATTCTTTAGTTGTTATGACGAAAGAACCGTTACAGGGTAGTGTTTCTTACGAGCAACTGAAG…
VP1533	1	C32 tRNA thiolase	ATGAACCAGAAAGATACAAGAAAAGAAACCCTTGAATTCAACAAGCTTCAAAAACGTTTGAGAAGAAATGTTGGAAATGCCATTACAGATTACAACATGATCGAAGAAGGCGATGTTGTCATGGCATGTATAAGCGGTGGTAAAGACTCATTTGCGATGCTCGATATCCTGTTGAATCTACAAAAAGCGGCACCAATCAAATTTGAAGTGGTTGCTGTTAACCTAGACCAAAAACAACCTGGTTTCCCAGAGCATATTTTGCCTGAGTATTTTGAGACGCTGAATATTCCTTACTACATCGTAGATAAAGACACATACTCAGTAGTTAAAGAAAAAGTGCCAGAAGGTAAGACAACGTGTGGTCTATGTTCTCGTCTACGTCGTGGTACGCTTTACTCA…
VP1535	1	universal stress protein UspE	ATGAGTATATACAGTAAGATTCTTGTTGTTGCTGACATCAATAATGATGAACAGCCTGCACTCGCTAGAGCGGTTCAATTAGCTCAAAAGAGTGTATCCAGAAGCCGAATCACCTTCTTCTTATCCATCTACGATTTTTCCTATGACATGACCTCAATGCTGTCAGTCGATGAAAGAGATGCGATGCGTCGCGGCGTTATCCATCAACGTGAGCAATGGATGCGTAAGATTGCTCAACCGTACTTAAACGATAGCTTCGATTTTGATGTTTGCGTTGTGTGGCACAACCGTCCTTACGAAGCAATCATTGCTGAAGTGTATGCTGGTGGGCACGATCTTCTAATCAAAGGGACACGTAAACACGATGTTTTAGAGTCTGTGATTTTCACGCCGACAGAC…
VP1536	1	fumarate/nitrate reduction transcriptional regulator	ATGATTTCTGAAAAACCTGCAACAAAGCGTATCCAATCAGGCGGTTGCGCGATTCATTGCCAAGATTGTAGCATTAGCCAACTGTGTATCCCATTCACTCTGAATGAATCTGAACTTGACCAGTTGGACCAAATCATCGAGCGTAAAAAGCCTATCCAAAAAGGACAAGAGCTATTCAAAGCAGGTGATGAGCTTAAATCTTTGTACGCTATCCGTTCTGGCACGATTAAGAGCTACACAATCACAGAACAAGGTGATGAGCAAATCACAGCATTTCACTTAGCTGGTGACTTAGTTGGTTTTGACGCTATTACTGGTGACTGCCACCCTAGTTTCGCTCAAGCTCTTGAAACATCAATGGTTTGTGAAATCCCTTATGAGATCCTTGACGACCTATCA…
VP1537	1	hypothetical protein	ATGAATCCTGATTTTTTAGGTGCTTTGCTTATCGGCCTTGTCGGGGCCGGCCATTGTATGGGGATGTGTGGTGGTATCGCATCCCTACTTTCCTTAGGTAGTTCAAGCTCAAAATCCTCCCCAACCATACCTTTATTCTACAACCTTGGACGACTCAGCAGTTACGCCTTAATAGGCGCACTTGTCGGAGGTGCAATATCAGGGTTATCGGAACTCAGCGGCTTAGCTCAATCTCTTGCGTGGCTGCGTTTTGTTGCCGCAATCTTCATGATTTTGGTTGCGTTATATATTGCGAAATGGTGGCAAGGTTTACTCATCGTAGAAAAGATGGGCCAGCACCTTTGGAAGTTTATCTCTCCAGCTGGAAAAAGCCTTTTACCACTTAAAAAGCCAATACAC…
VP1538	1	FixS-like protein	ATGGAAAGCCTTTATATTTTAATTCCAATCGCGATTGTTCTTGTTTGCGTTGCTGTCGCTATTTTTCTTTGGGCGGTTCGAAGCGACCAGTTTGAAGATCTTGAGCGACAAGGACACAACATTTTATTAGATGAAGAAGAACAATCAGACAATAAGAAACCGTAG
VP1539	1	cation transporter E1-E2 family ATPase	ATGTGCAAATCCTGTTACCACTGTGGTGAAGATGTACCAGCAAACACGGATTTTAAAGTAGAAATACTTGGCGAAGTTCGTGAGATGTGCTGCCCGGGGTGTGAAACTGTCGCACAAACTATCGTAGATAGCGGTCTTGTTTCTTACTACCAGTACCGAACCGCACCCGCTGAAAAAGCAGACCTCGTTCCAGAACAACTTCAAGCTCTGATCCACTATGACAATGAAGACGTTCAATCAGAATTTGTACGTAACCATGACAATGTATCTGAAGTAACATTATCTCTCGAAGGTGTATCCTGCGCCGCTTGTGCATGGCTTATTGAAAAGCAAGTATCCAGCGCTAAAGGTTTAGTCTCCATACGGGTAAATACGACAACAAACCGAGCTTTGCTTGCG…
VP1540	1	hypothetical protein	ATGGTAAAGCCTTGGTATAAACAATTCTGGCCGTGGTTCCTAATCATCCTTCCTCTTACGGTAGTCGTTTGGACAATCGCCACGGTAGTCGTCTTTTCAAACAACTCTGTTTCTCTTGTTGCTGAGGATTACTATAAAAAAGGCAAAGGCATAAATATCGACATCAGTAAAATGAACGTCGCTCGTGATCTTGGTCTTAATGCGAACATTTCTTCTCTAGATAACAATATCGTAATTGGCTTTACGAAAGGAGCGCTAACGCACTACCCAGCGCTTACAGCAACGTTTACTCACCGTACATTACCCGATCGTGATTTTACGAAGCTAGTTACCGCAGATGCATCTGGCAACTATCGTTTTACCACTGAAGACGCTATACAAGGCCCGTGGTTTGTTGAA…
VP1541	1	cytochrome c oxidase subunit CcoP	ATGACTACATTCTGGAGTCTCTGGATTATCGTGATTACTATCGGTACGCTAGTAGGCTGTGCGATCCTCCTGACTTGGTGCGCCAAAGATAAAATGGGCGTCGAGGAAGGGGAAGACATGGGCCACGAGTACGATGGTATTCGCGAGCTAAACAACCCTCTACCGAAATGGTGGACTTACCTTTTCGTAAGCACGTTTGTGTTTGCAGCAGTATATCTAGCCCTGTTCCCAGGTCTAGGTAGCTTTAAAGGCTTTTTAAACTGGCAAAGTTCGGCTCAAACCGTTCGTTCGCTTGAAGAGTCAAAAGAAGCTATTGCACAGGCACAAGAAAATAAACAACTCAACCAATACGCAAAAGAACTGGATGATGCGGATGCCTACTTCGGCGAAGCATTCCGT…
VP1542	1	cytochrome c oxidase subunit CcoQ	ATGGATTTCGGTACAATTCATAGTATTTATACCGTAGTGCTCTTCGCGAGTTTTATCGGCATCGTATGGTGGGCATTTAGCAAGAAGCGTAAAGCACGCTTCGAAGAAGATGCCAACTTGGTGTTTGCTGACGAAGAACAAACGACCCCAAATAACCAAGGAGTGAAGAAGTAA
VP1544	1	cbb3-type cytochrome c oxidase subunit I	ATGCAAATGAGCCAAGTAAAGCAGCTTGAACAAAACTACAACTATACAGTCGTTCGCCAATTTACCCTTGTGACCATTTTATGGGGCATAGTTGGTATGGCTGTTGGTGTTTTGATTGCCGCTCAATTAGTTTGGCCACAGCTAAACTTTGATACGCCGTGGTTGACGTACAGTCGTTTACGTCCACTGCATACTAATGCGGTAATTTTTGCGTTTGGTACTAGTGCCCTGTTTGCAACATCTTATTATGTTGTTCAGCGTACATGTCAAACACGTCTTTTTGGTGGCCCACTCGTTGCCTTCACCTTCTGGGGTTGGCAAGCAATTATCCTAGCCGCAGCGATTTCTCTACCTCTAGGTTTTACCTCAGGTAAAGAGTATGCTGAACTAGAATGGCCT…
VP1588	1	hypothetical protein	ATGCTATATGTGATATTAATTGCTGCAATCCTCATATTCTGGTTAATCGCCGTGGATAGACCCGTGTTAAAAGTGAGTTTTGATGACGGCCACTTGAGCAAGGTAAAAGGGCATATACCTCCATCTTTTAAACATAACTTACAAGATATTGGCGAACATGACCCATTTACTGGTGAACTCAAAGTGTACAACCAACGCTCCGGAATGAGGTTGGTCTTTTCTAAAGACGTACCAAAGAAAGTTCAACAACGAATTCGAAATGTTTTTCCTCATCAAGGTTTCAAAGCTAATAAAGGCAAGAAACAAGCTTAG
VP1593	1	ribosome modulation factor	ATGAAGAGACAAAAGCGTGATCGCCTAGAACGAGCTCAATCTCAAGGCTATAAAGCTGGGTTGAATGGAAGGTCTCAAGAGGCTTGCCCGTATCAACAAGTAGACGCTCGGTCGTATTGGTTAGGTGGTTGGCGTGATGCCAGAGATGAAAAACAATCTGGTCTCTATAAATAA
VP1598	1	hypothetical protein	TTGGTGATTGTTTGCGCTGGTGAAACTAAAAACGCCTTTAAAAACGAGGCATTGATCGTAAAGTCAGGTATAATTAAGGCCATTTTTTATTAA
VP1599	1	hypothetical protein	ATGCTTAAACCCAACGACAAATGGAATTGGTATTTTGACGAGCACAAAGCTTGCTTAATGCTGGATCTGGGGGAGGAAATGATTTTCCAAACCAATCTATCCCGTAAGCTGTTGGTCAACTGTGCCTTCTCAAAAAACGAATTTACAGTCGACGATGCTAGTGCGTTTCAAACGTTTAATGAACGCATTCGCTGTCTCGATATCAATGAGTACCGTCAGGCCGAGCTAACACTTTACTGTGTAGCTGCAAAACGCTTCCATAAACCAGTCCAGCCTAAGAGTTGGTTCTTCGATGCTCAATCAACAGGGCACGAACCAGAAGAAGGGGACATGGTATTTCTATCTAACCGCTATTCTGAAGGCGTTTTCATCGTTTTAGAACCTGGCGAAGCTTCAAGC…
VP1603	1	hypothetical protein	ATGAAGCACTATTACTTTACGCTGAATATTCCTTATCAAACATTTCTGTCCCATTACTCGGGAGCCGCAAGTTCCGTTCAAGTCATAACAAACAACGGCTTAAGGTTACAACTTCCTGCAGCCAAATTTAGACCATTTCTTAGCCAATTAGGAGTGAGAGGGCGATTTAGGCTAACAACTGACCAAAATAACAAGTTTCTAAAGTTAGAAACTCTGTGA
VP1608	1	hypothetical protein	ATGAACATAGAACAATACCAACGACTCACCAAACAAGCAGTAGCCCTAATTGAATCTGAGCCAGACTTTATCGCTAACTTGGCGAACCTGAGCTCTTTACTATTTATGGAGCTTGAAGACCTCAACTGGGCAGGCTTCTACCTAACAAAAGGGGATGAGCTTGTATTAGGCCCATTCCAAGGTAAACCAGCTTGCGTTCGTATCCCAATGGGACGAGGCGTTTGTGGAACAGCTGCAAAAACAAATACTACTCAAAGAGTATACGACGTTCACGAATTTGAAGGTCATATCGCATGTGATGCCGCGAGTAATTCTGAAATTGTGATTCCGTTTTCAATCAAAGGAAAAGTTGCTGGCGTATTGGATATCGATAGCCCAAGTATCGGTCGATTCAATGAA…
VP1609	1	ABC transporter ATP-binding protein	ATGATTCCGAAAAATGACACTATTAGCCGTTCTTGGTTGATAACACAAGTTAAAAAGCACAAGTCCAAGCTGATTTTAGCGAACTTGATTGCTATTGTGGCGACCTTGATTAGTGTTCCAATCCCTCTTCTTATGCCATTAATGGTTGATGAAGTGCTATTGGACAAACCTGCCTCTGGTCTTTCTGCCATGAACGCTGTGCTTCCTGAAGCGTGGCATACCCCAACTGGATATATCTTTTTCACGCTTTTTTTAGTTGTGCTCATGCGCGCAGCCAGCCAAGCGTTGAACATTGTTCAAAGTCGTCAATTCACACTGGTATCGAAAACCATTACGTTTGAGATGCGCAGTAAAATGATCGACAAATTGGGTCGAATCAGTATTCGTCAGTACGAAACC…
VP1611	1	hypothetical protein	ATGAGTGATCAGAACAATTCTCAAACATCGTATGTGCCTGATGTTAAGAGGAGCAAAGGCATATCTCCACTTTGGCTACTGCCAATTTTGACGATGGTGCTCGCCGGCTGGCTTGTGGTGAAGTCCATCCATGATGCGGGGCAACGAGTACAGATTTACTTCTCCGACGCTGCTGGTTTGGTGGCGGGACGTACAACTATCCGTTACCAAGGTTTGGAAGTCGGTATGGTGCGTGACATTAATTTGTCCGAAGATCTCGGCAGCATTTACGTGGATGCAGACATCTACCCTGAAGCAACGAAGTTACTAAACGACAAAACGCGTTTTTGGCTCGTTAAACCAACCGCGAGTTTAACTGGGGTGTCGGGCTTGGATGCGCTTGTTTCTGGTAACTACATC…
VP1612	1	rRNA (cytosine-C(5)-)-methyltransferase RsmF	TTGCATCCTAATGTTTACATCCCAGACGCGTTTCTGGAAAAAATCCAAACTATCCTTCCTGCGAACCTCAACATGGAAGATTTCATCTCTGCATGTCAAAGGCCTCTTCGCAAAAGTATCCGCGTAAACACGCTCAAAATGAGTGTGGAAGACTTTGTTAAGCGCGCGGAAGACAAAGGATGGACATTGTCACCCGTCCCTTGGTGTGACAATGGTTTTTGGATTGAAGCCGACGAGTCGGTTGTACCATTAGGCAACACAGCAGAACACATGTCTGGCTTATTCTACATTCAAGAAGCCAGCTCAATGATGCCAGTATCTGCCCTATTCATGAATGACGAATCTTACGATGCGGTACTAGACACCGCTGCTGCACCAGGTTCAAAAACCACGCAGATC…
VP1613	1	hypothetical protein	ATGATTAAAATTGGTCAAATTAACAGCTTAGAAGTCATTAAAAAGGCTGATTTTGGCGTATTTCTGGATGGTGACGATTACGGCTCTGTTCTGCTGCCTAACAAACATGTACCTGAAGGCACTGAACTTGGCGATCACATCGAAGTATTTTTGTACTTTGACTCAGAAAGCCAACTTGCTGCGACCATTGACAAGCCAATCGCTCAAGTAGGCGAGTGGGGCTTGATGAAAATCGAAGGCATCAATCAAACGGGTGCATTCGTAAACTGGGGCATTAAAGAGAAAGACCTTCTTATCCCATTTAGTGAGCAACGAGCTCGCTTTACTGCGGGTCAAAACATTCTGGTTTATGTTTACACCGATAAAGCGTCGGGACGTATTGTTGGTACGACGAAGTTC…
VP1614	1	hypothetical protein	TTGGTCACCGTCGATAAACAAGACTCAGTAACATTAAAAATTAGCCACGCGCTCGCAGAAAGCAAAAGTGTCGACCTAGATATTTACTTCTTTGTGCCTGGTGAGCTTGGTTTAAACGCCGATATCATCAGTGAATCCGAATTTTATTACACTTCTATCACTCAGCAACGTGCTTATTACAGTACAGAAATTCTATTGCCGCTTGTTCACAGCCGATTAGCGAAGCGCGGACGTCTTTCTAATCAGCAATACCGCGTAAGTTTGAGTTTGTTCGCCTACCAGTACGTTATCGCATTAGATAAAGCAGTGGCGAGTTTGAATAAGCACGAGAGCAACTCCGTTACAGAAGATGAAGTGGACGAAGTCATTGAGTTGACGCTTGAGATATTAAAACGCTTG…
VP1615	1	hypothetical protein	ATGTTATCAGCAGTACGTCGCGCAAATTTGTATCTCAATCTCTTTGGCTTTTCGAAAGTGCCTCTGATTTGGCTGTGTCACCCAAAAATTATCGCCATTGATAGTAAGCACGTTGAAGTGCGCATTCCACTTAGACGACGAACAAAGAATCACCTAAACAGTATGTATTTTGGTGCATTAGCCGTTGGTGCTGATGTGGCTGGTGGTTTTCTTGCGATGAGCAAAGCTCAGGAAAAAGGCGAGGCGATTTCTTTAGCATTTAAAGGAGTGAAAGCGGAGTTTTTAAAACGTCCAGAAGCGGATGTTCATTTCGTTTGTAATGACGGCCATGTCATTGATGAGATGCTAGACCATACCATTGCCACTGGTGAACGTGTTAATCGTGATGTGAAGATCATT…
VP1616	1	phospho-2-dehydro-3-deoxyheptonate aldolase	ATGCCTATAAAAACAGATGAATTGAGAACCCAACCTTTGGGTCCAATGCCTACCCCAGCGGAGCTAGGTAGTGTACATCCGATCACGGATGACGTTGCAGATCGCATCGCTCAATCTCGTCGTCAGATTGAAAACATTTTAACAGGTGAAGACGATCGCCTTCTTGCTATCGTTGGTCCATGTTCTGTTCACGATACTGAAGCCGCAATTGATTACGCGAAACGCTTGAGTGAAATCCAAGATAAGTACAAAGACGAGCTATTTATCGTTATGCGTACTTACTTTGAAAAGCCTCGTACAGTAGTTGGTTGGAAAGGTCTTATCACCGACCCTAACCTAGACGGTTCTTACGCGCTTGAAGCTGGCCTTCACAAAGCTCGTAAACTGCTACTGGATATC…
VP1617	1	nucleotide-binding protein	ATGCCATCGTTTGATATTGTTTCAGAAATCGATACCGTTGAACTACGTAACGCCGTTGATAACGCTAACCGTGAACTGTCTACTCGTTTCGATTTCCGCAACGTAAATGCGAGCTTTGAGCTAGTAGAAGAAAACGTAAAAGTGTCTGCGGAAGGTGACTTCCAGCTTAAGCAAATGCGCGACATCCTACGTGGTCACTTGGCAAAACGTAATGTTGATGCAAATGCAATGGACGCTCAAAACCCAGAAGTAACGGGTAAAAACTGGCATCAAAATATCCTGTTCCGCCAAGGTATCGATACACCGACAGCGAAAAAACTGGTTAAGCTAATCAAAGATGCGAAGCTAAAAGTACAAGCGTCTATCCAGGGCGACAAAGTACGTGTAACTGGTAAGAAA…
VP1620	1	amino acid ABC transporter substrate-binding protein	ATGGCAAACAAACTAACAATTCTTGCTTCCGTCGTAGCGGCTTCTACTGCCATGATGGCGACATCAGCACAAGCAGCAGACACGACTCTGGACAAAGTCACAAAACAAGGTTTCCTTACTTGTGGCGTAAGTACCGGTCTACCTGGTTTCTCAAACCCTAACTCAAAAGGTGAATGGGAAGGTATCGACGTAGAATATTGCCAAGCACTGGCTGCAGCCGTTCTTGGGGATAAAACGAAAGTTAAATATGTACCCCTAACCGCGAAAGAACGTTTCACTGCACTTCAATCGGGTGAAATCGATGTGCTTTCTCGTAACACTACCTGGACACTACACCGAGATACTGCGCTCGGCCTAAACTTTGTTGGCGTTAACTACTATGACGGTCAAGGTTTCATG…
VP1621	1	amino acid ABC transporter permease	ATGAAACCGACTAAAGATACATCGCCAAGTACGATGTCCAAACCGAGCGGAAGCAAGAGCTTGATTTATAATCCTGCCTTTCGTTCTGCTATTTTCCAGATCATTGCTATAGCTGCACTGGTATTTTTCTTTTATACCATCATCAACAATGCGTTAAATAACCTCGATGCTCGGGGCATCGCAACAGGCTTTGGTTTCCTGAACCAAGAAGCTGGTTTTGGTATCGGGTTAACTCTCATTGAGTATAACGAAACGTATTCTTACGGCAGAACGTTTATCGTGGGTCTTTTGAATACAGCATTAGTCTCTGTGCTGGGTATTATTCTCGCCACCGCGATTGGTTTTACGATGGGTGTAGCGCGTCTCTCAACAAACTGGTTAGTTAGCCGTTTAGCCGCG…
VP1622	1	amino acid ABC transporter permease	ATGAGTACACATCAATTTCAGCCCGATCTCCCGCCACCATCAAATACCGTTGGCGTGGTTGGGTGGTTACGCAAGAATTTGTTTAATGGCCCAGTCAACTCCATTGTCACGCTTATTCTTGCTTATATCGTTTTTAATGCGCTTTGGCACATTGTCGATTGGGCATTCATTAATGCTGACTGGATAGGCTCAACGCGTGATGACTGTAGCCGAGAAGGTGCATGCTGGGTGTTCATCAGTGTTCGCTGGGAGCAGTTCATGTACGGCTTCTACCCAGAAGCAGAACTTTGGCGCCCTCGCCTGTTTTACATCACGCTCGCGATTTTCACTGTGCTTCTTGCCTATGAAAAAACACCAAAACGTTTATGGATTTGGCTGTTCTTTGTCAACATCTATCCG…
VP1625	1	hypothetical protein	ATGTCGACACAACGTTACATTGAGATTAATGACAACGTAAAATCCACTTGGTCTATTGAGCGTATTTGGAAGCTTGCAGAATCCTTACCCGTAGAAGAAATTTCTATTGATGACATTAAAGGTCCGAATGAGGTGACCTGGTTTAGTGATGAAGGGCCGCAGCCAACCTGCCGTGAAATAGCGAAACATTGCCAACGCATCAACAATGCCGATGTATCGTATCCCGTGATCTTAACTAGTGACTACCGAGTCTTTGATGGTATGCACCGAATCGCCAAGCAAATCATGTTAGGAGAGGAAACGATCAAAGTGAGACGCTTTAGAGAAAATCCAGAAGCAGACGAAGTTATCGAGTTGTCTGTAGAGCAGGCGTAA
VP1626	1	sulfite reductase, gamma subunit-like protein	ATGTTCGTTTACAACGGCAAAGAAATTGAAACTGACGCTCAAGGCTACCTACTGGATCATACTCAGTGGGAAGAAGGCATGATTGAGCTTTTAGCAAAAGAAGAAGACATCGAACTTACTGATGCTCATTTAGAAGTTGTGCATTTTGTGCGCGACTTTTATGAAGAGTTTAATACCTCTCCAGCAGTGCGAATGCTTGTCAAAGCAATGGAAAAGGCGCACGGCCCAGAAAAAGGCAACAGCAAATATTTGTTCAAGCTGTTCAAAAAAGGTCCAGCAAAACAAGCAACAAAGCTAGCAGGTTTACCTAAACCAGCTAAGTGCCTGTAA
VP1627	1	acylphosphatase	ATGAACGTAAAGTGTGAGAGATTTATAGTTAAAGGTCACGTTCAAGGGGTTGGCTTTCGTTACCATACTTCGCACCAAGGTTTAAAGCTTGGTTTAACGGGCTACGCGAAGAACTTGAACAATGGCGATGTAGAAGTGATGGCTTGTGGGCCTAAAGAGAAAATTGACCAGTTTTGTGAATGGTTACAAGAAGGTCCGCGGACGGCGACAGTAGAAAGCGTTACGCGAGAGAGCGTATCGTACAAACCATTCCGCGGATTTAAAATTCTATAA
VP1629	1	SAM-dependent methyltransferase	TTGCTTTTGCCCTCAACATCCCGGACAATACGCCCCTTTCAAAATTCAACAAGAGCAAATGAAATGACAGCTGCTATCTATTTGGTTAAAGGTCGTGAGAAATCGGTTAAGCGCAAGCACCCTTGGATCTTCTCTCGAGGCATCGGTAAAGTTGAGGGCGAACCCGCTCTTGGCGAAACAGTTGATGTGTTCACTCACGACGGTAAATGGCTAGCAAAAGCGGCATATTCTCCAGAATCTCAAATCCGCGCTCGTATTTGGAGTTTTGAAAAAGAAGAAATCAACAAAGCGTTTTTCGTGAAGCGTTTTCAAAATGCTCAACTTCTTCGTGAAGACGTGATTGAACGTGATGGTTTAACAGGTTACCGACTCATCGCCGCTGAATCTGACGGCTTGCCG…
VP1656	1	translocator protein PopD	ATGTTGGATAAAATTGGTGGAACGGGTCGCGGTGAACTGTATGGTTTGGGCGACACTATCAAAACAACCAAAGCAGAAAAAACACCAGAGACCAAATTGGAAGCGGGTGCAGTAAAAAGCAACGGTGAGTCAAACGTTTCTGGTGCAGGTCGTTATCAATTAGATGGGCCGAAAGCTCCTGCGATCAGTAATCAAGCACAAGTGGTTGCGAACCTGATGGGTGAGCTTGCACCAACGATTGATCTACTGATGAGTACTACCGCGAAAGTGCTGAACGGTGAAGAAGTGATCAAATCACCTTCGGACGCGGTTTCTCAATCGCTGTCTTTGTTGACGCTGCTTTACCAAGTGTCGAAGCTAAGCCGTGAACAGCAAGTGCTTCAACGTGAAATTGCGGTT…
VP1658	1	low calcium response locus protein H	ATGACTAAAACAAACGCGACCGATCCATCTCAAATGCAAGCAGAAGAGCTGCTGTCTTTTCTGGAAGAGGGAGGCACGCTGAAAATGTTGCACGATGTATCGGCAGATACCATCGAACACATTTACGCGGTCGGCTACAACTTCTTCCAATCAGGAAAGATTGAACAAGCCGCCAAAGTTTTCCAACTGCTTAGCATGCTGGATCATTATCAGGCGCGATTTTTCATTGGCCTTGGTGCTGCTCGTCAGGAACTGGGTGAGTATCTGCAGGCGATTGATGCCTACAGCTACGCAGCGCTCGTGGACATTAACGATCCACGCCCACCTTTCCACTCTGCGGAATGTCACCTGAAATTGGAACAACTGACAGAAGCAGAGAGTGGGTTTTACAGCGCGAAG…
VP1662	1	low calcium response protein	GTGAATCTCATGAATAAGTTGATCGATATTCTAAACAAGGTAGGGCAACGCAAAGACATCATGCTCGCAGTGATGTTGCTGGCGATCGTCTTTATGATGATTTTGCCTTTGCCAACTGCACTAGTGGATGTGCTGATCGGCGCAAACATGAGTATTGCCGTCGTGTTGCTGATGTTGGCGATTTACATCACCACGCCACTGGAGTTTTCGGCGTTTCCGGCAGTATTGTTGATAACGACGCTATTTCGTTTGTCCCTGTCTATCACCACGACACGTTTGATCCTGCTTCAAGGCGATGCGGGTCAAATCGTTTACACCTTTGGTAACTTTGTTGTTGGCGGCAACCTTGTCGTTGGTATCGTGGTCTTCCTGATCATAACTATTGTACAGTTTATGGTG…
VP1665	1	type III secretion protein	ATGAGTTGGATTGATGCATCAGTCGATGAGTTTTGCCGAGGAATGGGTTTAGATGCGGTGGATTTTTCTGCCGCAGGACGTGTGCAGTTGAGCTTTGAGCAAAGCGGCACATTGCACATAGAAAAACATCATGATCGACTTTTCCTTATGTTGGCGCGTGCGTTGTCGTGGCATCAGTCGGGCGAGCGTATTCAGCATGCGCTGCGTTTGTGCAATGCCGAACAGGGTTGGCCATTTGAAATGAAAACCGGTTTGCTCGACGACGAAACCTTGGTGTTTTCCGCCAAAATTGAAGGCGATGAAGTGACGCTTCCGACACTCGAACAAGCGTTCGCGCTTTTAGTGCGTCTTCACGATGAAGTGGCAAGTTGA
VP1669	1	type III secretion protein YscO	ATGATCGAACGATTATTAGAAATTAAGAAAATTCGTGCAGACCGCGCCGATAAAGCCGTTCAACGCCAAGAATACCGAGTTGCCAACGTGGCGGCAGAGCTGCAAAAAGCAGAACGCTCGGTAGCGGACTATCACGTTTGGCGTCAGGAAGAAGAAGAACGCCGCTTCGCGAAAGCCAAACAGCAAACCGTGCTTCTTAAAGAGCTGGAAACGCTAAGACAAGAAATCGCCCTACTTAGAGAACGGGAAGCCGAGCTCAAGCAGCGCGTAGCAGAAGTAAAAGTGACGTTAGAACAAGAGCGCACTCTGCTAAAACAAAAACAACAAGAGGCCCTTCAAGCCCATAAAACCAAAGAAAAATTCGTTCAGTTGCAACAACAAGAAATCGCGGAACAATCG…
VP1672	1	type III secretion system protein	ATGATTCAGTTACCTGATGAGCTAAACCTCATTGTCAGCCTTGCGCTGCTGGCATTGATCCCGTTTATCGCCATGATGGCGACCTCATTTGTGAAACTCGCGGTCGTGTTTTCGCTGCTGCGAAATGCGCTTGGCGTACAACAGATTCCGCCGAATATGGCGCTTTATGGCTTGGCGATCATTTTGTCGATTTTCATCATGGCACCGGTTGGCTTTGAAACGTACGACTACGTAAAACAGCACGACATTTCTTTGGAAGACTCAGCCAGCGTTGAGGGCCTGATTGAAAGTGGTTTACAGCCGTATCGCGAGTTTTTGAAAAAGCACATTCGTGAAACCGAAGCGATATTTTTTACCGACGCAGCACGCACGCTGTGGCCACAAAAATACGTGGACCGT…
VP1673	1	translocation protein in type III secretion	ATGAATCCTGCAGAAATCATCCATTTCACAACGCAAGCACTCACTTTGGTTCTGTTCTTGTCGTTACCACCAATTTTGGTCGCAGCATTAGTCGGCACCTTAGTGTCGCTGATCCAAGCACTGACTCAGGTACAAGAGCAAACGTTAGGGTTTGTCGTGAAGCTCATTGCCGTGATCATCACCCTGTTCATCACAACGCAGTGGCTAGGTGCAGAGCTGCACGCTTTTGCCTCACTCGCTCTGGATAAAATTCCACAAATACGATGA
VP1674	1	translocation protein in type III secretion	ATGAGTTACGACGATTTACACCAAGCTTTGTTTCTTTATAGCTTAACGCTGCCAAGGCTCATGGCGTGCTTTATCTTTCTGCCTATTTTGAGCAAACAGATGCTTGGCGGCGCAATGATCCGTAACGGCGTACTTTGCTCACTTGCGTTGTTTATTTTTCCCGTCGTAAACGAGCAAGCATTGCCCGCCGAAACTGACGGCCTTTGGTTGATTGTGATTCTAGGTAAAGAAGTCTTGCTGGGTATGCTGATTGGCTTTGTCGCAGCCATTCCTTTTTGGGCGATTGAAGCCACTGGCTTTTTGGTGGATAACCAACGCGGCGCGGCGATGGCAAGCATGTTCAACCCAACGCTGGGTTCTCAATCCACCCCAACGGCGGTGTTACTCACCCAAACATTG…
VP1683	1	hypothetical protein	ATGGTTAATATCAATACGTCACACATGCAGTCGTTGAGCCAGCTGACGTCACATTTAGCGACACAGAATCAAGCGGACGATAAAGAGATTCGAGCACACAACGGCAAAGACATTTTCGTAAAAGAAGGGGCGCCAAAAAACAAAAGCGTGAGCGCTCGTATTAGCCATCAGAACAAAGCGAAAGACATCGTGGTGAATCTGCTCACCAAGCAGGGCATTCCAAAAGATGTGGCGAAGCAAATGCTACAAAACGTGCTCAATGGCGAAAATAAACTGACGCTCGGCAATTTGAAAAATCTTGAAAGATTGTCGTCTGGCCCAAGTTCGCATTGGCCTGCCGCACAAACCGACACCTCGTCTTCCAAAACCAGCAAAGCCTCATCCAGCGTGGCGCTGATC…
VP1684	1	hypothetical protein	TTGTTATGCGCTTACTTCAATAAGCCGTCATCAAATTTAACAGGACACAACATGGATACCGGAAAGATCAATATTCTTCTCGCAGAGCTAGGGGATTCACTCAACCTTGAGCGTGTTACAGAGTTTGAGCATCAAATGTGGTCGCTCTGTTTCAGCGAAGATAACGCTATCGATGTGCAATTTGTGCAAGAGAAGAACGAGGTGCTTGTTTCAAAAAGCCTAGTGGTAGAGAAAGATATTCTCACTGCCGACAAGCTCCAAGTGCTGCTGGAATACAACTTTTTGTATCGCGAAACGGGCGGAGTGCAGTTTTGCATCAACCCAACCACCAAAGACATTTTGCTTCAAATCGCCATCACGGCAGACACCGAGATCAGCCAATTAGCCAACGTGATCAGT…
VP1687	1	type III chaperone	ATGGCTAATGGATTTATTACCGCTTTGATGACGGATTTTGCTCACCGTTGCCAAATAGAACAACTGTTTTTTGATGGCGACGATTGCTGTCATCTTTTGATTGACCAAGACACGGCAATCACTGTGCGTGCTGAGGATGATCGCCTGACGCTCATTGGCTTGATTTCTGGCGACAAACCAGAACATGACGTGATGCTGCAATACATGAAAGCGTCGCTCACTCAAGGCTCACCAGCCGTTTACTGGGACGAGGAAGTCGGTTTTGTTGGCTTTGTTCATCTAAGTCAGCAATGGCTGGATGCAGCGATTTTGGATGAATCTCTCGGCAATTTCATTGAATGGTTAAAAAGCACGACCAACTCAACAATCAGTGACGAGACAAGCGCGCCAGTGATGGAT…
VP1690	1	type III secretion lipoprotein	ATGATGAAGAATAAAATGCGCACGCTTTGCCTTGTATTGGCGCTGTTTTTGGTGGGTTGCCAAACCGAGCTTTACACCAATGTGAGCCAAAAAGAAGGCAACGAAATGCTGTCGATCTTGTTATCGGAAGGCGTGGTGGCGACCAAAGAACCGGACAAAGACAACAAAGTAAAATTGATGGTCGATAGCTCGCAAATCGCGTTCGCTGTTGATGCATTAAAACGCAAAGGCTACCCACGAGAGCAATTCTCGACGTTAAAAGAAGTGTTTCCAAAAGACGATTTAATCTCCTCGCCATTGGCGGAAAGAGCGCGTTTGGTTTACGCAAAATCGCAAGAATTGTCATCAACGCTGTCGCAAATTGATGGTGTGCTGGTGGCGCGAGTCCACGTGGTACTA…
VP1691	1	type III export protein	ATGATCAATACACAGTACACCGAGGTGATGCAAACCAACCTTGAGAAGTTGCAAGATGCTCAAGTCGAAGACGGGCTGAGTGAGCGTTTTGAACAAGCCATGTCTATTCCGGAGGGGAACAACGGTTTAGAAGGCGGTTTGCTAGAAAACATCAGCGAACTAAAAAACACCATCGACAACGCGAAAAGCAGTCTGCAAGACAGCATGAAAATGGTCGGTGACGATCCTGCGCAACTGTTGCAAATGCAGTGGGCGTTAACGCGAATCACGTTTCAAGAAGAGTTGATCGCGAAAACCGTGGGTAAAACCACACAGAATGTCGAAACGCTTTTGAAGGCGCAGTAA
VP1693	1	type III secretion protein	ATGGAACGAGAATTACGCCAGCTGTTGGCTGAAATTGCTTTGATGGCGACGGGGATGCATCGTCATCAAGAGGCCAATACGATTGCTGATTGCCTTGAGGAGACTTCGAACTCTGAAGAAGTTGTAGTAATGATTCGTGCGATGAGCCTGATGAACAAAGGCGCGTACGAAGAGGCACATCGATTACTTGAGCCACTTTGCACCGCGTATCCTGACCTAATCAGCTTGGCGGCACTAGCGGCTGCAAAAGCAGGGTTACTAAGCCAAGCTGAACGTTGGATGGAACTGGCAGCTCAAGGTAGCGAAGAAAGCCAAGCTTTTGCGGCGAGCTTCACCCAAGACATTAGGAATCTTGGATGA
VP1694	1	type III export protein YscF	ATGTCATTTTACGATGCGACCAACAGTGTAAACCTCGATGACGTTAAAACGAAACTTGAGCAACAAGCGAAAGACGCGAACAAATCCGTCACCGATGCAATTAAAAATCTAGAAACCAACGCGGACGACCCATCTAAGCTGGCTGAACTTCAGCACGCTATCAACAAATGGTCGGTGGTATACAACATCAACGCAACCACCACTCGTGCGATCAAAGATGTGATGCAGTCGATCCTGCAGAAGGTGTAA
VP1695	1	type III export protein PscD	ATGCAGCAATGGAAAATTCGTATTTTATCCGGCGTGCATTCCGGGGTTGAAGTCACACTGCCAGAAGGCGCATTGGTTTTAGGTAGCGACGACTTTATCGCAGACCTTGTGTTATCGGATGCTGGCGTAGAAGCCAATCACTTCACTTTAGTGTGTGACAGTGAATCGGTGATGTTGCGTGGATGTCAGGACGTAACCATCAACGGTGAAAACCGAGCGGTTGGTGAATCGGGCATCGAGCTAGAGCGCCACGCGGTGATCTCTGTTGGCGTGGTGAAATTTGCACTGGGTTACGTTGAAGACGAGCTGATCGTCACCAACGTTACGGATGCTCAAACCAAACAAGATGCACCAGTCGTTACTGCGCAAAGCACAAGCTGGAAAAGAACCGCACTGATA…
VP1696	1	type III secretion protein YscC	GTGGTTACCGTAATGCGAACTCTCATGCCAAAAATAGGGCGCATTGCCGCCAAAATGACATTGTGCGCACTGTGTGTCGCTCCGATGTTTTCTGTACAAGCGACAGAGCTCAATTGGCCAGAACAACCGTTTCGTTACTATGCCGATAACGATTCGCTGAAAGATCTGCTTAACAACTTTGGTGCCAACTATCGAGTATCCGTGTCTGTGAGCGACAAAGTGAATGACCGAGTGAGTGGTCGATTCACGCCAGAAGATCCAGCGGAATTTCTCGACTACCTAGCGCAAGTTTACAACTTGATGTGGTACTTCGATGGCGCAGTACTGCACGTTTACAAAGCGACAGAAACGCGCTCCCGATTGCTGCAATTGGAACTGCTTACCGCGCGCGAGCTTCGC…
VP1698	1	hypothetical protein	ATGCGGAGAAGAACACAAATGAAAAAGCAGCATTGGCGACGCCGTTCGCTTTTTCCTGACAGCATTGTGACGCAAAGGAAAGTCACTGTTTTGCAAAGAGGAGCACGATATGAGAGTGCGTCTCAGCCATTACAGGATCTCAATGTTGTCCACGTGAATCACCGACAGCTGTTGAGTGAAGGTGTGCTGAATGACGACCAGTTATCGTTGTTGCAACGCTTGTTGGACAGAAGTGTGGTGGACAGTTTGTGCGCCAGCCAATTGGTGAAAACGTATTTGAGATTGGGTACATCGATTGACCGTTTTGCCATGCGTCTGTTTTTAGAAATTGGCGCTCAGTTAAGTGACAGTCAACGAGTGGCGACCTTTGAGCAGAGGCTCGAATACATCAACTCTCGA…
VP1699	1	transcriptional regulator ExsA	ATGGATGTGTCAGGCCAACTAAACACAGAAACGGTCGGCTCTAGCTTGCGAAAAATTCGCAGTTTTTCTCACTACGAAAAACATGACGAAGTATTTCACTCAGACCAATCTCATATTGTTGTCGTTCACAATGGTCAATTACGAGTTCAAACTGGCGATTGCACCATAGATGTCGTTGCCGGGAGTGGGGTATTTCTCTCTCAAGGTGACTACTTGTTAGAGTACTCACCACAGGGTGGGAATTATCACTCATCTATCATTGAATTCGACAATGAGCTAGTAAGCCAATTACTGCAAAAACACAGCGATCTTCTCATGACGTTGCCAAAAGTGGACAAACTCAACTCGGGCTTGTTTTCTTTTGGTTTGAACATTCTCATTGAGCAAGTGCTTTCCGGC…
VP1702	1	hypothetical protein	ATGTCTAATGACATCCAATCTGCACGCAACAGCCAACCCATTCACGGATTGGAGCAAGTAGAACAACGTGAACTTGCGCCACAAGGAACGTTTCAAGGTCGCAAAGTGACCTTACTCTCTTCATCAGAAAACAAACAGGCACGCATGAGCTCAAAGCGAGAACTAAGCGAATGTTTAAACCAGTTCGCGAGCCTTGAATCTTGCAATCAAGTCTTGGATTTTGAAAAGCCAACTGGATTTGAGAAGCAAAGCGCTGCTATCGAAAAGCTTTTTGAGCGAAAGATAGATGTGATTGCTCGAAGCGAAAGGTAA
VP1705	1	hypothetical protein	TTGAGTTTCCTTCTCAGAGATCACTTGGTTGTCCTTGTGTATTTCCTGATCCAATTCTGCCGGAATGAAAACAAAGTACTTGTTAAGAGTCATCTTAGAACCTCAATTTGTTGTGTTAATCACCTTCTTGGTCAACATAAACAACACCAGAAAAACACGTTTTACTGGATCCTTGTTGCTGGTTTCAAAAAATAA
VP1706	1	hypothetical protein	ATGAAAAGTAACAAACTTGGCCATGTGATGTCTTTCAGCAGAATGTTTTCCTTCATTGCGTTTTTGACGGCCACATTCGCATGGATTCTCAGCATGTATGCCCTATTCACTGTTTCTGTAGTGGCTCTTGTGGTCAGCGCAATTCTCTACCTCAAAGACAGGTTCTATCAAAACAAGAAAACGACCACAGAAAAGAGCGCCTAG
VP1708	1	6-phosphogluconate dehydrogenase	ATGAAAGGTGATATCGGTGTAATTGGCCTAGCAGTAATGGGTCAAAACCTTATCCTAAACATGAACGACCACGGTTTTAAAGTGGTAGCTCACAACCGTACTGCTGCCAAAGTAGACGAGTTTCTGGAAGGACCAGCGAAAGGCACGAACATCATCGGTGCATACTCTCTAGAAGAACTAGTAGAGAAGCTAGAAACGCCACGTAAAGTGATGCTAATGGTTCGCGCAGGTGACGTTGTCGATAAATTCATCGACGCTCTAGTCCCTCTACTAGACAAAGGCGACATCATCATCGACGGTGGTAACACGAACTACCCAGATACAAACCGTCGCGTTGCAGCACTACGTGAAAAAGGCATCCACTTCATCGGTACTGGCGTATCTGGTGGCGAAGAAGGT…
VP1709	1	6-phosphogluconolactonase	ATGATCAACCATAAGATCTATCAAACTGCGGAGCAGGTAGTAGAAAGCCTAGCTAACGACATGAAAGCGTTCAGCGAAATGGGCCGACCTGTTCACATCTCTCTTTCTGGCGGCAGCACTCCTAAAATGCTGTTTAAGCTATTGGCTTCTGAGGCTTACGCAACTTCGATTCAGTGGCAAAACCTTCACTTCTGGTGGGGTGATGAACGCTGCGTGGCACCTGATGATGCAGAAAGCAACTACGGTGAAGCAAACACATTACTGTTTAGCCAAGTAAATATTCCTGCGGAAAACATTCACCGTATCCGCGGCGAAGATGAGCCTAAAGCAGAAGCAGAGCGCTTTGCAAAAGAGATGGCAGAGGTGATCCCGACTGAAAACGGTACACCTGTGTTTGAC…
VP1710	1	glucose-6-phosphate 1-dehydrogenase	ATGATGGTAATACCAGAAAACAGCAGCATCGTTATTTTTGGTGCTTCAGGTGACCTTACATATCGTAAGCTCATTCCTGCTTTATACCACCTTTATGCGAACAAGCAGCTTCCAGAGAGTTTTGCCATTCTTGGCGTAAGTCGTACTGAATACAGTGACGAGTCCTACCGCGAGAAGCTGAAAAAATCGCTTCAAGAAATGGAAAAAACCGAGCCAGAAACGCTTGATGCATTTATCAACCATCTGCATTACCAAGCAATTAACACTTCTGACACGCAAGATTACAGCAAGCTGGCAACACGTTTAGACCAACTTGCCGACGAATATCAATTCGAACAACGTAATACGCTTTTCTACCTAGCTACACCTCCAAGCCTATACAGTGTGATCCCTGCAAGC…
VP1711	1	response regulator	ATGAACATGGCAACGCGAGTGATGATCATTGAAGATGACATTGCCATTGCTGAATTACACCACAAATACCTGAGCCAATTGGCAGGGTTGGATGTGGTTGGCATTGCAACGACGCGATTAGAAGCGGAAATGCAGCTCGAAGTGCTCAAGCCAGATCTGCTTTTGATGGATGTTTATCTGCCGGATGGTACAGGGTTGGAGATACTAAATACGCTGCGCTCAAACAATCAAACTTGTGACGTGATTTTGATTACCGCGGCTCGGGATGTCGACACACTACAGCAAGCGATGCGCGGAGGTGTAGTGGATTATCTGTTGAAACCCGTCATGTTCCCACGCTTGGAAACGGCACTTAAAAAATACATCACTCAGCGCCAACAGCTGGATGTCGCGAAAAGC…
VP1712	1	sensor kinase CitA	ATGAGTTGGAGAACCATCAGCTTTAGAAAGCGCATGCTGGTCATTATGACGCTCTCGGGCTTGATCGAGTTACTTCTGCTCGTCGCCGCAGGTTTTACCTACCTCAAAGTCAATCAAGAACACGAAATGGGTGAAAAGGCACTCGGTGTTGCCCGTTTCCTTGCAGAGTCTGAAATCGTCATTGAGATGGTGGAAGCTCAGCAGCCAGAACCTTATCAAGAGTCCTTTCGTGCGCTCACCAAAGCGATTGGTGCAGCCTTTATTGTGATTGGGGATAACCAAGGCGTGCGCTTAATTCATCCGGTAGATGAGCGAATTGGTAAGCCAATGAAAGGGGGCGACAACCAACGAGCTCTGGTCGAAGGTCAATCCTATGTGTCTACAGCGCGTGGTTCTTTG…
VP1713	1	hypothetical protein	ATGAAACAAACTGGAAAGTTTTGGGTATTGGGCCTTATTAGTAGCTCCATTTCTCTTGCCTGCCATTCAGCACCGATCTCGTTTGACACTGCGTGGCAGTTGTTACTAGAAAACAACTATTCTCTTAAAGCTCAACGTGCAAATGTTGAGAACTATCAATATCAAGAAAGCGCAACCAGCAACCTTAATCTGCCTCAAGTAAGCATTGGTGCTAACTACACACGCTTGGACACCGACGTTACTATTTCAGGAAAGCAGATCCTAGATAGCACTGGAACACACATTAATGTGCCACCTGCTTTTCAACCCATTTTTGGTGCCTTAGCGAACACCACCTCAACCATTACTGAGCGCGATATTTTCTCTTCTTCTATCCGTGCGATTTGGCCTATCTTTACT…
VP1717	1	hypothetical protein	ATGACACTCTGGCAACTGATTAAAGCAGAGATTCGCTCTGTGCTGACCAACCCCGTCGTCACATTAACTGTTTTTGGTGGCGTGGTTTTTTATTCGTTTTTGTATCCGCTGCCATACGCACAACAAACCCCTAGAGAGCAGCCAATTGCGGTCGTAAACCTAGACGGAAGCCAAACCAGCTTAAAGCTAGAGCGTATGGTCGATGCGACACCTCAAGTCAAAATCGTCTCGCGTTTACATACAGTTGAGGATGCAAAACAAGCGTTTTTGAATCGCGAAATTACGGGTTTCTTAGTGATCCCTGAGCACTTCTACAAAGACGTAATGTTAGGTAAAAGCCCGACTCTTGCATACGCCGCAGACGCCTCTTACTTCTTGGTTTACGGCACGGTCGTTGAA…
VP1719	1	aspartate kinase	ATGACTTTTACCGTAGAAAAAATCGGCGGTACTTCAATGACAGCATTTGATGCTGTTCTCGACAATATTATTCTTCGTCCTAAAACGCCATACAACCGCATTTTTGTTGTGTCGGCTTACAGTGGCATGACCGACGCGCTGTTAGAATGTAAAAAAACCAGCAAAGCAGGCGTCTATCAGTTAATTGCGAAACGTGACGATCAATGGCAAGACGCCCTAGCGTATGTGGAAAGCCGCATGTTGCTTACTAACGAAAACATCTTTGCGGATCCAATGAATCGCATTCGAGCGGATAAGTTCATTCGTTCACGAATTGCAGAGGCGAAAAATTGTATCGCTAATATTCTAGAAACCTGCCAATACGGACAGTTTTCTCTGCGTCACTATCTGCCACAAATT…
VP1720	1	L-ectoine synthase	ATGATCGTAAGAACACTTGACGAGTGTCGAAATAGTGAGCGTCGCGTAGTCGCGGATAACTGGGAAAGCGTACGTATGTTGTTGAAAGATGACAACATGGGATTTTCTTTCCACATCACCACGATTTATGAAGGAACGGAAACGCACATCCATTACCAAAATCACCTAGAGTCCGTTTTCTGCATGAGCGGCGAAGGTGAAATCGAAGTGGTGGGAGGCGAAACTTACCCAATCAAACCGGGCACATTGTATATTCTGGACAAGCACGACGAGCATTACCTAAGAGCATACAAAAACAAAGAAATGGTCATGGCGTGCGTTTTCAATCCCCCAATCACAGGTGCCGAAGTGCACGATGAAAACGGCGTTTACCCGCTCGTTGACTAA
VP1724	1	DNA polymerase III subunit epsilon	ATGATGTGGTTGGAAAAAAGTAAGGCGAGTACACCGCTGCTCGATACTTCGCAAACGCCGGAGTGGTCAGTATTGTTTGAGCAGTTGGCAGAGCAAGCGCAAGATCAACGGTTGAAGCGATACTATTCGACTCCTATGGTGAATGGGGATACGCCATTAAAAGAGGTGCCGTTTGTCTCGGTAGATTTTGAAACGACGGGCTTAAATGCAGAAGACGATGCCATTCTTACCATTGGTCTTGTGCCGTTTACGATTGACCGAGTGCAGTGCAGTGGTTCAGCGCATTGGATTGTAAATCCGAACCGAGAGCTTAATGAGGAGTCTGTTGTTATTCATGGCATTACGGATTCTGAAGTGAAAAACGCACCCCAGTTAACACAAATACTAGGTGAGATTTTG…
VP1725	1	hypothetical protein	ATGGAAGCCGAGCAGTTAGAAGTACTCAATTTCATTAGCCAACATCCTCCTTTCGATGAACTGCCAGAAGAGCAGTTAAAAAAAATCGCCATTCATGCAGAAGTGGCGTATTTCCGTCAAGGTACCGACATCCTCAAATTTGGCGATACGATTCGCGATTTGTATATGGTGCGCAGTGGTGCAGTAGAGATTTACCGACGCAAAGGTGAACTTTATAACCGTATTGATGCTGGTGGCCTGTTCGGGCAAATGGGGTTGCTCATGAACAACCGCGTTCGTATGCCAGCAAAAGCGATTGAAGACACCTTGGTGTATTGCATTCCTGAGAACATCTTCAACGAGCTTTGCGACGAGTTTGAAAACTTCGCGGATTTTATGGAGCTTGAAGATAGCGCTCGG…
VP1729	1	thermostable hemolysin delta-VPH	ATGAAACACCATGCACAAACTTCTGCAGATGGCTTTACTTTAGACATCGTTTATCCAATGCATCCGCTTTGGAGCCAAGTTATCGAGCATGTTTCTCAGCGTTATCAAGAAGCATTCTTTGCCGAGCTAAAACAATTTATGCCGGCGTATTTAACCCTCATTGAAGGCGGCCAAATTGTTTCCGTATGCGGCTTTCGCATCGCCGAAGATGAGCCCTTGTTCCTTGAACAGTATTTAGAAGACGACGCCCAAAAGCTGGTTTCTAACGTATTTAACTGCGACGTAAAACGTTCTAACTTAGTGGAATTCGGTCACTTGGCATCTTTCGCTAAGGGCATGTCGTCTCTGCACTTCTACCTCATCGCAGAAATGCTGGTCAACCTCGGTTTTGAATGGTGC…
VP1730	1	long-chain-fatty-acid-CoA ligase	ATGAATATTCTCCTCGATGCCATTACAAAATGGGCAAAAACGACACCAGATCGAGTAGCACTTGTCGGCTACGAAGCGAATCAAACGGTTGAACTGACTTACTCTGAATTGTTAAACAAGATCGAACTCGTTGCCGCCGAGCTTATTGCACAGAACATCAAAGCACTCGCGCTACGCGCAGAAAACAGCATCGATTGGGCCATTGTTGATTTGGCGGCGATGGCGGCAGACATAGTCGTCGTACCTATTCCGACTTTTTTCTCTGATGCACAAGTTGAACACACATTAGAGCAATCAGGCGTCGATGCTTTAGTCGGCGATTGGCAAGCATGGTTTGCTTCTCATTCTAAGCAAAGCTTTAACCAGCAAGACCATTCGTTTTCCATTGCAAATTTGCCT…
VP1731	1	hypothetical protein	ATGACTTTATTTTTCGAACAACTCAAAAAAAGCACTGCCGCTGCTCAACAAGCAATGTTAACTGCGCCAGTCATCGCAGACGTTCAACAAGGCAACATTTCCAAAGATATGTATATCGCCTTTCTAACCCAAGCTTACCATCACGTTAAGCACACCGTTCCCTTGCTGATGGCGTGTGGAGGCCGACTATCTGGCGAATACGAATGGGTACGAGACGCCATTGCCGAATACATCGAGGAAGAGAAAGGCCATCAAGAATGGATTTTAAATGACATTAAAGCATGTGGCGGTGATGCCGAAGCAGTGCGCAACAACAAAGATGTAGGTCAAGTCGGTGCGCCGATTGAATTGATGGTTTCCTACCTTTACCACAACATTGACCGCCACAACCCACTCGCG…
VP1732	1	short chain dehydrogenase	ATGAACATTAACAACAGCACCATTCTCCTGACAGGCGCAACGGGCGGAATTGGGCGAGCCATCGCGCAAGAGTTAGCAAAACGCGGTGCTAGCCTCATTCTTGTTGGGCGAAACGAAGAGAGCTTGCAAACACTACAGCGTGAACTGTCAAATCCAGAACATCATGATGTAGTCGTTGCAGACATCACCTCATCAGAAGGATTAACAGCGATTAAAGATCGAGCGCGTCAACATCAAAAAGTGGACGCACTGATTAACAATGCGGGCAGCAACGATTTCTCGTTGTTAAGCCACAAACGACCAACGCAGATTGCAGACGAAATCCAACTCAATCTCGTTGCGCCGATGCTGCTGTGCCAATCGGCGTTAACGTGGCTAAAGCAACCTGGGGTCATTCTC…
VP1733	1	hypothetical protein	TTGGCAGGTAATGCTCCACTGCAACAGGTTCAAAAGAAATGGGCGGAATGTCAGTACAGCACGCCCGATGGTGACGAAAAGGAACAATGCTTCCATCGTGCGATTGCCAAAACCAGTATTTATCTCGACAGAGAACCCGGCAATCCCGAACTCACTGTTTGGCTGGCAATCAATAAAGCATCGCTGGCTGGTGCTCAAGGTGGCTTCGGTGCACTATCACTCGCCAAAGAAGCCAAATCTTTACTCGAAGGGGTAATTGCAACGTCTCCGCAAACGCTTGATGGCTCTGCATACACCAGTTTAGGTTCTTTGTATTACAAAGTTCCGGGGTGGCCAATTGGCTTTGGTGATGACGATAAAGCCGAAGAAATGTTGAAAAAAGCGTTAGAGATCAATCCA…
VP1736	1	hypothetical protein	ATGAAAAGTTCGTCTAAGAGACCCATGTTTGGGCCATTGCAGCCTCTCGCTGTTTTTTCTTTGTTTTCACTTGCATTTTTGTCCATATCACGCATTTTACTCGCCTTTTGGCAGTTTGATCGTATTGAATCCTTCAACGACTTCCTTTACATCCTAGGCCAAGGCGTGCGTGTTGATATCGCAACGTTATGCTGGTTGTTCATCCTCCCTGCTCTGCTTTCTTCTTTCATGCCACTAAAAGGCAAGGTCGGAGAATGCTGGAAATGGGTATTGCGCTTGTGGATGGTCGCTGGGCTATGGATTCTTGTGTACATGGAGCTGGCAACGGCGCCATTCATTCAAGAATATGACCTGCGTCCGAACCGCCTGTTTGTTGAATACCTCATCTACCCGAAAGAA…
VP1737	1	hypothetical protein	ATGCTGACTATCAATTCATTCGTTCTCTATGTAGAAAACATTCACGTGAGCCAAACATTTTACTCGAGACTGTTTGATTGCGAGGTCACGCTTTTATCTCCTACATTTGCTTCTATGCCACTTTCCCATAGCGTCAAACTTACGCTCAAACAAAGTGACGCGCTCACTCCAATCAGCATGGTGAAAGGTGGAGGAGCCGAGTTATCGTTGTCTGTAGCAGACGGACATCAACTGGAGCTGGTTTACAACAAGTGGAAAGAGATGGGCGTAGACTTTATTCAGCCACCAATGACCTCGGTGTATGGGTTAAATTTTGTAGCGACCGATCCTGATAAGCATCGCATTCGCGTGTTCATTAGTGAATAA
VP1738	1	hypothetical protein	TTGTATATAACTAAAGGAATGCCCATGAGCTCAAGTATGATCCTTAGCGAATCCCTAATTGAAAGTGGACGTGATATCCCACTAAAAGAACTGCTTTATGCAAAGCGCGTGTTAGACAACTACATGGCGGTAGCAAAAGACACGAGCCCGCTTGAGCTATTAACAGAAATGAAAGCTGCAGCTAAACAAGTAGAATACTTCACTACAGATAACAATCCGTGTGAAGCGCGCAATGTCATTAGCAGTATGATTGATGAGATCGACAGTGCAGAAACGTTTGCTGCTTTCAAAACTCTCGCAGGAAAGCCATCTCAAGCTTTGAACGAATTAATTGAAGATCGTGCTCAACTCATTAGGTATGAACGAGAACTTTTGCTTGCATCAGGTTATGATGCCTCT…
VP1740	1	hypothetical protein	ATGACCAGATTGTTAGCCATTGCGGTATTGATAGTTGTAGCGTTTGTGCTATTCCGTTATCGAACCAATGAAAAAGTCCAAAAAGCGACCGTCATAACATTGATTGGCGCATTCCTGATTTATACCGCATCCATTGTGATTGCGGAACTGATTCGCTAG
VP1741	1	sodium/alanine symporter	ATGAACGACCTACAATCTTTACTACAAACCATTGATAACTTTGTCTGGGGTCCACCACTGCTTATTTTGCTTGTGGGAACCGGTGTTTACTTCACTTTTAGCCTAGGCTTGATCCAGTTTAAACACCTACCAACCGCGTTAGCGATGGTATTCAGTAAAGATAAGTCATCTGATAAACAGGGTGACGTTTCTAGCTTCGCAGCACTTTGTACTGCACTTTCTGCAACTATCGGTACTGGTAACATTGTCGGCGTTGCAACCGCAATCAAACTTGGTGGCCCTGGCGCCCTATTCTGGATGTGGCTTGTAGCCCTATTCGGAATGGCGACGAAATACGCTGAGTGTCTGCTTGCTGTTAAATACCGACGCGTTGACGACAATGGCCAAATGATTGGTGGC…
VP1743	1	hypothetical protein	ATGGACATACTAAATTTTGAAGCGTTTCTTATCGCTATCACGATTTTAACGCTGACGCCGGGGCTGGATACCGCATTAGTTCTTCGTAATACAAGTCGTTCGGGCTTAAAAGATGGGTGTACAACAAGTTTAGGCATTTGTTTTGGCTTGTTTGTACATGCGTTTTTCTCTGCCGTGGGCATTTCTGCCATCCTTGCACAATCCGCAGAGCTATTCCAAATCGTTAAAATGATTGGTGCCGCGTACCTCATTTGGCTTGGTATCAGCAGTTTGAAAGCGCTAATGGCATCGGGCGGAGGCATTACTGTCGCTGAACAAATTCAGCAGGTATACAGTGGAAAACGTTCGTTTAGAGAGGGCTTTCTCTCAAATGTACTAAACCCAAAAACGGCAGTGTTT…
VP1745	1	lipid A biosynthesis lauroyl acyltransferase	ATGAATAAATACAAAAAGCCTGAATTTAAGGCTAAATTTCTTTTACCTCGTTATTGGGGTACGTTAATTCTCATCGGCGTGATGTACTCATTGAGCCTTCTTCCTTTTAATATTCAATTAGCGCTAGGACGCGGTATTGGCCGTTTAGCCATGCGAATAATGAAAAAGCGTCAAGTGACGATACGGCGCAATCTTGAGCTTTGTTTTCCTCACATGGGCGAATCTCAACGCGAGGCAATTTTAAAAGATAATATCGACAACTCCGGTATTGCACTCTTCGAAACAGCGATGGCATGGTTGTGGTCAGATAAAAGAGTCAGTAAGCACGTTACGATTAAAGGAATGGAGCATTTAGAAGCGTTAGAAAAGTCCGGTAAAGGTGCCTTAATGTTGGCCGTC…
VP1751	1	homoserine O-succinyltransferase	GTGCCAATTAGAATTCCAGATCAACTACCTGCTTCAGATGTACTAAGGACAGAGAACATCTTTGTAATGAGCGAAACTCGTGCCGCGAGTCAAGAAATACGTCCTTTGCGAGTACTGATTCTGAATTTGATGCCCAAGAAAATCGAAACAGAAACGCAGTTTCTTCGCCTCCTTTCAAACAGTCCATTGCAAGTAAACGTCGAGCTACTGCGCATAGATAATCGACCAAGCAAAAACACACCAACCGAGCATTTAGATACGTTTTACCGTCAGTTTGAGATGGTAAAAGGGAAAAATTTCGACGGTCTTATCATCACTGGTGCGCCACTTGGTCTGGTGCAATTTGAAGATGTGATCTATTGGGATCATTTAAAAACCATCATGGAATGGGCAAAAGAC…
VP1752	1	fimbrial biogenesis and twitching motility protein	ATGAAAACCGTAACGCTCAGTGCACTAATGTTGATGACTCAGTTTGCACTCGTAGGCTGTGTTACCGTAAAAGAAAACGGAGCTCCTATCGTGAAAGCCGATCCTGTTGCTATGGCAGAATCTCGCATCGCTCTTGGGCTTGGTTATCTCGAAGGTGGCAATATGATCCGAGCGCACGACAACTTGCAACAAGCCTTGAGCCACGCCCCACAATACTACCGCGCACAGCTTTCTATGGCACACTACTACGAAACTGTTGGTGAAGATGCGAAAGCAGAAGACATGTACAAACGCTCTTTACGCCAACACACCAAAAACGGCAACGTGCTCAATAACTACGGAACATTTCTATGTAAACGAGGTGATTTCCAACAAGCCGACCAAATGTTTAACCGCGCA…
VP1753	1	alkylphosphonate ABC transporter	ATGAAACCTGCCTGCACACTCTTACTGCTTGCTTCTTTAAGCTCCCCCTTTCTTGCTAGTGCTCAACCCGTCAATGACCTCGTATTTACCGTAGGTATCGTTTCCGACAAAGCAAAAAGTAAAATCAAAAAGGCGACACCCTTTGCTCAATATGTGTCCGGAAGGCTGAATCACCTCGGTTATACCTCTGGGTCGGTACAAGTCTTCAACAACTATGGACAACTTGCAGTTGCTCTCAAAAATGGCAGCGTTCAAATTGCAACAGCTACACCGTTTAACGCCGTAACCCTAGAACGAGAATCTAACAGCCAAGTGCTCGCCGTAAGGTGGAAAAAGGGACTCGAAAAATACCACTCTGTATTTTTCACCCATCAAGACAGTGCCATTCATTCCTTGGCC…
VP1757	1	hypothetical protein	ATGCTCATGTTCTTTATGTCGTCAGTTCGGAGAAATGAAATGAAGAGATCGCTCCTCGCAGTACTTATTAGCAGTGTCGCTTTTCCGAGCTTAGCAACAGTAGAACTGACCGATAACTTATCGCTTAGCGGGTTTGGCTCCATTGCTTGGGCTCAGTCCGACAACGAAACTTCATTGCTCGTGAATCGATTTATTGATGATGACAGCTGTTTCGATTGCGACACTACGTTCGGTCTCCAACTTGATTACTTCTATCAAGCTTTTCGTGCTTCTGTTCAAGTCGTCAAGCGACCGCAAGATCATTGGAGTGAACCCAAAGTAGAATGGGCTTACCTCGCTTACACCTATAACAACGTCGAAATTCGTGGTGGTCGATTGCGTTTGCCTGTATTCCTTATT…
VP1758	1	galactoside O-acetyltransferase	GTGTACGCCAACTTCAATCTTACACTTGTCGATGACACCTATATTTATATCGGCAATTCCGTGATGATTGGCCCGAATGTGACGATTGCGACAGCAGGACATCCTATAGAGCCAGGTTTACGTCGGGAAGTTGCTCAGTTCAATATTCCGGTTCACATCGAAGACAATGTTTGGATTGGCGCAAATTCAGTGGTGTTACCGGGTGTGACGATTGGTGAAAACTCGGTTATTGGTGCAGGGAGCGTTGTGACTAAAGATATTCCAAGTAATGTCGTTGCGGTGGGGAACCCTTGTCGTGTGCTACGTGAAATCGGCGAGCATGACCGAGAGTTTTACTTCAAGGATCGTAAAGTCGAGGGCAATGTCTATAGCGACCAAGAAGAGGCTTAA
VP1760	1	adenylate cyclase	GTGGTGAGTGACGCGCATTTCCAAGGGCAGTTTGAAGTCGAGTTAAAGTATCGAGTAAAAAATCATGATGCATTTTTAAACATGGTCAAACAGATTGAGCATGAAGTCATGTTCGAAAACAACCAAGAGTCAGATTGGTTTTACGATACCCCACAACGCACGCTTACTCAGCAGGGCAAGAGTTTAGTGCTCAGAGAAATTCAGCCTGCCGGCATCAAACTGTGGATTGTAAAAGGGCCAGAAGCTGACCGTTGTGAAGCAACAAATATCACTAAGTTAGATTCTGCTCAAAGTATGCTCGAAAACATGGGCTACGAAGTGATTCAATGCAGCAAGAAAATCAGAAGTATCTTCTTTGTCGGCGAGTTCCATATCACCTTAGATTTTCTCGATGGTTTT…
VP1763	1	MarR family transcriptional regulator	GTGGACGCAATTGATAGAGTAGTAACGCAGTGGGCGAAGGAAAAACCAGATCTTGATACCGAACCAATGGCTATCATGGGTAGGCTAATGCGCATTGCTAAGCATATGGAGTGTCGAGTCGCTGATCTGCACAAACAATATGACCTGAAAATGGGCGAATTTGATGTGTTAGCCACGCTGCGCCGTGCCGGAGCGCCTTACCGTCTCACCCCATCAGAGTTGATTGCGTCGATGATGCTCACGTCCGGAGCGATGACCAACCGCTTAGACAAGCTAGAAAAGAAAGGCTTTATTGCCAGAGAGCACAGTAAAGAAGACCGACGCAGTGTTACTGTTGAGCTAACGACTGAAGGCTTGGCATTGATTGAGTCGTTGATCCAAGAGCATGTGGATGTACAA…
VP1764	1	transmembrane protein	ATGAACATATTACTCGCAATGATCCCCGCATTTTTCTGGGGCACAACTTATGCCGTTACGCAGTTCACTCTTCCAGACTGGCCGCCTGTGTTGCTGGGAGCGCTGCGGGCACTGCCAGCCGGACTACTGCTACTGGCAATCAAACCTTCGCTGCCCAAAAAGCACGAATGGAAAGTGTTATTGGTATTGGGCACGATTAACATCGCCTTCTTCTTTGGCCTCATTTTTGTGATGGCGTTGACCCTACCTTCTGCAATTTCCGGTGTCGGCATGATTTCTGTCCCCGTCTTTGCCATGCTGTTTGGTTGGGCGGTTTACAAACGTCAGCCTAGCGCAATACAAGGCATTAGCGGCGCAGTGTTGATTGCGTTAGCGTGGTTCTTGTTCGATCCAAGCTCA…
VP1768	1	hypothetical protein	TTGGCTAATAAGACAATAAGAAATGCCATCTTAATAGGGCTAGTCCCCATCATTATTTTTGCTGTCGCTTTTAATGCCTTGTCAAATTTATATGTTGGGCATATCAAAGAGGCGAAAATCGAAACGTTGGTTAAATACTTAAATCAAAGATCCACGTTTTTAGAGAGTGCCATTACCAAACAGATCGCCCAGCTCGACTTCAACTGTCAATCTGATGATATGAAAGTGTTGCGTGATCCTCGTTACTACAACCGCTACATTCGGTTTATTGGCATGACCACGGAAGATGGCGACTCGTGTTCAAGCGTAGGGATGCCTGTCTCCAAAGTTACGTCATCCGAACGGGTTCAATTAGATACCAACTTCTATATTTCCTTGATTTTGCCGGAATACAAAGAC…
VP1866	1	hypothetical protein	ATGTCTTATTTGCCTTTGGATGAATACCAAAGAAAATGGATTTTTACGCATCAGTCGATGCCAGTGCCAGAAGAAGATTTGGCATTTATCAAGCCGATGAGCCAAGCTCGTTCTGCGCAATTTTGGAAAGAGAACATTAGCGCGCAAAGCCCTGATATGGACCGCCTAAGCTCACAAGATTGGCCGATGAGTGAATCAAATTGGTTAGAATCTGTAGATTGGATGGCTGCATGGGAATCGGATGAGCCTGAAATGCCACAAGAAGTTGATGCACATATCGATTGGCAAGATGATGTGACCGTGTATTTCTGTTACGAAAAGTACAATGTCATAGAAACAAAATGGTCGATTTTTAAAAAGCATTGGAAGAACTTTTTGTTCTATGATGATGGTCCAATT…
VP1868	1	ribosomal-protein-alanine acetyltransferase	ATGGAAGATCATAGTTCATCAATCGCCGTTCACAAGTTGGACGGCGACTTGCTTCTACGAACCGCTGAAATCGGTGATGCCGATATGATCGCGGCGTATTTTCAATCTAATCGCGATTATTTGAAGCCATTTGAACCAAAGCGAGAAGAGGCATTTTTCTCTGTTAATGGTTGGCTCCAAAAACTGATTAAGTTGAACGAGCTCCATCGCATGGGGCTTGGCTACTATTGCTTGCTAATTCATGTTGATACAGGGCGCATGCTAGGAACGATTTCATTCAGCAGTATGAGTCGTTTTCCATTTTATAGCTGTAACGTTGGCTATTCCTTGGCGGAAGAGGCACAAGGTCACGGCTATATGCGTCGTGGGTTAAAAATGGCATGCGACTACATGTTTAAC…
VP1869	1	transcriptional regulator TyrR	GTGCGTCTTGAAGTCTTATGTGAAGATAGACTCGGTCTTACCCGAGAACTGCTCGATATTTTAGCGTCTAAAAGTATCGACTTACGTGGTATTGAAATCGATATCAGTGGCATCATCTATTTAAATTGCCCAGATATTGATTTTGATACTTTTAGTGAGTTGATGGCTGAAATCCGCCGTATTCCGGGGGTTAAAGACGTACGTAAAATCCAATTTATGCCAATGGAGCGCCACAACACTGAGCTGCTTTCGTTGGTTGATAACTTGCCGGACCCGGTTTTTGCAATCGACCTCAAAGGTGCTGTCGATATGGCGAACATGTCTGCTTTGTCGCTACTCGGCCTGCATAAACAAGAAGTCATTGGCACTCAGATTGGTGCGTTATTACCAAGCGTCCGT…
VP1871	1	hypothetical protein	ATGAAAAGAATAAAGCAAGAAGTGAACGACTTTATCAGCCGTGGTATGGATTCTAATGTAAGAATTGCGGTAACTGGGTTATCCCGAGCGGGTAAAACGGCCTTTATCACGTCTTTGGTTAATCAGTTGCTTCACACCGCCACTCACGACAATCTACCTTTATTGACCGCCGCGAGAGACAAACGCCTTATTGGTGCAAAGCGTGAACCTCAAACCAATATGATGGTGCCTCGCTTTGCTTACGACGAGGCGATGAGCCAGATTCATGCGAACCCACCACAATGGCCAGTGCCAACGCGTGATGTGAGCGAAATTCGCCTAGCTTTAAAATACAAACCAAAGAAAACGACCAAGAAGCTGCTCAGTAAAACGGCGGTTCTCAATGTTGACATCATCGAC…
VP1872	1	hypothetical protein	ATGCCTCGTTTTATTCAGATTCTACAAATTATTCTTGCTGTAGTGGTTGGTGGCTTTGTTGGCTACGACTTGATTCTTCACGGTATCAGTATTTTTGATGAGAAATACGTCACCATCACTTGTGTGCTTTGGTTTGTTCTTGAAATCGCACTCTTTGTTATCTACAAGCTGATTGAAGAAGATTAG
VP1873	1	fumarate hydratase, class I	ATGACGGTAATACGCAAGCAGGATGTAATCAGCAGTGTCGCTGATGCGCTACAGTATATTTCTTACTACCACCCGCTAGACTTTGTTCAAGCTCTTGAAAAAGCCTATCACCGCGAAGAGAGTCAAGCCGCGAAAGACGCGATTGCTCAGATCCTAATTAACTCCCGAATGTCAGCAGAAGGTCACCGACCAATTTGTCAGGATACTGGCATCGTGACGTGTTTCGTCAACATCGGTATGGGCGTGCAATGGGACTCAACCGACATGACGGTTCAGCAAATGGTAGATGAAGGTGTCCGACAAGCGTATACGAACCCAGACAACCCGTTGCGTGCGTCAGTACTTATGGATCCTGCTGGTAAACGTATTAATACCAAAGACAACACACCTGCTGTCGTA…
VP1876	1	hypothetical protein	ATGACGGGTAACTCCTCATTAGAAAGGAAACTCAAACGAGAAATCGCCTCAAGAAAGGCGGCGGAACTGCTTTTAGAGCAAAAAAGTTATGAGCTCTACGAATCGACGCAAAAATTGAGCGTCGCGTTAAAGAAGCTAGAACTTCGATCGGAAAGCGATCTGCGCAAGTTTGAGTTTGAAGAAAAAATTGATGCCACGCTTATTCGGTTTGGACGGACATTCCTTTCCAGCACTTTCGACGAGACAATGATTGCCAGTTTTCTTGAGCAACTGACGTCCAATTCCGTTATTACCGCTTCGTATTTATACCTTGATCCTGTCCAACTCACTTCTTTACGTCGTCATCATTTCGGGCATTTGGATCTAAAAAGTGACAAACCTATCGCTCGAACACCCAAT…
VP1877	1	guanylate cyclase-like protein	ATGAAAGGGATAATCTTTACCGAGTTCATGGAGTTAGTGGAAAGCAAATTTGGACTTGAAGTGCTTGACCAAGTGCTCGAACTTTCCGATGACGAAGGGGTATATACCTCTGTCGGCAGCTATGATCACCGGGACTTAGTCAAACTGATCGTCAATCTCAGCAAAGTTTCTGATATTCCCCCAGAGCAGTTACAAGAAGTGTTTGGTGAAAGCGTATTTTTGAACCTGCTACGCTCCATTCCCAGTCATGCAAGCTTGCAACAGTGCGACAATACCTTTCAATTTGTTCGACATGTAGAAAGCTTTATTCATGTAGAAGTTAAAAAACTTTACCCAGACGCCAATCCGCCTAAGTTCGATTTTATCAGCGAAACACAGTCAGAACTGGTGTTCGACTAC…
VP1878	1	MutT/nudix family protein	TTGGTTATCGACAAAACAAAATTGCTGCAGAACTTTCAATTTCATCTTCCGACGGGGTATCACAAGGAGTCTCTTGCCCGCCTGAATTTTATGAAAGGTAAACCGCTTCGAGACGCCGCGGTTCTGATTGGTTTTGTGGATAGACCTGAAGGCCTACAAGTGATTTTGACCAAGCGAGCCGAACATCTTCGGCATCATCCAGGGCAAATCAGCTTTCCTGGCGGTAAGTTTGAACCCGAAGATATCCATCTGGTGAATACGGCGCTTCGTGAGACTAATGAAGAGGTCGGTATAGAAGATAAACACATTCATGTGTTCGGTCAGTTGCCAAAACTGCCAACGATTAGTCAATTTAATGTGACGCCATTTTTGGCCTTTATTTCTCCAGATTACAAAACG…
VP1879	1	serine transporter	ATGAATACAACTACTTCTGCGGTTTCTACCGCACAATCGTCTAGTAAGTTTACTTACAAAGACTTCACCTGGTGTCTGTCTCTGTTCGGCACGGCAGTAGGTGCAGGTGTACTTTTCCTTCCTATTAAAGCTGGTGCGGGTGGTTTTTGGCCATTAGTAATCCTAGCTCTAATCGCGGCACCAATGACTTGGTTCGCACACAAATCTCTAGCTCGCTTCGTTCTTTCAGCTAAGAACCCAGAAGCAGACATCACTGACACAGTAGAAGAACACTTCGGTAAAACTGGCGCAAACCTTATTACGTTCGCATACTTCTTCGCTATTTACCCAATCGTACTTATCTACGGTGTTGGTATCACAAACACGGTTGACTCTTTCCTAGTTAACCAAATGGGCATG…
VP1880	1	L-serine dehydratase 1	ATGATTAGTGTTTTTGATATCTATAAAATCGGTGTTGGTCCTTCAAGCTCACACACTGTAGGCCCAATGAAAGCGGGTAAAGAGTTTATTGATGATCTTCGTGCAATGGGAAAACTGCGCGACATCACTAAAATCACCGTTGACGTTTATGGATCACTATCACTGACAGGGAAAGGTCACCACACAGATATTGCTATCATCATGGGTCTTGCGGGCAACTCCCCTGAGAAAGTTGATATCGATTCTATTCCGGGCTTCATCGCTCGCGTAGAAGAAACTGAGCGCCTTCCTGTTGGCATGCACTGTCATACAGTATCGTTCCCACGTGAAGGTGGAATGAACTTCCACAAAACGAACCTTGAGCTACACGAAAACGGCATGCAAATCCACGCTTGGATT…
VP1881	1	hypothetical protein	ATGATTAGGTTTGAACTTGGAAACCAAATCTGCGTTTGCTTGTCCGAAAACGACATTTCTTTAGAGATCAACAACACACTCCACCACGCCATCCCTGTTAGTTCAAATGAGTATGCCATTCTTTCAACTATTGCTACTTACGGCAGTTTAAATGCGCCGATCAGTCAGCGCGTTATTGAGAGAAAAATCACTCAACACTACAAGATGGCTTTGCCAGAAAATGGATTTAAAAACGCGGTGGCAGCATTGAGAAAGAAGTTTCGCAAGCTCACGGAAGATCACGTTTCTCCCACGAGAAACATCATAGAAAACATTCACAGGACGGGATATTTCATCCCTTTTACCATGCTACATACTCACCAAAGCGGCATCTATCAACAAAAGAGAATCAACCAACAC…
VP1882	1	hypothetical protein	GTGCGAAGTGATTTGGGTATCACTAGCGTCTATAACTGGATGAAAGTTAAAGACGTTCGTACATTTTTGTTAGGTGGTGAGACCATCCACCACCCACTCGTGATTGAAACCATGATTGCTATTAAACCAACCAAACTGAAAGATTTTTCGAGTTTGATGCAATTGGACGTGCAGGAAGAGCAAATAGGATTTGCCAAGCCGTTTGAACAGGCTTACCAAAAGCGAAACAAGTCAGAAGTATTTTTTACTATTTATTCGGACTACCTAACCGTCGGCTATCTGATCATCGATAAAGGGTTTGCTCAGCATGCTCCTTTTGCAATGCGGCATGAGTTGGGCCTTAATTATTTGATGATTGATCGCCGCTTTCAACGCCAAGGTATTGGTGCAGAGGCGCTG…
VP1892	1	methyl-accepting chemotaxis protein	ATGCGCTCAACTATTACCTTTAAGCTCCTGCTTGCGTTAATTGTCGTTTTTAGCTGTGTTCTCGCCGCGTCGACGGCATACCAACACTATCAACAAAAAACGCTGATAAATGATGTTCTTAGTGAACAACTGCACGACAAAGCCAGCAACTACTTCGATAGTCTGAACATGATGATGCTCACTGGCACCATGTCTCAAAAGGAAACGCTACGACAAAAAGCACTCGCTCAAGAAGGTATTGAGCAAGTTCGAGTGCTACGTGCCGATGCCGTTACAAAACTGTACGGTGCAGGGCAATCCAATCAGCAACCTATTGATGAGATTGATCAGCGTGCACTAGCGGGCGAGCTAGTGATAGAACCAATTACTGCAGACTGGGGCAAAGGCATTGTTGTGGCG…
VP1893	1	asparaginyl-tRNA synthetase	ATGACTTACGCGCCTGTATCAGACGTACTAAGCGGTAAGCTAGCAGTAGACAGTGAAGTAACTGTTCGCGGCTGGATCCGTTCACGTCGTGATTCCAAAGCTGGAATCTCTTTCCTTGCCATATATGACGGCTCTTGTTTCGACCCGATTCAGGCCGTGGTCCCTAATAATCTTAATAATTACGACAATGAAGTGCTTAAGCTAACGACTGGCTGCTCTGTTGAAGTAACTGGTAAGATTGTTGAGTCTCCTGCGCAAGGTCAAGACTTCGAACTGGCTGCAACTGACGTTAAAGTTGTAGGTTGGGTTGAAGATGCTGAAACTTACCCAATGGCAAAAACTCGTCACTCTATCGAGTACTTACGTGAAGTTGCGCACCTACGTCCGCGCACTAACGTA…
VP1897	1	hypothetical protein	ATGATGAAAGTATTTACTATGGATGACCTCTCATACCGAGGTGCTCATAAAGGCGTACACAGCTGGGATCACCCAGCCAGCACAACGCCTTACTACTGGCACCCTGACTGGTTACATATTGCAGAAGACGCGCTAGGTGTGCACAAAACAGCGGATCTAGTCGTTCCAGAAGGTGAAACACCAACAGAAGAGCACGCAAAAGAGGCGATTGTTAAGCACATTAATGGTGAATAG
VP1900	1	aromatic amino acid aminotransferase	ATGTTTGAAAAAGTAGTTGCCGCTCCGGCCGACCCTATCCTTGGCCTTACTGAAGAATTTAAAAAAGATCCTCGCGCTGAAAAGATTAACCTTGGCGTTGGTATTTACAAAAACGAACAAGGCGAAACACCTGTTCTTGCTACCGTAAAGAAAGCCGAAGCAGCACTGATTGAAACGGAAAAAACCAAATCATACCTAACCATCGAAGGGACTGCTGAGTACGGTCTGGCGGTACAAAAACTACTTTTCGGTGCAGACGCTGAAATCGTAGCGGAAAAACGCGCGAAAACAGCTCAAGCGCCTGGTGGTACAGGTGCATTACGCGTGGCGGGTGAATTTATTAAACGCCAACTTGGTAACGTAAAAATCTGGATCAGCAACCCAACTTGGGCAAACCAC…
VP1901	1	outer membrane protein Ail and OmpX	GTGACTCTCATGAAAGGAAGTAAGATGGTGAGACAGTTATTGCTTGTGCCTCTTGTAGTTTTGCCCGCAATTAGTATCGCTTCGGAAGCGGAACAAGCTGCAAAATTTGGGTATGAGCACATTTATTTGGATGTGGGGTCGGGTACGACCAATAAAGATTGGCTAGACAACTCGAATGCGACCACGCTGGGATTGGGTGGCAATTATCTCATCACCGATAATTGGTTGTTTAATGTTGATTACTCAGCGCAGTTTTTCCATCCTGACGATCTAACACTACGTGTGGATCGATTGTTGTTTGGTGGTGGTTATCGTTATGGAGTTAACGACCAACTGGACGTTTATGGTACTTATGGGCTTGGTGCGCTGAAAGCGAAAGCGACGGATGAAAAAACGGAT…
[truncated: 1,304 more rows]

## Sheet: Sheet1
locus	allele_id	sequence	status
[truncated: 1,604 more rows]

## Sheet: Sheet2
locus_descriptions
------------------
locus	full_name	product	description	curator	datestamp
VP0001			flavodoxin	1	2016-03-31
VP0003			inner membrane protein translocase component YidC	1	2016-03-31
[truncated: 2,252 more rows]
