# Supplementary material for: Defining a Core Genome Multilocus Sequence Typing Scheme for the Global Epidemiology of Vibrio parahaemolyticus
Source: J Clin Microbiol. 2017 May 23;55(6):1682–97. doi: 10.1128/JCM.00227-17 (PMC5442524; doi:10.1128/JCM.00227-17)
Supplement: Supplemental material [file JCM.00227-17_zjm999095498s2.xlsx]

## Sheet: all
Locus	1 (1998|Spain|no|yes|yes|17)	2 (1999|Spain|no|yes|yes|17)	3 (2004|Spain|no|yes|yes|3)	4 (2002|Spain|no|no||52)	5 (2003|Spain|no|no||45)	6 (1997|Peru|no|yes|yes|3)	7 (1999|Peru|no|no||19)	8 (2004|USA|yes|yes|yes|50)	9 (2004|USA|yes|no|yes|61)	10 (2004|USA|yes|no|yes|12)	11 (2004|USA|yes|no|yes|12)	12 (2004|USA|yes|yes|yes|43)	13 (2004|USA|yes|yes|yes|59)	14 (2004|USA|yes|yes|yes|59)	15 (2004|USA|yes|no|yes|58)	16 (2004|USA|yes|no|yes|58)	17 (2004|USA|yes|no|yes|9)	18 (2004|USA|yes|yes|yes|20)	19 (2004|USA|yes|yes|yes|15)	20 (2004|USA|yes|yes|yes|5)	21 (2004|USA|yes|yes|yes|50)	22 (1990|USA|yes|yes|yes|36)	23 (1998|USA|yes|yes|yes|36)	25 (1990|USA|yes|yes|yes|44)	26 (1997|USA|yes|yes|yes|37)	27 (1997|USA|yes|yes|yes|50)	28 (2001|USA|yes|yes|yes|43)	29 (1990|USA|yes|yes|yes|36)	30 (1997|USA|no|no|yes|57)	31 (2001|USA|yes|yes|yes|40)	32 (1982|USA|yes|yes|yes|21)	33 (1988|USA|yes|yes|yes|36)	34 (1997|USA|yes|yes|yes|36)	35 (1993|USA|no|no|yes|22)	36 (1990|USA|yes|yes|yes|38)	37 (1992|USA|yes|yes|yes|39)	38 (2001|USA|yes|yes|yes|41)	39 (1995|USA|yes|yes|yes|32)	40 (1998|USA|yes|no|yes|18)	41 (1998|USA|yes|yes|yes|30)	42 (1998|USA|yes|yes|yes|30)	43 (1998|USA|yes|yes|yes|33)	44 (1998|USA|yes|yes|yes|34)	45 (1998|USA|yes|yes|yes|34)	46 (1998|USA|yes|yes|yes|30)	47 (1998|USA|yes|yes|yes|31)	48 (1999|USA|yes|yes|yes|53)	49 (1999|USA|yes|yes|yes|29)	50 (1999|USA|yes|yes|yes|54)
VP0001	7	7	1	14	30	1	1	3	1	7	7	14	2	2	15	15	7	14	16	17	14	2	2	14	2	3	14	2	7	18	2	2	2	17	2	2	18	1	1	19	19	1	1	1	19	19	7	20	21
VP0003	30	30	1	31	18	1	32	3	26	33	33	29	2	2	27	27	34	35	28	27	29	2	2	29	2	3	29	2	36	37	2	2	2	38	2	2	37	39	11	40	40	4	4	4	40	40	3	26	41
VP0004	5	5	1	10	5	1	4	1	1	5	5	1	2	2	3	3	7	1	5	1	1	2	2	1	2	1	1	2	4	3	2	2	2	3	2	2	3	3	5	1	1	3	3	3	1	1	1	1	1
VP0005	1	1	1	1	1	1	1	1	1	1	1	1	1	1	1	1	1	1	1	1	1	1	1	1	1	1	1	1	1	1	1	1	1	1	1	1	1	1	1	1	1	1	1	1	1	1	1	1	1
VP0006	25	25	1	26	10	1	27	3	23	28	28	24	2	2	24	24	29	23	7	30	24	2	2	24	2	3	24	2	7	7	2	2	2	31	2	2	7	32	12	30	30	4	4	4	30	30	33	34	24
VP0007	13	13	1	19	25	1	41	4	7	26	26	11	2	2	23	23	6	27	24	13	11	2	2	11	2	4	11	2	28	10	2	2	2	29	2	2	10	5	11	13	13	5	5	5	13	13	30	31	23
VP0012	30	30	1	31	23	1	32	3	26	33	33	29	2	2	27	27	34	35	28	36	29	2	2	29	2	3	29	2	37	38	2	2	2	39	2	2	38	4	40	29	29	4	4	4	29	29	41	42	43
VP0015	2	2	1	2	2	1	5	2	2	2	2	5	2	2	10	10	5	2	2	2	5	2	2	5	2	2	5	2	5	2	2	2	2	11	2	2	2	3	2	12	12	3	3	3	12	12	2	2	13
VP0016	29	29	1	13	30	1	31	3	20	24	24	28	2	2	27	27	32	33	13	34	28	2	2	28	2	3	28	2	35	16	2	2	2	20	2	2	16	4	13	36	36	4	4	4	36	36	37	25	38
VP0018	29	29	1	10	30	1	31	4	25	32	32	28	2	2	26	26	33	9	27	9	28	3	3	28	3	4	28	3	16	34	2	3	3	35	3	3	34	5	14	36	36	5	5	5	36	36	37	38	34
VP0019	32	32	1	33	34	1	35	3	28	36	36	31	2	2	29	29	37	38	30	39	31	2	2	31	2	3	31	2	40	41	2	2	2	42	2	2	41	4	43	44	44	4	4	4	44	44	45	46	47
VP0022	1	1	1	25	7	1	26	3	3	27	27	12	2	2	24	24	28	29	21	30	12	2	2	12	2	3	12	2	12	28	2	2	2	31	2	2	28	4	12	12	12	4	4	4	12	12	32	33	34
VP0025	1	1	1	1	1	1	3	1	7	1	1	8	2	2	2	2	2	1	1	9	8	2	2	8	2	1	8	2	3	3	2	2	2	1	2	2	3	2	1	1	1	2	2	2	1	1	1	7	1
VP0026	1	1	1	1	1	1	1	1	1	1	1	1	1	1	5	5	1	1	1	1	1	1	1	1	1	1	1	1	1	3	1	1	1	1	1	1	3	1	1	1	1	1	1	1	1	1	1	1	6
VP0032	9	9	1	10	11	1	12	3	5	13	13	8	2	2	6	6	14	15	7	16	8	2	2	8	2	3	8	2	17	18	2	2	2	19	2	2	18	20	21	22	22	23	23	23	22	22	24	25	26
VP0034	8	8	1	9	10	1	11	3	4	12	12	7	2	2	5	5	13	14	6	15	7	2	2	7	2	3	7	2	16	17	2	2	2	18	2	2	17	33	19	20	20	33	33	33	20	20	5	14	21
VP0035	31	31	1	17	32	1	33	3	27	34	34	30	2	2	28	28	35	36	29	37	30	2	2	30	2	3	30	2	54	38	2	2	2	39	2	2	38	21	12	40	40	21	21	21	40	40	28	41	55
VP0036	11	11	1	12	12	1	13	3	3	3	3	10	2	2	9	9	3	10	3	14	10	2	2	10	2	3	10	2	15	16	2	2	2	3	2	2	16	3	6	3	3	3	3	3	3	3	17	3	11
VP0038	9	9	1	10	11	1	37	3	5	12	12	8	2	2	6	6	13	8	7	14	8	2	2	8	2	3	8	2	15	16	2	2	2	17	2	2	16	18	19	20	20	18	18	18	20	20	21	22	23
VP0040	24	24	1	25	26	1	27	3	21	28	28	23	2	2	8	8	29	8	22	2	23	2	2	23	2	3	23	2	30	31	2	2	2	32	2	2	31	4	11	33	33	4	4	4	33	33	8	32	34
VP0041	10	10	1	11	12	1	13	3	6	14	14	9	2	2	7	7	15	16	8	17	9	2	2	9	2	3	9	2	18	19	2	2	2	20	2	2	19	21	43	22	22	4	4	23	22	22	24	25	26
VP0042	11	11	1	1	1	1	1	1	18	17	17	11	2	2	19	19	20	21	4	16	11	2	2	11	2	1	11	2	11	1	2	2	2	22	2	2	1	3	4	12	12	3	3	3	12	12	4	23	4
VP0044	32	32	1	33	34	1	35	3	28	2	2	31	2	2	29	29	36	37	30	38	31	2	2	31	2	3	31	2	39	40	2	2	2	41	2	2	40	4	13	42	42	4	4	4	42	42	43	44	45
VP0045	1	1	1	1	1	1	1	1	1	1	1	6	1	1	1	1	1	1	1	6	6	1	1	6	1	1	6	1	1	1	1	1	1	1	1	1	1	2	1	1	1	2	2	2	1	1	1	6	1
VP0047	10	10	1	11	12	1	13	5	6	14	14	9	2	2	7	7	15	16	8	17	9	2	2	9	2	5	9	2	18	19	2	2	2	20	2	2	19	3	21	22	22	3	3	3	22	22	23	24	25
VP0048	10	10	1	11	12	1	13	3	6	14	14	9	2	2	7	7	15	16	8	17	9	2	2	9	2	3	9	2	18	19	2	2	2	20	2	2	19	21	22	23	23	4	4	4	23	23	24	25	26
VP0050	33	33	1	5	34	1	35	3	29	36	36	32	2	2	30	30	37	38	31	39	32	2	2	32	2	3	32	2	40	30	2	2	2	18	2	2	30	41	13	42	42	4	4	4	42	42	43	44	45
VP0055	29	29	1	30	31	1	32	3	26	33	33	28	2	2	5	5	34	35	27	36	28	2	2	28	2	3	28	2	37	17	2	2	2	38	2	2	17	39	12	35	35	20	20	20	35	35	40	35	41
VP0056	33	33	1	34	35	1	36	28	29	37	37	32	2	2	30	30	38	39	31	40	32	3	2	32	2	28	32	2	41	42	2	2	2	43	2	2	42	44	45	46	46	20	20	20	46	46	47	48	49
VP0061	20	20	1	17	3	1	17	3	12	3	3	19	2	2	18	18	3	4	3	3	19	2	2	19	2	3	19	2	12	21	2	2	2	17	2	2	21	4	9	22	22	4	4	4	22	22	23	24	3
VP0069	31	31	1	32	33	1	34	26	27	35	35	30	2	2	28	28	36	37	29	38	30	2	2	30	2	26	30	2	8	39	2	2	2	40	2	2	39	3	12	41	41	3	3	3	41	41	42	43	44
VP0070	30	30	1	31	32	1	33	3	26	34	34	29	2	2	27	27	35	36	28	37	29	2	2	29	2	3	29	2	38	39	2	2	2	40	2	2	39	41	42	43	43	4	4	4	43	43	44	45	46
VP0072	5	5	1	5	2	1	8	3	10	2	2	7	2	2	4	4	2	5	7	5	7	2	2	7	2	3	7	2	4	8	2	2	2	11	2	2	8	7	5	4	4	4	4	4	4	4	4	12	4
VP0073	12	12	1	13	14	1	15	4	8	16	16	11	2	2	9	9	17	18	10	19	11	3	3	11	3	4	11	3	20	21	2	3	3	22	3	3	21	23	24	25	25	5	5	5	25	25	26	27	28
VP0074	29	29	1	30	31	1	18	3	27	32	32	28	2	2	17	17	33	28	18	34	28	2	2	28	2	3	28	2	25	35	2	2	2	28	2	2	35	36	12	37	37	7	7	7	37	37	38	39	40
VP0075	32	32	1	33	34	1	35	3	28	36	36	31	2	2	29	29	35	31	30	37	31	2	2	31	2	3	31	2	38	39	2	2	2	31	2	2	39	31	14	31	31	4	4	4	31	31	40	38	41
VP0076	5	5	1	18	5	1	1	3	4	5	5	17	2	2	1	1	5	19	16	20	17	2	2	17	2	3	17	2	9	5	2	2	2	21	2	2	5	20	5	20	20	4	4	4	20	20	5	22	5
VP0077	11	11	1	6	12	1	7	2	8	13	13	8	1	1	1	1	14	8	1	15	8	1	1	8	1	2	8	1	1	1	1	1	1	8	1	1	1	15	7	15	15	8	8	8	15	15	1	1	1
VP0078	1	1	1	4	12	1	9	3	4	1	1	4	2	2	1	1	13	4	11	4	4	2	2	4	2	3	4	2	14	1	2	2	2	4	2	2	1	4	1	4	4	4	4	4	4	4	1	1	1
VP0079	30	30	1	31	32	1	33	2	26	34	34	29	7	7	27	27	35	36	28	26	29	7	7	29	7	2	29	7	37	38	7	7	7	39	7	7	38	40	12	41	41	3	3	3	41	41	42	43	44
VP0082	1	1	1	1	1	1	1	1	11	13	13	12	2	2	1	1	1	1	1	1	12	2	2	12	2	1	12	2	14	1	2	2	2	10	2	2	1	1	8	1	1	1	1	1	1	1	1	9	15
VP0083	1	1	1	1	3	1	11	3	3	12	12	3	2	2	10	10	13	14	1	15	3	2	2	3	2	3	3	2	16	1	2	2	2	17	2	2	1	4	7	3	3	4	4	4	3	3	3	1	1
VP0086	24	24	1	25	19	1	26	3	22	27	27	3	2	2	23	23	28	29	3	30	3	2	2	3	2	3	3	2	21	31	2	2	2	32	2	2	31	33	9	3	3	4	4	4	3	3	34	21	35
VP0087	23	23	1	19	4	1	24	3	19	4	4	22	2	2	20	20	25	4	21	26	22	2	2	22	2	3	22	2	4	4	2	2	2	27	2	2	4	4	11	28	28	4	4	4	28	28	29	30	31
VP0089	21	21	1	22	23	1	24	2	18	25	25	10	6	6	19	19	26	27	20	28	10	6	6	10	6	2	10	6	17	29	6	6	6	30	6	6	29	47	8	31	31	47	47	47	31	31	32	33	34
VP0093	11	11	1	12	13	1	14	5	7	15	15	10	2	2	8	8	16	17	9	17	10	2	2	10	2	5	10	2	18	19	2	2	2	20	2	2	19	3	21	22	22	3	3	3	22	22	23	24	25
VP0094	28	28	1	29	30	1	31	2	24	32	32	27	6	6	25	25	33	34	26	27	27	6	6	27	6	2	27	6	35	36	6	6	6	37	6	6	36	38	39	40	40	3	3	3	40	40	41	42	43
VP0095	1	1	1	30	31	1	32	3	26	33	33	29	2	2	27	27	17	34	28	29	29	2	2	29	2	3	29	2	17	35	2	2	2	36	2	2	35	37	14	6	6	4	4	4	6	6	38	29	39
VP0096	30	30	1	31	32	1	33	3	28	34	34	29	2	2	16	16	26	29	16	29	29	2	2	29	2	3	29	2	35	36	2	2	2	29	2	2	36	37	14	38	38	4	4	4	38	38	10	29	39
VP0097	34	34	1	35	36	1	37	3	30	38	38	33	2	2	31	31	39	40	32	41	33	2	2	33	2	3	33	2	42	43	2	2	2	44	2	2	43	45	14	46	46	4	4	4	46	46	47	41	48
VP0098	1	1	1	1	1	1	1	1	1	1	1	1	2	2	1	1	1	1	1	1	1	2	2	1	2	1	1	2	1	1	2	2	2	4	2	2	1	1	4	5	5	1	1	1	5	5	1	1	1
VP0100	29	29	1	30	31	1	32	3	27	33	33	28	2	2	17	17	34	35	28	28	28	2	2	28	2	3	28	2	4	36	2	2	2	28	2	2	36	35	37	38	38	4	4	4	38	38	39	40	41
VP0103	34	34	1	35	36	1	37	3	26	38	38	33	2	2	31	31	39	40	32	41	33	2	2	33	2	3	33	2	42	43	2	2	2	44	2	2	43	45	46	26	26	4	4	4	26	26	47	48	49
VP0104	27	27	1	28	29	1	30	3	24	31	31	24	2	2	25	25	32	33	26	24	24	2	2	24	2	3	24	2	34	35	2	2	2	33	2	2	35	36	37	38	38	4	4	4	38	38	7	39	40
VP0105	18	18	1	6	3	1	19	3	14	6	6	17	2	2	15	15	20	21	16	17	17	2	2	17	2	3	17	2	22	23	2	2	2	17	2	2	23	24	3	3	3	2	2	2	3	3	2	25	2
VP0107	9	9	1	10	11	1	12	3	5	13	13	8	2	2	6	6	14	15	7	8	8	2	2	8	2	3	8	2	16	17	2	2	2	18	2	2	17	19	20	21	21	22	22	23	21	21	24	25	26
VP0109	22	22	1	10	7	1	23	3	10	24	24	21	2	2	19	19	25	26	20	21	21	2	2	21	2	3	21	2	27	7	2	2	2	4	2	2	7	19	11	4	4	4	4	4	4	4	28	29	17
VP0110	1	1	1	14	1	1	1	3	12	1	1	13	2	2	1	1	1	1	1	13	13	2	2	13	2	3	13	2	15	1	2	2	2	1	2	2	1	1	1	16	16	1	1	1	16	16	17	18	7
VP0113	26	26	1	12	16	1	27	2	23	28	28	25	2	2	8	8	29	25	24	25	25	2	2	25	2	2	25	2	16	2	2	2	2	12	2	2	2	30	12	31	31	3	3	3	31	31	32	25	33
VP0114	5	5	1	3	6	1	17	3	16	10	10	16	2	2	5	5	3	18	3	16	16	2	2	16	2	3	16	2	11	19	2	2	2	20	2	2	19	5	10	21	21	4	4	4	21	21	22	16	29
VP0115	35	35	1	36	37	1	38	3	31	39	39	34	2	2	32	32	40	41	33	41	34	2	2	34	2	3	34	2	42	43	2	2	2	44	2	2	43	45	14	46	46	4	4	4	46	46	47	48	49
VP0116	30	30	1	31	32	1	33	3	27	34	34	9	2	2	28	28	35	36	29	37	9	2	2	9	2	3	9	2	38	39	2	2	2	40	2	2	39	41	12	36	36	21	21	21	36	36	42	40	43
VP0117	10	10	1	11	12	1	13	5	6	14	14	9	2	2	7	7	15	16	8	17	9	2	2	9	2	5	9	2	18	19	2	2	2	20	2	2	19	21	22	23	23	3	3	3	23	23	24	25	26
VP0119	33	33	1	34	35	1	36	3	29	37	37	32	2	2	30	30	38	39	31	40	32	2	2	32	2	3	32	2	41	42	2	2	2	43	2	2	42	42	13	39	39	6	6	6	39	39	44	59	45
VP0120	4	4	1	8	7	1	9	3	4	10	10	7	2	2	5	5	11	12	6	4	7	2	2	7	2	3	7	2	13	14	2	2	2	4	2	2	14	15	16	17	17	18	18	18	17	17	19	20	21
VP0121	30	30	1	31	32	1	17	3	26	19	19	29	2	2	27	27	33	34	28	35	29	2	2	29	2	3	29	2	36	37	2	2	2	38	2	2	37	39	11	40	40	4	4	4	40	40	41	42	43
VP0122	9	9	1	10	11	1	12	4	5	13	13	8	2	2	6	6	14	15	7	16	8	2	2	8	2	4	8	2	17	18	2	2	2	19	2	2	18	20	21	22	22	23	23	23	22	22	24	25	26
VP0123	11	11	1	12	13	1	14	5	6	15	15	10	7	7	8	8	16	17	9	6	10	7	7	10	7	5	10	7	18	19	7	7	7	20	7	7	19	21	22	18	18	2	2	2	18	18	23	24	25
VP0124	11	11	1	12	13	1	14	3	7	15	15	10	2	2	8	8	16	17	9	18	10	2	2	10	2	3	10	2	19	20	2	2	2	21	2	2	20	22	23	24	24	4	4	4	24	24	25	7	2
VP0130	25	25	1	26	27	1	28	2	22	2	2	22	2	2	23	23	17	17	24	29	22	2	2	17	2	2	22	2	30	2	2	2	2	31	2	2	2	32	2	33	33	3	3	3	33	33	34	2	35
VP0131	1	1	1	9	2	1	10	1	7	1	1	7	1	1	8	8	2	11	1	2	7	1	1	2	1	1	7	1	12	1	1	1	1	7	1	1	1	1	2	13	13	1	1	1	13	13	2	1	1
VP0132	24	24	1	25	11	1	26	3	20	27	27	23	2	2	21	21	28	20	22	5	23	2	2	23	2	3	23	2	29	6	2	2	2	30	2	2	6	11	11	31	31	4	4	4	31	31	5	32	33
VP0134	29	29	1	30	31	1	32	24	25	33	33	28	2	2	26	26	34	35	27	36	28	2	2	28	2	24	28	2	37	38	2	2	2	39	2	2	38	40	11	41	41	3	3	3	41	41	42	43	44
VP0135	9	9	1	10	11	1	12	3	5	13	13	8	2	2	6	6	14	15	7	8	8	2	2	8	2	3	8	2	16	17	2	2	2	18	2	2	17	19	20	21	21	22	22	22	21	21	23	24	25
VP0136	15	15	1	2	16	1	17	3	5	2	2	14	2	2	14	14	2	18	5	5	14	2	2	14	2	3	14	2	19	20	2	2	2	2	2	2	20	4	1	3	3	4	4	4	3	3	21	22	23
VP0137	29	29	1	30	31	1	32	3	26	33	33	28	2	2	27	27	34	35	5	28	28	2	2	28	2	3	28	2	36	18	2	2	2	37	2	2	18	38	10	11	11	4	4	4	11	11	29	39	40
VP0141	9	9	1	10	11	1	12	3	5	13	13	8	2	2	6	6	14	15	7	16	8	2	2	8	2	3	8	2	17	18	2	2	2	19	2	2	18	20	21	22	22	4	4	4	22	22	23	24	25
VP0142	14	14	1	2	16	1	6	3	13	17	17	15	2	2	2	2	1	18	14	4	15	2	2	15	2	3	15	2	6	19	2	2	2	20	2	2	19	21	9	6	6	4	4	4	6	6	6	2	22
VP0143	33	33	1	34	35	1	36	3	29	37	37	32	2	2	30	30	38	39	31	40	32	2	2	32	2	3	32	2	41	42	2	2	2	43	2	2	42	4	13	44	44	4	4	4	44	44	23	45	46
VP0144	29	29	1	30	31	1	32	3	2	33	33	28	2	2	26	26	34	35	27	26	28	2	2	28	2	3	28	2	36	37	2	2	2	38	2	2	37	39	11	40	40	4	4	4	40	40	41	42	43
VP0145	6	6	1	23	24	1	25	1	2	26	26	22	2	2	20	20	6	27	21	25	22	2	2	22	2	1	22	2	4	28	2	2	2	22	2	2	28	3	8	4	4	3	3	3	4	4	29	30	31
VP0146	9	9	1	10	6	1	11	4	5	12	12	8	2	2	6	6	13	14	7	8	8	2	2	8	2	4	8	2	15	16	2	2	2	7	2	2	16	3	17	18	18	3	3	3	18	18	19	1	6
VP0147	32	32	1	33	34	1	35	28	29	36	36	31	2	2	30	30	37	27	17	38	31	2	2	31	2	28	31	2	39	40	2	2	2	41	2	2	40	3	11	42	42	3	3	3	42	42	43	44	45
VP0148	28	28	1	29	30	1	31	3	24	32	32	27	2	2	25	25	5	33	26	34	27	2	2	27	2	3	27	2	35	36	2	2	2	37	2	2	36	38	11	39	39	4	4	4	39	39	40	41	42
VP0149	7	7	1	11	17	1	15	3	6	7	7	16	2	2	3	3	9	18	7	15	16	2	2	16	2	3	16	2	7	7	2	2	2	19	2	2	7	9	7	9	9	4	4	4	9	9	20	1	9
VP0150	11	11	1	12	13	1	14	6	7	15	15	10	2	2	8	8	16	17	9	18	10	2	2	10	2	6	10	2	19	20	2	2	2	21	2	2	20	22	23	24	24	3	3	3	24	24	25	26	27
VP0151	34	34	1	35	36	1	37	3	30	38	38	33	2	2	31	31	39	40	32	41	33	2	2	42	2	3	33	2	43	44	2	2	2	45	2	2	44	46	13	47	47	4	4	4	47	47	48	31	49
VP0152	5	5	1	21	22	1	5	3	18	3	3	2	2	2	19	19	17	17	20	9	2	2	2	2	2	3	2	2	23	3	2	2	2	9	2	2	3	24	2	24	24	3	3	3	24	24	3	19	25
VP0155	10	10	1	11	12	1	13	3	6	14	14	9	2	2	7	7	15	16	8	17	9	2	2	9	2	3	9	2	18	19	2	2	2	20	2	2	19	21	22	23	23	4	4	4	23	23	19	7	3
VP0156	32	32	1	33	34	1	35	3	28	36	36	31	2	2	29	29	37	38	30	39	31	2	2	31	2	3	31	2	40	41	2	2	2	42	2	2	41	43	14	44	44	4	4	4	44	44	45	46	47
VP0157	21	21	1	22	23	1	24	3	16	25	25	20	17	17	18	18	26	27	19	28	20	17	17	20	17	3	20	17	29	30	17	17	17	31	17	17	30	32	33	34	34	35	35	35	34	34	36	37	3
VP0158	8	8	1	2	9	1	10	4	5	7	7	2	2	2	6	6	11	12	7	13	2	2	2	2	2	4	2	2	14	15	2	2	2	16	2	2	15	9	17	18	18	9	9	9	18	18	19	20	21
VP0160	1	1	1	1	1	1	1	1	1	1	1	3	1	1	1	1	1	1	1	1	3	1	1	3	1	1	3	1	1	1	1	1	1	1	1	1	1	1	1	3	3	1	1	1	3	3	1	1	1
VP0161	20	20	1	8	8	1	21	3	9	8	8	19	2	2	15	15	8	22	18	23	19	2	2	19	2	3	19	2	15	8	2	2	2	15	2	2	8	24	11	15	15	4	4	4	15	15	25	22	26
VP0164	1	1	1	9	1	1	1	2	1	1	1	2	2	2	1	1	1	2	4	1	2	2	2	2	2	2	2	2	10	1	2	2	2	11	2	2	1	1	1	1	1	1	1	1	1	1	1	1	1
VP0165	14	14	1	1	1	1	3	1	8	15	15	1	1	1	1	1	8	1	1	16	1	1	1	1	1	1	1	1	1	1	1	1	1	8	1	1	1	1	6	16	16	1	1	1	16	16	1	17	18
VP0166	18	18	1	24	25	1	26	3	21	27	27	22	2	2	22	22	28	22	23	29	22	2	2	22	2	3	22	2	30	31	2	2	2	32	2	2	31	4	11	33	33	4	4	4	33	33	34	35	36
VP0167	13	13	1	20	21	1	7	3	17	21	21	19	2	2	8	8	22	19	18	23	19	2	2	4	2	3	19	2	24	7	2	2	2	25	2	2	7	4	8	23	23	4	4	4	23	23	26	27	4
VP0170	24	24	1	11	25	1	26	10	20	18	18	23	2	2	21	21	27	28	22	29	23	2	2	30	2	10	23	2	31	32	2	2	2	33	2	2	32	34	11	29	29	13	13	13	29	29	35	36	2
VP0172	32	32	33	34	35	36	37	27	28	38	38	31	2	2	29	29	29	39	30	28	31	2	2	40	2	27	31	2	41	42	2	2	2	43	2	2	42	44	11	45	45	3	3	3	45	45	46	47	48
VP0173	36	36	1	37	38	1	39	3	32	40	40	35	2	2	33	33	41	42	34	43	35	2	2	44	2	3	35	2	45	46	2	2	2	32	2	2	46	14	12	47	47	23	23	23	47	47	48	49	50
VP0174	26	26	1	27	28	1	29	3	22	30	30	25	2	2	23	23	31	25	24	22	25	2	2	32	2	3	25	2	33	8	2	2	2	22	2	2	8	34	10	4	4	4	4	4	4	4	35	36	37
VP0175	24	24	1	25	17	1	26	2	21	2	2	23	2	2	2	2	27	28	22	29	23	2	2	30	2	2	23	2	31	32	2	2	2	29	2	2	32	33	2	34	34	46	46	46	34	34	35	36	37
VP0177	10	10	1	11	12	1	12	3	6	13	13	9	2	2	7	7	14	15	8	16	9	2	2	17	2	3	9	2	18	19	2	2	2	20	2	2	19	21	22	3	3	5	5	5	3	3	23	24	25
VP0178	28	28	1	29	10	1	30	3	24	31	31	27	2	2	25	25	1	32	26	32	27	2	2	1	2	3	27	2	33	34	2	2	2	35	2	2	34	36	12	6	6	4	4	4	6	6	37	38	39
VP0179	33	33	1	34	35	1	36	3	29	37	37	32	2	2	30	30	38	39	31	40	32	2	2	41	2	3	32	2	42	43	2	2	2	44	2	2	43	45	12	46	46	4	4	4	46	46	47	48	49
VP0180	2	2	1	2	5	1	5	3	13	12	12	5	2	2	14	14	5	2	11	15	5	2	2	12	2	3	5	2	16	2	2	2	2	17	2	2	2	4	5	5	5	4	4	4	5	5	18	2	12
VP0181	33	33	1	34	35	1	36	28	29	37	37	32	2	2	30	30	36	38	31	39	32	2	2	40	2	28	32	2	41	42	2	2	2	43	2	2	42	20	44	45	45	20	20	20	45	45	46	47	48
VP0185	1	1	1	1	1	1	1	1	1	1	1	1	1	1	1	1	1	1	1	1	1	1	1	1	1	1	1	1	1	1	1	1	1	1	1	1	1	1	1	1	1	1	1	1	1	1	1	1	1
VP0186	1	1	1	1	1	1	1	1	1	1	1	1	1	1	1	1	1	1	1	1	1	1	1	1	1	1	1	1	1	1	1	1	1	1	1	1	1	1	1	1	1	1	1	1	1	1	1	1	1
VP0239	9	9	1	10	11	1	42	4	5	12	12	8	2	2	6	6	13	14	7	15	8	2	2	8	2	4	8	2	16	17	2	2	2	18	2	2	17	19	20	21	21	19	19	19	21	21	22	23	24
VP0240	23	23	1	24	25	1	7	2	20	26	26	22	2	2	2	2	10	27	21	28	22	2	2	29	2	2	22	2	22	4	2	2	2	19	2	2	4	30	2	31	31	3	3	30	31	31	22	10	32
VP0241	23	23	1	8	24	1	21	2	20	2	2	23	2	2	21	21	10	25	22	21	23	2	2	23	2	2	23	2	26	27	2	2	2	19	2	2	27	28	2	29	29	5	5	28	29	29	30	31	32
VP0242	9	9	1	10	11	1	12	4	5	13	13	8	3	3	6	6	3	14	7	33	8	3	3	8	3	4	8	3	15	16	3	3	3	17	3	3	16	18	19	34	34	2	2	18	34	34	20	21	22
VP0243	30	30	1	31	32	1	33	3	26	18	18	29	2	2	27	27	10	34	28	34	29	2	2	29	2	3	29	2	35	36	2	2	2	37	2	2	36	38	6	39	39	4	4	40	39	39	41	42	32
VP0244	32	32	1	33	34	1	35	27	28	36	36	31	2	2	29	29	37	38	30	39	31	2	2	31	2	27	31	2	40	41	2	2	2	42	2	2	41	43	20	44	44	45	45	43	44	44	46	47	48
VP0246	1	1	1	1	4	1	4	9	2	1	1	1	2	2	1	1	1	1	5	8	1	2	2	1	2	9	1	2	1	2	2	2	2	1	2	2	2	1	1	1	1	1	1	1	1	1	1	1	2
VP0251	11	11	1	12	13	1	10	3	8	14	14	10	2	2	9	9	15	16	5	17	10	2	2	10	2	3	10	2	18	19	2	2	2	10	2	2	19	20	21	22	22	4	4	20	22	22	23	9	24
VP0253	32	32	1	33	34	1	35	27	28	36	36	31	2	2	29	29	37	38	30	39	31	2	2	31	2	27	31	2	40	41	2	2	2	42	2	2	41	43	44	45	45	46	46	43	45	45	47	48	49
VP0254	4	4	1	1	2	1	2	2	2	5	5	2	2	2	2	2	2	1	2	2	2	2	2	2	2	2	2	2	2	5	2	2	2	2	2	2	5	1	2	2	2	1	1	1	2	2	2	2	2
VP0255	1	1	1	1	1	1	1	2	1	1	1	1	1	1	1	1	1	1	1	1	1	1	1	1	1	2	1	1	1	1	1	1	1	1	1	1	1	1	1	1	1	1	1	1	1	1	1	1	1
VP0256	1	1	1	1	1	1	1	1	1	1	1	1	1	1	1	1	1	1	1	1	1	1	1	1	1	1	1	1	1	1	1	1	1	1	1	1	1	1	1	1	1	1	1	1	1	1	1	1	1
VP0257	1	1	1	1	1	1	1	1	5	1	1	4	1	1	1	1	1	1	1	4	4	1	1	4	1	1	4	1	4	1	1	1	1	6	1	1	1	1	1	1	1	1	1	1	1	1	1	1	1
VP0258	1	1	1	1	1	1	1	1	1	1	1	1	1	1	1	1	1	1	1	1	1	1	1	1	1	1	1	1	1	1	1	1	1	1	1	1	1	1	1	1	1	1	1	1	1	1	1	1	1
VP0259	1	1	1	1	1	1	4	1	1	1	1	1	1	1	1	1	1	1	1	1	1	1	1	1	1	1	1	1	1	1	1	1	1	1	1	1	1	1	1	1	1	1	1	1	1	1	1	1	1
VP0260	5	5	1	1	1	1	1	3	5	2	2	5	2	2	1	1	1	9	3	1	5	2	2	5	2	3	5	2	1	1	2	2	2	1	2	2	1	1	1	1	1	4	4	4	1	1	3	1	1
VP0261	1	1	1	1	2	1	2	1	2	1	1	1	1	1	1	1	1	1	1	1	1	1	1	1	1	1	1	1	3	1	1	1	1	1	1	1	1	1	1	1	1	1	1	1	1	1	1	1	1
VP0262	1	1	1	1	1	1	4	1	1	1	1	1	1	1	1	1	1	1	1	1	1	1	1	1	1	1	1	1	1	1	1	1	1	1	1	1	1	1	1	1	1	1	1	1	1	1	1	1	1
VP0263	5	5	1	3	3	1	3	3	6	3	3	8	2	2	6	6	5	6	6	6	8	2	2	8	2	3	8	2	3	3	2	2	2	6	2	2	3	4	8	4	4	4	4	4	4	4	11	6	6
VP0264	1	1	1	1	1	1	1	1	1	1	1	3	2	2	1	1	1	1	1	1	3	2	2	3	2	1	3	2	1	1	2	2	2	1	2	2	1	1	3	1	1	1	1	1	1	1	1	1	1
VP0265	1	1	1	1	1	1	1	1	1	1	1	1	1	1	1	1	1	1	1	1	1	1	1	1	1	1	1	1	1	1	1	1	1	1	1	1	1	1	1	1	1	1	1	1	1	1	1	1	1
VP0266	1	1	1	1	1	1	1	1	1	1	1	1	1	1	1	1	1	1	1	1	1	1	1	1	1	1	1	1	1	1	1	1	1	1	1	1	1	2	1	1	1	1	1	1	1	1	4	1	1
VP0267	1	1	1	1	1	1	1	1	1	1	1	1	1	1	1	1	1	1	1	1	1	1	1	1	1	1	1	1	1	1	1	1	1	1	1	1	1	1	1	1	1	1	1	1	1	1	1	1	1
VP0268	1	1	1	1	1	1	1	1	1	1	1	1	1	1	1	1	1	4	1	1	1	1	1	1	1	1	1	1	1	1	1	1	1	1	1	1	1	1	1	1	1	1	1	1	1	1	1	1	1
VP0269	2	2	1	1	2	1	2	2	3	1	1	2	1	1	1	1	1	1	1	1	2	1	1	2	1	2	2	1	1	1	1	1	1	1	1	1	1	1	2	1	1	1	1	1	1	1	1	1	1
VP0270	1	1	1	1	1	1	1	1	1	1	1	1	1	1	6	6	1	7	1	1	1	1	1	1	1	1	1	1	1	1	1	1	1	7	1	1	1	7	1	7	7	1	1	1	7	7	1	1	1
VP0271	1	1	1	1	1	1	2	1	1	1	1	1	1	1	1	1	1	1	1	1	1	1	1	1	1	1	1	1	1	1	1	1	1	1	1	1	1	1	1	1	1	1	1	1	1	1	1	1	1
VP0272	1	1	1	1	1	1	6	1	1	1	1	1	2	2	5	5	3	1	1	1	1	2	2	1	2	1	1	2	1	7	2	2	2	1	2	2	7	8	1	8	8	1	1	1	8	8	1	1	1
VP0273	1	1	1	1	1	1	1	1	1	1	1	2	1	1	1	1	1	1	1	1	2	1	1	2	1	1	2	1	1	1	1	1	1	1	1	1	1	1	2	1	1	1	1	1	1	1	1	1	1
VP0274	5	5	1	1	1	1	1	1	1	1	1	4	1	1	1	1	1	1	1	1	4	1	1	4	1	1	4	1	1	6	1	1	1	1	1	1	6	1	1	1	1	1	1	1	1	1	1	1	1
VP0275	1	1	1	1	1	1	1	1	1	1	1	1	1	1	1	1	1	1	1	1	1	1	1	1	1	1	1	1	1	1	1	1	1	1	1	1	1	4	1	1	1	1	1	1	1	1	1	1	1
VP0276	1	1	1	8	1	1	1	1	6	1	1	7	1	1	1	1	9	1	1	1	7	1	1	7	1	1	7	1	1	1	1	1	1	1	1	1	1	1	1	10	10	2	2	2	10	10	1	1	1
VP0277	7	7	1	7	7	1	7	5	7	7	7	7	2	2	9	9	7	18	9	19	7	3	4	7	3	5	7	3	14	20	2	3	3	7	3	3	20	7	7	7	7	6	6	6	7	7	7	21	7
VP0278	1	1	1	1	1	1	1	1	1	1	1	1	1	1	1	1	1	1	1	1	1	1	1	1	1	1	1	1	1	1	1	1	1	1	1	1	1	1	1	1	1	1	1	1	1	1	1	1	1
VP0279	1	1	1	1	1	1	1	1	1	1	1	1	1	1	1	1	2	1	1	1	1	1	1	1	1	1	1	1	1	1	1	1	1	1	1	1	1	1	1	1	1	1	1	1	1	1	1	1	1
VP0280	1	1	1	1	1	1	1	1	1	1	1	1	1	1	1	1	1	1	1	1	1	1	1	1	1	1	1	1	1	1	1	1	1	1	1	1	1	1	1	1	1	1	1	1	1	1	1	1	1
VP0281	1	1	1	1	1	1	1	2	1	2	2	6	1	1	1	1	1	7	2	7	6	1	1	6	1	2	6	1	1	1	1	1	1	1	1	1	1	7	1	7	7	8	8	8	7	7	1	1	1
VP0282	11	11	1	12	3	1	3	3	10	13	13	2	2	2	3	3	13	14	3	14	2	2	2	2	2	3	2	2	3	3	2	15	2	5	16	2	3	17	3	18	18	2	2	2	18	18	19	2	3
VP0283	3	3	1	1	1	1	1	1	1	1	1	1	1	1	1	1	1	1	1	1	1	1	1	1	1	1	1	1	1	1	1	1	1	1	1	1	1	1	1	1	1	1	1	1	1	1	1	4	1
VP0284	6	6	1	7	5	1	8	3	3	3	3	2	2	2	3	3	3	9	5	10	2	2	2	2	2	3	2	2	11	12	2	2	2	5	2	2	12	13	14	15	15	3	3	3	15	15	5	16	17
VP0285	22	22	1	23	2	1	2	3	2	24	24	21	2	2	2	2	25	26	2	5	21	2	2	21	2	3	21	2	5	2	2	2	2	11	2	2	2	27	11	28	28	4	4	4	28	28	11	4	2
VP0286	31	31	1	32	8	1	25	11	28	28	28	30	2	2	29	29	33	24	30	34	30	2	2	30	2	11	30	2	10	29	2	2	2	35	2	2	29	36	12	37	37	3	3	3	37	37	38	39	40
VP0287	3	3	1	5	25	1	26	2	24	3	3	3	6	6	19	19	27	28	3	5	3	6	6	3	6	2	3	6	4	19	6	6	6	29	6	6	19	30	12	31	31	3	3	3	31	31	14	32	3
VP0288	9	9	1	10	11	1	12	4	5	13	13	8	2	2	6	6	14	15	7	16	8	2	2	8	2	4	8	2	17	6	2	2	2	18	2	2	6	19	20	21	21	22	22	22	21	21	23	24	25
VP0290	11	11	1	12	13	1	14	4	7	15	15	10	2	2	8	8	16	17	9	18	10	3	3	10	3	4	10	3	19	20	2	3	3	21	3	3	20	22	23	24	24	5	5	5	24	24	25	26	27
VP0291	33	33	1	34	35	1	36	29	30	37	37	18	2	2	31	31	38	39	32	40	18	2	2	18	2	29	18	2	41	42	2	2	2	43	2	2	42	44	12	45	45	3	3	3	45	45	46	47	48
VP0292	30	30	1	31	32	1	33	26	27	34	34	17	2	2	28	28	35	36	29	37	17	2	2	17	2	26	38	2	24	39	2	2	2	40	2	2	39	41	12	42	42	3	3	3	42	42	43	44	45
VP0293	12	12	1	13	14	1	15	3	8	16	16	11	2	2	9	9	17	18	10	19	11	2	2	11	2	3	11	2	20	21	2	2	2	22	2	2	21	23	24	25	25	4	4	4	25	25	26	27	28
VP0296	11	11	1	12	13	1	14	6	7	15	15	10	2	2	8	8	16	17	9	18	10	2	2	10	2	6	10	2	19	20	2	2	2	21	2	2	20	3	22	23	23	3	3	3	23	23	24	25	26
VP0297	4	4	1	28	29	1	30	3	25	1	1	27	2	2	26	26	31	32	1	33	27	2	2	27	2	3	27	2	34	35	2	2	2	36	2	2	35	4	13	37	37	4	4	4	37	37	1	38	39
VP0299	23	23	1	24	23	1	21	3	20	25	25	12	2	2	21	21	26	27	22	28	12	2	2	12	2	3	12	2	29	30	2	2	2	31	2	2	30	1	2	32	32	4	4	1	32	32	1	33	34
VP0300	34	34	1	35	36	1	37	3	30	38	38	33	2	2	31	31	39	40	32	41	33	2	2	33	2	3	33	2	42	43	2	2	2	44	2	2	43	4	14	45	45	4	4	4	45	45	46	47	48
VP0301	13	13	1	14	15	1	16	3	9	17	17	12	2	2	10	10	18	19	11	19	12	2	2	12	2	3	12	2	20	21	2	2	2	22	2	2	21	4	23	24	24	4	4	4	24	24	25	26	21
VP0303	18	18	1	19	1	1	20	1	18	21	21	1	2	2	1	1	22	7	7	1	1	2	2	1	2	1	1	2	23	24	2	2	2	10	2	2	24	1	13	25	25	1	1	1	25	25	1	7	14
VP0305	17	17	1	18	19	1	16	3	14	20	20	16	2	2	2	2	7	17	15	21	16	2	2	16	2	3	16	2	17	4	2	2	2	7	2	2	4	3	3	22	22	3	3	3	22	22	23	1	3
VP0306	29	29	1	30	4	1	31	23	25	32	32	28	2	2	26	26	4	11	27	33	28	2	2	28	2	23	28	2	34	35	2	2	2	15	2	2	35	36	18	37	37	3	3	36	37	37	38	39	40
VP0307	35	35	1	36	37	1	38	3	31	39	39	34	2	2	32	32	40	41	33	42	34	2	2	34	2	3	34	2	43	44	2	2	2	45	2	2	44	4	23	46	46	4	4	4	47	47	48	49	50
VP0308	35	35	1	36	37	1	38	3	31	39	39	34	2	2	32	32	40	41	33	42	34	2	2	34	2	3	34	2	43	44	2	2	2	45	2	2	44	4	14	46	46	4	4	4	46	46	47	48	49
VP0309	19	19	1	20	4	1	4	3	1	13	13	18	2	2	16	16	1	1	17	21	18	2	2	18	2	3	18	2	22	16	2	2	2	13	2	2	16	4	10	23	23	4	4	4	23	23	24	4	1
VP0310	28	28	1	8	29	1	30	7	25	31	31	12	2	2	26	26	32	33	27	16	12	2	2	12	2	7	12	2	28	26	2	2	2	34	2	2	26	3	13	16	16	3	3	3	16	16	35	36	37
VP0311	5	5	1	29	30	1	42	3	25	15	15	28	2	2	26	26	31	32	27	2	28	2	2	28	2	3	28	2	14	26	2	2	2	27	2	2	26	4	12	33	33	4	4	4	33	33	27	4	25
VP0313	30	30	1	31	32	1	33	3	27	34	34	29	2	2	20	20	35	25	28	36	29	2	2	29	2	3	29	2	37	38	2	2	2	2	2	2	38	4	39	40	40	4	4	4	40	40	41	2	42
VP0314	40	40	1	41	42	1	43	3	36	44	44	39	2	2	37	37	45	46	38	47	39	2	2	39	2	3	39	2	48	49	2	2	2	50	2	2	49	51	15	52	52	4	4	4	52	52	53	54	55
VP0316	12	12	1	13	14	1	15	2	7	16	16	11	8	8	9	9	17	18	10	19	11	8	8	11	8	2	11	8	20	21	8	8	8	22	8	8	21	3	23	24	24	3	3	3	24	24	25	3	26
VP0317	12	12	1	13	14	1	15	7	8	16	16	11	2	2	9	9	17	41	10	42	11	2	2	11	2	7	11	2	18	19	2	2	2	20	2	2	19	3	21	22	22	3	3	3	22	22	23	24	25
VP0318	33	33	1	34	17	1	35	3	29	36	36	32	2	2	30	30	37	53	31	38	32	2	2	32	2	3	32	2	39	40	2	2	2	15	2	2	40	4	14	41	41	4	4	4	41	41	42	2	43
VP0320	9	9	1	10	11	1	12	3	5	13	13	8	2	2	6	6	14	33	7	34	8	2	2	8	2	3	8	2	15	16	2	2	2	35	2	2	16	36	17	37	37	38	38	38	37	37	18	19	20
VP0323	31	31	1	32	33	1	12	26	27	34	34	30	2	2	28	28	19	35	29	36	30	2	2	30	2	26	30	2	37	38	2	2	2	39	2	2	38	3	13	35	35	3	3	3	35	35	40	19	41
VP0324	17	17	1	3	18	1	19	11	1	1	1	16	2	2	3	3	9	20	15	9	16	2	2	16	2	11	16	2	21	11	2	2	2	22	2	23	11	3	8	3	3	3	3	3	3	3	3	24	11
VP0325	29	29	1	30	31	1	32	3	26	33	33	18	2	2	27	27	34	35	28	36	18	2	2	18	2	3	18	2	34	37	2	2	2	38	2	2	37	4	12	39	39	4	4	4	39	39	40	41	42
VP0326	2	2	1	1	2	1	1	15	16	1	1	17	2	2	1	1	18	19	14	2	17	2	2	17	2	15	17	2	20	1	2	2	2	16	2	2	1	3	1	16	16	3	3	3	16	16	26	21	27
VP0327	8	8	1	9	10	1	11	3	5	6	6	7	2	2	1	1	12	13	6	14	7	2	2	7	2	3	7	2	15	16	2	2	2	5	2	2	16	17	18	19	19	17	17	17	19	19	20	21	3
VP0329	1	1	1	1	1	1	1	1	1	1	1	1	1	1	1	1	1	1	1	1	1	1	1	1	1	1	1	1	1	1	1	1	1	1	1	1	1	1	1	1	1	1	1	1	1	1	3	1	1
VP0330	30	30	1	31	32	1	33	3	26	34	34	29	2	2	27	27	35	36	28	29	29	2	2	29	2	3	29	2	37	38	2	2	2	19	2	2	38	4	12	39	39	4	4	4	39	39	21	40	41
VP0331	28	28	1	29	30	1	31	3	24	2	2	27	2	2	25	25	6	15	26	32	27	2	2	27	2	3	27	2	33	34	2	2	2	35	2	2	34	4	14	36	36	4	4	4	36	36	37	38	39
VP0334	30	30	1	22	31	1	32	3	27	33	33	7	2	2	28	28	10	34	29	35	7	2	2	7	2	3	7	2	36	37	2	2	2	38	2	2	37	4	12	39	39	4	4	4	39	39	40	41	42
VP0335	10	10	1	18	4	1	6	3	4	6	6	4	2	2	17	17	10	6	6	6	4	2	2	4	2	3	4	2	16	10	2	2	2	19	2	2	10	4	12	16	16	4	4	4	16	16	16	20	16
VP0336	32	32	1	33	34	1	34	3	28	2	2	31	2	2	29	29	11	35	30	2	31	2	2	31	2	3	31	2	14	36	2	2	2	37	2	2	36	22	13	38	38	22	22	22	38	38	39	40	41
VP0338	33	33	1	34	35	1	36	3	29	37	37	32	2	2	30	30	12	38	31	39	32	2	2	32	2	3	32	2	40	41	2	2	2	42	2	2	41	4	15	43	43	4	4	4	43	43	44	45	46
VP0339	12	12	1	13	14	1	15	3	8	16	16	11	2	2	9	9	17	18	10	19	11	2	2	11	2	3	11	2	20	43	2	2	2	21	2	2	43	22	23	24	24	4	4	22	24	24	25	26	27
VP0340	12	12	1	13	14	1	8	7	8	15	15	11	2	2	9	9	16	17	10	18	11	2	2	11	2	7	11	2	19	20	2	2	2	21	2	2	20	3	22	23	23	3	3	3	23	23	19	24	25
VP0341	30	30	1	31	32	1	33	2	25	34	34	29	26	26	27	27	35	36	28	37	29	38	38	29	38	2	29	38	39	2	26	38	38	40	38	38	2	5	41	42	42	5	5	5	42	42	43	44	45
VP0342	34	34	1	35	35	1	36	3	30	37	37	33	2	2	31	31	38	39	32	40	33	2	2	33	2	3	33	2	41	1	2	2	2	57	2	2	1	4	14	42	42	4	4	4	42	42	43	38	44
VP0344	33	33	1	34	35	1	36	3	30	37	37	3	2	2	31	31	38	39	32	40	3	2	2	3	2	3	3	2	41	42	2	2	2	30	2	2	42	4	14	43	43	4	4	4	43	43	44	45	46
VP0346	28	28	1	33	34	1	35	4	30	36	36	32	2	2	23	23	37	38	31	39	32	3	3	32	3	4	32	3	40	41	2	3	3	42	3	3	41	5	14	43	43	5	5	5	43	43	44	45	46
VP0347	27	27	1	32	33	1	34	3	29	35	35	31	2	2	19	19	36	37	30	38	31	2	2	31	2	3	31	2	39	40	2	2	2	41	2	2	40	4	13	42	42	4	4	4	42	42	43	44	45
VP0348	25	25	1	31	32	1	18	2	27	33	33	30	7	7	28	28	26	33	29	34	30	7	7	30	7	2	30	7	35	36	7	7	7	37	7	7	36	3	14	38	38	3	3	3	38	38	39	23	3
VP0350	10	10	1	11	12	1	13	3	6	14	14	9	2	2	7	7	15	16	8	17	9	2	2	9	2	3	9	2	18	19	2	2	2	20	2	2	19	4	21	22	22	4	4	4	22	22	23	24	25
VP0351	34	34	1	35	36	1	37	3	30	38	38	33	2	2	31	31	39	40	32	41	33	2	2	33	2	3	33	2	42	43	2	2	2	44	2	2	43	4	14	45	45	4	4	4	45	45	46	47	48
VP0352	11	11	1	12	13	1	14	3	7	15	15	10	2	2	8	8	16	17	9	18	10	2	2	10	2	3	10	2	19	20	2	2	2	21	2	2	20	4	22	23	23	4	4	4	23	23	24	25	26
VP0353	27	27	1	28	29	1	30	3	23	31	31	26	2	2	24	24	16	16	25	32	26	2	2	26	2	3	26	2	19	33	2	2	2	34	2	2	33	4	35	12	12	4	4	4	12	12	36	37	38
VP0354	32	32	1	33	34	1	35	3	28	36	36	31	2	2	29	29	37	38	30	39	31	2	2	31	2	3	31	2	40	41	2	2	2	42	2	2	41	4	13	43	43	4	4	4	43	43	44	45	46
VP0355	28	28	1	29	30	1	28	3	24	31	31	27	2	2	25	25	32	32	26	33	27	2	2	27	2	3	27	2	34	35	2	2	2	36	2	2	35	4	37	38	38	4	4	4	38	38	39	40	9
VP0356	27	27	1	28	29	1	30	3	14	31	31	26	2	2	25	25	32	33	12	34	26	2	2	26	2	3	26	2	35	36	2	2	2	37	2	2	36	20	38	39	39	20	20	20	39	39	40	41	42
VP0357	1	1	1	1	1	1	1	1	1	1	1	1	1	1	1	1	1	1	1	1	1	1	1	1	1	1	1	1	1	1	1	1	1	1	1	1	1	1	1	1	1	1	1	1	1	1	1	1	1
VP0358	9	9	1	29	30	1	31	24	25	32	32	28	2	2	26	26	33	30	27	30	28	2	2	28	2	24	28	2	34	35	2	2	2	30	2	2	35	18	36	37	37	18	18	18	37	37	38	39	40
VP0359	32	32	1	33	34	1	35	3	28	36	36	31	2	2	29	29	37	38	30	39	31	2	2	31	2	3	31	2	40	41	2	2	2	42	2	2	41	4	43	44	44	4	4	4	44	44	62	45	46
VP0369	11	11	1	12	13	1	14	3	7	15	16	10	2	2	8	8	17	39	9	40	10	2	2	10	2	3	10	2	41	18	2	2	2	19	2	2	18	20	21	22	22	4	4	4	22	22	23	42	24
VP0370	10	10	1	11	12	1	13	3	6	14	14	9	2	2	7	7	15	16	8	17	9	2	2	9	2	3	9	2	18	19	2	2	2	20	2	2	19	21	22	23	23	4	4	4	23	23	24	37	25
VP0374	27	27	1	28	29	1	30	3	25	31	31	1	2	2	26	26	27	1	19	31	1	2	2	1	2	3	1	2	32	33	2	2	2	34	2	2	33	35	12	36	36	4	4	4	36	36	37	38	33
VP0378	1	1	1	25	26	1	19	3	22	13	13	5	2	2	23	23	27	5	24	28	5	9	2	5	2	3	5	9	14	29	2	9	2	30	9	9	29	31	6	5	5	10	10	10	5	5	23	32	28
VP0404	31	31	1	32	33	1	34	26	27	35	35	30	2	2	28	28	36	37	29	38	30	2	2	30	2	26	39	2	40	41	2	2	2	42	2	2	41	43	44	45	45	18	18	18	45	45	46	47	48
VP0406	3	3	1	10	3	1	2	2	7	3	3	9	1	1	3	3	1	7	8	11	9	1	1	9	1	2	9	1	3	3	1	1	1	12	1	1	3	1	2	1	1	2	2	2	1	1	13	3	2
VP0408	33	33	1	34	35	1	36	4	29	37	37	32	2	2	30	30	38	39	31	40	32	3	3	32	3	4	32	3	41	42	2	3	3	43	3	3	42	44	14	45	45	5	5	5	45	45	46	47	48
VP0409	31	31	1	32	1	1	33	3	27	34	34	30	2	2	28	28	35	36	29	37	30	2	2	30	2	3	30	2	38	39	2	2	2	40	2	2	39	41	12	21	21	4	4	4	21	21	42	43	44
VP0411	4	4	1	16	17	1	10	4	10	18	18	15	2	2	14	14	10	5	10	4	15	3	3	15	3	4	15	3	19	4	2	3	3	20	3	3	4	15	10	10	10	5	5	5	10	10	6	21	4
VP0412	25	25	1	26	27	1	23	3	22	28	28	24	2	2	5	5	13	2	23	29	24	2	2	24	2	3	24	2	30	31	2	2	2	32	2	2	31	24	11	33	33	4	4	4	33	33	34	23	35
VP0413	26	26	1	31	32	1	33	4	27	34	34	30	2	2	28	28	35	5	29	36	30	3	3	30	3	4	30	3	37	38	2	3	3	39	3	3	38	30	14	40	40	5	5	5	40	40	41	42	43
VP0414	29	29	1	30	31	1	32	3	25	33	33	28	2	2	26	26	34	35	27	36	28	2	2	28	2	3	28	2	37	38	2	2	2	39	2	2	38	28	13	40	40	4	4	4	40	40	41	42	43
VP0415	9	9	1	10	11	1	12	4	5	13	13	8	2	2	6	6	14	15	7	16	8	2	2	8	2	4	8	2	17	18	2	2	2	19	2	2	18	20	21	22	22	23	23	23	22	22	24	25	26
VP0419	9	9	1	1	1	1	1	2	2	1	1	7	1	1	1	1	1	3	1	10	7	1	1	7	1	2	7	1	1	1	1	1	1	1	1	1	1	11	1	1	1	3	3	1	1	1	1	1	1
VP0420	32	32	1	33	34	1	35	3	28	36	36	31	2	2	29	29	18	37	30	38	31	2	2	31	2	3	31	2	39	40	2	2	2	41	2	2	40	42	13	43	43	4	4	44	43	43	3	45	46
VP0424	31	31	1	32	33	1	34	3	27	35	35	30	2	2	28	28	36	4	29	37	30	2	2	30	2	3	30	2	11	38	2	2	2	39	2	2	38	40	11	41	41	4	4	42	41	41	43	44	45
VP0426	10	10	1	11	12	1	13	3	6	14	14	9	2	2	7	7	15	6	8	16	9	2	2	9	2	3	9	2	17	18	2	2	2	19	2	2	18	20	21	22	22	4	4	16	22	22	23	24	7
VP0427	7	7	1	7	7	1	7	3	7	8	8	8	2	2	15	15	16	7	5	7	8	2	2	8	2	3	8	2	17	7	2	2	2	7	2	2	7	15	7	7	7	4	4	18	7	7	7	1	15
VP0429	26	26	1	27	28	1	29	3	22	16	16	25	2	2	23	23	30	7	24	2	25	2	2	25	2	3	25	2	20	31	2	2	2	32	2	2	31	2	10	33	33	2	2	7	33	33	34	35	23
VP0430	28	28	1	29	30	1	31	23	24	32	32	27	2	2	25	25	33	34	26	35	27	2	2	27	2	23	27	2	36	37	2	2	2	38	2	2	37	39	40	41	41	16	16	34	41	41	42	43	44
VP0431	9	9	1	10	11	1	12	4	5	13	13	8	2	2	6	6	14	15	7	16	8	2	2	8	2	4	8	2	17	18	2	2	2	19	2	2	18	20	21	22	22	3	3	15	22	22	23	24	25
VP0432	9	9	1	10	11	1	12	4	5	13	13	8	2	2	6	6	14	15	7	16	8	2	2	8	2	4	8	2	17	18	2	2	2	19	2	2	18	20	21	22	22	3	3	15	22	22	23	24	25
VP0433	30	30	1	31	32	1	33	3	26	34	34	29	2	2	27	27	35	36	28	37	29	2	2	29	2	3	29	2	38	39	2	2	2	40	2	2	39	41	42	43	43	4	4	44	43	43	45	46	47
VP0434	6	6	1	3	3	1	3	3	3	2	2	2	2	2	12	12	13	3	4	2	2	2	2	2	2	3	2	2	14	3	2	2	2	4	2	2	3	2	8	2	2	4	4	3	2	2	14	3	2
VP0436	30	30	1	31	32	1	33	3	26	34	34	29	2	2	27	27	35	36	28	37	29	2	2	29	2	3	29	2	38	3	2	2	2	39	2	2	3	40	12	37	37	4	4	4	37	37	41	42	43
VP0438	1	1	1	1	1	1	1	1	1	1	1	1	1	1	1	1	1	1	1	1	1	1	1	1	1	1	1	1	1	1	1	1	1	1	1	1	1	1	1	1	1	1	1	1	1	1	1	2	1
VP0441	18	18	1	19	20	1	12	1	10	21	21	17	2	2	10	10	1	5	12	1	17	2	2	17	2	1	17	2	6	22	2	2	2	10	2	2	22	23	7	1	1	3	3	3	1	1	22	6	10
VP0442	32	32	1	33	34	1	35	3	28	36	36	31	2	2	29	29	37	38	30	39	31	2	2	31	2	3	31	2	32	40	2	2	2	28	2	2	40	41	12	39	39	21	21	21	39	39	40	42	43
VP0443	22	22	1	9	26	1	27	3	24	28	28	9	2	2	6	6	29	1	25	9	9	2	2	9	2	3	9	2	22	30	2	2	2	13	2	2	30	31	11	9	9	4	4	4	9	9	22	9	32
VP0444	1	1	1	10	1	1	1	1	1	11	11	1	1	1	3	3	1	1	3	1	1	1	1	1	1	1	1	1	1	1	1	1	1	1	1	1	1	1	1	1	1	1	1	1	1	1	1	1	3
VP0449	10	10	1	11	12	1	13	5	6	14	14	9	2	2	7	7	15	16	8	17	9	2	2	9	2	5	9	2	18	19	2	2	2	20	2	2	19	21	22	23	23	3	3	3	23	23	24	25	26
VP0450	28	28	1	29	30	1	31	2	26	32	32	3	2	2	27	27	33	34	14	35	3	2	2	3	2	2	3	2	25	18	2	2	2	36	2	2	18	22	11	37	37	3	3	3	37	37	16	35	38
VP0451	1	1	1	4	1	1	4	1	1	1	1	1	1	1	1	1	1	1	1	1	1	1	1	1	1	1	1	1	1	1	1	1	1	1	1	1	1	1	1	1	1	1	1	1	1	1	1	1	1
VP0452	10	10	1	11	12	1	13	3	6	14	14	9	2	2	7	7	15	4	8	4	9	2	2	9	2	3	9	2	16	17	2	2	2	18	2	2	17	19	20	4	4	4	4	4	4	4	21	22	23
VP0453	12	12	1	2	2	1	2	2	2	13	13	2	2	2	11	11	1	1	1	1	2	2	2	2	2	2	2	2	2	2	2	2	2	2	2	2	2	14	2	1	1	2	2	2	1	1	2	2	2
VP0454	9	9	1	10	11	1	12	3	5	13	13	8	2	2	6	6	14	8	7	15	8	2	2	8	2	3	8	2	16	17	2	2	2	18	2	2	17	19	20	21	21	22	22	22	21	21	23	24	25
VP0455	32	32	1	33	34	1	35	3	28	36	36	31	2	2	29	29	37	38	30	39	31	2	2	31	2	3	31	2	40	41	2	2	2	42	2	2	41	43	13	44	44	4	4	4	44	44	45	46	47
VP0456	29	29	1	30	31	1	32	3	25	33	33	28	2	2	26	26	34	35	27	36	28	2	2	28	2	3	28	2	37	38	2	2	2	28	2	2	38	39	10	40	40	19	19	19	40	40	41	42	43
VP0457	30	30	1	31	32	1	33	3	26	34	34	29	2	2	27	27	35	36	28	29	29	2	2	29	2	3	29	2	37	38	2	2	2	39	2	2	38	40	41	42	42	4	4	4	42	42	43	44	45
VP0458	31	31	1	32	33	1	34	3	27	35	35	30	2	2	28	28	36	37	29	38	30	2	2	30	2	3	30	2	39	40	2	2	2	60	2	2	40	41	13	42	42	4	4	4	42	42	43	44	45
VP0459	32	32	1	33	34	1	35	3	29	30	30	31	2	2	30	30	36	37	12	38	31	2	2	31	2	3	31	2	39	40	2	2	2	41	2	2	40	42	13	43	43	4	4	4	43	43	44	45	46
VP0461	30	30	1	31	32	1	33	4	26	34	34	29	2	2	27	27	28	35	28	36	29	3	3	29	3	4	29	3	37	38	2	3	3	39	3	3	38	40	13	41	41	5	5	5	41	41	42	43	44
VP0463	10	10	1	11	12	1	13	3	7	14	14	4	2	2	8	8	15	4	9	16	4	2	2	4	2	3	4	2	17	18	2	2	2	19	2	2	18	20	21	22	22	4	4	4	22	22	23	4	14
VP0464	27	27	1	28	29	1	5	3	20	30	30	4	2	2	25	25	31	32	26	33	4	2	2	4	2	3	4	2	34	35	2	2	2	36	2	2	35	4	12	37	37	4	4	4	37	37	38	39	40
VP0465	29	29	1	30	31	1	32	3	25	33	33	28	2	2	26	26	34	35	27	36	28	2	2	28	2	3	28	2	37	38	39	2	2	40	2	2	38	4	12	41	41	4	4	4	41	41	42	43	34
VP0466	8	8	1	6	9	1	10	3	5	6	6	4	2	2	6	6	10	4	7	4	4	2	2	4	2	3	4	2	11	12	2	2	2	8	2	2	12	4	13	4	4	4	4	4	4	4	14	4	15
VP0467	31	31	1	32	33	13	34	3	28	35	35	30	2	2	29	29	36	37	1	38	30	2	2	30	2	3	30	2	39	40	2	2	2	41	2	2	40	4	12	42	42	4	4	43	42	42	44	45	46
VP0468	16	16	1	4	9	1	19	3	4	18	18	4	2	2	4	4	20	4	4	4	4	2	2	4	2	3	4	2	9	21	2	2	2	4	2	2	21	4	8	4	4	4	4	4	4	4	4	18	22
VP0469	3	3	1	24	25	1	26	3	22	27	27	4	2	2	6	6	3	6	23	28	4	2	2	4	2	3	4	2	29	30	2	2	2	3	2	2	30	4	11	4	4	4	4	4	4	4	31	14	3
VP0470	22	22	1	23	24	1	25	3	4	26	26	21	2	2	9	9	9	27	9	28	21	2	2	21	2	3	21	2	9	29	2	2	2	9	2	2	29	4	9	30	30	4	4	4	30	30	31	32	33
VP0475	27	27	1	28	16	1	29	4	23	30	30	26	2	2	24	24	31	16	25	32	26	3	3	26	3	4	26	3	33	34	2	3	3	35	3	3	34	36	9	37	37	5	5	5	37	37	38	39	8
VP0476	25	25	1	26	27	1	28	3	21	29	29	24	2	2	22	22	30	31	23	7	24	2	2	24	2	3	24	2	32	23	2	2	2	4	2	2	23	23	7	33	33	4	4	4	33	33	34	4	35
VP0477	2	2	1	29	30	1	31	24	25	32	32	28	2	2	26	26	33	34	27	2	28	2	2	28	2	24	28	2	35	36	2	2	2	37	2	2	36	38	10	39	39	3	3	3	39	39	40	2	41
VP0478	33	33	1	34	35	1	36	6	29	37	37	32	2	2	30	30	38	39	31	40	32	2	2	32	2	6	32	2	41	42	2	2	2	43	2	2	42	44	13	40	40	3	3	3	40	40	45	46	47
VP0479	26	26	1	27	28	1	29	4	23	7	7	25	2	2	24	24	30	31	8	32	25	3	3	25	3	4	25	3	33	34	2	3	3	5	3	3	34	5	10	35	35	5	5	5	36	36	37	23	38
VP0481	10	10	1	11	12	1	13	5	6	14	14	9	2	2	7	7	15	16	8	17	9	2	2	9	2	5	9	2	18	19	2	2	2	20	2	2	19	3	21	22	22	3	3	3	22	22	23	24	25
VP0484	39	39	1	8	9	1	10	2	3	11	11	7	4	4	5	5	12	13	6	14	7	4	4	7	4	2	7	4	15	16	4	4	4	17	4	4	16	18	19	20	20	18	18	18	20	20	40	21	41
VP0485	27	27	1	28	29	1	30	3	24	31	31	26	2	2	25	25	32	26	1	26	26	2	2	26	2	3	26	2	33	34	2	2	2	4	2	2	34	4	11	35	35	4	4	4	35	35	36	37	38
VP0486	11	11	1	12	13	1	14	3	7	15	15	10	2	2	16	8	17	18	9	19	10	2	2	10	2	3	10	2	20	21	2	2	2	22	2	2	21	4	23	24	24	4	4	4	24	24	25	26	27
VP0487	32	32	1	33	34	1	35	3	28	36	36	31	2	2	29	29	37	38	30	39	31	2	2	31	2	3	31	2	40	41	2	2	2	42	2	2	41	43	13	44	44	4	4	4	44	44	45	46	47
VP0488	2	2	1	8	6	1	9	3	5	6	6	7	2	2	6	6	4	10	6	10	7	2	2	7	2	3	7	2	4	11	2	2	2	12	2	2	11	4	13	14	14	4	4	4	14	14	15	16	17
VP0492	23	23	1	24	25	1	26	19	21	27	27	22	2	2	2	2	17	28	19	29	22	2	2	22	2	19	22	2	15	30	2	2	2	2	2	2	30	19	19	28	28	3	3	3	28	28	31	32	12
VP0493	4	4	1	20	21	1	22	17	1	1	1	10	2	2	18	18	1	13	19	3	10	2	2	10	2	17	10	2	23	24	2	2	2	25	2	2	24	4	26	10	10	3	3	3	10	10	10	27	28
VP0494	10	10	1	11	12	1	13	4	6	14	14	9	2	2	7	7	15	16	8	17	9	2	3	9	2	4	9	2	18	19	2	2	2	20	2	2	19	21	22	9	9	23	23	24	9	9	25	26	27
VP0495	10	10	1	11	12	1	13	3	6	14	14	9	2	2	7	7	15	16	8	17	9	2	2	9	2	3	9	2	18	19	2	2	2	20	2	2	19	21	6	22	22	4	4	23	22	22	24	25	26
VP0496	30	30	1	31	32	1	33	3	26	34	34	29	2	2	27	27	35	36	28	37	29	2	2	29	2	3	29	2	38	39	2	2	2	40	2	2	39	41	13	42	42	4	4	43	42	42	44	45	46
VP0499	6	6	1	13	7	1	6	3	6	1	1	3	2	2	12	12	14	3	11	15	3	2	2	3	2	3	3	2	8	6	2	2	2	1	2	2	6	3	5	1	1	3	3	3	1	1	1	6	6
VP0500	7	7	1	29	30	1	31	2	26	32	32	28	2	2	27	27	11	33	16	28	28	2	2	28	2	2	28	2	34	35	2	2	2	13	2	2	35	36	11	13	13	3	3	3	13	13	2	37	38
VP0502	2	2	1	2	2	1	2	2	2	2	2	2	2	2	2	2	2	2	2	2	2	2	2	2	2	2	2	2	2	2	2	2	2	2	2	2	2	2	1	2	2	2	2	2	2	2	2	2	2
VP0503	27	27	1	28	29	1	30	3	24	31	31	26	2	2	25	25	32	33	5	34	26	2	2	26	2	3	26	2	35	36	2	2	2	37	2	2	36	38	39	40	40	41	41	41	40	40	42	43	44
VP0504	10	10	1	11	12	1	13	6	5	14	14	9	2	2	7	7	15	16	8	9	9	2	2	9	2	6	9	2	17	18	2	2	2	19	2	2	18	20	21	22	22	3	3	3	22	22	23	24	25
VP0505	31	31	1	32	33	1	34	3	27	35	35	30	2	2	28	28	36	37	29	30	30	2	2	30	2	3	30	2	38	39	2	2	2	40	2	2	39	41	13	42	42	4	4	4	42	42	43	58	44
VP0506	29	29	1	30	31	1	32	3	25	33	33	28	2	2	26	26	34	35	27	36	28	2	2	28	2	3	28	2	37	4	2	2	2	21	2	2	4	4	12	21	21	4	4	4	21	21	38	39	4
VP0507	11	11	1	12	13	1	14	3	7	15	15	10	2	2	8	8	16	17	9	18	10	2	2	10	2	3	10	2	19	20	2	2	2	21	2	2	20	4	22	23	23	4	4	4	23	23	24	25	20
VP0511	31	31	1	32	33	1	34	3	27	35	35	30	2	2	28	28	36	37	29	38	30	2	2	30	2	3	30	2	39	40	2	2	2	41	2	2	40	42	43	37	37	21	21	21	37	37	44	45	46
VP0512	28	28	1	29	30	1	31	25	24	32	32	27	2	2	26	26	33	34	16	35	27	2	2	27	2	25	27	2	36	37	2	2	2	38	2	2	37	8	11	39	39	3	3	3	39	39	10	40	41
VP0513	33	33	1	34	35	1	36	3	29	37	37	32	2	2	30	30	38	39	31	40	32	2	2	32	2	3	32	2	41	42	2	2	2	43	2	2	42	44	14	45	45	4	4	4	45	45	46	30	47
VP0516	30	30	1	31	32	1	33	27	25	34	34	29	2	2	26	26	35	36	28	37	29	2	2	29	2	27	29	2	38	39	2	2	2	40	2	2	39	41	35	42	42	18	18	18	42	42	39	43	44
VP0517	1	1	1	1	11	1	15	2	2	5	5	14	12	12	1	1	16	2	13	2	14	12	12	14	12	2	14	12	1	2	12	12	12	17	12	12	2	1	1	18	18	2	2	2	18	18	19	20	1
VP0519	1	1	1	1	1	1	1	6	2	7	7	3	2	2	2	2	4	3	2	3	3	2	2	3	2	6	3	2	2	2	2	2	2	2	2	2	2	2	2	3	3	3	3	3	3	3	2	2	2
VP0520	4	4	1	2	5	1	2	2	2	2	2	2	2	2	2	2	2	2	2	2	2	2	2	2	2	2	2	2	2	2	2	2	2	4	2	2	2	2	2	2	2	3	3	3	2	2	2	4	2
VP0522	11	11	1	12	13	1	14	3	7	15	15	10	2	2	8	8	16	17	9	10	10	2	2	10	2	3	10	2	18	19	2	2	2	20	2	2	19	21	22	17	17	4	4	4	17	17	19	20	17
VP0523	7	7	1	29	30	1	25	3	26	31	31	28	2	2	26	26	32	28	27	33	28	2	2	28	2	3	28	2	34	35	2	2	2	36	2	2	35	37	11	28	28	4	4	4	28	28	34	36	38
VP0525	10	10	1	11	12	1	13	7	5	14	14	9	2	2	6	6	15	16	8	17	9	2	2	9	2	7	9	2	18	19	2	2	2	20	2	2	19	3	21	22	22	3	3	3	22	22	23	20	24
VP0527	33	33	1	34	5	1	4	3	30	35	35	4	2	2	31	31	36	37	32	4	4	2	2	4	2	3	4	2	38	39	2	2	2	40	2	2	39	41	42	4	4	4	4	4	4	4	43	40	44
VP0528	3	3	1	12	13	1	14	1	10	18	18	11	2	2	3	3	1	6	6	1	11	2	2	11	2	1	11	2	6	12	2	2	2	3	2	2	12	15	1	1	1	1	1	1	1	1	7	3	3
VP0529	3	3	1	11	4	1	3	3	4	4	4	3	2	2	10	10	4	3	9	3	3	2	2	3	2	3	3	2	9	4	2	2	2	3	2	2	4	12	13	3	3	3	3	3	3	3	14	3	4
VP0531	1	1	1	1	1	1	1	1	1	1	1	1	1	1	1	1	1	1	2	1	1	1	1	1	1	1	1	1	1	1	1	1	1	1	1	1	1	1	1	1	1	1	1	1	1	1	1	1	1
VP0532	10	10	1	11	12	1	13	3	6	14	14	9	2	2	7	7	15	16	8	17	9	2	2	9	2	3	9	2	18	19	2	2	2	20	2	2	19	21	22	23	23	24	24	24	23	23	25	26	27
VP0533	4	4	1	11	25	1	8	4	23	3	3	17	2	2	3	3	3	17	24	26	17	3	3	17	3	4	17	3	27	28	3	3	3	29	3	3	28	30	31	32	32	5	5	5	32	32	3	29	33
VP0534	32	32	1	33	34	1	35	29	27	36	36	31	2	2	28	28	37	38	30	39	31	2	2	31	2	29	31	2	40	41	2	2	2	42	2	2	41	19	43	44	44	19	19	19	44	44	45	42	46
VP0536	9	9	1	10	11	1	12	8	6	13	13	6	2	2	7	7	14	15	1	6	6	2	2	6	2	8	6	2	16	17	2	2	2	18	2	2	17	19	20	21	21	19	19	19	21	21	22	18	8
VP0537	29	29	1	30	31	1	32	3	25	33	33	28	2	2	26	26	34	35	27	36	28	2	2	28	2	3	28	2	37	38	2	2	2	39	2	2	38	20	40	41	41	20	20	20	41	41	42	39	43
VP0538	33	33	1	34	35	1	36	3	29	37	37	32	2	2	30	30	38	39	31	40	32	2	2	32	2	3	32	2	41	42	2	2	2	43	2	2	42	4	14	32	32	4	4	4	32	32	44	43	45
VP0539	35	35	1	36	37	1	38	3	31	39	39	34	2	2	32	32	40	41	33	42	34	43	2	34	2	3	34	2	44	45	2	2	2	46	2	2	45	4	47	48	48	4	4	4	48	48	49	46	50
VP0540	33	33	1	34	35	1	36	3	29	37	37	32	2	2	30	30	38	39	31	40	32	2	2	32	2	3	32	2	41	42	2	2	2	43	2	2	42	4	13	44	44	4	4	4	44	44	40	43	45
VP0542	27	27	1	28	29	1	30	3	4	31	31	26	2	2	5	5	32	33	5	5	26	2	2	26	2	3	26	2	25	2	2	2	2	34	2	2	2	4	13	35	36	4	4	4	36	36	37	34	38
VP0543	10	10	1	11	12	1	13	3	6	14	14	9	2	2	7	7	15	16	8	17	9	2	2	9	2	3	9	2	18	3	2	2	2	19	2	2	3	16	20	21	21	16	16	16	21	21	22	19	23
VP0545	10	10	1	11	12	1	13	7	5	14	15	9	2	2	6	6	16	17	8	18	9	2	2	9	2	7	9	2	19	20	2	2	2	21	2	2	20	22	23	24	24	22	22	22	24	24	6	25	26
VP0546	35	35	1	36	37	1	38	4	31	39	39	34	2	2	32	32	40	41	33	2	34	3	3	34	3	4	34	3	42	43	2	3	3	44	3	3	43	45	15	46	46	5	5	5	46	46	47	44	48
VP0547	11	11	1	12	13	1	14	7	5	15	15	10	8	8	6	6	16	17	9	18	10	2	2	10	2	7	10	2	19	20	8	2	2	21	2	2	20	21	22	23	23	21	21	21	23	23	24	21	25
VP0548	30	30	1	31	32	1	33	4	26	34	34	29	2	2	27	27	35	36	28	37	29	3	3	29	3	4	29	3	38	39	2	3	3	5	3	3	39	5	12	40	40	5	5	5	40	40	41	5	42
VP0549	14	14	1	22	23	1	24	4	19	25	25	21	2	2	16	16	24	19	20	26	21	3	3	21	3	4	21	3	17	9	2	3	3	5	3	3	9	5	2	27	27	5	5	5	27	27	4	28	29
VP0551	11	11	1	12	13	1	14	4	7	15	15	10	2	2	8	8	16	7	9	17	10	3	3	10	3	4	10	3	18	19	2	3	3	20	3	3	19	21	22	23	23	24	24	24	23	23	25	26	27
VP0552	34	34	1	35	36	1	37	4	30	38	38	33	2	2	31	31	39	40	32	41	33	3	3	33	3	4	33	3	42	43	2	3	3	44	3	3	43	5	45	46	46	5	5	5	46	46	47	48	49
VP0553	11	11	1	10	23	1	6	4	20	24	24	22	2	2	21	21	6	17	10	25	22	3	3	22	3	4	22	3	26	9	2	3	3	27	3	3	9	11	11	28	28	5	5	5	28	28	10	10	25
VP0554	9	9	1	31	32	1	18	28	26	8	8	30	2	2	27	27	17	20	29	33	30	3	3	30	3	28	30	3	34	35	2	3	3	36	3	3	35	5	12	37	37	20	20	20	37	37	38	39	8
VP0555	34	34	35	36	37	1	38	4	30	39	39	33	2	2	31	31	40	41	32	42	33	3	3	33	3	4	33	3	43	44	2	3	3	45	3	3	44	46	15	47	47	5	5	5	47	47	48	49	50
VP0556	3	3	1	3	3	1	3	4	3	5	5	9	2	2	3	3	3	10	3	7	9	3	3	9	3	4	9	3	3	11	2	3	3	4	3	3	11	3	8	5	5	5	5	5	5	5	5	5	5
VP0558	33	33	1	23	2	1	34	4	28	20	20	32	2	2	30	30	35	36	31	28	32	3	3	32	3	4	32	3	37	38	2	3	3	39	3	3	38	40	13	41	41	5	5	5	41	41	42	43	44
VP0560	10	10	1	11	12	1	13	3	6	14	14	9	2	2	7	7	15	16	8	6	9	2	2	9	2	3	9	2	17	33	2	2	2	6	2	2	33	4	14	16	16	4	4	4	16	16	18	19	20
VP0561	34	34	1	35	36	1	37	3	30	38	38	33	2	2	31	31	39	33	32	40	33	2	2	33	2	3	33	2	41	42	2	2	2	43	2	2	42	4	13	44	44	4	4	4	44	44	45	46	11
VP0563	11	11	1	20	12	1	1	2	17	1	1	19	1	1	18	18	1	21	1	22	19	1	1	19	1	2	19	1	12	1	1	1	1	23	1	1	1	1	1	19	19	1	1	1	19	19	1	24	1
VP0564	27	27	1	28	51	1	29	24	22	30	30	26	2	2	23	23	31	32	25	33	26	2	2	26	2	24	26	2	34	35	2	2	2	32	2	2	35	1	36	37	37	1	1	1	37	37	38	39	35
VP0565	4	4	1	2	3	1	1	3	10	1	1	11	2	2	1	1	1	11	1	11	11	2	2	11	2	3	11	2	3	3	2	2	2	11	2	2	3	4	7	11	11	4	4	12	11	11	1	4	3
VP0566	3	3	1	1	5	1	1	1	9	1	1	1	1	1	1	1	1	10	1	1	1	1	1	1	1	1	1	1	1	5	1	1	1	1	1	1	5	2	6	1	1	2	2	5	1	1	1	1	5
VP0569	10	10	1	10	1	1	10	3	6	10	10	9	2	2	7	7	10	10	8	11	9	2	2	9	2	3	9	2	10	10	2	2	2	12	2	2	10	4	10	10	10	4	4	4	10	10	13	10	10
VP0570	31	31	1	32	33	1	34	3	27	35	35	30	2	2	28	28	36	37	29	38	30	2	2	30	2	3	30	2	39	40	2	2	2	41	2	2	40	4	13	42	42	4	4	4	42	42	43	44	45
VP0571	9	9	1	10	11	1	12	6	4	13	13	8	2	2	5	5	14	15	7	16	8	2	2	8	2	6	8	2	17	18	2	2	2	19	2	2	18	3	20	21	21	3	3	3	21	21	22	19	23
VP0573	10	10	1	11	12	1	13	7	5	14	14	9	2	2	6	6	15	16	8	17	9	2	2	9	2	7	9	2	18	19	2	2	2	20	2	2	19	21	22	23	23	3	3	3	23	23	24	25	26
VP0575	10	10	1	11	12	1	13	7	5	14	14	9	2	2	6	6	15	16	8	9	9	2	2	9	2	7	9	2	17	18	2	2	2	19	2	2	18	20	21	22	22	3	3	3	22	22	23	24	25
VP0576	29	29	1	30	31	1	32	3	25	33	33	28	2	2	26	26	12	34	27	28	28	2	2	28	2	3	28	2	35	36	2	2	2	37	2	2	36	38	12	39	39	4	4	4	39	39	12	40	41
VP0577	27	27	1	28	29	1	30	3	24	31	31	4	2	2	25	25	32	33	26	34	4	2	2	4	2	3	4	2	35	36	2	2	2	37	2	2	36	23	12	38	38	4	4	4	38	38	39	4	40
VP0579	37	37	1	8	9	1	36	4	2	10	10	7	5	5	3	3	11	12	6	7	7	13	13	7	13	4	7	13	14	15	5	13	13	16	13	13	15	17	18	19	19	17	17	17	19	19	20	35	21
VP0580	12	12	1	3	18	1	16	4	12	19	19	17	2	2	4	4	3	20	16	21	17	3	3	17	3	4	17	3	3	22	2	3	3	21	3	3	22	5	8	1	1	5	5	5	1	1	23	12	1
VP0581	31	31	1	32	33	1	34	3	27	35	35	30	2	2	28	28	36	37	29	38	30	2	2	30	2	3	30	2	39	33	2	2	2	40	2	2	33	4	13	41	41	4	4	4	41	41	3	42	12
VP0582	1	1	1	1	1	1	1	1	12	1	1	13	4	4	11	11	1	1	1	1	13	4	4	13	4	1	13	4	1	14	4	4	4	11	4	4	14	1	1	1	1	1	1	1	1	1	1	1	15
VP0583	10	10	1	11	12	1	13	3	6	14	14	9	2	2	7	7	15	16	8	17	9	2	2	9	2	3	9	2	18	19	2	2	2	20	2	2	19	21	22	23	23	21	21	21	23	23	24	25	26
VP0584	33	33	1	34	35	1	36	3	29	37	37	32	2	2	30	30	38	39	31	40	32	2	2	32	2	3	32	2	41	42	2	2	2	43	2	2	42	4	10	44	44	4	4	4	44	44	45	46	47
VP0585	1	1	1	19	6	1	7	2	1	2	2	18	1	1	1	1	7	20	4	21	18	1	1	21	1	2	21	1	22	11	1	1	1	4	1	1	11	3	4	20	20	3	3	3	20	20	23	20	9
VP0587	33	33	1	34	35	1	36	30	28	37	37	32	2	2	29	29	38	39	31	28	32	3	3	32	3	30	32	3	40	41	2	3	3	28	3	3	41	42	6	43	43	4	4	42	43	43	44	45	30
VP0588	32	32	1	1	33	1	34	1	28	35	35	31	2	2	29	29	34	36	30	37	31	3	3	31	3	1	31	3	38	39	2	3	3	28	3	3	39	4	13	40	40	4	4	4	40	40	39	41	1
VP0589	4	4	1	6	4	1	13	1	6	2	2	6	2	2	11	11	10	6	12	6	6	3	3	6	3	1	6	3	6	6	2	3	3	6	3	3	6	1	2	6	6	1	1	1	6	6	14	6	1
VP0590	34	34	1	35	36	1	37	4	30	38	38	33	2	2	31	31	39	40	32	41	33	3	3	33	3	4	33	3	42	43	2	3	3	44	3	3	43	5	15	40	40	5	5	5	40	40	45	46	47
VP0591	33	33	1	34	35	1	36	4	29	37	37	32	2	2	30	30	38	39	31	40	32	3	3	32	3	4	32	3	41	42	2	3	3	43	3	3	42	4	14	44	44	4	4	4	44	44	45	46	47
VP0593	16	16	1	17	18	1	19	4	14	20	20	15	2	2	2	2	21	22	2	2	15	3	3	15	3	4	15	3	23	4	2	3	3	24	3	3	4	25	2	14	14	4	4	4	14	14	4	26	27
VP0594	27	27	1	28	9	1	29	4	23	30	30	26	2	2	24	24	31	32	25	33	26	3	3	26	3	4	26	3	34	3	2	3	3	35	3	3	3	5	13	32	32	5	5	5	32	32	3	36	7
VP0596	31	31	1	32	33	1	34	4	27	35	35	30	2	2	28	28	36	56	29	37	30	3	3	30	3	4	30	3	38	23	2	3	3	39	3	3	23	57	13	40	40	57	57	57	40	40	41	42	43
VP0597	3	3	1	14	15	1	3	3	3	3	3	13	2	2	11	11	16	17	12	3	13	3	3	13	3	3	13	3	18	8	2	3	3	19	3	3	8	4	6	20	20	4	4	4	20	20	3	8	3
VP0598	1	1	1	7	2	1	1	1	1	1	1	1	2	2	1	1	4	8	1	1	1	1	1	1	1	1	1	1	2	6	2	1	1	1	1	1	6	3	5	2	2	3	3	3	2	2	9	6	2
VP0599	3	3	1	3	26	1	3	4	25	27	27	1	2	2	1	1	28	29	1	30	1	3	3	1	3	4	1	3	28	19	2	3	3	31	3	3	19	5	3	32	32	5	5	5	32	32	33	19	11
VP0601	8	8	1	14	15	1	16	3	8	11	11	13	2	2	1	1	17	18	12	7	13	2	2	13	2	3	13	2	1	1	2	2	2	19	2	2	1	4	5	17	17	4	4	4	17	17	17	8	1
VP0602	4	4	1	19	12	1	13	1	5	12	12	18	2	2	13	13	1	20	17	21	18	2	2	18	2	1	18	2	22	15	2	2	2	1	2	2	15	3	6	4	4	3	3	3	4	4	13	5	1
VP0604	3	3	1	16	6	1	17	3	12	18	18	15	2	2	13	13	19	12	14	15	15	2	2	15	2	3	15	2	6	2	2	2	2	12	2	2	2	4	3	1	1	4	4	4	1	1	20	3	21
VP0605	8	8	1	9	10	1	11	6	4	12	12	13	2	2	5	5	14	15	7	13	13	2	2	13	2	6	13	2	16	17	2	2	2	18	2	2	17	3	19	20	20	3	3	3	20	20	21	22	23
VP0607	29	29	1	30	31	1	32	3	26	33	33	34	2	2	27	27	13	35	28	36	34	2	2	34	2	3	34	2	37	2	2	2	2	38	2	2	2	39	13	20	20	4	4	4	20	20	20	40	41
VP0608	8	8	1	9	10	1	11	3	5	12	12	13	2	2	6	6	14	7	7	13	13	2	2	13	2	3	13	2	15	14	2	2	2	16	2	2	14	17	18	19	19	4	4	4	19	19	5	3	20
VP0610	2	2	1	22	23	1	24	3	20	7	7	10	2	2	6	6	25	26	21	10	10	2	2	10	2	3	10	2	27	28	2	2	2	29	2	2	28	30	4	2	2	4	4	29	2	2	31	3	32
VP0611	25	25	1	26	27	1	28	3	22	25	25	29	2	2	23	23	30	29	24	31	29	2	2	29	2	3	29	2	32	33	2	2	2	31	2	2	33	34	6	35	35	4	4	36	35	35	37	3	6
VP0613	7	7	1	8	9	1	10	5	4	11	11	12	2	2	4	4	13	12	6	12	12	2	2	12	2	5	12	2	14	15	2	2	2	16	2	2	15	17	18	19	19	17	17	17	19	19	20	21	22
VP0614	6	6	1	7	3	1	8	3	5	9	9	10	3	3	2	2	9	10	6	10	10	3	3	10	3	3	10	3	2	2	3	3	3	10	3	3	2	2	3	11	11	2	2	2	11	11	12	3	9
VP0615	23	23	1	24	25	1	26	3	20	27	27	28	2	2	21	21	48	29	22	29	28	2	2	28	2	3	28	2	30	31	2	2	2	32	2	2	31	4	11	33	33	4	4	4	33	33	34	35	36
VP0616	33	33	1	34	35	1	36	3	30	37	37	56	2	2	31	31	38	56	32	56	56	2	2	56	2	3	56	2	39	40	2	2	2	41	2	2	40	4	13	56	56	4	4	4	56	56	42	43	44
VP0617	8	8	1	9	10	1	11	6	4	12	12	13	2	2	5	5	14	13	7	13	13	2	2	13	2	6	13	2	15	33	2	2	2	16	2	2	33	3	17	18	18	3	3	3	18	18	16	6	19
VP0620	23	23	1	24	10	1	5	4	21	25	25	37	2	2	22	22	26	37	4	26	37	2	2	37	2	4	37	2	27	28	2	2	2	29	2	2	28	5	13	30	30	5	5	5	30	30	29	4	31
VP0621	34	34	1	35	36	1	37	3	31	38	38	39	2	2	32	32	40	41	33	42	39	2	2	39	2	3	39	2	43	44	2	2	2	45	2	2	44	24	13	39	39	24	24	24	39	39	45	46	47
VP0623	33	33	1	34	35	1	36	31	29	37	37	38	2	2	30	30	39	40	32	41	38	2	2	38	2	31	38	2	42	43	2	2	2	44	2	2	43	20	45	38	38	20	20	20	38	38	44	46	47
VP0624	7	7	1	8	9	1	10	3	4	11	11	12	2	2	5	5	13	14	6	15	12	2	2	12	2	3	12	2	16	17	2	2	2	18	2	2	17	35	19	20	20	35	35	35	20	20	21	22	23
VP0628	28	28	1	29	30	1	31	4	25	32	32	33	2	2	26	26	34	35	27	36	33	3	2	33	2	4	33	3	37	38	2	3	2	39	3	3	38	5	40	36	36	5	5	5	36	36	41	42	43
VP0629	8	8	1	9	10	1	11	6	4	12	12	13	2	2	5	5	14	4	7	15	13	2	2	13	2	6	13	2	16	17	18	2	2	19	2	2	17	20	21	35	35	20	20	20	35	35	22	23	24
VP0630	7	7	1	30	8	1	9	4	2	10	10	31	5	5	3	3	11	2	6	12	31	5	5	31	5	4	31	5	13	14	5	5	5	15	5	5	14	16	32	33	33	16	16	16	33	33	34	35	17
VP0632	29	29	1	30	31	1	32	3	26	33	33	34	2	2	27	27	35	26	28	36	34	2	2	34	2	3	34	2	37	38	2	2	2	39	2	2	38	4	12	40	40	4	4	4	40	40	41	40	42
VP0636	10	10	1	11	12	1	13	3	7	14	14	15	2	2	8	8	16	7	9	17	15	2	2	15	2	3	15	2	18	19	2	2	2	20	2	2	19	4	21	22	22	4	4	4	22	22	23	24	8
VP0644	3	3	1	3	13	1	3	3	11	3	3	4	2	2	12	12	3	4	4	5	4	2	2	4	2	3	4	2	3	3	2	2	2	5	2	2	3	14	3	15	15	4	4	4	15	15	3	5	4
VP0645	4	4	1	1	5	1	5	2	1	1	1	5	1	1	5	5	1	5	12	4	5	1	1	5	1	2	5	1	4	13	1	1	1	5	1	1	13	1	1	14	14	3	3	3	14	14	9	6	5
VP0647	1	1	1	1	1	1	1	2	1	6	6	1	1	1	1	1	1	7	1	1	1	1	1	1	1	2	1	1	1	1	1	1	1	1	1	1	1	1	1	1	1	1	1	1	1	1	1	1	1
VP0648	33	33	1	34	35	1	36	3	30	37	37	38	2	2	31	31	37	39	32	40	38	2	2	38	2	3	38	2	29	41	2	2	2	35	2	2	41	42	14	43	43	4	4	4	43	43	44	45	46
VP0650	28	28	1	29	30	1	31	3	26	32	32	33	2	2	2	2	34	35	27	33	33	2	2	33	2	3	33	2	36	37	2	2	2	20	2	2	37	19	23	26	26	19	19	19	26	26	38	33	38
VP0651	24	24	1	7	2	1	6	3	22	25	25	26	2	2	2	2	14	27	23	28	26	2	2	26	2	3	26	2	1	2	2	2	2	1	2	2	2	2	8	22	22	2	2	2	22	22	29	30	29
VP0652	8	8	1	9	10	1	11	2	4	12	12	13	6	6	5	5	14	15	7	16	13	6	6	13	6	2	13	6	1	17	6	6	6	18	6	6	17	19	20	4	4	19	19	19	4	4	21	22	23
VP0653	1	1	1	31	1	1	32	4	28	33	33	34	2	2	29	29	1	35	30	36	34	3	3	34	3	4	34	3	1	37	2	3	3	38	3	3	37	39	12	40	40	5	5	5	40	40	41	42	43
VP0654	28	28	1	29	30	1	31	3	25	32	33	34	2	2	26	26	35	36	27	37	34	2	2	34	2	3	34	2	38	39	2	2	2	36	2	2	39	40	11	41	41	4	4	4	41	41	42	43	44
VP0662	31	31	1	32	33	1	34	29	27	35	35	36	2	2	28	28	37	38	30	39	36	2	2	36	2	29	36	2	40	41	2	2	2	42	2	2	41	19	43	44	44	19	19	19	44	44	45	46	47
VP0664	1	1	1	3	8	1	3	2	3	9	9	3	1	1	1	1	1	3	4	3	3	1	1	3	1	2	3	1	5	10	1	1	1	3	1	1	10	11	1	3	3	3	3	3	3	3	3	1	3
VP0665	30	30	1	31	32	1	33	3	27	34	34	35	2	2	28	28	36	37	29	38	35	2	2	35	2	3	35	2	39	40	2	2	2	41	2	2	40	4	12	59	59	4	4	4	59	59	42	43	44
VP0669	9	9	1	10	11	1	12	3	5	13	13	14	7	7	6	6	15	16	8	14	14	2	2	14	2	3	14	2	17	18	7	2	2	19	2	2	18	20	17	21	21	4	4	4	21	21	2	22	23
VP0670	4	4	1	27	23	1	28	4	7	19	19	29	2	2	25	25	23	30	26	29	29	3	3	29	3	4	29	3	31	32	2	3	3	12	3	3	32	5	11	33	33	5	5	5	33	33	12	7	1
VP0671	32	32	1	33	34	1	35	4	29	36	36	37	2	2	30	30	38	39	31	37	37	3	3	37	3	4	37	3	40	41	2	3	3	42	3	3	41	5	13	43	43	5	5	5	43	43	42	44	45
VP0672	31	31	1	32	33	1	34	3	28	35	35	36	2	2	29	29	37	38	30	39	36	2	2	36	2	3	36	2	40	41	2	2	2	42	2	2	41	43	11	44	44	21	21	21	44	44	42	45	46
VP0673	8	8	1	19	12	1	2	3	2	20	20	8	2	2	18	18	21	8	2	8	8	2	2	8	2	3	8	2	22	23	2	2	2	24	2	2	23	2	12	25	25	4	4	4	25	25	24	19	8
VP0674	28	28	1	29	30	1	31	3	25	32	32	33	2	2	26	26	34	33	27	33	33	2	2	33	2	3	33	2	35	9	2	2	2	36	2	2	9	37	38	33	33	19	19	19	33	33	39	40	41
VP0676	30	30	1	31	32	1	33	4	27	34	34	35	2	2	28	28	36	37	29	38	35	3	3	35	3	4	35	3	39	40	2	3	3	41	3	3	40	42	43	44	44	20	20	20	44	44	21	45	46
VP0678	2	2	1	22	1	1	15	4	20	23	23	1	2	2	21	21	2	24	2	2	1	3	3	1	3	4	1	3	5	25	2	3	3	26	3	3	25	2	10	1	1	5	5	5	1	1	26	27	1
VP0679	32	32	1	33	34	1	35	4	29	36	36	37	2	2	30	30	38	37	31	39	37	3	3	37	3	4	37	3	40	41	2	3	3	42	3	3	41	43	44	45	45	5	5	46	45	45	47	48	49
VP0680	11	11	1	30	31	1	32	4	27	33	33	34	2	2	28	28	35	34	29	29	34	3	3	34	3	4	34	3	36	37	2	3	3	38	3	3	37	21	12	39	39	21	21	21	39	39	40	41	42
VP0681	9	9	1	10	11	1	12	7	5	13	13	14	2	2	6	6	15	14	8	16	14	3	3	14	3	7	14	3	17	18	2	3	3	19	3	3	18	4	20	21	21	4	4	4	21	21	2	22	23
VP0682	2	2	1	4	1	1	1	1	1	1	1	1	1	1	6	6	1	1	2	1	1	1	1	1	1	1	1	1	1	1	1	1	1	1	1	1	1	2	1	7	7	2	2	2	7	7	1	1	8
VP0683	6	6	1	2	2	1	2	3	7	8	8	2	2	2	2	2	2	2	5	2	2	2	2	2	2	3	2	2	9	5	2	2	2	2	2	2	5	4	2	2	2	4	4	4	2	2	2	2	2
VP0684	10	10	1	11	12	1	13	3	7	14	14	15	2	2	8	8	16	17	9	18	15	2	2	15	2	3	15	2	19	20	2	2	2	21	2	2	20	4	22	23	23	4	4	4	23	23	24	25	26
VP0686	30	30	1	31	32	1	33	28	26	34	34	35	2	2	27	27	36	37	29	38	35	2	2	35	2	28	35	2	39	40	2	2	2	41	2	2	40	20	10	42	42	20	20	20	42	42	43	44	45
VP0687	11	11	1	21	22	1	10	3	19	10	10	23	2	2	11	11	24	11	20	10	23	2	2	23	2	3	23	2	25	1	2	2	2	10	2	2	1	10	10	11	11	10	10	10	11	11	3	26	11
VP0688	10	10	1	2	2	1	2	3	2	2	2	2	2	2	2	2	2	2	2	2	2	2	2	2	2	3	2	2	2	2	2	2	2	2	2	2	2	4	2	2	2	4	4	4	2	2	3	2	2
VP0689	6	6	1	19	20	1	21	3	4	6	6	22	2	2	18	18	23	24	6	25	22	2	2	22	2	3	22	2	26	27	2	2	2	28	2	2	27	4	29	30	30	4	4	4	30	30	31	32	33
VP0690	30	30	1	31	32	1	33	4	27	18	18	34	2	2	28	28	35	36	29	37	34	3	3	34	3	4	34	3	9	38	2	3	3	39	3	3	38	5	9	40	40	5	5	5	40	40	41	42	43
VP0691	26	26	1	27	28	1	29	3	23	30	30	31	2	2	24	24	32	14	25	33	31	2	2	31	2	3	31	2	34	35	2	2	2	36	2	2	35	4	11	37	37	4	4	4	37	37	38	39	40
VP0692	17	17	1	28	29	1	30	26	24	31	31	32	2	2	25	25	33	34	27	35	32	2	53	32	2	26	52	2	36	37	2	2	2	38	2	2	37	3	10	34	34	3	3	3	34	34	39	40	41
VP0694	7	7	1	8	3	1	4	4	2	9	9	10	5	5	3	3	5	3	6	11	10	5	5	10	5	4	10	5	12	4	5	5	5	13	5	5	4	14	15	3	3	14	14	14	3	3	7	7	4
VP0695	29	29	1	30	31	1	32	3	26	33	33	34	2	2	27	27	35	36	28	37	34	2	2	34	2	3	34	2	38	39	2	2	2	40	2	2	39	20	11	41	41	20	20	20	41	41	42	43	44
VP0697	31	31	1	32	33	1	34	29	27	17	17	35	2	2	28	28	36	35	30	37	35	2	2	35	2	6	35	2	38	39	2	2	2	40	2	2	39	41	13	1	1	3	3	3	1	1	42	43	42
VP0698	30	30	1	31	32	1	33	3	27	34	34	27	2	2	28	28	35	27	29	36	27	2	2	27	2	3	27	2	37	38	2	2	2	39	2	2	38	4	40	27	27	4	4	4	27	27	41	42	43
VP0699	33	33	1	34	35	1	36	4	30	37	37	38	2	2	31	31	39	30	32	40	38	3	3	38	3	4	38	3	41	42	2	3	3	43	3	3	42	5	14	44	44	5	5	5	44	44	45	46	47
VP0700	30	30	1	31	32	1	33	28	26	34	34	35	2	2	27	27	36	37	29	38	35	2	2	35	2	28	35	2	39	40	2	2	2	41	2	2	40	3	12	42	42	3	3	3	42	42	43	44	45
VP0701	29	29	1	30	31	1	32	3	26	33	33	34	2	2	27	27	35	36	28	37	34	2	2	34	2	3	34	2	38	39	2	2	2	40	2	2	39	4	13	41	41	4	4	4	41	41	42	43	44
VP0702	30	30	1	31	32	1	33	3	27	34	34	35	2	2	28	28	36	37	29	38	35	2	2	35	2	3	35	2	39	40	2	2	2	41	2	2	40	4	12	42	42	4	4	4	42	42	43	44	45
VP0703	32	32	1	33	34	1	35	3	29	36	36	37	2	2	30	30	38	39	31	37	37	2	2	37	2	3	37	2	40	41	2	2	2	42	2	2	41	22	12	43	43	22	22	22	43	43	6	44	45
VP0704	27	27	1	28	29	1	30	3	24	31	31	32	2	2	25	25	33	34	26	35	32	2	2	32	2	3	32	2	36	37	2	2	2	38	2	2	37	4	12	39	39	4	4	4	39	39	1	40	41
VP0706	27	27	1	32	33	1	34	3	29	35	35	36	2	2	30	30	37	38	31	39	36	2	2	36	2	3	36	2	40	41	2	2	2	42	2	2	41	4	14	43	43	4	4	4	43	43	44	45	46
VP0707	6	6	1	15	2	1	16	3	5	7	7	8	2	2	3	3	9	9	6	10	8	2	2	8	2	3	8	2	17	3	2	2	2	2	2	2	3	18	2	11	11	18	18	18	11	11	3	12	9
VP0708	9	9	1	2	12	1	12	1	2	18	18	19	2	2	2	2	17	20	8	31	19	2	2	19	2	1	19	2	21	12	2	2	2	18	2	2	12	3	9	22	22	3	3	3	22	22	23	18	24
VP0709	8	8	1	9	10	1	11	5	3	12	12	37	6	6	4	4	13	14	7	38	37	6	6	37	6	5	37	6	15	16	6	6	6	17	6	6	16	18	19	20	20	18	18	18	20	20	21	22	23
VP0710	7	7	1	8	9	1	10	4	2	11	11	12	5	5	3	3	13	14	6	34	12	5	5	12	5	4	12	5	35	15	5	5	5	36	5	5	15	16	37	17	17	18	18	18	17	17	19	20	38
VP0711	30	30	1	31	32	1	33	28	26	34	34	35	2	2	27	27	36	37	29	56	35	3	3	35	3	28	35	3	38	39	2	3	3	40	3	3	39	4	13	41	41	4	4	4	41	41	42	57	43
VP0714	21	21	1	22	23	1	22	3	16	24	24	2	2	2	20	20	9	25	16	25	2	2	2	2	2	3	2	2	26	16	2	2	2	27	2	2	16	4	9	25	25	4	4	4	25	25	28	29	30
VP0716	31	31	1	32	33	1	34	29	27	35	35	36	2	2	28	28	37	38	30	39	36	2	2	36	2	29	36	2	40	41	2	2	2	42	2	2	41	19	9	43	43	19	19	19	43	43	44	45	46
VP0717	12	12	1	26	16	1	27	3	24	17	17	3	2	2	25	25	28	26	3	3	3	2	2	3	2	3	3	2	1	9	2	2	2	29	2	2	9	4	11	30	30	4	4	4	30	30	31	32	6
VP0718	7	7	1	2	2	1	2	2	2	2	2	2	2	2	5	5	8	2	6	2	2	2	2	2	2	2	2	2	2	2	2	2	2	2	2	2	2	8	2	9	9	2	2	2	9	9	2	2	7
VP0719	8	8	1	9	10	1	11	6	4	12	12	13	2	2	5	5	14	15	7	16	13	2	2	13	2	6	13	2	17	18	2	2	2	19	2	2	18	20	21	22	22	3	3	3	22	22	23	24	25
VP0720	30	30	1	31	32	1	33	3	26	2	2	34	28	28	27	27	35	36	29	37	34	2	2	34	2	3	34	2	38	39	28	2	2	40	2	2	39	41	42	43	43	20	20	20	43	43	44	2	45
VP0722	28	28	1	29	30	1	31	3	26	32	32	33	2	2	27	27	34	35	19	36	33	2	2	33	2	3	33	2	37	38	2	2	2	39	2	2	38	4	40	41	41	4	4	4	41	41	42	43	44
VP0723	20	20	1	2	21	1	22	3	2	23	23	24	2	2	2	2	2	2	19	24	24	2	2	24	2	3	24	2	2	25	2	2	2	26	2	2	25	24	10	3	3	4	4	4	3	3	27	28	1
VP0724	1	1	1	1	9	1	1	1	1	10	10	1	2	2	8	8	1	11	6	1	1	2	2	1	2	1	1	2	5	1	2	2	2	1	2	2	1	9	6	1	1	1	1	1	1	1	12	1	13
VP0725	31	31	1	32	33	1	34	3	28	35	35	36	2	2	29	29	37	38	30	39	36	2	2	36	2	3	36	2	40	41	2	2	2	42	2	2	41	43	11	44	44	20	20	20	44	44	45	46	47
VP0726	26	26	1	27	1	1	28	2	24	26	26	29	2	2	9	9	1	30	25	29	29	2	2	29	2	2	29	2	9	31	2	2	2	1	2	2	31	32	10	30	30	3	3	3	30	30	9	3	33
VP0727	8	8	1	9	10	1	11	6	4	12	12	13	2	2	5	5	14	15	7	16	13	2	2	13	2	6	13	2	17	18	2	2	2	19	2	2	18	20	21	22	22	23	23	23	22	22	24	25	26
VP0728	6	6	1	2	6	1	6	3	16	19	19	20	2	2	17	17	21	22	18	23	20	2	2	20	2	3	20	2	2	24	2	2	2	6	2	2	24	4	2	22	22	4	4	4	22	22	25	26	27
VP0729	10	10	1	11	12	1	13	3	7	14	14	15	2	2	8	8	16	17	9	18	15	2	2	15	2	3	15	2	19	20	2	2	2	21	2	2	20	4	22	23	23	4	4	4	23	23	24	25	26
VP0730	1	1	1	17	18	1	12	1	16	19	19	20	2	2	1	1	1	20	1	11	20	2	2	20	2	1	20	2	21	1	2	2	2	1	2	2	1	1	1	11	11	1	1	1	11	11	1	1	1
VP0731	18	18	1	11	19	1	20	3	16	1	1	31	2	2	1	1	1	31	17	13	31	2	2	31	2	3	31	2	1	1	2	2	2	21	2	2	1	22	1	13	13	4	4	4	13	13	23	24	16
VP0735	29	29	1	30	31	1	32	3	26	33	33	34	2	2	27	27	35	36	28	34	34	2	2	34	2	3	34	2	37	38	2	2	2	39	2	2	38	40	58	41	41	4	4	40	41	41	42	43	44
VP0737	17	17	1	3	18	1	19	3	2	8	8	2	2	2	16	16	3	20	8	21	2	2	2	2	2	3	2	2	22	23	2	2	2	24	2	2	23	13	3	25	25	13	13	13	25	25	26	24	1
VP0738	5	5	1	13	5	1	2	3	17	18	18	5	2	2	13	13	19	20	5	11	5	2	2	5	2	3	5	2	21	22	2	2	2	23	2	2	22	4	7	13	13	4	4	4	13	13	13	5	24
VP0739	23	23	1	5	24	1	25	3	20	14	14	26	2	2	21	21	9	9	22	27	26	2	2	26	2	3	26	2	28	9	2	2	2	29	2	2	9	4	12	30	30	4	4	4	30	30	28	31	32
VP0742	30	30	1	31	32	1	7	3	27	31	31	33	2	2	28	28	34	35	29	36	33	2	2	33	2	3	33	2	37	38	2	2	2	39	2	2	38	19	10	40	40	19	19	19	40	40	41	42	43
VP0743	32	32	1	33	34	1	35	3	29	20	20	10	2	2	30	30	36	37	31	38	10	2	2	10	2	3	10	2	39	40	2	2	2	41	2	2	42	4	14	43	43	4	4	4	43	43	44	45	46
VP0744	30	30	1	31	32	1	33	3	27	34	34	35	2	2	28	28	36	37	29	38	35	2	2	35	2	3	35	2	39	40	2	2	2	41	2	2	40	4	12	42	42	4	4	4	42	42	43	44	45
VP0745	2	2	1	6	7	1	18	3	16	2	2	19	2	2	17	17	2	4	6	2	19	2	2	2	2	3	19	2	20	21	2	2	2	16	2	2	21	2	2	4	4	2	2	2	4	4	22	5	4
VP0746	20	20	1	4	2	1	2	3	19	21	21	4	2	2	10	10	22	2	10	23	4	2	2	4	2	3	4	2	17	10	2	2	2	24	2	2	10	4	4	2	2	4	4	4	2	2	25	26	27
VP0747	28	28	1	7	29	1	30	3	25	31	31	17	2	2	26	26	32	33	27	34	17	2	2	17	2	3	17	2	4	35	2	2	2	36	2	2	35	20	11	33	33	20	20	20	33	33	37	38	39
VP0748	5	5	33	34	35	1	36	3	30	37	37	38	2	2	31	31	39	40	32	41	38	2	2	38	2	3	38	2	42	43	2	2	2	44	2	2	43	45	14	40	40	4	4	4	40	40	46	47	48
VP0749	9	9	1	16	17	1	18	4	14	11	11	19	2	2	15	15	4	20	2	21	19	2	2	19	2	4	19	2	22	23	2	2	2	24	2	2	23	3	25	20	20	3	3	3	20	20	26	4	2
VP0752	1	1	1	1	1	1	1	1	1	1	1	1	1	1	1	1	1	1	1	1	1	1	1	1	1	1	1	1	1	1	1	1	1	1	1	1	1	1	1	1	1	1	1	1	1	1	1	1	1
VP0753	30	30	1	31	32	1	33	28	26	34	34	35	5	5	27	27	36	37	29	38	35	5	5	35	5	28	35	5	39	40	5	5	5	41	5	5	40	42	12	43	43	2	2	2	43	43	44	45	46
VP0755	9	9	1	10	11	1	12	2	5	13	13	14	7	7	6	6	15	38	8	39	14	7	7	14	7	2	14	7	16	17	7	7	7	40	7	7	17	41	18	19	19	42	42	42	19	19	20	21	22
VP0756	6	6	1	10	11	1	12	8	5	13	13	10	2	2	7	7	14	15	9	16	10	2	2	10	2	8	10	2	17	10	2	2	2	18	2	2	10	19	10	19	19	19	19	19	19	19	20	18	21
VP0757	15	15	1	2	18	1	19	3	5	20	20	4	2	2	8	8	5	4	2	21	4	2	2	4	2	3	4	2	22	23	2	2	2	24	2	2	23	25	2	4	4	4	4	4	4	4	12	24	26
VP0759	8	8	1	9	10	1	11	4	3	12	12	3	2	2	3	3	13	14	7	15	3	2	2	3	2	4	3	2	1	9	2	2	2	10	2	2	9	16	17	3	3	5	5	5	3	3	23	18	19
VP0763	1	1	1	1	1	1	1	2	1	1	1	1	1	1	6	6	1	1	1	1	1	1	1	1	1	2	1	1	1	7	1	1	1	8	1	1	7	1	1	9	9	1	1	1	9	9	10	1	1
VP0768	28	28	1	29	30	1	27	3	25	13	13	31	2	2	26	26	32	33	27	30	31	2	2	31	2	3	31	2	34	35	2	2	2	36	2	2	35	37	18	38	38	4	4	4	38	38	39	40	41
VP0770	25	25	1	26	2	1	27	3	5	5	5	28	2	2	23	23	29	28	24	30	28	2	2	28	2	3	28	2	30	31	2	2	2	32	2	2	31	4	33	4	4	4	4	4	4	4	7	7	30
VP0771	14	14	1	3	2	1	2	3	2	2	2	2	2	2	12	12	2	2	13	2	2	2	2	2	2	3	2	2	2	2	2	2	2	15	2	2	2	4	3	4	4	4	4	4	4	4	2	16	2
VP0774	23	23	1	24	25	1	26	3	20	27	27	28	2	2	21	21	29	30	22	31	28	2	2	28	2	3	28	2	32	33	2	2	2	34	2	2	33	1	35	36	36	1	1	1	4	4	10	37	38
VP0781	17	17	1	28	12	1	29	3	25	12	12	30	2	2	26	26	31	32	27	17	30	2	2	30	2	3	30	2	33	34	2	2	2	2	2	2	34	3	12	11	11	3	3	3	11	11	35	36	37
VP0783	31	31	1	32	33	1	17	3	28	34	34	35	2	2	29	29	36	37	30	38	35	2	2	35	2	3	35	2	39	4	2	2	2	40	2	2	4	4	13	41	41	4	4	4	41	41	42	43	44
VP0786	30	30	1	31	32	1	33	3	27	34	34	35	2	2	28	28	36	37	29	38	35	2	2	35	2	3	35	2	39	40	2	2	2	41	2	2	40	42	14	43	43	4	4	4	43	43	44	45	46
VP0793	1	1	1	2	8	1	2	2	1	2	2	1	2	2	2	2	1	1	2	1	1	2	3	1	2	2	1	2	1	2	2	2	2	2	2	2	2	2	5	1	1	2	2	2	1	1	2	1	1
VP0794	29	29	1	30	31	1	32	3	26	33	33	34	2	2	27	27	35	36	28	34	34	2	2	34	2	3	34	2	37	38	2	2	2	39	2	2	38	4	40	41	41	4	4	4	41	41	42	43	44
VP0795	1	1	1	1	1	1	1	1	1	1	1	1	1	1	1	1	1	1	1	1	1	1	1	1	1	1	1	1	1	1	1	1	1	1	1	1	1	1	1	1	1	1	1	1	1	1	1	1	1
VP0796	6	6	1	1	1	1	1	1	1	1	1	1	1	1	5	5	1	1	1	1	1	1	1	1	1	1	1	1	1	1	1	1	1	1	1	1	1	1	1	1	1	1	1	1	1	1	1	1	1
VP0797	24	24	1	25	26	1	27	3	7	7	7	28	2	2	21	21	29	30	23	28	28	2	2	28	2	3	28	2	31	32	2	2	2	33	2	2	32	4	34	35	35	4	4	4	35	35	36	37	38
VP0798	20	20	1	21	22	1	23	1	19	1	1	24	2	2	1	1	25	1	1	26	24	2	2	24	2	1	24	2	27	28	2	2	2	29	2	2	28	30	1	31	31	3	3	3	31	31	1	32	1
VP0802	27	27	1	28	29	1	30	3	15	31	31	32	2	2	25	25	33	34	26	35	32	2	2	32	2	3	36	2	37	38	2	2	2	32	2	2	38	4	39	40	40	4	4	4	40	40	3	41	29
VP0804	22	22	1	23	24	1	11	2	19	25	25	26	20	20	7	7	27	28	21	19	26	20	20	26	20	2	26	20	11	29	20	20	20	26	20	20	29	30	1	19	19	15	15	30	19	19	2	31	32
VP0806	28	28	1	29	30	1	31	3	25	32	32	33	2	2	26	26	34	35	27	36	33	2	2	33	2	3	33	2	37	38	2	2	2	39	2	2	38	4	10	35	35	4	4	4	35	35	3	40	41
VP0807	1	1	1	1	1	1	1	1	1	1	1	1	1	1	1	1	1	1	1	1	1	1	1	1	1	1	1	1	1	2	1	1	1	1	1	1	2	1	1	1	1	1	1	1	1	1	1	1	1
VP0808	30	30	1	31	32	1	33	28	26	34	34	35	2	2	27	27	36	37	29	38	35	2	2	35	2	28	35	2	39	40	2	2	2	41	2	2	40	3	12	42	42	3	3	3	42	42	43	44	45
VP0809	26	26	1	27	28	1	29	3	24	30	30	31	2	2	9	9	32	33	25	33	31	2	2	31	2	3	31	2	34	9	2	2	2	35	2	2	9	4	13	36	36	4	4	4	36	36	37	38	39
VP0810	31	31	1	32	33	1	34	3	29	35	35	36	2	2	12	12	12	37	30	36	36	2	2	36	2	3	36	2	38	3	2	2	2	39	2	2	3	23	13	29	29	23	23	23	29	29	40	41	42
VP0812	29	29	1	30	31	1	32	27	25	33	33	34	2	2	26	26	35	36	28	34	34	2	2	34	2	27	34	2	11	27	2	2	2	37	2	2	27	3	11	25	25	3	3	3	25	25	38	39	40
VP0814	23	23	1	24	4	1	25	4	20	26	26	27	2	2	21	21	28	29	22	30	27	2	3	27	2	4	27	2	31	4	2	2	2	32	2	2	4	5	11	33	33	5	5	5	33	33	13	34	35
VP0815	1	1	1	1	1	1	1	1	1	1	1	5	1	1	1	1	1	1	2	1	5	1	1	5	1	1	5	1	1	6	1	1	1	1	1	1	6	2	1	1	1	2	2	2	1	1	1	1	7
VP0816	9	9	1	10	11	1	12	2	6	13	13	14	5	5	7	7	15	16	8	6	14	5	5	14	5	2	14	5	17	18	5	5	5	6	5	5	18	3	19	6	6	3	3	3	6	6	20	21	22
VP0817	6	6	1	7	8	1	9	1	2	10	10	2	4	4	3	3	11	12	5	2	2	4	4	2	4	1	2	4	13	14	4	4	4	15	4	4	14	16	6	17	17	18	18	18	17	17	1	2	19
VP0818	27	27	1	28	29	1	30	3	24	31	31	24	2	2	25	25	2	32	26	24	24	2	2	24	2	3	24	2	33	34	2	2	2	35	2	2	34	4	13	36	36	4	4	4	36	36	37	24	38
VP0819	20	20	1	13	8	1	13	22	21	24	24	25	2	2	4	4	8	26	23	25	25	2	2	25	2	22	25	2	3	27	2	2	2	28	2	2	27	3	11	6	6	3	3	3	6	6	29	28	11
VP0820	25	25	1	26	27	1	28	3	23	29	29	30	2	2	24	24	31	32	13	30	30	2	2	30	2	3	30	2	33	10	2	2	2	34	2	2	10	4	35	36	36	4	4	4	36	36	37	30	38
VP0821	33	33	1	34	35	1	36	3	30	37	38	39	2	2	31	31	40	41	32	42	39	2	2	39	2	3	39	2	43	44	2	2	2	45	2	2	44	46	47	48	48	4	4	4	48	48	49	50	51
VP0822	7	7	1	16	1	1	7	2	15	1	1	1	1	1	1	1	1	1	7	1	1	1	1	1	1	2	1	1	1	17	1	1	1	18	1	1	17	1	1	19	19	1	1	1	19	19	1	1	17
VP0823	31	31	1	32	33	1	34	3	28	35	35	36	2	2	29	29	37	38	30	36	36	2	2	36	2	3	36	2	39	40	2	2	2	36	2	2	40	4	41	42	42	4	4	4	42	42	43	44	40
VP0824	31	31	1	16	32	1	33	3	28	16	16	34	2	2	29	29	35	36	30	37	34	2	2	34	2	3	34	2	38	39	2	2	2	40	2	2	39	4	5	41	41	4	4	4	41	41	42	43	39
VP0825	16	16	1	11	17	1	1	3	7	18	18	19	2	2	15	15	20	21	5	19	19	2	2	19	2	3	19	2	2	22	2	2	2	7	2	2	22	2	8	7	7	2	2	2	7	7	23	7	22
VP0826	32	32	1	33	34	1	35	4	29	36	36	29	2	2	30	30	37	38	31	29	29	3	3	29	3	4	29	3	39	40	2	3	3	41	3	3	40	42	14	43	43	5	5	5	43	43	44	45	46
VP0827	31	31	1	57	32	1	33	3	28	34	34	4	2	2	29	29	35	36	30	4	4	2	2	4	2	3	4	2	37	38	2	2	2	39	2	2	38	40	14	41	41	4	4	4	41	41	42	39	43
VP0828	27	27	1	28	3	1	29	3	25	30	30	31	2	2	3	3	32	5	26	31	31	2	2	31	2	3	31	2	33	34	2	2	2	3	2	2	34	35	12	36	36	3	3	3	36	36	37	3	38
VP0829	32	32	1	33	34	1	35	3	29	30	30	4	2	2	30	30	36	37	31	4	4	2	2	4	2	3	4	2	38	39	2	2	2	29	2	2	39	40	13	41	41	4	4	4	41	41	26	29	42
VP0831	28	28	1	29	30	1	13	3	13	31	31	32	2	2	26	26	33	34	27	35	32	2	2	32	2	3	32	2	36	37	2	2	2	38	2	2	37	39	13	40	40	4	4	4	40	40	41	13	42
VP0832	30	30	1	31	32	1	33	3	8	8	8	34	2	2	28	28	35	36	29	36	34	2	2	37	2	3	37	2	38	39	2	2	2	40	2	2	39	41	8	42	42	4	4	4	42	42	43	40	44
VP0833	17	17	1	12	18	1	3	3	16	3	3	19	2	2	3	3	3	20	12	20	19	2	2	19	2	3	19	2	21	22	2	2	2	4	2	2	22	16	3	12	12	4	4	4	12	12	23	4	24
VP0834	8	8	1	23	8	1	24	3	10	25	25	26	2	2	22	22	21	27	10	27	26	2	2	26	2	3	26	2	28	29	2	2	2	30	2	2	29	10	12	31	31	4	4	4	31	31	32	30	1
VP0835	21	21	1	1	23	1	5	3	20	2	2	24	2	2	21	21	5	25	22	11	24	2	2	24	2	3	24	2	1	2	2	2	2	26	2	2	2	3	12	27	27	4	4	4	27	27	1	26	23
VP0836	3	3	1	3	8	1	1	2	2	3	3	3	1	1	1	1	1	3	7	3	3	1	1	3	1	2	3	1	1	1	1	1	1	3	1	1	1	3	1	1	1	1	1	1	1	1	2	3	8
VP0837	17	17	1	30	31	1	32	4	27	25	25	33	2	2	28	28	34	35	29	35	33	3	3	33	3	4	33	3	17	36	2	3	3	37	3	3	36	38	12	39	39	5	5	5	39	39	40	41	42
VP0840	26	26	1	27	12	1	28	3	23	21	21	29	2	2	24	24	30	31	25	32	29	2	2	29	2	3	29	2	33	34	2	2	2	35	2	2	34	36	37	38	38	5	5	5	38	38	39	35	40
VP0841	9	9	1	10	11	1	12	3	6	13	13	14	2	2	7	7	3	15	8	16	14	2	2	14	2	3	14	2	17	18	2	2	2	19	2	2	18	20	21	22	22	4	4	4	22	22	23	24	25
VP0842	31	31	1	32	33	1	34	3	28	35	35	36	2	2	29	29	37	38	30	39	36	2	2	36	2	3	36	2	3	8	2	2	2	40	2	2	8	41	11	42	42	21	21	21	42	42	43	44	45
VP0845	8	8	1	9	10	1	11	3	5	12	12	13	2	2	6	6	14	15	7	16	13	2	2	13	2	3	13	2	17	18	2	2	2	19	2	2	18	20	21	22	22	4	4	4	22	22	23	24	25
VP0846	3	3	1	7	8	1	9	5	3	3	3	10	2	2	4	4	11	12	6	12	10	2	2	10	2	5	10	2	3	13	2	2	2	14	2	2	13	3	15	16	16	3	3	3	16	16	3	17	3
VP0847	8	8	1	9	10	1	11	6	4	12	12	13	2	2	5	5	14	15	7	15	13	2	2	13	2	6	13	2	16	17	2	2	2	18	2	2	17	19	20	21	21	22	22	23	21	21	24	25	26
VP0850	27	27	1	28	9	1	10	6	4	11	11	12	7	7	5	5	9	13	8	13	12	7	7	12	7	6	12	7	14	15	7	7	7	16	7	7	15	2	17	29	29	2	2	2	29	29	6	13	18
VP0853	25	25	1	26	27	1	28	3	22	10	10	29	2	2	23	23	30	31	24	46	29	2	2	29	2	3	29	2	32	33	2	2	2	34	2	2	33	47	35	36	36	47	47	47	36	36	37	31	38
VP0854	10	10	1	11	12	1	13	8	6	14	14	15	2	2	7	7	16	17	9	18	15	2	2	15	2	8	15	2	19	20	2	2	2	21	2	2	20	3	22	23	23	3	3	3	23	23	24	17	25
VP0857	1	1	1	2	2	1	4	1	4	4	4	4	2	2	1	1	1	1	10	4	4	2	2	4	2	1	4	2	11	4	2	2	2	2	2	2	4	2	4	2	2	2	2	2	2	2	4	1	4
VP0861	26	26	1	27	28	1	29	3	23	30	30	31	2	2	24	24	32	33	25	34	31	2	2	31	2	3	31	2	35	53	2	2	2	36	2	2	53	4	37	38	38	4	4	4	38	38	39	54	40
VP0862	1	1	1	1	9	1	11	3	1	1	1	1	2	2	8	8	1	1	1	1	1	2	2	1	2	3	1	2	1	1	2	2	2	4	2	2	1	1	1	1	1	1	1	1	1	1	1	8	1
VP0865	27	27	1	28	29	1	30	25	23	31	31	32	2	2	24	24	33	34	26	35	32	2	2	32	2	25	32	2	36	37	2	2	2	38	2	2	37	39	40	41	41	18	18	18	41	41	42	43	44
VP0866	8	8	1	9	10	1	11	3	5	12	12	13	2	2	6	6	8	14	7	15	13	2	2	13	2	3	13	2	16	17	2	2	2	18	2	2	17	4	17	19	19	4	4	4	19	19	20	21	22
VP0867	8	8	1	8	8	1	8	2	15	8	8	8	1	1	8	8	8	15	8	8	8	1	1	8	1	2	8	1	8	5	1	1	1	5	1	1	5	3	5	3	3	3	3	3	3	3	16	3	17
VP0868	7	7	1	8	9	1	10	5	3	11	11	12	2	2	4	4	13	14	6	15	12	2	2	12	2	5	12	2	16	17	2	2	2	5	2	2	17	15	18	15	15	15	15	15	15	15	19	20	21
VP0869	29	29	1	30	31	1	32	3	27	33	33	34	2	2	10	10	35	36	28	4	34	2	2	34	2	3	34	2	37	38	2	2	2	39	2	2	38	4	40	41	41	4	4	4	41	41	42	43	44
VP0870	31	31	1	32	33	1	34	29	27	35	35	36	2	2	28	28	37	38	30	39	36	2	2	36	2	29	36	2	40	41	2	2	2	42	2	2	41	3	43	44	44	3	3	3	44	44	20	45	46
VP0871	32	32	1	33	34	1	35	3	29	36	36	37	2	2	30	30	35	38	31	39	37	2	2	37	2	3	37	2	40	41	2	2	2	42	2	2	41	4	43	18	18	4	4	4	18	18	44	45	46
VP0872	6	6	1	1	1	1	11	3	10	11	11	12	2	2	1	1	3	1	1	1	12	2	2	12	2	3	12	2	1	13	2	2	2	14	2	2	13	6	1	10	10	6	6	6	10	10	11	15	5
VP0873	24	24	1	21	5	1	25	1	21	26	26	27	2	2	22	22	11	28	23	29	27	2	2	27	2	1	27	2	1	30	2	2	2	31	2	2	30	3	32	33	33	3	3	3	33	33	34	1	35
VP0874	16	16	1	17	7	1	18	7	14	19	19	20	2	2	12	12	18	21	15	14	20	2	2	20	2	7	20	2	7	7	2	2	2	22	2	2	7	3	16	14	14	3	3	3	14	14	7	23	24
VP0877	2	2	1	26	27	1	2	3	23	28	28	29	2	2	24	24	30	31	25	32	29	2	2	29	2	3	29	2	33	34	2	2	2	35	2	2	34	4	11	2	2	4	4	4	2	2	36	2	2
VP0878	31	31	1	32	33	1	34	3	28	35	35	36	2	2	29	29	10	37	30	38	36	2	2	36	2	3	36	2	39	40	2	2	2	41	2	2	40	4	13	42	42	4	4	4	42	42	43	44	45
VP0879	7	7	1	8	9	1	10	3	4	11	11	12	2	2	5	5	13	14	6	15	12	2	2	12	2	3	12	2	16	3	2	2	2	17	2	2	3	18	19	20	20	4	4	4	20	20	21	22	23
VP0881	7	7	1	8	9	1	10	2	3	11	11	12	5	5	4	4	13	14	6	15	12	5	5	12	5	2	12	5	16	17	5	5	5	39	5	5	17	40	18	19	19	20	20	20	19	19	21	22	23
VP0882	23	23	1	24	25	1	26	3	20	27	27	28	2	2	21	21	29	30	22	46	28	2	2	28	2	3	28	2	15	31	2	2	2	47	2	2	31	48	10	32	32	4	4	4	32	32	2	33	34
VP0884	32	32	1	8	9	1	10	4	5	11	11	12	3	3	6	6	13	33	7	34	12	3	3	12	3	4	12	3	14	15	3	3	3	35	3	3	15	36	16	17	17	18	18	18	17	17	19	20	21
VP0885	2	2	1	25	26	1	7	23	2	27	27	28	2	2	22	22	29	46	24	47	28	2	2	28	2	23	28	2	30	31	2	2	2	48	2	2	31	32	9	33	33	49	49	49	33	33	34	35	7
VP0886	35	35	1	6	10	1	11	3	7	36	36	37	2	2	8	8	12	13	9	14	37	2	2	37	2	3	37	2	15	16	2	2	2	17	2	2	16	38	18	19	19	39	39	39	14	14	20	21	22
VP0888	26	26	1	27	26	1	28	4	23	29	29	30	2	2	24	24	31	32	25	33	30	3	3	30	3	4	30	3	11	34	2	3	3	35	3	3	34	36	13	33	33	5	5	5	33	33	37	38	39
VP0890	30	30	1	31	32	1	33	3	26	34	34	35	28	28	27	27	36	37	29	38	35	2	2	35	2	3	35	2	39	40	28	2	2	41	2	2	40	42	12	38	38	4	4	4	38	38	43	44	45
VP0894	1	1	1	10	2	1	11	1	1	1	1	1	2	2	1	1	1	12	2	1	1	2	2	1	2	1	1	2	13	1	2	2	2	1	2	2	1	1	5	14	14	1	1	1	14	14	1	15	1
VP0895	2	2	1	1	2	1	3	1	7	1	1	2	2	2	2	2	1	8	8	8	2	2	2	2	2	1	2	2	1	1	2	2	2	9	2	2	1	10	1	2	2	1	1	1	2	2	11	3	1
VP0896	30	30	1	31	32	1	33	3	27	14	14	34	2	2	28	28	35	36	29	37	34	2	2	34	2	3	34	2	38	39	2	2	2	40	2	2	39	27	12	41	41	4	4	4	41	41	28	42	43
VP0898	1	1	1	11	1	1	1	1	1	1	1	1	1	1	10	10	1	12	1	13	1	1	1	1	1	1	1	1	1	1	1	1	1	1	1	1	1	1	1	14	14	2	2	2	14	14	15	16	1
VP0899	8	8	1	9	10	1	11	3	5	12	12	13	2	2	6	6	14	15	7	16	13	2	2	13	2	3	13	2	17	18	2	2	2	19	2	2	18	20	21	22	22	4	4	4	22	22	23	15	24
VP0900	30	30	1	31	32	1	33	3	27	34	34	35	2	2	28	28	36	37	29	38	35	2	2	35	2	3	35	2	39	40	2	2	2	41	2	2	40	42	12	43	43	4	4	4	43	43	44	45	46
VP0902	29	29	1	30	31	1	32	27	25	33	33	34	2	2	26	26	35	36	28	37	34	2	2	34	2	27	34	2	38	39	2	2	2	40	2	2	39	41	42	41	41	3	3	3	41	41	43	44	45
VP0903	31	31	1	32	33	1	34	29	27	35	35	36	2	2	28	28	37	38	30	39	36	2	2	36	2	29	36	2	40	41	2	2	2	42	2	2	41	43	44	45	45	20	20	20	45	45	46	47	48
VP0904	29	29	1	30	31	1	32	3	26	33	33	34	2	2	27	27	35	36	28	20	34	2	2	34	2	3	34	2	37	38	2	2	2	39	2	2	38	40	41	7	7	21	21	21	7	7	42	43	44
VP0907	30	30	1	31	32	1	33	28	26	34	34	35	2	2	27	27	36	37	29	38	35	2	2	35	2	28	35	2	39	40	2	2	2	41	2	2	40	42	43	44	44	3	3	3	44	44	45	46	47
VP0910	30	30	1	31	32	1	33	3	27	34	34	35	2	2	28	28	36	37	29	38	35	2	2	35	2	3	35	2	39	40	2	2	2	41	2	2	40	42	43	44	44	4	4	4	44	44	45	46	47
VP0911	31	31	1	32	6	1	33	3	28	34	34	35	2	2	29	29	36	37	30	38	35	2	2	35	2	3	35	2	33	39	2	2	2	40	2	2	39	41	42	43	43	4	4	4	43	43	44	45	46
VP0912	8	8	1	9	10	1	11	2	5	12	12	13	4	4	6	6	14	3	7	15	13	4	4	13	4	2	13	4	16	17	4	4	4	18	4	4	17	19	20	21	21	3	3	3	21	21	22	23	24
VP0913	7	7	1	8	9	1	10	2	4	1	1	3	2	2	5	5	1	11	6	7	3	2	2	3	2	2	3	2	12	1	2	2	2	2	2	2	1	2	1	13	13	3	3	3	13	13	14	1	2
VP0915	30	30	1	31	32	1	33	3	27	34	34	35	2	2	28	28	36	37	29	38	35	2	2	35	2	3	35	2	39	40	2	2	2	41	42	43	40	29	12	44	44	21	21	21	44	44	45	46	47
VP0916	26	26	1	27	28	1	29	3	23	21	21	30	2	2	24	24	31	30	25	32	30	2	2	30	2	3	30	2	33	34	2	2	2	35	2	2	34	36	11	37	37	4	4	4	37	37	38	39	40
VP0917	21	21	1	22	2	1	17	3	19	15	15	23	2	2	20	20	24	23	15	23	23	2	2	23	2	3	23	2	25	26	2	2	2	3	2	2	26	13	9	27	27	4	4	4	27	27	28	13	29
VP0918	28	28	1	29	30	1	31	3	26	32	32	33	2	2	27	27	34	35	9	36	33	2	2	33	2	3	33	2	37	38	39	2	2	40	2	2	38	41	11	42	42	12	12	12	42	42	43	44	45
VP0919	30	30	1	31	32	1	33	28	26	34	34	35	2	2	27	27	36	37	29	38	35	2	2	35	2	3	35	2	39	40	2	2	2	41	2	2	40	42	43	44	44	4	4	4	44	44	45	46	47
VP0920	1	1	1	1	1	1	1	2	2	1	1	1	2	2	1	1	1	1	1	1	1	2	2	1	2	2	1	2	1	2	2	2	2	1	2	2	2	5	2	1	1	1	1	1	1	1	5	2	1
VP0921	9	9	1	10	11	1	12	3	6	13	13	14	2	2	7	7	15	16	8	17	14	2	2	14	2	3	14	2	18	19	2	2	2	20	2	2	19	21	22	23	23	4	4	4	23	23	24	25	26
VP0922	6	6	1	2	15	1	16	3	4	6	6	6	2	2	2	2	17	18	7	19	6	2	2	6	2	3	6	2	6	2	2	2	2	4	2	2	2	7	8	4	4	4	4	4	4	4	6	4	3
VP0923	28	28	1	33	34	1	1	2	31	35	35	36	1	1	32	32	37	38	27	39	36	1	1	36	1	2	36	1	1	40	1	1	1	1	1	1	40	1	13	41	41	3	3	3	41	41	42	31	43
VP0925	32	32	1	33	34	1	35	30	28	36	36	37	2	2	29	29	38	39	31	40	37	2	2	37	2	30	37	2	41	42	2	2	2	43	2	2	42	44	12	45	45	3	3	3	45	45	46	47	48
VP0927	32	32	1	33	34	1	35	3	29	36	60	37	2	2	30	30	38	39	31	40	37	2	2	37	2	3	37	2	41	42	2	2	2	43	2	2	42	44	14	45	45	4	4	4	45	45	46	47	48
VP0928	9	9	1	10	11	1	12	3	6	13	13	14	2	2	7	7	15	16	8	17	14	2	2	14	2	3	14	2	18	19	2	2	2	20	2	2	19	21	9	22	22	4	4	4	22	22	23	24	25
VP0931	30	30	1	31	32	1	33	3	27	34	34	35	2	2	28	28	36	37	29	37	35	2	2	35	2	3	35	2	38	13	2	2	2	39	2	2	13	40	11	41	41	4	4	4	41	41	42	43	44
VP0933	31	31	1	32	33	1	34	2	28	35	35	36	6	6	29	29	37	38	30	39	36	6	6	36	6	2	36	6	40	41	6	6	6	42	6	6	41	43	12	44	44	3	3	3	44	44	45	46	47
VP0936	8	8	1	9	10	1	11	6	4	12	12	11	2	2	5	5	13	14	7	15	11	2	2	11	2	6	11	2	16	17	2	2	2	18	2	2	17	19	20	21	21	22	22	22	21	21	23	24	25
VP0937	10	10	1	11	12	1	13	8	6	14	14	15	2	2	7	7	16	17	9	18	15	2	2	15	2	8	15	2	19	20	2	2	2	21	2	2	20	22	23	24	24	3	3	3	24	24	25	26	27
VP0939	7	7	1	30	31	1	15	4	27	32	32	17	2	2	28	28	33	4	29	4	17	3	3	17	3	4	17	3	34	29	2	3	3	35	3	3	29	36	12	37	37	5	5	5	37	37	4	38	39
VP0940	28	28	1	29	30	1	31	2	25	32	32	33	2	2	26	26	34	35	27	36	33	2	2	33	2	2	33	2	15	37	2	2	2	38	2	2	37	39	12	40	40	3	3	3	40	40	41	42	43
VP0941	29	29	1	30	31	1	32	3	26	33	33	34	2	2	27	27	35	36	28	37	34	2	2	38	2	3	34	2	39	40	2	2	2	41	2	2	40	21	42	43	43	21	21	21	43	43	44	45	46
VP0942	9	9	1	10	1	1	11	1	1	2	2	2	1	1	8	8	2	4	8	12	2	1	1	2	1	1	2	1	1	1	1	1	1	1	1	1	1	1	4	13	13	1	1	1	13	13	1	4	1
VP0947	27	27	1	1	28	1	29	3	24	30	30	4	2	2	25	25	9	31	26	24	4	2	2	4	2	3	4	2	32	3	2	2	2	33	2	2	3	3	34	35	35	4	4	4	35	35	36	37	38
VP0949	30	30	1	31	32	1	25	3	27	33	33	34	2	2	28	28	35	36	29	4	34	2	2	34	2	3	34	2	37	3	2	2	2	38	2	2	3	39	40	41	41	4	4	4	41	41	55	42	22
VP0950	24	24	1	25	26	1	27	3	21	21	21	28	2	2	22	22	14	29	23	1	28	2	2	28	2	3	28	2	30	31	2	2	2	32	2	2	31	1	11	33	33	1	1	1	33	33	34	2	18
VP0951	12	12	1	1	20	1	21	3	1	12	12	22	2	2	19	19	1	23	1	4	22	2	2	22	2	3	22	2	24	25	2	2	2	22	2	2	25	26	1	27	27	4	4	4	27	27	28	29	12
VP0953	8	8	1	9	10	1	11	6	4	12	12	13	2	2	5	5	14	15	7	16	13	2	2	13	2	6	13	2	17	18	2	2	2	19	2	2	18	20	21	22	22	16	16	16	22	22	23	24	25
VP0954	31	31	1	32	26	1	33	3	28	34	34	35	2	2	29	29	36	37	30	38	35	2	2	35	2	3	35	2	39	40	2	2	2	41	2	2	40	42	13	43	43	4	4	4	43	43	44	45	46
VP0955	3	3	1	1	3	1	5	3	3	3	3	3	2	2	5	5	5	1	3	1	3	2	2	3	2	3	3	2	3	1	2	2	2	13	2	2	1	14	8	3	3	4	4	4	3	3	15	1	16
VP0956	31	31	1	32	33	1	34	3	28	35	35	36	2	2	29	29	37	38	30	39	36	2	2	36	2	3	36	2	40	41	2	2	2	42	2	2	41	43	44	42	42	4	4	4	42	42	45	46	47
VP0958	9	9	1	8	9	1	24	3	22	9	9	9	2	2	23	23	25	26	4	27	9	2	2	9	2	3	9	2	28	29	2	2	2	13	2	2	29	4	12	30	30	4	4	4	30	30	31	32	33
VP0959	32	32	1	33	34	1	35	30	28	36	36	37	2	2	29	29	38	39	31	40	37	2	2	37	2	30	37	2	41	42	2	2	2	43	2	2	42	3	44	45	45	3	3	3	45	45	46	47	48
VP0960	30	30	1	31	32	1	33	28	26	34	34	35	2	2	27	27	5	36	29	37	35	2	2	35	2	28	35	2	38	39	2	2	2	36	2	2	39	3	13	36	36	3	3	3	36	36	40	26	41
VP0962	10	10	1	11	12	1	11	8	6	13	13	14	2	2	7	7	15	16	9	17	14	2	2	14	2	8	14	2	18	1	2	2	2	19	2	2	1	3	20	21	21	3	3	3	21	21	22	23	24
VP0963	30	30	1	31	32	1	33	3	27	34	34	35	2	2	28	28	36	37	29	38	35	2	2	35	2	3	35	2	39	40	2	2	2	41	2	2	40	21	42	38	38	21	21	21	38	38	43	44	45
VP0964	4	4	1	1	12	1	14	3	6	6	6	1	2	2	3	3	2	3	2	15	1	2	2	1	2	3	1	2	12	4	2	2	2	16	2	2	4	4	6	15	15	4	4	4	15	15	6	1	2
VP0965	30	30	1	31	32	1	33	3	27	34	34	35	2	2	28	28	36	37	29	38	35	2	2	35	2	3	35	2	39	40	2	2	2	38	2	2	40	4	41	38	38	4	4	4	38	38	42	43	44
VP0966	1	1	1	24	16	1	19	3	22	25	25	26	2	2	7	7	5	7	23	27	26	2	2	26	2	3	26	2	1	20	2	2	2	5	2	2	20	4	28	27	27	4	4	4	27	27	29	30	31
VP0967	19	19	1	15	2	1	20	3	17	21	21	15	2	2	2	2	1	2	18	22	15	2	2	15	2	3	15	2	2	14	2	2	2	1	2	2	14	2	23	2	2	2	2	2	2	2	12	2	24
VP0969	14	14	1	26	27	1	28	3	23	12	12	29	2	2	24	24	30	31	25	32	29	2	2	29	2	3	29	2	33	32	2	2	2	34	2	2	32	4	6	35	35	4	4	4	35	35	25	36	31
VP0971	30	30	1	31	32	1	33	3	27	34	34	35	2	2	28	28	36	37	29	38	35	2	2	35	2	3	35	2	39	40	2	2	2	41	2	2	40	4	42	43	43	4	4	4	43	43	44	45	46
VP0973	10	10	1	26	27	1	24	24	23	28	28	29	2	2	17	17	30	31	25	32	29	2	2	29	2	24	29	2	5	33	2	2	2	34	2	2	33	3	35	24	24	3	3	3	24	24	33	13	36
VP0975	10	10	1	11	12	1	13	4	7	14	14	15	2	2	8	8	16	17	9	18	15	3	3	15	3	4	15	3	19	20	2	3	3	21	3	3	20	22	23	24	24	25	25	25	24	24	26	27	28
VP0976	11	11	1	12	13	1	14	3	8	15	15	16	2	2	9	9	17	18	10	19	16	2	2	16	2	3	16	2	20	21	2	2	2	22	2	2	21	4	23	24	24	4	4	4	24	24	25	26	27
VP0977	31	31	1	32	33	1	34	3	28	35	35	36	2	2	29	29	37	38	30	39	36	2	2	36	2	3	36	2	40	41	2	2	2	42	2	2	41	4	43	44	44	4	4	4	44	44	45	46	47
VP0979	5	5	1	29	30	1	31	3	26	32	32	33	2	2	27	27	34	35	28	35	33	2	2	33	2	3	33	2	36	37	2	2	2	38	2	2	37	39	40	41	41	20	20	20	41	41	42	43	44
VP0980	7	7	1	13	19	1	12	3	7	2	2	17	2	2	18	18	2	2	10	2	17	2	2	17	2	3	17	2	20	2	2	2	2	2	2	2	2	4	7	21	21	4	4	4	21	21	18	3	22
VP0982	26	26	1	27	54	1	28	3	23	29	29	30	2	2	24	24	31	30	25	32	30	2	2	30	2	3	30	2	33	34	2	2	2	35	2	2	34	4	36	37	37	4	4	4	37	37	38	39	40
VP0983	31	31	1	32	33	1	34	3	28	35	35	36	2	2	29	29	37	36	30	38	36	2	2	36	2	3	36	2	39	40	2	2	2	38	2	2	40	4	41	42	42	4	4	4	42	42	43	28	44
VP0984	16	16	1	30	1	1	31	3	27	32	32	33	2	2	28	28	1	33	29	34	33	2	2	33	2	3	33	2	35	36	2	2	2	34	2	2	36	4	1	37	37	4	4	4	37	37	1	37	38
VP0986	7	7	8	9	10	1	11	3	4	12	12	13	2	2	5	5	14	15	6	16	13	2	2	13	2	3	13	2	17	18	2	2	2	16	2	2	18	19	20	21	21	19	19	19	21	21	22	23	24
VP0988	31	31	1	32	33	1	34	3	28	35	35	36	2	2	29	29	37	38	30	39	36	2	2	36	2	3	36	2	40	41	2	2	2	39	2	2	41	4	42	43	43	4	4	4	43	43	44	45	46
VP0990	16	16	1	22	23	1	24	3	5	25	25	26	2	2	21	21	8	27	5	28	26	2	2	26	2	3	26	2	29	30	2	2	2	28	2	2	30	4	31	32	32	4	4	4	32	32	33	34	35
VP0991	31	31	1	32	33	1	34	3	28	35	35	36	2	2	29	29	24	37	30	38	36	2	2	36	2	3	36	2	39	40	2	2	2	41	2	2	40	3	42	43	43	3	3	3	43	43	44	45	46
VP0992	21	21	1	17	22	1	9	3	18	23	23	24	2	2	19	19	25	24	20	9	24	2	2	24	2	3	24	2	9	9	2	2	2	26	2	2	9	3	9	1	1	3	3	3	1	1	3	4	9
VP0993	30	30	1	31	32	1	33	3	27	34	34	35	2	2	28	28	36	37	29	38	35	2	2	35	2	3	35	2	39	40	2	2	2	41	2	2	40	4	42	43	43	4	4	4	43	43	44	45	46
VP0994	29	29	1	30	31	1	32	4	27	33	33	34	2	2	28	28	35	36	27	37	34	3	3	34	3	4	34	3	38	39	2	3	3	40	3	3	39	21	41	42	42	21	21	21	42	42	43	44	45
VP0995	9	9	1	10	11	1	12	7	5	13	13	14	2	2	6	6	15	16	8	17	14	2	2	14	2	7	14	2	18	19	2	2	2	20	2	2	19	3	21	22	22	3	3	3	23	23	24	7	25
VP0998	29	29	1	30	5	1	8	3	26	31	31	32	2	2	27	27	33	32	28	32	32	2	2	32	2	3	32	2	34	2	2	2	2	35	2	2	2	4	36	37	37	4	4	4	37	37	38	2	39
VP0999	25	25	1	26	9	1	27	3	23	28	28	29	2	2	15	15	30	31	24	29	29	2	2	29	2	3	29	2	32	9	2	2	2	33	2	2	9	34	35	36	36	4	4	4	36	36	11	37	9
VP1000	3	3	1	29	30	1	31	26	3	32	32	33	27	27	25	25	3	33	28	33	33	2	2	33	2	26	33	2	34	35	2	2	2	36	2	2	35	20	37	38	38	20	20	20	38	38	39	33	40
VP1003	27	27	1	28	29	1	18	18	24	30	30	31	2	2	25	25	32	31	26	13	31	2	2	31	2	18	31	2	33	34	2	2	2	35	2	2	34	3	36	37	37	3	3	3	37	37	38	20	39
VP1004	4	4	1	10	11	1	4	3	4	4	4	1	2	2	4	4	12	1	4	4	1	2	2	1	2	3	1	2	1	4	2	2	2	4	2	2	4	4	4	13	13	4	4	4	13	13	14	1	6
VP1005	26	26	1	30	31	1	17	3	28	32	32	33	2	2	28	28	34	33	29	35	33	2	2	33	2	3	33	2	36	37	2	2	2	38	2	2	37	25	39	40	40	25	25	25	40	40	41	33	42
VP1006	30	30	1	31	32	1	33	3	27	34	34	35	2	2	28	28	36	35	29	2	35	2	2	35	2	3	35	2	37	3	2	2	2	16	2	2	3	4	38	39	39	4	4	4	39	39	40	41	42
VP1007	33	33	1	34	35	1	36	3	30	37	37	38	2	2	31	31	39	38	32	40	38	2	2	38	2	3	38	2	41	42	2	2	2	43	2	2	42	4	44	45	45	4	4	4	45	45	46	47	48
VP1011	33	33	1	34	35	1	36	3	30	37	37	38	2	2	31	31	39	40	32	41	38	2	2	38	2	3	38	2	42	43	2	2	2	44	2	2	43	45	13	46	46	4	4	4	46	46	47	48	49
VP1013	6	6	1	1	1	1	1	1	5	1	1	1	1	1	1	1	1	1	1	1	1	1	1	1	1	1	1	1	1	1	1	1	1	1	1	1	1	1	1	1	1	1	1	1	1	1	1	1	7
VP1016	1	1	1	1	1	1	1	1	1	1	1	1	1	1	1	1	1	1	1	1	1	1	1	1	1	1	1	1	1	1	1	1	1	1	1	1	1	1	1	1	1	1	1	1	1	1	1	1	1
VP1017	15	15	1	19	25	1	26	3	2	3	3	27	2	2	24	24	28	29	19	30	27	2	2	27	2	3	27	2	31	2	2	2	2	2	2	2	2	4	2	32	32	4	4	4	32	32	33	34	35
VP1018	25	25	1	26	27	1	28	3	23	29	29	30	2	2	24	24	8	31	8	32	30	2	2	30	2	3	30	2	8	2	2	2	2	33	2	2	2	4	1	32	32	4	4	4	32	32	34	32	35
VP1019	12	12	1	20	3	1	21	3	16	12	12	22	2	2	12	12	3	23	12	23	22	2	2	22	2	3	22	2	12	13	2	2	2	1	2	2	13	4	24	25	25	4	4	4	25	25	13	23	26
VP1020	26	26	1	27	28	1	29	3	23	30	30	31	2	2	24	24	32	33	25	34	31	2	2	31	2	3	31	2	24	35	2	2	2	36	2	2	35	4	32	37	37	4	4	4	37	37	38	39	40
VP1021	16	16	1	6	18	1	1	3	2	13	13	19	2	2	17	17	10	2	16	11	19	2	2	19	2	3	19	2	2	2	2	2	2	4	2	2	2	4	10	5	5	4	4	4	5	5	5	5	5
VP1022	7	7	1	8	9	1	10	3	4	11	11	37	2	2	5	5	12	13	6	14	37	2	2	37	2	3	37	2	15	16	2	2	2	17	2	2	16	18	19	20	20	21	21	21	20	20	22	23	24
VP1025	24	24	1	8	8	1	25	3	21	8	8	8	2	2	22	22	26	27	23	28	8	2	2	8	2	3	8	2	29	5	2	2	2	16	2	2	5	16	9	30	30	16	16	16	30	30	31	32	5
VP1026	7	7	1	8	8	1	8	3	5	9	9	10	2	2	6	6	8	11	5	12	10	2	2	10	2	3	10	2	13	14	2	2	2	4	2	2	14	4	8	8	8	4	4	4	8	8	15	11	16
VP1027	27	27	1	28	29	1	30	2	25	31	31	32	5	5	6	6	33	34	26	35	32	5	5	32	5	2	32	5	36	7	5	5	5	3	5	5	7	3	11	37	37	3	3	3	37	37	38	39	40
VP1028	5	5	1	8	17	1	1	3	16	3	3	3	2	2	5	5	18	19	3	20	3	2	2	3	2	3	3	2	1	21	2	2	2	8	2	2	21	8	9	16	16	8	8	8	16	16	3	16	22
VP1030	27	27	1	28	29	1	30	3	24	9	9	31	2	2	25	25	32	33	26	34	31	2	2	31	2	3	31	2	35	9	2	2	2	36	2	2	9	36	12	24	24	4	4	4	24	24	37	24	9
VP1031	9	9	1	10	11	1	12	3	6	13	13	14	2	2	7	7	15	16	8	17	14	2	2	14	2	3	14	2	18	19	2	2	2	20	2	2	19	20	21	6	6	4	4	4	6	6	22	6	23
VP1032	27	27	1	28	6	1	29	3	24	30	30	25	2	2	25	25	31	32	26	29	25	2	2	25	2	3	25	2	33	34	2	2	2	35	2	2	34	36	9	37	37	4	4	4	37	37	38	39	40
VP1033	8	8	1	9	10	1	11	3	5	12	12	6	2	2	6	6	13	14	7	15	6	2	2	6	2	3	6	2	11	16	2	2	2	17	2	2	16	4	5	18	18	4	4	4	18	18	19	20	19
VP1034	7	7	1	19	7	1	16	3	17	20	20	21	2	2	10	10	7	22	18	22	21	2	2	21	2	3	21	2	7	23	2	2	2	4	2	2	23	4	7	2	2	4	4	4	2	2	23	24	23
VP1035	32	32	1	33	34	1	35	3	29	36	36	37	2	2	30	30	38	37	31	39	37	2	2	37	2	3	37	2	40	41	2	2	2	42	2	2	41	42	13	43	43	4	4	4	43	43	44	45	46
VP1037	8	8	1	9	10	1	11	3	5	12	12	13	2	2	6	6	14	15	7	16	13	2	2	13	2	3	13	2	17	18	2	2	2	38	2	2	18	19	20	21	21	39	39	40	21	21	22	23	24
VP1038	1	1	1	1	1	1	1	1	5	1	1	1	1	1	1	1	1	1	1	1	1	1	1	1	1	1	1	1	1	6	1	1	1	5	1	1	6	1	1	1	1	1	1	1	1	1	1	7	8
VP1040	31	31	1	32	33	1	34	4	28	35	35	36	2	2	29	29	37	14	30	38	36	2	3	36	2	4	36	2	39	40	2	2	2	28	2	2	40	41	12	36	36	21	21	21	36	36	42	43	44
VP1041	31	31	1	32	33	1	34	3	28	35	35	36	2	2	29	29	37	38	30	39	36	2	2	36	2	3	36	2	40	41	2	2	2	42	2	2	64	43	13	44	44	4	4	4	44	44	45	46	47
VP1043	8	8	1	9	10	1	11	3	5	12	12	13	2	2	6	6	1	13	7	14	13	2	2	13	2	3	13	2	15	16	2	2	2	17	2	2	16	18	19	20	20	21	21	21	20	20	7	1	7
VP1044	9	9	1	10	11	1	12	3	6	13	13	14	2	2	7	7	1	14	8	15	14	2	2	14	2	3	14	2	16	17	2	2	2	18	2	2	17	19	20	21	21	4	4	4	21	21	22	23	24
VP1045	23	23	1	24	25	1	13	2	20	26	26	13	6	6	21	21	1	13	22	40	13	6	6	13	6	2	13	6	13	27	6	6	6	28	6	6	27	29	11	20	20	3	3	3	20	20	30	41	30
VP1047	29	29	1	30	31	1	32	4	26	33	33	34	2	2	27	27	1	34	28	35	34	3	2	34	2	4	34	3	36	37	2	3	2	38	3	3	37	39	9	40	40	5	5	5	40	40	1	41	1
VP1048	22	22	1	29	49	1	30	27	25	6	6	31	2	2	26	26	32	31	28	33	31	2	2	31	2	27	31	2	34	35	2	2	2	36	2	2	35	37	10	28	28	3	3	3	28	28	32	38	39
VP1051	24	24	1	25	5	1	6	22	21	26	26	1	2	2	1	1	21	1	23	27	1	2	2	1	2	22	1	2	28	29	2	2	2	6	2	2	29	27	11	27	27	3	3	3	27	27	30	27	31
VP1052	29	29	1	30	30	1	31	3	26	32	32	33	2	2	27	27	34	35	28	35	33	2	2	33	2	3	33	2	36	37	2	2	2	38	2	2	37	39	13	35	35	4	4	4	35	35	40	35	41
VP1053	31	31	1	32	33	1	34	3	28	35	35	36	2	2	29	29	37	38	30	39	36	2	2	36	2	3	36	2	40	41	2	2	2	42	2	2	41	43	13	44	44	4	4	4	44	44	45	46	47
VP1054	28	28	6	29	30	6	6	4	26	31	31	32	2	2	27	27	33	34	9	35	32	3	3	32	3	4	32	3	36	37	38	3	3	35	3	3	37	35	9	39	39	5	5	5	39	39	40	41	38
VP1057	27	27	1	28	29	1	16	3	20	30	30	31	2	2	25	25	32	3	26	33	31	2	2	31	2	3	31	2	34	35	2	2	2	36	2	2	35	37	13	34	34	4	4	4	34	34	5	38	39
VP1060	9	9	1	10	11	1	12	6	4	13	13	14	7	7	5	5	15	16	8	17	14	7	7	14	7	6	14	7	18	19	7	7	7	20	7	7	19	14	21	22	22	23	23	23	22	22	24	25	26
VP1061	19	19	1	20	1	1	21	3	3	22	22	3	2	2	2	2	19	3	3	3	3	2	2	3	2	3	3	2	3	18	2	2	2	3	2	2	18	23	24	23	23	16	16	16	23	23	2	25	3
VP1062	23	23	1	24	25	1	26	3	15	27	27	28	2	2	21	21	23	28	22	29	28	2	2	28	2	3	28	2	30	31	2	2	2	32	2	2	31	33	9	34	34	4	4	4	34	34	35	20	36
VP1063	33	33	1	34	35	1	36	4	30	37	37	38	2	2	31	31	39	40	32	41	38	3	3	38	3	4	38	3	42	43	2	3	3	44	3	3	43	45	14	46	46	24	24	24	46	46	47	48	49
VP1100	21	21	1	22	23	1	24	3	19	25	25	1	2	2	20	20	19	26	11	27	1	2	2	1	2	3	1	2	28	29	2	2	2	5	2	2	29	30	9	6	6	4	4	30	6	6	5	18	31
VP1101	31	31	1	32	33	1	34	3	28	35	35	36	2	2	29	29	37	38	30	39	36	2	2	36	2	3	36	2	40	41	2	2	2	42	2	2	41	4	12	43	43	4	4	4	43	43	6	44	45
VP1106	8	8	1	9	2	1	10	6	4	11	11	4	2	2	5	5	2	12	7	12	4	2	2	4	2	6	4	2	13	12	2	2	2	14	2	2	12	3	15	16	16	3	3	3	16	16	17	18	11
VP1107	31	31	1	32	33	1	34	3	29	35	35	36	2	2	26	26	37	38	30	39	36	2	2	36	2	3	36	2	31	40	2	2	2	41	2	2	40	4	12	42	42	4	4	4	42	42	43	44	45
VP1112	7	7	1	8	9	1	10	3	4	11	11	12	2	2	5	5	13	14	6	15	12	2	2	12	2	3	12	2	16	17	2	2	2	18	2	2	17	19	20	21	21	22	22	19	21	21	23	39	24
VP1114	8	8	1	9	10	1	11	3	5	12	12	13	2	2	6	6	14	15	7	16	13	2	2	13	2	3	13	2	17	18	2	2	2	19	2	2	18	20	21	22	22	4	4	20	22	22	23	24	25
VP1115	31	31	1	32	33	1	34	3	28	16	16	22	2	2	29	29	28	35	30	36	22	2	2	22	2	3	22	2	37	38	2	2	2	9	2	2	38	34	12	39	39	4	4	34	39	39	40	41	40
VP1117	2	2	1	1	1	1	2	1	1	1	1	2	2	2	1	1	1	2	2	2	2	2	2	2	2	1	2	2	2	2	2	2	2	1	2	2	2	2	4	2	2	2	2	2	2	2	2	2	2
VP1119	5	5	1	22	23	1	24	3	19	4	4	25	2	2	20	20	26	27	21	27	25	2	2	25	2	3	25	2	28	29	2	2	2	5	2	2	29	4	9	30	30	4	4	4	30	30	31	30	6
VP1120	31	31	1	32	33	1	20	5	28	34	34	35	2	2	29	29	36	37	30	37	35	2	2	35	2	5	35	2	38	39	2	2	2	40	2	2	39	41	13	42	42	6	6	6	42	42	43	37	44
VP1121	30	30	1	31	32	1	33	3	27	34	34	35	2	2	28	28	36	37	29	38	35	2	2	35	2	3	35	2	39	40	2	2	2	41	2	2	40	42	43	44	44	4	4	4	44	44	45	46	47
VP1123	11	11	1	12	13	1	14	6	8	15	15	16	2	2	9	9	17	18	10	16	16	2	2	16	2	6	16	2	19	20	2	2	2	21	2	2	20	22	23	24	24	3	3	3	24	24	25	26	27
VP1125	7	7	1	8	9	1	36	4	2	10	10	11	5	5	3	3	33	34	6	11	11	5	5	11	5	4	11	5	12	13	5	5	5	14	5	5	13	15	35	16	16	17	17	18	16	16	19	32	20
VP1126	9	9	1	10	11	1	12	3	6	13	13	14	2	2	7	7	34	15	8	14	14	2	2	14	2	3	14	2	16	17	2	2	2	4	2	2	17	17	18	19	19	4	4	4	19	19	20	21	22
VP1128	1	1	1	33	34	1	35	4	30	36	36	37	2	2	31	31	38	39	32	37	37	3	3	37	3	4	37	3	40	41	2	3	3	42	3	3	41	43	13	44	44	5	5	5	44	44	45	46	47
VP1129	1	1	1	25	26	1	14	3	22	27	27	3	2	2	23	23	28	6	24	6	3	2	2	3	2	3	3	2	29	30	2	2	2	11	2	2	30	31	11	32	32	4	4	4	32	32	33	15	34
VP1130	27	27	1	28	29	1	30	3	24	9	9	31	2	2	25	25	32	33	26	34	31	2	2	31	2	3	31	2	35	36	2	2	2	37	2	2	36	4	12	38	38	4	4	4	38	38	3	39	40
VP1131	17	17	1	18	4	1	19	3	15	20	20	6	2	2	16	16	21	22	2	13	6	2	2	6	2	3	6	2	23	24	2	2	2	25	2	2	24	4	9	4	4	4	4	4	4	4	3	3	4
VP1133	1	1	1	1	1	1	1	1	8	1	1	2	1	1	7	7	9	8	1	8	2	1	1	2	1	1	2	1	10	2	1	1	1	7	1	1	2	2	5	1	1	2	2	2	1	1	1	8	11
VP1134	30	30	1	31	32	1	33	4	27	34	34	35	2	2	28	28	36	35	29	35	35	3	3	35	3	4	35	3	37	38	2	3	3	39	3	3	38	40	13	41	41	5	5	5	41	41	42	43	44
VP1135	62	62	1	29	30	1	31	3	26	32	32	33	2	2	27	27	34	35	28	36	33	2	2	37	2	3	37	2	38	39	2	2	2	40	2	2	39	41	12	42	42	4	4	43	42	42	44	45	46
VP1136	29	29	1	30	31	1	32	2	27	33	33	34	2	2	28	28	35	36	16	36	34	2	2	34	2	2	34	2	9	37	2	2	2	38	2	2	37	39	12	40	40	3	3	3	40	40	2	41	42
VP1137	27	27	1	28	29	1	30	2	24	5	5	31	2	2	25	25	32	33	26	33	31	2	2	31	2	2	31	2	34	35	2	2	2	36	2	2	35	37	12	38	38	3	3	3	38	38	39	40	25
VP1138	30	30	1	31	32	1	33	2	27	34	34	35	2	2	28	28	36	37	29	38	35	2	2	35	2	2	35	2	39	40	2	2	2	41	2	2	40	42	43	58	58	3	3	3	58	58	44	45	28
VP1139	27	27	1	28	29	1	30	2	24	31	31	32	2	2	25	25	33	34	26	55	32	2	2	32	2	2	32	2	35	36	2	2	2	37	2	2	36	38	11	39	39	3	3	3	39	39	40	41	42
VP1140	27	27	1	28	29	1	30	2	24	31	31	32	2	2	25	25	33	34	26	56	32	2	2	32	2	2	32	2	35	36	2	2	2	37	2	2	36	38	11	39	39	3	3	3	39	39	40	41	42
VP1141	22	22	1	23	24	1	25	2	19	26	26	27	2	2	20	20	28	27	21	44	27	2	2	27	2	2	27	2	29	18	2	2	2	27	2	2	18	30	45	9	9	46	46	46	9	9	31	32	33
VP1143	30	30	1	31	32	1	33	2	27	34	34	35	2	2	28	28	36	35	29	37	35	2	2	35	2	2	35	2	34	38	2	2	2	39	2	2	38	40	10	41	41	20	20	20	41	41	38	42	43
VP1144	9	9	1	10	1	1	11	2	6	12	12	13	2	2	7	7	11	14	8	15	13	2	2	13	2	2	13	2	16	17	2	2	2	18	2	2	17	19	20	21	21	4	4	4	21	21	22	23	24
VP1145	27	27	1	28	29	1	30	2	24	31	31	32	2	2	25	25	33	34	26	32	32	2	2	32	2	2	32	2	35	36	2	2	2	37	2	2	36	38	39	40	40	3	3	3	40	40	41	5	42
VP1147	32	32	1	33	34	1	35	3	29	36	36	37	2	2	30	30	38	39	31	39	37	2	2	37	2	3	37	2	40	41	2	2	2	42	2	2	41	43	13	44	44	4	4	4	44	44	41	45	46
VP1148	27	27	1	28	29	1	30	3	26	27	27	31	2	2	20	20	32	33	14	33	31	2	2	31	2	3	31	2	34	35	2	2	2	36	2	2	35	34	12	37	37	4	4	4	37	37	35	38	2
VP1149	4	4	1	2	6	1	4	2	3	12	12	13	2	2	5	5	14	15	2	15	13	2	2	13	2	2	13	2	6	4	2	2	2	3	2	2	4	10	5	16	16	3	3	3	16	16	2	17	2
VP1150	9	9	1	10	11	1	12	3	6	13	13	39	2	2	7	7	14	6	8	15	39	2	2	39	2	3	39	2	16	17	2	2	2	18	2	2	17	19	20	21	21	22	22	22	21	21	23	24	25
VP1151	1	1	1	22	23	1	24	2	20	25	25	26	2	2	6	6	2	27	21	28	26	2	2	26	2	2	26	2	29	30	2	2	2	16	2	2	30	31	32	33	33	16	16	16	33	33	2	16	34
VP1152	7	7	1	24	25	1	26	3	22	27	27	22	2	2	23	23	28	29	7	22	22	2	2	22	2	3	22	2	30	31	2	2	2	8	2	2	31	4	10	32	32	4	4	4	32	32	33	34	35
VP1153	33	33	1	34	35	1	36	2	30	37	37	38	6	6	31	31	39	40	32	41	38	6	6	38	6	2	38	6	42	43	6	6	6	44	6	6	43	3	13	44	44	3	3	3	44	44	45	46	47
VP1156	11	11	1	1	1	1	3	3	3	1	1	1	2	2	1	1	3	12	1	12	1	2	2	1	2	3	1	2	3	1	2	2	2	13	2	2	1	4	6	1	1	4	4	4	1	1	14	3	3
VP1157	18	18	1	28	29	1	30	8	25	31	31	8	2	2	26	26	32	25	27	25	8	2	2	8	2	8	8	2	33	26	2	2	2	34	2	2	26	35	11	25	25	3	3	3	25	25	36	25	37
VP1158	12	12	1	9	3	1	1	11	3	13	13	3	1	1	10	10	1	3	10	3	3	1	1	3	1	11	3	1	9	10	1	1	1	2	1	1	10	3	1	3	3	2	2	2	3	3	1	3	14
VP1160	1	1	1	1	1	1	1	1	1	1	1	1	1	1	1	1	1	2	1	1	1	1	1	1	1	1	1	1	1	1	1	1	1	1	1	1	1	1	1	1	1	1	1	1	1	1	1	1	1
VP1161	8	8	1	9	10	1	11	6	4	12	12	13	2	2	5	5	14	15	7	16	13	2	2	13	2	6	13	2	17	18	2	2	2	19	2	2	18	20	1	21	21	22	22	22	21	21	23	20	24
VP1162	30	30	1	31	32	1	33	3	27	34	34	35	2	2	28	28	36	37	29	38	35	2	2	35	2	3	35	2	39	40	2	2	2	41	2	2	40	42	43	44	44	4	4	4	44	44	45	46	47
VP1163	30	30	1	31	32	1	33	28	26	34	34	35	2	2	27	27	36	37	29	38	35	2	2	35	2	28	35	2	39	40	2	2	2	41	2	2	40	42	43	44	44	20	20	20	44	44	45	46	47
VP1164	30	30	1	31	32	1	33	29	27	34	34	35	2	2	28	28	36	37	20	38	35	2	2	35	2	29	35	2	39	40	2	2	2	41	2	2	40	42	43	44	44	3	3	45	44	44	62	46	47
VP1165	24	24	1	25	26	1	27	2	21	12	12	28	1	1	22	22	1	18	23	28	28	1	1	28	1	2	28	1	29	30	1	1	1	31	1	1	30	31	32	33	33	17	17	17	33	33	34	35	36
VP1166	11	11	1	1	23	1	5	3	6	24	24	1	2	2	11	11	25	11	3	4	1	2	2	1	2	3	1	2	26	6	2	2	2	27	2	2	6	28	1	29	29	4	4	4	29	29	1	5	5
VP1167	29	29	1	30	31	1	32	3	26	1	1	33	2	2	27	27	34	35	28	4	33	2	2	33	2	3	36	2	3	37	2	2	2	38	2	2	37	39	12	40	40	4	4	4	40	40	41	42	43
VP1168	31	31	1	32	33	1	34	29	27	35	35	36	2	2	28	28	37	38	30	39	36	2	2	36	2	29	36	2	40	41	2	2	2	42	2	2	41	43	44	39	39	3	3	3	39	39	45	46	47
VP1170	34	34	1	35	36	1	37	3	31	38	39	40	2	2	32	32	41	42	33	43	40	2	2	40	2	3	40	2	44	45	2	2	2	46	2	2	45	47	14	48	48	4	4	4	48	48	49	43	43
VP1171	30	30	1	31	32	1	33	28	26	34	34	35	2	2	27	27	36	37	29	38	35	2	2	35	2	28	35	2	39	40	2	2	2	41	2	2	40	42	43	44	44	19	19	19	44	44	45	46	47
VP1172	15	15	1	32	33	1	34	3	29	9	9	35	2	2	30	30	36	35	31	37	35	2	2	35	2	3	35	2	38	39	2	2	2	40	2	2	39	41	12	42	42	4	4	4	42	42	43	44	45
VP1173	8	8	1	7	7	1	9	3	5	10	10	11	2	2	6	6	12	11	7	13	11	2	2	11	2	3	11	2	14	15	2	2	2	5	2	2	15	16	17	18	18	4	4	4	18	18	19	20	21
VP1175	14	14	1	15	16	1	1	2	12	17	17	1	1	1	9	9	3	1	13	1	1	1	1	1	1	2	1	1	18	19	1	1	1	20	1	1	19	3	1	21	21	3	3	3	21	21	21	12	3
VP1176	9	9	1	10	11	1	12	3	6	13	13	14	2	2	7	7	15	16	8	17	14	2	2	14	2	3	14	2	18	19	2	2	2	20	2	2	19	21	22	23	23	4	4	4	23	23	24	25	26
VP1177	30	30	1	31	32	1	33	28	26	34	34	35	5	5	27	27	36	37	29	38	35	5	5	35	5	28	35	5	39	40	5	5	5	41	5	5	40	42	11	43	43	2	2	2	44	43	45	46	47
VP1179	30	30	1	31	32	1	33	3	27	34	34	35	2	2	28	28	36	37	29	2	35	2	2	35	2	3	35	2	26	21	2	2	2	38	2	2	21	39	12	54	54	55	55	55	54	54	40	41	42
VP1181	31	31	1	32	33	1	34	3	28	35	35	36	2	2	29	29	37	59	30	38	36	2	2	36	2	3	36	2	27	39	2	2	2	40	2	2	39	41	11	36	36	21	21	21	36	36	42	43	44
VP1182	31	31	1	32	33	34	19	3	28	35	35	36	2	2	29	29	37	38	30	39	36	2	2	36	2	3	36	2	40	41	2	2	2	42	2	2	41	43	13	38	38	4	4	4	38	38	44	45	46
VP1183	30	30	1	31	32	1	33	3	27	34	34	35	2	2	28	28	36	37	29	38	35	2	2	35	2	3	35	2	39	40	2	2	2	41	2	2	40	42	43	44	44	4	4	4	44	44	45	46	47
VP1185	28	28	1	29	30	1	31	3	25	32	32	33	2	2	26	26	34	35	27	36	33	2	2	33	2	3	33	2	37	38	2	2	2	39	2	2	38	40	11	41	41	4	4	42	41	41	43	44	45
VP1186	28	28	1	29	30	1	31	3	25	23	23	32	2	2	26	26	33	34	27	35	32	2	2	32	2	3	32	2	36	37	2	2	2	25	2	2	37	38	11	39	39	20	20	40	39	39	41	42	43
VP1187	7	7	1	37	8	1	9	4	2	10	10	11	5	5	3	3	12	13	6	14	11	5	5	11	5	4	11	5	15	38	5	5	5	2	5	5	38	16	39	17	17	18	18	19	17	17	20	21	22
VP1188	29	29	1	30	31	1	32	3	26	33	33	34	2	2	27	27	35	57	28	36	34	2	2	34	2	3	34	2	37	38	2	2	2	26	2	2	38	39	12	40	40	4	4	58	40	40	41	59	42
VP1189	7	7	1	8	9	1	10	3	4	11	11	28	2	2	5	5	12	29	6	30	28	2	2	28	2	3	28	2	13	14	2	2	2	15	2	2	14	31	32	33	33	16	16	34	33	33	17	35	18
VP1190	8	8	1	9	10	1	33	5	3	11	11	34	6	6	4	4	12	35	7	13	34	6	6	34	6	5	34	6	14	15	6	6	6	36	6	6	15	16	17	37	37	15	15	38	37	37	18	19	20
VP1191	9	9	1	13	11	1	9	2	3	12	12	9	1	1	4	4	3	6	5	3	9	1	1	9	1	2	9	1	4	9	1	1	1	6	1	1	9	3	6	2	2	9	9	9	2	2	9	9	10
VP1192	20	20	1	21	8	1	22	3	18	23	23	3	2	2	9	9	24	25	19	26	3	2	2	3	2	3	3	2	7	9	2	2	2	21	2	2	9	26	10	27	27	9	9	20	27	27	3	20	28
VP1195	9	9	1	10	11	1	12	5	6	13	13	14	4	4	7	7	15	16	8	17	14	4	4	14	4	5	14	4	18	19	4	4	4	20	4	4	19	21	22	23	23	2	2	24	23	23	25	26	27
VP1196	30	30	1	31	32	1	33	3	27	34	34	35	2	2	28	28	36	37	29	38	35	2	2	35	2	3	35	2	39	40	2	2	2	41	2	2	40	42	12	43	43	4	4	42	43	43	44	45	46
VP1197	7	7	1	18	19	1	8	4	2	20	20	21	5	5	3	3	22	9	6	23	21	5	5	21	5	4	21	5	24	25	5	5	5	26	5	5	25	10	11	27	27	28	28	10	27	27	12	29	30
VP1200	27	27	1	28	29	1	30	3	24	31	31	57	2	2	25	25	12	32	26	33	57	2	2	57	2	3	57	2	34	35	2	2	2	36	2	2	35	37	38	39	39	4	4	40	39	39	41	42	43
VP1203	10	10	1	14	15	1	2	3	6	16	16	17	2	2	5	5	6	11	13	17	17	2	2	17	2	3	17	2	4	18	2	2	2	19	2	2	18	20	21	6	6	4	4	4	6	6	5	22	23
VP1204	4	4	1	9	4	1	4	3	3	15	15	4	2	2	14	14	4	16	4	4	4	2	2	4	2	3	4	2	17	4	2	2	2	18	2	2	4	19	20	3	3	3	3	3	3	3	14	3	4
VP1210	4	4	1	1	1	1	1	1	1	1	1	1	2	2	1	1	1	1	1	1	1	2	2	1	2	1	1	2	1	1	2	2	2	1	2	2	1	1	1	1	1	1	1	1	1	1	2	5	1
VP1213	6	6	1	7	8	1	9	5	3	5	5	10	2	2	4	4	11	10	5	12	10	2	2	10	2	5	10	2	13	14	2	2	2	3	2	2	14	15	16	17	17	15	15	15	17	17	18	4	19
VP1214	29	29	1	30	31	1	32	27	25	33	33	34	2	2	26	26	35	34	28	34	34	2	2	34	2	27	34	2	36	37	2	2	2	38	2	2	37	18	39	40	40	18	18	18	40	40	41	42	43
VP1215	30	30	1	31	32	1	33	3	27	34	34	27	2	2	28	28	35	36	29	27	27	2	2	27	2	3	27	2	37	38	2	2	2	27	2	2	38	4	39	27	27	4	4	4	27	27	29	40	41
VP1218	30	30	1	31	32	1	33	3	27	34	34	35	2	2	28	28	36	37	29	38	35	2	2	35	2	3	35	2	39	40	2	2	2	41	2	2	40	4	13	42	42	4	4	4	42	42	43	44	60
VP1219	29	29	1	30	31	1	32	4	26	33	33	34	2	2	27	27	25	35	28	36	34	2	2	34	2	4	34	2	37	38	2	2	2	39	2	2	38	40	11	41	41	40	40	40	41	41	57	42	58
VP1221	32	32	1	33	34	1	35	3	29	36	36	29	2	2	30	30	37	38	31	39	29	2	2	29	2	3	29	2	40	41	2	2	2	42	2	2	41	4	43	29	29	4	4	4	29	29	44	45	46
VP1223	20	20	1	21	51	1	22	2	16	23	23	24	18	18	17	17	25	16	19	26	24	52	49	24	52	2	24	52	27	28	18	52	52	29	52	52	28	30	47	50	50	5	5	5	50	50	31	32	33
VP1226	29	29	1	30	31	1	32	4	26	33	33	34	2	2	27	27	35	36	28	36	34	3	3	34	3	4	34	3	37	20	2	3	3	38	3	3	20	39	12	40	40	5	5	5	40	40	41	42	43
VP1227	29	29	1	30	31	1	32	4	26	33	33	34	2	2	27	27	35	36	28	36	34	3	3	34	3	4	34	3	37	38	2	3	3	39	3	3	38	40	11	30	30	21	21	21	30	30	41	33	33
VP1228	7	7	1	8	9	1	10	5	3	11	11	12	2	2	4	4	13	14	6	15	12	2	2	12	2	5	12	2	16	17	2	2	2	18	2	2	17	19	20	21	21	22	22	22	21	21	23	5	24
VP1229	8	8	1	24	25	1	26	3	22	14	14	27	2	2	23	23	28	6	8	29	27	2	2	27	2	3	27	2	2	14	2	2	2	22	2	2	14	6	11	29	29	4	4	4	29	29	30	3	14
VP1230	32	32	1	33	34	1	35	4	29	36	36	37	2	2	30	30	38	39	31	40	37	3	3	37	3	4	37	3	41	42	2	3	3	43	3	3	42	5	13	40	40	5	5	5	40	40	44	45	46
VP1231	32	32	1	33	11	1	34	4	29	35	35	36	2	2	30	30	37	12	31	38	36	3	3	36	3	4	36	3	39	40	2	3	3	41	3	3	40	5	42	43	43	5	5	5	43	43	44	45	46
VP1232	9	9	1	10	11	1	12	7	5	13	13	14	2	2	6	6	15	16	8	17	14	3	3	14	3	7	14	3	18	19	2	3	3	20	3	3	19	4	9	21	21	4	4	4	21	21	22	23	24
VP1233	1	1	1	4	3	1	8	2	1	1	1	4	1	1	3	3	9	4	1	1	4	1	1	4	1	2	4	1	1	10	1	1	1	11	1	1	10	3	1	4	4	3	3	3	4	4	1	4	1
VP1235	30	30	1	31	32	1	33	4	27	34	34	35	2	2	28	28	36	37	29	38	35	3	3	35	3	4	35	3	39	59	2	3	3	40	3	3	59	5	41	42	42	5	5	5	42	42	60	43	44
VP1236	30	30	1	31	32	1	33	3	27	34	34	24	2	2	28	28	35	24	29	15	24	2	2	24	2	3	24	2	11	36	2	2	2	37	2	2	36	4	13	24	24	4	4	4	24	24	38	39	40
VP1237	29	29	1	30	31	1	32	3	26	33	33	34	2	2	27	27	35	34	28	36	34	2	2	34	2	3	34	2	37	38	2	2	2	39	2	2	38	4	12	40	40	4	4	4	40	40	41	42	43
VP1238	7	7	1	3	9	1	7	3	6	10	10	3	2	2	7	7	11	3	8	12	3	2	2	3	2	3	3	2	13	14	2	2	2	6	2	2	14	4	15	4	4	4	4	4	4	4	16	17	7
VP1239	31	31	5	32	33	5	34	3	28	35	35	36	2	2	29	29	37	36	30	28	36	2	2	36	2	3	36	2	38	31	2	2	2	28	2	2	31	4	39	40	40	4	4	4	40	40	41	42	5
VP1240	31	31	1	32	33	1	34	3	28	35	35	20	2	2	29	29	36	20	30	37	20	2	2	20	2	3	20	2	38	39	2	2	2	37	2	2	39	4	13	20	20	4	4	4	20	20	20	40	41
VP1241	14	14	1	21	1	1	22	2	3	1	1	1	2	2	10	10	23	1	1	24	1	2	2	1	2	2	1	2	2	25	2	2	2	3	2	2	25	3	10	2	2	3	3	3	2	2	10	26	27
VP1243	7	7	1	9	1	1	2	3	4	2	2	1	2	2	7	7	6	1	8	4	1	2	2	1	2	3	1	2	10	7	2	2	2	4	2	2	7	4	11	7	7	4	4	4	7	7	6	7	12
VP1244	27	27	1	7	7	1	28	3	24	29	29	30	2	2	25	25	31	30	26	3	30	2	2	30	2	3	30	2	32	3	2	2	2	33	2	2	3	3	11	34	34	3	3	3	34	34	35	36	37
VP1245	8	8	1	9	10	1	11	3	5	12	12	13	2	2	6	6	14	13	7	15	13	2	2	13	2	3	13	2	16	17	2	2	2	18	2	2	17	19	20	21	21	19	19	19	21	21	22	23	24
VP1247	29	29	1	30	31	1	32	3	26	33	33	34	2	2	27	27	35	36	28	37	34	2	2	34	2	3	34	2	23	38	2	2	2	39	2	2	38	4	12	40	40	4	4	4	40	40	41	42	43
VP1251	28	28	1	29	30	1	31	26	25	32	32	33	2	2	2	2	34	35	27	36	33	2	2	33	2	26	33	2	37	38	2	2	2	39	2	2	38	40	41	42	42	19	19	19	42	42	43	44	11
VP1253	9	9	1	10	11	1	12	3	6	13	13	14	2	2	7	7	15	16	8	17	14	2	2	14	2	3	14	2	18	19	2	2	2	20	2	2	19	21	22	23	23	4	4	4	23	23	24	25	26
VP1261	22	22	1	23	20	1	16	3	4	22	22	4	2	2	19	19	24	7	21	4	4	2	2	4	2	3	4	2	19	25	2	2	2	21	2	2	25	4	11	26	26	4	4	4	26	26	27	4	1
VP1265	1	1	1	2	1	1	13	2	2	5	5	14	2	2	12	12	15	5	2	2	14	2	2	14	2	2	14	2	2	16	2	2	2	1	2	2	16	2	2	2	2	2	2	2	2	2	2	1	2
VP1267	26	26	1	27	28	1	29	25	23	1	1	7	2	2	24	24	5	5	4	7	7	2	2	7	2	25	7	2	30	7	2	2	2	31	2	2	7	18	5	32	32	18	18	18	32	32	33	5	34
VP1274	8	8	1	9	10	11	12	3	5	13	13	14	2	2	6	6	15	16	7	17	14	2	2	14	2	3	14	2	18	19	2	2	2	20	2	2	19	21	22	23	23	42	42	42	23	23	24	25	26
VP1276	9	9	1	10	11	1	12	3	6	13	13	14	2	2	7	7	15	16	8	17	14	2	2	14	2	3	14	2	18	19	2	2	2	20	2	2	19	5	21	22	22	5	5	5	22	22	23	24	25
VP1280	31	31	1	32	33	34	35	3	28	36	36	37	2	2	29	29	59	38	30	39	37	2	2	37	2	3	37	2	40	41	2	2	2	42	2	2	41	4	13	43	43	4	4	4	43	43	44	2	45
VP1281	1	1	1	2	1	1	1	1	1	1	1	1	1	1	1	1	1	1	1	1	1	1	1	1	1	1	1	1	1	1	1	1	1	1	1	1	1	1	1	3	3	1	1	1	3	3	1	1	1
VP1282	1	1	1	1	1	1	1	1	1	1	1	1	1	1	1	1	1	1	1	1	1	1	1	1	1	1	1	1	1	3	1	1	1	1	1	1	3	1	1	1	1	1	1	1	1	1	1	1	1
VP1284	25	25	1	26	27	1	28	2	22	29	29	30	2	2	23	23	31	32	24	33	30	2	2	30	2	2	30	2	2	20	2	2	2	34	2	2	20	3	2	20	20	3	3	3	20	20	2	35	27
VP1287	32	32	1	33	34	1	35	3	29	36	36	37	2	2	30	30	38	39	31	40	37	2	2	37	2	3	37	2	41	42	2	2	2	43	2	2	42	4	13	44	44	4	4	4	44	44	45	46	47
VP1290	23	23	1	29	30	1	31	27	25	32	32	33	2	2	26	26	34	35	28	36	33	2	2	33	2	27	33	2	37	38	2	2	2	39	2	2	38	20	11	40	40	20	20	20	40	40	26	36	41
VP1293	10	10	1	11	12	1	13	2	7	14	14	15	5	5	8	8	16	17	9	18	15	5	5	15	5	2	15	5	19	20	5	5	5	21	5	5	20	3	22	23	23	3	3	3	23	23	24	25	26
VP1294	1	1	1	1	1	1	1	1	1	1	1	1	1	1	1	1	1	1	2	1	1	1	1	1	1	1	1	1	1	1	1	1	1	1	1	1	1	1	1	1	1	1	1	1	1	1	3	1	1
VP1296	29	29	1	9	8	1	1	4	26	30	30	31	2	2	27	27	32	33	28	20	31	3	3	31	3	4	31	3	9	9	2	3	3	34	3	3	9	5	15	35	35	5	5	5	35	35	9	36	37
VP1297	34	34	1	35	5	1	36	3	31	37	37	38	2	2	32	32	39	40	33	41	38	2	2	38	2	3	38	2	42	43	2	2	2	44	2	2	43	45	46	47	47	23	23	23	47	47	48	49	50
VP1299	32	32	1	10	33	1	34	7	29	35	35	36	6	6	30	30	10	37	31	38	36	6	6	36	6	7	36	6	39	40	6	6	6	41	6	6	40	2	13	42	42	2	2	2	42	42	43	44	43
VP1300	3	3	1	21	3	1	21	3	19	22	22	23	2	2	3	3	21	3	20	24	23	2	2	23	2	3	23	2	25	26	2	2	2	27	2	2	26	4	3	3	3	4	4	4	3	3	21	28	3
VP1302	30	30	1	31	32	1	33	29	27	34	34	35	2	2	28	28	36	37	27	38	35	2	2	35	2	29	35	2	39	40	2	2	2	41	2	2	40	3	13	42	42	3	3	3	42	42	43	44	45
VP1306	10	10	1	11	34	1	12	2	6	13	13	14	8	8	7	7	15	16	9	17	14	8	8	14	8	2	14	8	18	19	8	8	8	20	8	8	19	21	22	23	23	3	3	3	23	23	19	21	24
VP1311	9	9	1	10	11	1	12	7	5	13	13	14	2	2	6	6	15	16	8	17	14	3	3	14	3	7	14	3	18	19	2	3	3	20	3	3	19	21	22	23	23	24	24	21	23	23	25	26	27
VP1313	1	1	1	12	28	1	29	3	26	30	30	31	2	2	12	12	20	10	27	32	31	2	2	31	2	3	31	2	33	12	2	2	2	1	2	2	12	3	11	20	20	3	3	3	20	20	21	34	12
VP1315	10	10	1	11	12	1	13	3	7	14	14	15	2	2	8	8	16	17	9	18	15	2	2	15	2	3	15	2	19	20	2	2	2	21	2	2	20	22	23	24	24	4	4	4	24	24	25	26	27
VP1316	40	40	1	16	17	1	18	13	11	19	19	20	14	14	12	12	21	20	15	41	20	14	14	20	14	13	20	14	22	10	14	14	14	23	14	14	10	24	25	26	26	24	24	24	26	26	27	28	29
VP1324	10	10	1	11	37	1	38	4	6	12	12	13	8	8	7	7	14	15	9	39	13	8	8	13	8	4	13	8	16	17	8	8	8	18	8	8	17	19	20	21	21	2	2	19	21	21	22	23	24
VP1327	32	32	1	33	34	1	35	3	29	36	36	37	2	2	30	30	38	39	31	40	37	2	2	37	2	3	37	2	41	5	2	2	2	42	2	2	5	43	14	44	44	4	4	4	44	44	23	45	46
VP1330	11	11	1	12	13	1	14	3	8	15	15	16	2	2	9	9	17	18	10	19	16	2	2	16	2	3	16	2	20	21	2	2	2	22	2	2	23	24	25	26	26	6	6	27	26	26	28	29	30
VP1331	8	8	1	9	28	1	29	3	5	10	10	11	2	2	6	6	30	12	7	13	11	2	2	11	2	3	11	2	14	31	2	2	2	32	2	2	31	15	33	5	5	4	4	4	5	5	34	16	17
VP1332	10	10	1	11	12	1	13	3	7	14	14	15	2	2	8	8	16	17	9	18	15	2	2	15	2	3	15	2	19	20	2	2	2	21	2	2	20	4	22	23	23	4	4	4	23	23	24	25	26
VP1333	10	10	1	11	12	1	13	3	7	14	14	15	2	2	8	8	16	17	9	18	15	2	2	15	2	3	15	2	19	20	2	2	2	21	2	2	20	4	22	40	40	4	4	4	40	40	23	24	25
VP1335	6	6	1	33	34	1	35	31	29	36	36	37	2	2	30	30	38	39	32	40	37	2	2	37	2	31	37	2	41	42	2	2	2	30	2	2	42	3	43	44	44	3	3	3	44	44	45	46	47
VP1342	9	9	1	10	11	1	12	3	6	13	13	14	2	2	7	7	15	16	8	17	14	2	2	14	2	3	14	2	18	19	2	2	2	20	2	2	19	21	22	23	23	21	21	21	23	23	24	25	26
VP1343	29	29	1	30	31	1	32	3	26	33	33	34	2	2	27	27	35	36	28	37	34	2	2	34	2	3	34	2	38	39	2	2	2	40	2	2	39	41	11	42	42	4	4	41	42	42	43	44	45
VP1347	31	31	1	32	33	1	34	29	27	35	35	36	4	4	28	28	37	38	30	39	36	4	4	36	4	29	36	4	40	41	4	4	4	42	4	4	41	43	44	45	45	5	5	5	45	45	46	47	48
VP1348	30	30	1	31	32	1	33	3	27	25	25	34	2	2	28	28	35	36	29	61	34	2	2	34	2	3	34	2	37	38	2	2	2	39	2	2	38	40	41	42	42	4	4	4	42	42	43	44	45
VP1350	10	10	1	11	12	1	13	2	7	14	14	15	5	5	8	8	16	17	9	18	15	5	5	15	5	2	15	5	40	19	5	5	5	41	5	5	19	20	21	42	42	3	3	3	42	42	22	23	24
VP1352	30	30	1	31	32	1	33	20	28	34	34	35	2	2	28	28	36	5	29	5	35	2	2	35	2	20	35	2	37	38	2	2	2	39	2	2	38	5	10	40	40	20	20	20	40	40	41	42	43
VP1354	8	8	1	9	10	1	11	2	5	12	12	13	2	2	6	6	14	15	7	16	13	2	2	13	2	2	13	2	6	6	2	2	2	3	2	2	6	15	17	3	3	3	3	3	3	3	2	18	5
VP1374	9	9	1	10	11	1	12	5	6	13	13	14	2	2	7	7	15	16	8	17	14	2	2	14	2	5	14	2	18	19	2	2	2	20	2	2	19	21	22	23	23	21	21	21	23	23	24	25	26
VP1377	33	33	1	34	35	1	36	31	29	37	37	38	5	5	30	30	39	40	32	41	38	5	5	38	5	31	38	5	42	43	5	5	5	44	5	5	43	61	12	45	45	62	62	62	45	45	46	47	48
VP1378	31	31	1	32	33	1	34	3	28	35	35	36	2	2	29	29	37	38	30	39	36	2	2	36	2	3	36	2	40	41	2	2	2	42	2	2	41	4	13	43	43	4	4	4	43	43	44	45	46
VP1379	29	29	1	30	31	1	32	3	26	33	33	26	2	2	27	27	34	35	28	36	26	2	2	26	2	3	26	2	37	38	2	2	2	26	2	2	38	4	39	4	4	4	4	4	4	4	40	41	42
VP1381	34	34	1	35	36	1	37	3	31	38	38	39	2	2	32	32	40	41	33	42	39	2	2	39	2	3	39	2	43	44	2	2	2	45	2	2	44	4	14	46	46	4	4	4	46	46	47	48	49
VP1422	8	8	1	9	10	1	11	6	4	12	12	4	3	3	5	5	13	14	7	15	4	3	3	4	3	6	4	3	1	16	3	3	3	4	3	3	16	17	18	4	4	2	2	2	4	4	19	4	20
VP1423	32	32	1	33	34	1	35	3	29	36	36	37	2	2	30	30	38	39	31	40	37	2	2	37	2	3	37	2	41	42	2	2	2	43	2	2	42	44	13	45	45	6	6	6	45	45	46	47	48
VP1426	11	11	1	12	13	1	14	3	8	15	15	16	2	2	9	9	17	18	10	19	16	2	2	16	2	3	16	2	20	21	2	2	2	22	2	2	21	23	24	25	25	4	4	4	25	25	26	27	28
VP1427	8	8	1	9	10	1	11	6	4	12	12	13	2	2	5	5	14	15	7	16	13	2	2	13	2	6	13	2	17	18	2	2	2	19	2	2	18	20	21	22	22	3	3	3	22	22	23	24	25
VP1430	21	21	1	22	23	1	24	3	4	13	13	25	2	2	20	20	26	27	5	25	25	2	2	25	2	3	25	2	5	28	2	2	2	29	2	2	28	30	11	4	4	4	4	4	4	4	5	31	32
VP1431	33	33	1	34	35	1	36	4	30	37	37	38	2	2	31	31	39	40	32	41	38	3	2	38	2	4	38	2	29	42	2	2	2	43	2	2	42	44	14	45	45	5	5	5	45	45	46	47	48
VP1434	1	1	1	22	23	1	24	4	20	25	25	26	2	2	21	21	27	26	20	28	26	3	3	26	3	4	26	3	29	21	2	3	3	24	3	3	21	30	10	31	31	5	5	5	31	31	32	24	33
VP1436	24	24	1	30	31	1	32	3	27	33	33	34	2	2	28	28	35	36	29	37	34	2	2	34	2	3	34	2	38	39	2	2	2	58	2	2	39	40	2	41	41	4	4	4	41	41	42	43	21
VP1437	5	5	1	3	24	1	16	3	14	7	7	24	2	2	8	8	17	4	15	6	24	2	2	24	2	3	24	2	11	7	2	2	2	22	2	2	7	23	8	18	18	4	4	4	18	18	3	19	7
VP1438	15	15	1	16	17	1	18	5	3	19	19	20	6	6	4	4	8	21	7	22	20	6	6	20	6	5	20	6	23	9	6	6	6	24	6	6	9	25	26	27	27	28	28	29	27	27	30	31	32
VP1442	28	28	1	29	30	1	8	2	25	31	31	21	5	5	26	26	32	33	27	34	21	5	5	21	5	2	21	5	28	35	5	5	5	33	5	5	35	6	28	36	36	6	6	6	36	36	8	37	8
VP1443	23	23	1	24	25	1	26	3	20	27	27	46	2	2	21	21	7	28	22	29	46	2	2	46	2	3	46	2	11	30	2	2	2	31	2	2	30	4	32	31	31	4	4	4	31	31	4	4	33
VP1445	2	2	1	16	17	1	18	3	14	19	19	4	2	2	15	15	2	4	8	9	4	5	5	4	5	3	4	5	2	2	2	5	5	20	5	5	2	4	11	3	3	4	4	4	3	3	21	22	19
VP1447	14	14	1	15	16	1	7	4	2	8	8	17	5	5	3	3	18	9	6	19	17	20	20	17	20	4	17	20	21	22	5	20	20	23	20	20	22	24	10	25	25	26	26	26	25	25	27	28	29
VP1448	18	18	1	7	19	1	20	4	2	8	8	21	5	5	3	3	22	23	6	24	21	25	25	21	25	4	21	25	26	27	5	25	25	28	25	25	27	9	29	10	10	9	9	9	10	10	11	12	30
VP1449	17	17	1	18	19	1	20	4	2	21	21	7	5	5	3	3	22	23	6	24	7	8	8	7	8	4	7	8	25	26	5	8	8	9	8	8	26	10	11	27	27	10	10	10	27	27	28	29	12
VP1450	21	21	1	7	22	1	8	4	2	9	9	23	5	5	3	3	24	25	6	26	23	3	3	23	3	4	23	3	10	11	5	3	3	27	3	3	11	12	13	28	28	12	12	12	28	28	14	29	15
VP1452	30	30	1	31	32	1	33	5	27	34	34	35	3	3	28	28	36	37	29	38	35	4	4	35	4	5	35	4	39	2	3	4	4	40	4	4	2	6	2	41	41	6	6	6	41	41	26	42	33
VP1454	3	3	1	3	17	1	14	2	14	18	18	19	1	1	15	15	9	20	16	20	19	1	1	19	1	2	19	1	21	1	1	1	1	1	1	1	1	1	5	22	22	1	1	1	22	22	23	1	1
VP1455	30	30	1	28	33	1	34	4	30	35	35	36	2	2	31	31	27	27	32	37	36	3	3	36	3	4	36	3	30	38	2	3	3	5	3	3	38	5	14	5	5	5	5	5	5	5	39	40	41
VP1457	32	32	1	33	34	1	35	30	28	36	36	37	2	2	29	29	38	39	31	35	37	3	3	37	3	30	37	3	40	41	2	3	3	42	3	3	41	4	13	54	54	4	4	4	54	54	43	44	45
VP1458	11	11	1	12	13	1	14	3	8	15	15	8	2	2	9	9	16	17	10	18	8	5	5	8	5	3	8	5	19	20	2	5	5	21	5	5	20	22	23	41	41	22	22	22	41	41	24	25	26
VP1459	10	10	1	11	12	1	13	5	6	14	14	15	8	8	7	7	16	17	9	18	15	4	4	15	4	5	15	4	19	20	8	4	4	21	4	4	20	22	23	24	24	22	22	22	24	24	39	25	40
VP1460	1	1	1	13	1	1	6	2	1	10	10	1	1	1	12	12	1	1	10	1	1	1	1	1	1	2	1	1	1	1	1	1	1	1	1	1	1	1	8	1	1	1	1	1	1	1	14	15	16
VP1463	32	32	1	33	34	1	35	2	29	36	36	37	5	5	30	30	38	39	31	40	37	5	5	37	5	2	37	5	41	42	5	5	5	43	5	5	42	3	13	44	44	3	3	3	44	44	45	59	46
VP1464	9	9	1	10	28	1	29	6	4	11	11	12	7	7	5	5	30	13	8	14	12	7	7	12	7	6	12	7	31	32	7	7	7	26	7	7	32	27	15	16	16	27	27	27	16	16	21	22	23
VP1465	31	31	1	32	33	1	34	3	28	35	35	36	2	2	29	29	37	38	30	39	36	2	2	36	2	3	36	2	10	40	2	2	2	41	2	2	40	42	14	43	43	4	4	22	43	43	55	56	57
VP1469	28	28	1	29	30	1	31	26	24	32	32	33	2	2	25	25	34	35	27	36	33	2	2	33	2	26	33	2	37	38	2	2	2	39	2	2	38	40	41	42	42	3	3	40	42	42	58	43	44
VP1472	26	26	1	27	28	1	29	2	23	30	30	43	4	4	24	24	14	31	25	43	43	4	4	43	4	2	43	4	32	22	4	4	4	44	4	4	22	25	10	33	33	44	44	25	33	33	4	34	7
VP1473	27	27	1	28	29	1	30	3	24	31	31	32	2	2	25	25	33	34	26	35	32	2	2	32	2	3	32	2	36	25	2	2	2	37	2	2	25	38	10	39	39	4	4	40	39	39	2	41	42
VP1474	28	28	1	29	30	1	31	4	25	32	32	33	2	2	26	26	34	35	27	33	33	3	3	33	3	4	33	3	36	37	2	3	3	38	3	3	37	39	40	41	41	19	19	39	41	41	42	43	44
VP1475	30	30	1	31	32	1	33	28	26	34	34	35	2	2	27	27	36	37	29	38	35	2	2	35	2	28	35	2	39	40	2	2	2	41	2	2	40	3	42	56	56	3	3	3	56	56	43	44	43
VP1476	12	12	1	1	4	1	1	1	4	4	4	13	2	2	10	10	1	14	11	1	13	2	2	13	2	1	13	2	1	1	2	2	2	1	2	2	1	3	1	1	1	3	3	3	1	1	15	1	15
VP1479	31	31	1	32	33	1	34	3	28	35	35	36	2	2	29	29	37	38	30	39	36	2	2	36	2	3	36	2	40	41	2	2	2	42	2	2	41	4	43	44	44	4	4	4	44	44	45	46	47
VP1481	31	31	1	32	33	1	34	3	28	35	35	36	2	2	29	29	37	25	30	38	36	2	2	36	2	3	36	2	39	40	2	2	2	41	2	2	40	4	12	42	42	4	4	4	42	42	43	44	45
VP1482	27	27	1	28	29	1	30	25	23	31	31	32	2	2	24	24	33	34	26	35	32	2	2	32	2	25	32	2	36	37	2	2	2	38	2	2	37	19	39	40	40	19	19	19	40	40	41	42	41
VP1484	6	6	1	6	15	1	4	3	10	5	5	4	2	2	2	2	10	6	14	4	4	2	2	4	2	3	4	2	16	17	2	2	2	6	2	2	17	4	4	4	4	4	4	4	4	4	10	18	4
VP1485	3	3	1	23	15	1	3	2	22	24	24	25	4	4	21	21	26	27	22	28	25	4	4	25	4	2	25	4	29	30	4	4	4	31	4	4	30	5	10	32	32	5	5	5	32	32	33	34	35
VP1486	8	8	1	9	10	1	11	4	5	12	12	13	2	2	6	6	14	15	7	16	13	2	2	13	2	4	13	2	17	4	2	2	2	18	2	2	4	3	19	20	20	3	3	3	20	20	21	22	23
VP1494	27	27	1	28	29	1	30	2	24	31	31	32	26	26	25	25	33	34	21	35	32	26	26	32	26	2	32	26	36	37	26	26	26	38	26	26	37	34	9	39	39	18	18	18	39	39	40	41	42
VP1495	9	9	1	18	7	1	19	17	4	20	20	13	1	1	1	1	4	21	15	21	13	1	1	13	1	17	13	1	8	9	1	1	1	9	1	1	9	21	7	21	21	2	2	2	21	21	13	1	22
VP1501	32	32	1	33	34	1	35	3	30	36	36	37	2	2	31	31	38	39	23	40	37	2	2	37	2	3	37	2	14	39	2	2	2	41	2	2	39	42	14	43	43	4	4	4	43	43	44	45	46
VP1503	30	30	1	31	32	1	33	28	26	34	34	35	2	2	27	27	36	37	29	38	35	2	2	35	2	39	35	2	40	41	2	2	2	42	2	2	41	43	12	44	44	3	3	3	44	44	45	46	47
VP1504	9	9	1	10	11	1	12	3	6	13	13	14	2	2	7	7	15	16	8	17	14	2	2	14	2	3	14	2	18	19	2	2	2	20	2	2	19	21	22	23	23	24	24	24	23	23	25	26	27
VP1506	33	33	1	34	35	1	36	3	30	37	37	38	2	2	31	31	39	40	32	41	38	2	2	38	2	3	38	2	42	43	2	2	2	44	2	2	43	45	14	46	46	4	4	4	46	46	47	48	49
VP1511	29	29	1	30	31	1	32	2	26	33	33	34	4	4	27	27	35	36	28	37	34	4	4	34	4	2	34	4	38	39	4	4	4	40	4	4	39	5	12	41	41	5	5	5	41	41	42	43	43
VP1512	1	1	1	1	1	1	1	1	8	9	9	1	1	1	1	1	1	5	7	1	1	1	1	1	1	1	1	1	4	4	1	1	1	10	1	1	4	1	1	1	1	1	1	1	1	1	4	1	1
VP1513	30	30	1	31	32	1	33	3	27	34	34	35	2	2	28	28	36	37	29	38	35	2	2	35	2	3	35	2	39	40	2	2	2	41	2	2	40	21	12	42	42	21	21	21	42	42	43	44	44
VP1514	25	25	1	26	27	1	28	3	22	29	29	30	2	2	23	23	31	32	24	24	30	2	2	30	2	3	30	2	15	33	2	2	2	15	2	2	33	4	10	34	34	4	4	4	34	34	35	36	36
VP1515	30	30	1	31	32	1	33	3	27	34	34	35	2	2	28	28	36	37	29	38	35	2	2	35	2	3	35	2	39	40	2	2	2	41	2	2	40	5	12	42	42	5	5	5	42	42	43	44	45
VP1524	29	29	5	30	31	5	32	3	28	33	33	34	2	2	22	22	35	36	13	23	34	2	2	34	2	3	34	2	37	38	2	2	2	39	2	2	7	4	14	40	40	4	4	4	40	40	23	39	41
VP1525	9	9	1	10	11	1	12	3	6	13	13	14	2	2	7	7	15	16	8	17	14	2	2	14	2	3	14	2	18	19	2	2	2	20	2	2	19	4	21	22	22	4	4	4	22	22	23	20	24
VP1526	28	28	1	29	30	1	31	3	25	32	32	33	2	2	26	26	34	35	27	36	33	2	2	33	2	3	33	2	37	21	2	2	2	38	2	2	21	4	10	39	39	4	4	4	39	39	40	41	42
VP1527	8	8	1	9	10	1	11	3	5	12	12	13	2	2	6	6	14	15	7	16	13	2	2	13	2	3	13	2	17	18	2	2	2	19	2	2	18	4	20	16	16	4	4	4	16	16	21	22	1
VP1529	27	27	1	28	29	1	30	3	7	31	31	32	2	2	7	7	33	34	26	35	32	2	2	32	2	3	32	2	3	36	2	2	2	37	2	2	36	4	38	39	39	4	4	4	39	39	40	35	41
VP1531	8	8	1	9	10	1	11	3	5	12	12	13	2	2	6	6	14	15	7	16	13	2	2	13	2	3	13	2	17	18	2	2	2	19	2	2	18	4	20	21	21	4	4	4	21	21	22	23	24
VP1532	8	8	9	10	11	1	12	3	5	13	13	14	2	2	6	6	15	16	7	17	14	2	2	14	2	3	14	2	18	19	2	2	2	20	2	2	19	4	21	17	17	4	4	4	17	17	22	23	24
VP1533	24	24	1	25	26	1	13	22	21	9	9	9	2	2	9	9	27	9	23	28	9	2	2	9	2	22	9	2	29	30	2	2	2	31	2	2	30	3	6	9	9	3	3	3	9	9	6	32	9
VP1535	8	8	1	9	10	1	11	6	4	12	12	13	2	2	5	5	14	13	7	15	13	2	2	13	2	6	13	2	16	17	2	2	2	18	2	2	17	3	19	13	13	3	3	3	13	13	20	21	22
VP1536	29	29	1	30	31	1	32	5	26	9	9	33	2	2	27	27	34	33	28	35	33	36	3	33	2	5	37	2	38	39	2	2	2	40	2	2	39	22	12	33	33	22	22	22	33	33	41	42	43
VP1537	26	26	1	27	7	1	28	3	23	7	7	29	2	2	24	24	30	31	25	32	29	2	2	31	2	3	31	2	33	34	2	2	2	7	2	2	34	4	10	31	31	4	4	4	31	31	35	36	37
VP1538	3	3	1	8	1	1	5	3	9	1	1	9	2	2	1	1	1	9	1	1	9	2	2	9	2	3	9	2	5	1	2	2	2	1	2	2	1	1	1	10	10	1	1	1	10	10	1	5	3
VP1539	31	31	1	32	33	1	34	3	28	35	35	36	2	2	29	29	37	36	30	38	36	2	2	36	2	3	36	2	39	40	41	2	2	42	2	2	40	4	13	43	43	4	4	4	43	43	44	45	46
VP1540	23	23	1	24	2	1	12	3	21	12	12	25	2	2	22	22	4	25	11	6	25	2	2	25	2	3	25	2	26	27	2	2	2	25	2	2	27	2	10	21	21	2	2	2	21	21	6	28	3
VP1541	29	29	1	14	30	1	31	3	26	32	32	33	2	2	27	27	7	33	28	34	33	2	2	33	2	3	33	2	35	36	2	2	2	37	2	2	36	4	13	38	38	4	4	4	38	38	39	40	41
VP1542	2	2	1	1	1	1	2	1	1	2	2	1	2	2	2	2	3	1	1	1	1	2	2	1	2	1	1	2	1	1	2	2	2	2	2	2	1	1	1	1	1	1	1	1	1	1	1	1	1
VP1544	27	27	1	1	28	1	14	3	24	29	29	24	2	2	25	25	30	24	26	31	24	2	2	24	2	3	24	2	32	33	2	2	2	34	2	2	33	4	12	35	35	4	4	4	35	35	1	36	37
VP1588	20	20	1	3	3	1	14	19	17	14	14	21	2	2	18	18	13	22	3	21	21	2	2	21	2	19	21	2	23	24	2	2	2	3	2	2	24	3	3	21	21	3	3	3	21	21	19	25	3
VP1593	1	1	1	1	1	1	1	1	1	1	1	1	1	1	1	1	1	4	3	6	1	1	1	1	1	1	1	1	1	1	1	1	1	1	1	1	1	1	1	1	1	1	1	1	1	1	1	1	1
VP1598	2	2	1	2	2	1	2	2	3	2	2	2	2	2	2	2	2	2	2	3	2	2	2	2	2	2	2	2	2	5	2	2	2	3	2	2	5	3	2	3	3	2	2	2	3	3	2	3	2
VP1599	3	3	1	18	3	1	3	3	20	3	3	23	2	2	21	21	24	23	22	25	23	2	2	23	2	3	23	2	3	26	2	2	2	20	2	2	26	27	3	20	20	3	3	3	20	20	11	28	29
VP1603	19	19	1	20	1	1	1	3	11	13	13	1	2	2	1	1	11	19	11	1	1	2	2	1	2	3	1	2	21	1	2	2	2	11	2	2	1	1	11	1	1	1	1	22	1	1	12	19	1
VP1608	3	3	1	7	8	1	9	3	5	10	10	11	2	2	6	6	12	13	2	9	11	2	2	11	2	3	11	2	14	15	2	2	2	13	2	2	15	16	17	9	9	4	4	4	9	9	14	18	19
VP1609	8	8	1	9	10	1	11	6	4	12	12	13	2	2	5	5	14	15	7	16	13	2	2	13	2	6	13	2	17	18	2	2	2	19	2	2	18	20	21	22	22	3	3	23	22	22	24	25	26
VP1611	26	26	1	27	28	1	29	24	22	30	30	31	2	2	23	23	32	33	25	34	31	2	2	31	2	24	31	2	35	36	2	2	2	37	2	2	36	38	39	40	40	18	18	18	40	40	41	42	43
VP1612	32	32	1	33	34	1	35	3	29	36	36	37	2	2	30	30	38	39	31	40	37	2	2	37	2	3	37	2	41	42	2	2	2	43	2	2	42	44	13	45	45	4	4	4	45	45	46	47	48
VP1613	1	1	1	29	30	1	31	3	26	32	32	16	2	2	27	27	3	33	28	16	16	2	2	16	2	3	16	2	34	35	2	2	2	36	2	2	35	37	10	38	38	20	20	20	38	38	39	40	7
VP1614	26	26	1	27	28	1	29	3	23	30	30	31	2	2	24	24	32	33	25	34	31	2	2	31	2	3	31	2	35	36	2	2	2	37	2	2	36	38	58	39	39	4	4	4	39	39	40	41	42
VP1615	26	26	1	27	28	1	29	10	24	30	30	20	2	2	25	25	31	32	1	33	20	2	2	20	2	10	20	2	5	34	2	2	2	35	2	2	34	24	36	37	37	3	3	3	37	37	38	39	40
VP1616	30	30	1	31	32	1	33	29	27	34	34	35	2	2	28	28	36	37	3	38	35	2	2	35	2	29	35	2	39	40	2	2	2	41	2	2	40	42	11	57	57	3	3	3	57	57	43	44	45
VP1617	9	9	1	26	27	1	11	3	23	28	28	29	2	2	24	24	10	12	25	29	29	2	2	29	2	3	29	2	7	8	2	2	2	2	2	2	8	30	11	7	7	4	4	4	7	7	11	7	7
VP1620	32	32	1	33	34	1	35	30	28	36	36	37	2	2	29	29	18	38	31	39	37	2	2	37	2	30	37	2	40	41	2	2	2	42	2	2	41	43	11	44	44	21	21	21	44	44	45	46	47
VP1621	31	31	1	32	33	1	34	28	26	35	35	36	29	29	27	27	37	38	30	39	36	29	29	36	29	28	36	29	40	41	29	29	29	42	29	29	41	43	11	44	44	5	5	5	44	44	45	36	46
VP1622	33	33	13	34	35	13	36	3	30	37	37	38	2	2	31	31	39	40	32	41	38	2	2	38	2	3	38	2	42	43	2	2	2	44	2	2	43	45	12	40	40	23	23	23	40	40	46	47	48
VP1625	24	24	1	25	26	1	15	3	5	27	27	28	2	2	22	22	29	30	23	31	28	2	2	28	2	3	28	2	12	32	2	2	2	33	2	2	32	1	11	34	34	5	5	5	34	34	1	1	35
VP1626	10	10	1	2	20	1	21	2	3	4	4	3	2	2	2	2	22	4	7	2	3	2	2	3	2	2	3	2	23	12	2	2	2	7	2	2	12	4	10	16	16	3	3	3	16	16	24	25	10
VP1627	13	13	1	14	10	1	1	3	11	1	1	1	2	2	1	1	3	15	12	16	1	2	2	1	2	3	1	2	3	17	2	2	2	1	2	2	17	1	3	14	14	1	1	1	14	14	3	1	14
VP1629	10	10	1	11	12	1	13	4	7	14	14	15	2	2	8	8	16	17	9	18	15	3	3	15	3	4	15	3	19	20	2	3	3	21	3	3	20	15	22	15	15	5	5	5	15	15	23	24	25
VP1656	28	28	1	29	30	1	31	3	25	32	32	33	2	2	26	26	34	35	27	17	33	2	2	33	2	3	33	2	36	37	2	2	2	38	2	2	37	39	12	40	40	4	4	4	40	40	41	42	43
VP1658	1	1	1	19	20	1	21	3	18	7	7	22	2	2	1	1	23	7	7	24	22	2	2	22	2	3	22	2	5	25	2	2	2	26	2	2	25	27	7	5	5	4	4	4	5	5	7	1	1
VP1662	30	30	1	31	32	1	33	6	27	34	34	35	2	2	28	28	36	37	29	38	35	2	2	35	2	6	35	2	39	40	2	2	2	41	2	2	40	42	1	43	43	3	3	3	43	43	44	45	46
VP1665	25	25	1	25	26	1	18	3	3	27	27	19	2	2	23	23	25	28	24	28	19	2	2	19	2	3	19	2	26	29	2	2	2	30	2	2	29	31	1	28	28	4	4	4	28	28	15	32	33
VP1669	21	21	1	17	22	1	23	2	1	24	24	25	1	1	20	20	8	26	13	27	25	1	1	25	1	2	25	1	28	1	1	1	1	29	1	1	1	30	9	31	31	3	3	3	31	31	32	33	1
VP1672	29	29	1	30	31	1	32	3	26	33	33	34	2	2	27	27	35	36	28	37	34	2	2	34	2	3	34	2	38	39	2	2	2	40	2	2	39	18	41	40	40	5	5	42	40	40	43	44	45
VP1673	17	17	1	18	19	1	20	3	15	3	3	15	2	2	16	16	3	21	3	21	15	2	2	15	2	3	15	2	5	5	2	2	2	5	2	2	5	2	3	22	22	4	4	4	22	22	23	24	6
VP1674	30	30	1	31	32	1	33	3	27	34	34	35	2	2	28	28	36	37	29	38	35	2	2	35	2	3	35	2	39	40	2	2	2	41	2	2	40	42	11	43	43	21	21	21	43	43	44	45	46
VP1683	16	16	1	28	29	1	30	3	25	31	31	32	2	2	26	26	33	34	27	35	32	2	2	32	2	3	32	2	36	37	2	2	2	38	2	2	37	39	40	41	41	4	4	4	41	41	42	43	44
VP1684	9	9	1	10	11	1	12	4	2	13	13	14	5	5	3	3	15	14	6	16	14	5	5	14	5	4	14	5	17	18	5	5	5	19	5	5	18	20	21	22	22	23	23	23	22	22	24	19	25
VP1687	25	25	1	7	8	1	26	2	3	27	27	9	5	5	4	4	28	10	6	11	9	5	5	9	5	2	9	5	12	13	5	5	5	29	5	5	13	10	14	10	10	30	30	30	10	10	15	16	17
VP1690	29	29	1	30	31	1	32	2	26	11	11	33	6	6	27	27	34	35	28	36	33	6	6	33	6	2	33	6	37	38	6	6	6	39	6	6	38	40	41	42	42	3	3	3	42	42	43	44	45
VP1691	17	17	1	18	19	1	20	3	15	1	1	3	2	2	12	12	21	22	16	23	3	2	2	3	2	3	3	2	24	25	2	2	2	22	2	2	25	1	25	1	1	4	4	4	1	1	1	3	1
VP1693	24	24	1	14	25	1	19	6	23	26	26	27	2	2	19	19	12	23	14	28	27	2	2	27	2	6	27	2	8	29	2	2	2	23	2	2	29	30	13	31	31	3	3	3	31	31	32	28	14
VP1694	15	15	1	12	18	1	15	2	16	19	19	20	1	1	17	17	3	16	15	21	20	1	1	20	1	2	20	1	6	22	1	1	1	16	1	1	22	23	9	24	24	3	3	3	24	24	25	34	7
VP1695	10	10	1	11	12	1	13	3	7	14	14	15	2	2	8	8	16	17	9	18	15	2	2	15	2	3	15	2	19	20	2	2	2	21	2	2	20	18	22	23	23	4	4	4	23	23	24	25	26
VP1696	28	28	1	29	30	1	31	26	24	32	32	33	2	2	25	25	34	35	27	36	33	3	3	33	3	26	33	3	37	38	2	3	3	39	3	3	38	40	41	42	42	4	4	4	42	42	43	44	45
VP1698	31	31	1	32	33	1	34	3	28	35	35	36	2	2	29	29	37	38	30	39	36	2	2	36	2	3	36	2	40	41	2	2	2	42	2	2	41	43	12	44	44	4	4	4	44	44	45	46	47
VP1699	32	32	1	33	34	1	35	3	29	36	36	37	2	2	30	30	38	37	31	39	37	2	2	37	2	3	37	2	40	41	2	2	2	4	2	2	41	37	12	42	42	4	4	4	42	42	42	43	38
VP1702	21	21	1	22	23	1	13	5	4	11	11	24	2	2	11	11	25	26	20	24	24	2	2	24	2	5	24	2	27	28	2	2	2	42	2	2	28	29	30	31	31	3	3	3	31	31	31	32	33
VP1705	1	1	1	4	1	1	2	1	3	2	2	1	2	2	2	2	2	5	1	1	1	2	2	1	2	1	1	2	2	2	2	2	2	1	2	2	2	2	2	6	6	2	2	2	6	6	5	7	2
VP1706	1	1	1	13	1	1	1	2	10	14	14	15	1	1	11	11	1	15	12	1	15	1	1	15	1	2	15	1	16	1	1	1	1	17	1	1	1	18	5	10	10	1	1	1	10	10	15	19	12
VP1708	25	25	1	26	27	1	28	3	22	29	29	30	2	2	23	23	31	30	24	32	30	2	2	30	2	3	30	2	33	34	2	2	2	35	2	2	34	36	37	38	38	4	4	4	38	38	30	39	40
VP1709	27	27	1	28	29	1	30	3	24	31	31	32	2	2	25	25	12	32	26	33	32	2	2	32	2	3	32	2	34	35	2	2	2	36	2	2	35	37	12	20	20	4	4	37	20	20	38	39	40
VP1710	32	32	1	33	34	1	35	3	29	36	36	37	2	2	30	30	38	37	31	39	37	2	2	37	2	3	37	2	40	41	2	2	2	42	2	2	41	43	44	45	45	21	21	46	45	45	47	48	49
VP1711	7	7	1	8	9	1	10	3	4	11	11	12	2	2	5	5	13	12	6	14	12	2	2	12	2	3	12	2	15	16	2	2	2	17	2	2	16	18	19	20	20	21	21	21	20	20	22	23	24
VP1712	32	32	1	33	34	1	35	4	29	36	36	37	2	2	30	30	38	37	31	39	37	2	2	37	2	4	37	2	40	41	2	2	2	42	2	2	41	43	44	45	45	7	7	7	45	45	46	47	48
VP1713	24	24	1	53	25	1	26	3	21	27	27	28	2	2	22	22	29	30	23	31	28	2	2	28	2	3	28	2	32	33	2	2	2	34	2	2	33	21	9	35	35	4	4	4	35	35	36	37	38
VP1717	8	8	1	9	10	1	11	2	5	12	12	13	4	4	6	6	14	15	7	16	13	4	4	13	4	2	13	4	17	18	4	4	4	19	4	4	18	20	21	22	22	23	23	23	22	22	24	25	26
VP1719	28	28	1	29	30	1	31	3	24	32	32	33	26	26	25	25	34	35	27	33	33	26	26	33	26	3	33	26	36	37	26	26	26	38	26	26	37	39	9	40	40	39	39	39	40	40	41	42	43
VP1720	10	10	1	13	27	1	28	3	25	29	29	4	2	2	26	26	30	31	26	32	4	2	2	4	2	3	4	2	33	34	2	2	2	21	2	2	34	4	35	36	36	4	4	4	36	36	37	38	39
VP1724	40	40	1	16	17	1	18	14	12	41	41	19	2	2	13	13	20	21	15	42	19	2	2	19	2	14	19	2	20	22	2	2	2	23	2	2	22	43	44	45	45	24	24	24	45	45	25	26	27
VP1725	10	10	1	11	12	1	13	3	7	14	14	15	2	2	8	8	16	17	9	41	15	2	2	15	2	3	15	2	18	19	2	2	2	20	2	2	19	21	22	42	42	6	6	6	42	42	23	24	25
VP1729	26	26	1	27	28	1	29	3	23	30	30	31	2	2	24	24	32	3	25	15	31	2	2	31	2	3	31	2	16	15	2	2	2	33	2	2	15	34	11	35	35	21	21	21	35	35	36	37	21
VP1730	7	7	1	8	9	1	23	4	2	10	10	24	5	5	3	3	25	24	6	11	24	5	5	24	5	4	24	5	26	27	5	5	5	28	5	5	27	29	12	30	30	31	31	31	30	30	13	32	14
VP1731	7	7	1	8	9	1	10	3	4	11	11	12	2	2	5	5	13	14	6	15	12	2	2	12	2	3	12	2	16	17	2	2	2	18	2	2	17	34	19	20	20	21	21	21	20	20	22	34	23
VP1732	26	26	1	27	28	1	48	5	22	29	29	30	24	24	23	23	31	49	25	50	30	24	24	30	24	5	30	24	32	33	24	24	24	34	24	24	33	35	51	36	36	6	6	6	36	36	37	38	39
VP1733	31	31	1	53	32	1	54	3	28	33	33	34	2	2	29	29	35	50	30	51	34	2	2	34	2	3	34	2	36	37	2	2	2	38	2	2	37	52	13	39	39	4	4	4	39	39	3	40	48
VP1736	31	31	1	32	33	1	34	29	27	35	35	36	2	2	28	28	37	38	30	39	36	2	2	36	2	29	36	2	40	41	2	2	2	42	2	2	41	43	44	45	45	20	20	20	45	45	46	47	48
VP1737	21	21	1	22	23	1	36	18	16	24	24	16	19	19	17	17	37	25	20	20	16	19	19	16	19	18	16	19	38	26	19	19	19	27	19	19	26	39	8	28	28	39	39	39	28	28	40	20	29
VP1738	28	28	1	29	8	1	15	3	26	30	30	13	2	2	27	27	13	13	15	15	13	2	2	13	2	3	13	2	15	31	2	2	2	15	2	2	31	4	12	32	32	4	4	4	32	32	5	26	12
VP1740	1	1	1	9	8	1	1	3	1	1	1	1	2	2	8	8	2	1	2	1	1	2	2	1	2	3	1	2	8	10	2	2	2	1	2	2	10	1	2	1	1	1	1	1	1	1	1	1	1
VP1741	33	33	1	34	35	1	36	3	30	37	37	38	2	2	31	31	39	40	32	41	38	2	2	38	2	3	38	2	42	43	2	2	2	44	2	2	43	45	14	46	46	4	4	4	46	46	47	48	49
VP1743	30	30	1	31	32	1	33	3	27	34	34	1	2	2	28	28	35	36	29	37	1	2	2	1	2	3	1	2	38	39	2	2	2	40	2	2	39	4	14	41	41	4	4	4	41	41	42	43	44
VP1745	32	32	1	33	34	1	35	30	28	36	36	37	2	2	29	29	38	39	31	40	37	2	2	37	2	30	37	2	41	42	2	2	2	43	2	2	42	2	12	44	44	2	2	2	44	44	45	46	47
VP1751	30	30	1	31	32	1	33	2	27	34	34	35	6	6	28	28	36	37	29	38	35	6	6	35	6	2	35	6	39	40	6	6	6	41	6	6	40	42	11	43	43	20	20	20	43	43	44	45	46
VP1752	31	31	1	32	33	1	34	3	28	35	35	36	2	2	29	29	14	37	30	38	36	2	2	36	2	3	36	2	39	40	2	2	2	41	2	2	40	42	14	37	37	4	4	4	37	37	43	44	45
VP1753	20	20	1	33	34	1	35	3	30	17	17	36	2	2	31	31	37	38	32	39	36	2	2	36	2	3	36	2	40	41	2	2	2	42	2	2	41	43	14	38	38	4	4	4	38	38	44	45	46
VP1757	32	32	1	33	34	1	35	4	29	36	36	37	2	2	30	30	38	37	31	39	37	2	2	37	2	4	37	2	40	41	2	2	2	42	2	2	41	43	11	44	44	21	21	21	44	44	45	46	47
VP1758	25	25	1	26	27	1	28	2	22	29	29	30	6	6	23	23	31	32	24	32	30	6	6	30	6	2	30	6	6	33	6	6	6	34	6	6	33	35	13	36	36	3	3	3	36	36	37	38	39
VP1760	27	27	1	28	29	1	30	2	23	31	31	32	25	25	24	24	33	34	26	35	32	25	25	32	25	2	32	25	36	37	25	25	25	38	25	25	37	39	11	40	40	3	3	3	40	40	41	42	43
VP1763	29	29	1	30	31	1	32	3	26	33	33	34	2	2	27	27	35	36	28	37	34	2	2	34	2	3	34	2	38	35	2	2	2	39	2	2	35	40	13	41	41	4	4	4	41	41	4	42	43
VP1764	33	33	1	34	35	1	36	3	30	37	37	38	2	2	31	31	39	40	32	41	38	2	2	38	2	3	38	2	42	43	2	2	2	44	2	2	43	4	13	45	45	4	4	4	45	45	46	47	48
VP1768	9	9	1	10	11	1	12	2	6	13	13	14	4	4	7	7	15	16	8	17	14	4	4	14	4	2	14	4	18	19	4	4	4	20	4	4	19	21	22	23	23	24	24	24	23	23	25	26	42
VP1866	14	14	1	5	7	1	14	17	15	18	18	19	2	2	16	16	20	5	1	21	19	2	2	19	2	17	19	2	22	23	2	2	2	24	2	2	23	25	7	5	5	1	1	1	5	5	3	5	14
VP1868	27	27	1	28	29	1	30	3	21	12	12	31	2	2	5	5	13	32	26	33	31	2	2	31	2	3	31	2	34	35	2	2	2	31	2	2	35	4	36	31	31	4	4	4	31	31	37	38	39
VP1869	30	30	1	31	32	1	33	28	26	34	34	35	2	2	27	27	36	37	29	38	35	2	2	35	2	39	35	2	40	41	2	2	2	42	2	2	41	20	43	44	44	20	20	20	44	44	45	46	47
VP1871	29	29	1	30	31	1	32	27	25	33	33	34	2	2	26	26	35	36	28	37	34	2	2	34	2	27	34	2	38	39	2	2	2	40	2	2	39	3	41	42	42	3	3	3	42	42	43	44	45
VP1872	1	1	1	1	8	1	1	1	2	1	1	2	2	2	1	1	9	1	1	1	2	2	2	2	2	1	2	2	1	1	2	2	2	2	2	2	1	1	4	2	2	1	1	1	2	2	1	1	1
VP1873	10	10	1	11	12	1	13	2	7	14	14	15	4	4	8	8	16	17	9	17	15	4	4	15	4	2	15	4	18	19	4	4	4	20	4	4	19	21	22	23	23	21	21	21	23	23	24	25	26
VP1876	32	32	1	33	34	1	35	3	29	36	36	37	2	2	30	30	38	39	31	40	37	2	2	37	2	3	37	2	41	42	2	2	2	43	2	2	42	44	45	46	46	4	4	4	46	46	22	47	48
VP1877	30	30	1	31	24	1	32	3	27	33	33	34	2	2	28	28	35	36	29	37	34	2	2	34	2	3	34	2	38	39	2	2	2	40	2	2	39	41	14	42	42	4	4	43	42	42	24	24	41
VP1878	27	27	1	28	29	1	30	3	24	11	11	31	2	2	25	25	32	33	26	34	31	2	2	31	2	3	31	2	11	35	2	2	2	36	2	2	35	11	14	37	37	4	4	4	37	37	11	1	11
VP1879	5	5	1	23	7	1	5	3	5	24	24	25	2	2	22	22	5	26	6	27	25	2	2	25	2	3	25	2	28	29	2	2	2	30	2	2	29	31	5	32	32	4	4	4	32	32	33	7	34
VP1880	8	8	1	9	10	1	11	6	4	12	12	13	2	2	5	5	14	15	7	15	13	2	2	13	2	6	13	2	16	17	2	2	2	18	2	19	17	20	21	22	22	3	3	23	22	22	24	25	26
VP1881	8	8	1	9	10	1	11	3	5	12	12	13	2	2	6	6	14	15	7	15	13	2	2	13	2	3	13	2	16	17	2	2	2	18	2	2	17	19	20	21	21	4	4	4	21	21	22	23	24
VP1882	28	28	1	29	30	1	10	3	26	31	31	32	2	2	27	27	22	26	10	33	32	2	2	32	2	3	32	2	34	35	2	2	2	5	2	2	35	14	10	36	36	4	4	4	36	36	37	38	39
VP1892	8	8	1	9	10	1	11	3	5	12	12	13	2	2	6	6	14	15	7	16	13	2	2	13	2	3	13	2	17	18	2	2	2	19	2	20	18	21	22	23	23	4	4	24	23	23	25	26	27
VP1893	10	10	1	11	12	1	13	3	7	14	14	15	2	2	8	8	16	17	9	18	15	2	2	15	2	3	15	2	19	20	2	2	2	5	2	2	20	21	22	23	23	4	4	24	23	23	25	26	27
VP1897	4	4	1	1	3	1	3	3	1	1	1	1	2	2	8	8	3	4	1	4	1	2	2	1	2	3	1	2	9	3	2	2	2	1	2	2	3	1	1	1	1	3	3	1	1	1	10	3	3
VP1900	10	10	1	11	12	1	13	3	7	14	14	15	2	2	8	8	16	17	9	18	15	2	2	15	2	3	15	2	19	20	2	2	2	5	2	2	20	21	22	23	23	4	4	24	23	23	25	26	27
VP1901	30	30	1	31	32	1	21	3	28	33	33	34	2	2	21	21	14	35	29	36	34	2	2	34	2	3	34	2	37	14	2	2	2	38	2	2	14	39	14	40	40	4	4	41	40	40	42	21	42
VP1903	30	30	1	31	32	1	33	3	28	34	34	35	2	2	29	29	36	37	22	38	35	2	2	35	2	3	35	2	39	40	2	2	2	41	2	2	40	42	12	42	42	4	4	42	42	42	43	42	44
VP1904	30	30	1	31	32	1	33	3	27	34	34	35	2	2	28	28	36	37	29	38	35	2	2	35	2	3	35	2	39	40	2	2	2	41	2	2	40	42	11	43	43	21	21	44	43	43	45	46	47
VP1905	30	30	1	31	32	1	33	4	27	34	34	35	2	2	28	28	36	37	29	38	35	3	2	35	2	4	35	2	39	40	2	2	2	41	2	2	40	42	43	44	44	5	5	42	44	44	45	46	47
VP1906	19	19	1	19	20	1	21	3	17	12	12	3	2	2	18	18	8	22	11	5	3	2	2	3	2	3	3	2	11	6	2	2	2	23	2	2	6	24	8	3	3	4	4	5	3	3	8	25	12
VP1908	7	7	1	8	9	1	10	3	4	11	11	12	2	2	5	5	13	14	6	15	12	2	2	12	2	3	12	2	16	17	2	2	2	18	2	2	17	19	20	13	13	21	21	22	13	13	23	24	25
VP1909	29	29	1	30	31	1	32	3	26	33	33	34	2	2	27	27	35	36	28	37	34	2	2	34	2	3	34	2	38	39	2	2	2	40	2	2	39	41	42	43	43	20	20	44	43	43	45	46	47
VP1911	29	29	1	30	31	1	32	3	27	33	33	34	2	2	28	28	35	36	7	37	34	2	2	34	2	3	34	2	38	39	2	2	2	40	2	2	39	41	12	42	42	4	4	43	42	42	44	45	46
VP1913	29	29	1	30	31	1	32	3	26	14	14	33	2	2	27	27	34	33	28	35	33	2	2	33	2	3	33	2	36	37	2	2	2	38	2	2	37	26	11	39	39	4	4	26	39	39	40	41	34
VP1914	31	31	1	32	14	1	33	5	29	34	34	35	2	2	30	30	36	37	27	19	35	2	2	35	2	5	35	2	38	39	2	2	2	40	2	2	39	29	12	41	41	3	3	29	41	41	42	43	44
VP1915	31	31	1	32	33	1	34	3	28	35	35	28	2	2	29	29	36	37	30	38	28	2	2	28	2	3	28	2	39	40	2	2	2	41	2	2	40	28	12	42	42	4	4	28	42	42	43	44	45
VP1916	32	32	1	33	34	1	35	3	29	36	36	37	2	2	30	30	38	39	31	40	37	2	2	37	2	3	37	2	41	42	2	2	2	43	2	2	42	44	12	21	21	4	4	45	21	21	46	47	48
VP1919	8	8	1	9	10	1	11	6	4	12	12	13	3	3	5	5	14	15	7	16	13	3	3	13	3	6	13	3	17	18	3	3	3	19	3	3	18	20	21	22	22	2	2	2	22	22	23	24	25
VP1921	25	25	1	16	26	1	27	3	9	28	28	29	2	2	15	15	30	1	24	28	29	2	2	29	2	3	29	2	31	27	2	2	2	3	2	2	27	4	10	32	32	4	4	4	32	32	27	33	1
VP1922	1	1	1	1	1	1	1	1	1	1	1	1	1	1	1	1	2	1	5	1	1	1	1	1	1	1	1	1	1	1	1	1	1	1	1	1	1	1	1	6	6	1	1	1	6	6	1	1	1
VP1926	7	7	1	8	9	1	10	5	3	11	11	12	2	2	4	4	13	14	6	15	12	2	2	12	2	5	12	2	16	17	2	2	2	18	2	2	17	19	20	21	21	22	22	22	21	21	23	24	25
VP1927	9	9	1	10	11	1	12	2	5	13	13	14	7	7	6	6	15	16	8	17	14	7	7	14	7	2	14	7	18	36	7	7	7	19	7	7	36	3	20	37	37	3	3	3	37	37	21	22	23
VP1928	8	8	1	9	10	1	11	3	5	12	12	3	2	2	6	6	13	14	7	15	3	2	2	3	2	3	3	2	16	17	2	2	2	18	2	2	17	4	15	19	19	4	4	4	19	19	20	18	11
VP1929	32	32	1	33	34	1	35	3	29	36	36	37	2	2	30	30	38	39	31	40	37	2	2	37	2	3	37	2	41	42	2	2	2	43	2	2	42	4	12	44	44	4	4	4	44	44	45	46	47
VP1931	8	8	1	9	10	1	3	3	6	11	11	12	2	2	7	7	13	14	3	15	12	2	2	12	2	3	12	2	16	17	2	2	2	35	2	2	17	4	18	19	19	4	4	4	19	19	3	20	21
VP1933	30	30	1	31	32	1	10	3	27	33	33	34	2	2	28	28	35	36	29	37	34	2	2	34	2	3	34	2	38	39	2	2	2	40	2	2	39	41	13	42	42	4	4	4	42	42	43	44	35
VP1934	8	8	1	9	10	1	11	6	4	12	12	13	2	2	5	5	14	15	7	16	13	2	2	13	2	6	13	2	17	5	2	2	2	18	2	2	5	3	19	20	20	3	3	3	20	20	21	22	23
VP1935	9	9	1	10	11	1	12	7	5	13	13	14	2	2	6	6	15	16	8	17	14	2	2	14	2	7	14	2	18	6	2	2	2	19	2	2	6	3	20	21	21	3	3	3	21	21	22	23	24
VP1936	2	2	1	13	6	1	14	3	2	15	15	4	2	2	4	4	16	17	4	4	4	2	2	4	2	3	4	2	2	4	2	2	2	4	2	2	4	4	7	4	4	4	4	4	4	4	4	10	2
VP1939	5	5	1	24	25	1	5	3	22	26	26	27	2	2	23	23	10	28	5	29	27	2	2	27	2	3	27	2	5	23	2	2	2	5	2	2	23	4	30	31	31	4	4	4	31	31	4	32	25
VP1940	7	7	1	8	9	1	10	4	2	37	37	11	5	5	3	3	38	12	6	13	11	5	5	11	5	4	11	5	14	3	5	5	5	15	5	5	3	16	17	18	18	19	19	16	18	18	20	21	22
VP1943	22	22	1	23	24	1	25	3	8	26	26	27	2	2	10	10	28	29	17	27	27	2	2	27	2	3	27	2	30	10	2	2	2	31	2	2	10	4	12	8	8	4	4	4	32	32	33	8	30
VP1944	32	32	1	33	34	1	35	3	29	36	36	37	2	2	30	30	38	39	31	40	37	2	2	37	2	3	37	2	41	42	2	2	2	43	2	2	42	4	12	29	29	4	4	4	29	29	44	45	46
VP1947	28	28	1	27	29	1	30	3	25	31	31	32	2	2	26	26	33	34	27	12	32	2	2	32	2	3	32	2	35	36	2	2	2	37	2	2	36	38	39	37	37	4	4	4	37	37	30	40	41
VP1948	14	14	1	2	15	1	2	3	13	5	5	5	2	2	3	3	16	5	2	17	5	2	2	5	2	3	5	2	18	5	2	2	2	5	2	2	5	3	5	19	19	4	4	4	19	19	5	20	2
VP1949	1	1	1	7	1	1	1	1	1	8	8	1	1	1	1	1	1	1	1	1	1	1	1	1	1	1	1	1	5	1	1	1	1	9	1	1	1	1	1	10	10	1	1	1	10	10	1	9	11
VP1951	15	15	1	2	16	1	1	1	1	17	17	18	2	2	13	13	19	20	14	14	18	2	2	18	2	1	18	2	2	14	2	2	2	14	2	2	14	21	2	14	14	3	3	3	14	14	14	22	23
VP1952	30	30	1	31	32	1	33	3	27	34	34	6	2	2	28	28	35	36	29	37	6	2	2	6	2	3	6	2	38	39	2	2	2	40	2	2	39	41	13	10	10	4	4	4	10	10	42	43	44
VP1953	26	26	1	27	28	1	29	2	24	30	30	31	1	1	25	25	32	33	3	34	31	1	1	31	1	2	31	1	17	35	1	1	1	35	1	1	35	36	11	34	34	3	3	3	34	34	37	15	38
VP1954	9	9	1	1	1	1	10	3	6	1	1	11	2	2	7	7	1	12	8	13	11	2	2	11	2	3	11	2	14	1	2	2	2	11	2	2	1	4	5	13	13	4	4	4	13	13	15	6	16
VP1955	4	4	1	7	2	1	3	2	2	2	2	2	2	2	2	2	2	2	2	2	2	2	2	2	2	2	2	2	2	2	2	2	2	2	2	2	2	2	2	2	2	2	2	2	2	2	8	2	2
VP1956	30	30	1	31	32	1	33	28	26	34	34	35	2	2	27	27	36	37	29	38	35	2	2	35	2	28	35	2	39	40	2	2	2	41	2	2	40	42	10	43	43	42	42	42	43	43	44	45	46
VP1957	8	8	1	30	9	1	10	3	5	11	11	12	2	2	6	6	13	14	7	15	12	2	2	12	2	3	12	2	16	17	2	2	2	18	2	2	17	31	19	15	15	31	31	31	15	15	20	21	22
VP1958	17	17	1	30	31	1	32	3	27	9	9	33	2	2	28	28	34	35	29	36	33	2	2	33	2	3	33	2	37	38	2	2	2	39	2	2	38	4	14	40	40	4	4	4	40	40	41	42	43
VP1959	30	30	1	31	32	1	33	5	27	34	34	35	2	2	28	28	36	57	29	58	35	2	2	35	2	5	35	2	37	38	2	2	2	59	2	2	38	21	11	39	39	21	21	21	39	39	40	21	41
VP1960	28	28	1	29	30	1	31	3	25	32	32	33	2	2	26	26	34	35	27	36	33	2	2	33	2	3	33	2	37	38	2	2	2	39	2	2	38	4	12	33	33	4	4	4	33	33	40	41	42
VP1961	30	30	1	31	32	1	33	3	15	34	34	35	2	2	28	28	36	37	29	38	35	2	2	35	2	3	35	2	6	39	2	2	2	40	2	2	39	4	41	42	42	4	4	4	42	42	43	44	45
VP1962	30	30	1	31	32	1	33	3	27	34	34	35	2	2	28	28	4	36	29	37	35	2	2	35	2	3	35	2	38	39	2	2	2	4	2	2	39	4	40	4	4	4	4	4	4	4	41	42	37
VP1969	1	1	1	1	2	1	11	3	1	1	1	12	2	2	3	3	1	13	10	1	12	2	2	12	2	3	12	2	7	1	2	2	2	12	2	2	1	1	14	13	13	1	1	1	13	13	4	15	16
VP1970	16	16	1	19	20	1	21	3	17	9	9	22	2	2	18	18	23	24	2	12	22	2	2	22	2	3	22	2	12	25	2	2	2	22	2	2	25	5	26	27	27	4	4	4	27	27	18	5	12
VP1971	4	4	1	4	4	1	4	3	6	1	1	11	2	2	8	8	10	12	7	13	11	2	2	11	2	3	11	2	14	8	2	2	2	3	2	2	8	15	4	3	3	3	3	3	3	3	4	8	8
VP1978	28	28	1	29	30	1	31	5	25	32	32	33	2	2	26	26	34	33	27	35	33	2	2	33	2	5	33	2	36	37	2	2	2	38	2	2	37	39	40	41	41	3	3	3	41	41	42	43	37
VP1982	1	1	1	1	1	1	1	1	1	1	1	1	1	1	3	3	1	1	4	1	1	1	1	1	1	1	1	1	1	1	1	1	1	1	1	1	1	1	1	1	1	1	1	1	1	1	5	1	1
VP1983	7	7	1	8	9	1	10	5	3	11	11	3	2	2	4	4	12	3	6	13	3	2	2	3	2	5	3	2	14	15	2	2	2	13	2	2	15	16	17	18	18	19	19	19	18	18	3	20	21
VP1987	29	29	1	30	7	1	31	3	26	32	32	33	2	2	27	27	34	35	28	33	33	2	2	33	2	3	33	2	36	37	2	2	2	38	2	2	37	33	11	39	39	4	4	4	39	39	40	41	42
VP1988	9	9	1	10	11	1	12	7	5	13	13	14	2	2	6	6	15	16	8	14	14	2	2	14	2	7	14	2	17	18	2	2	2	19	2	2	18	20	21	22	22	3	3	3	22	22	23	24	25
VP1989	31	31	1	32	33	1	34	4	27	35	35	36	29	29	28	28	37	38	30	36	36	29	29	36	29	4	36	29	39	40	29	29	29	41	29	29	40	38	11	42	42	2	2	2	42	42	43	44	45
VP1991	9	9	1	10	11	1	12	4	6	13	13	14	2	2	7	7	15	16	8	16	14	2	3	14	2	4	14	2	17	18	2	2	2	19	2	2	18	16	20	21	21	5	5	5	21	21	22	23	24
VP1992	27	27	1	28	29	1	30	3	24	31	31	55	2	2	25	25	32	56	26	33	55	2	2	55	2	3	55	2	34	35	2	2	2	36	2	2	35	37	38	57	57	17	17	17	57	57	39	40	41
VP1996	9	9	1	10	11	1	12	2	6	13	13	14	5	5	7	7	39	15	8	16	14	5	5	14	5	2	14	5	17	18	5	5	5	19	5	5	18	3	40	20	20	3	3	21	20	20	22	23	24
VP1997	34	34	1	35	36	1	37	32	30	38	38	39	2	2	31	31	40	41	33	42	39	2	2	39	2	32	39	2	43	44	2	2	2	45	2	2	44	3	13	46	46	3	3	3	46	46	47	48	49
VP1998	11	11	1	12	13	1	14	5	8	15	15	16	2	2	9	9	17	18	10	19	16	2	2	16	2	5	16	2	20	21	2	2	2	22	2	2	21	23	24	25	25	3	3	3	25	25	26	27	28
VP2006	29	29	1	30	31	1	32	3	26	33	33	34	2	2	27	27	35	36	28	37	34	2	2	34	2	3	34	2	38	39	2	2	2	40	2	2	39	60	13	41	41	61	61	61	41	41	42	43	62
VP2009	26	26	1	31	32	1	33	3	28	34	34	35	2	2	29	29	36	37	30	38	35	2	2	35	2	3	35	2	39	40	2	2	2	41	2	2	40	4	14	42	42	4	4	4	42	42	43	44	45
VP2011	8	8	1	9	19	1	20	4	5	10	10	11	3	3	6	6	21	12	7	22	11	3	3	11	3	4	11	3	23	24	3	3	3	25	3	3	24	26	27	28	28	26	26	29	28	28	30	31	13
VP2013	21	21	1	22	51	1	23	18	16	24	24	25	19	19	17	17	26	27	20	28	25	19	19	25	19	18	25	19	52	29	19	19	19	30	19	19	29	31	53	32	32	31	31	31	32	32	33	34	35
VP2014	15	15	1	16	17	1	18	5	3	19	19	20	6	6	4	4	21	22	7	23	20	6	6	20	6	5	20	6	24	8	6	6	6	25	6	6	8	26	27	28	28	29	29	29	28	28	30	31	9
VP2015	9	9	1	10	11	1	12	3	6	13	13	14	2	2	7	7	15	16	8	17	14	2	2	14	2	3	14	2	18	19	2	2	2	20	2	2	19	21	22	23	23	4	4	4	23	23	24	25	26
VP2018	29	29	1	30	31	1	32	27	25	33	33	34	2	2	26	26	35	36	28	37	34	3	3	34	3	27	34	3	38	39	3	3	3	40	3	3	39	41	11	42	42	41	41	41	42	42	43	44	45
VP2019	32	32	1	8	9	1	10	2	5	33	33	11	4	4	6	6	12	3	7	13	11	4	4	11	4	2	11	4	14	15	4	4	4	16	4	4	15	3	17	18	18	3	3	3	18	18	19	20	21
VP2020	27	27	1	28	29	1	30	25	23	31	31	32	2	2	24	24	33	34	26	35	32	2	2	32	2	25	32	2	36	37	2	2	2	38	2	2	37	3	7	39	39	3	3	3	39	39	40	41	42
VP2021	6	6	1	18	19	1	20	3	16	21	21	22	2	2	6	6	23	24	17	25	22	2	2	22	2	3	22	2	26	27	2	2	2	28	2	2	27	4	6	29	29	4	4	4	29	29	3	30	31
VP2022	27	27	1	32	33	1	34	4	29	35	35	36	2	2	30	30	37	38	31	39	36	3	3	36	3	4	36	3	40	41	2	3	3	42	3	3	41	7	14	43	43	7	7	7	43	43	44	45	46
VP2026	10	10	1	14	31	1	3	3	28	23	23	32	2	2	29	29	33	34	30	35	32	2	2	32	2	3	32	2	30	14	2	2	2	36	2	2	14	4	13	37	37	4	4	4	37	37	38	39	40
VP2027	32	32	1	33	34	1	35	4	29	36	36	37	3	3	30	30	38	37	31	39	37	3	3	37	3	4	37	3	40	41	3	3	3	42	3	3	41	43	13	44	44	5	5	5	44	44	45	46	47
VP2028	1	1	1	1	1	1	1	2	1	1	1	15	1	1	13	13	16	1	14	1	15	1	1	15	1	2	15	1	1	4	1	1	1	1	1	1	4	1	6	4	4	1	1	1	4	4	4	17	4
VP2029	1	1	1	1	1	1	1	1	1	1	1	1	1	1	1	1	1	1	1	1	1	1	1	1	1	1	1	1	1	1	1	1	1	1	1	1	1	3	1	1	1	3	3	3	1	1	1	1	1
VP2031	8	8	1	1	15	1	1	3	1	6	6	1	2	2	1	1	11	1	14	16	1	2	2	1	2	3	1	2	1	17	2	2	2	11	2	2	17	4	1	8	8	4	4	4	8	8	1	18	19
VP2032	7	7	1	8	9	1	10	4	2	11	11	12	5	5	3	3	13	14	6	15	12	5	5	12	5	4	12	5	16	17	5	5	5	18	5	5	17	19	20	21	21	19	19	19	21	21	22	23	24
VP2033	27	27	5	28	5	5	29	3	24	30	30	31	2	2	25	25	32	33	26	34	31	2	2	31	2	3	31	2	35	36	2	2	2	37	2	2	36	4	12	38	38	4	4	4	38	38	39	40	41
VP2034	25	25	1	28	22	1	29	3	25	30	30	31	2	2	26	26	32	31	27	33	31	2	2	31	2	3	31	2	34	35	2	2	2	36	2	2	35	4	6	37	37	4	4	4	37	37	38	39	40
VP2035	9	9	1	10	11	1	12	4	6	13	13	14	2	2	7	7	15	16	8	17	14	2	2	14	2	4	14	2	18	19	2	2	2	20	2	2	19	3	21	22	22	3	3	3	22	22	23	24	25
VP2036	7	7	1	8	9	1	10	5	3	11	11	12	2	2	4	4	13	14	6	15	12	2	2	12	2	5	12	2	16	17	2	2	2	18	2	2	17	19	20	21	21	22	22	19	21	21	23	24	25
VP2037	29	29	1	30	31	1	32	3	26	33	33	34	2	2	27	27	35	26	28	34	34	2	2	34	2	3	34	2	8	36	2	2	2	37	2	2	36	38	12	39	39	4	4	38	39	39	40	18	41
VP2038	31	31	1	32	33	1	34	3	28	35	35	36	2	2	29	29	37	38	30	36	36	2	2	36	2	3	36	2	39	40	2	2	2	41	2	2	40	42	12	43	43	4	4	42	43	43	44	45	46
VP2039	8	8	1	9	10	1	11	6	4	12	12	13	2	2	5	5	14	15	7	16	13	2	2	13	2	6	13	2	17	18	2	2	2	19	2	2	18	20	21	22	22	23	23	24	22	22	25	26	27
VP2044	25	25	1	26	27	1	27	3	23	28	28	29	2	2	24	24	25	23	7	30	29	2	2	29	2	3	29	2	27	31	2	2	2	32	2	2	31	11	12	28	28	4	4	11	28	28	33	10	34
VP2048	30	30	1	31	32	1	33	28	26	34	34	35	2	2	27	27	36	37	29	38	35	2	2	35	2	28	35	2	39	40	2	2	2	41	2	2	40	3	10	42	42	3	3	3	42	42	43	44	45
VP2049	26	26	1	27	12	1	28	24	7	29	29	30	2	2	23	23	31	32	25	30	30	2	2	30	2	24	30	2	8	33	2	2	2	34	2	2	33	3	1	7	7	3	3	3	7	7	7	2	35
VP2050	8	8	1	9	10	1	11	3	5	12	12	13	2	2	6	6	14	15	7	16	13	2	2	13	2	3	13	2	17	10	2	2	2	18	2	2	10	4	19	20	20	4	4	4	20	20	21	22	23
VP2051	14	14	1	27	6	1	28	3	24	29	29	30	2	2	25	25	17	31	26	32	30	2	2	30	2	3	30	2	33	34	2	2	2	35	2	2	34	4	36	31	31	4	4	4	31	31	37	6	38
VP2052	28	28	1	29	30	1	31	3	25	28	28	32	2	2	26	26	7	33	27	23	32	2	2	32	2	3	32	2	34	35	2	2	2	3	2	2	36	4	11	37	37	4	4	4	37	37	38	7	39
VP2053	1	1	1	1	3	1	1	1	1	1	1	1	1	1	1	1	1	1	1	1	1	1	1	1	1	1	1	1	1	1	1	1	1	1	1	1	1	1	1	1	1	1	1	1	1	1	1	1	1
VP2054	7	7	1	8	9	1	10	3	4	11	11	12	2	2	5	5	13	12	6	14	12	2	2	12	2	3	12	2	15	16	2	2	2	17	2	2	16	18	19	12	12	18	18	18	12	12	20	18	21
VP2055	6	6	1	8	22	1	23	3	6	24	24	25	2	2	21	21	26	25	8	27	25	2	2	25	2	3	25	2	28	29	2	2	2	42	2	2	29	4	30	25	25	4	4	4	25	25	3	31	6
VP2056	3	3	1	23	13	1	24	3	20	6	6	25	2	2	21	21	26	27	22	28	25	2	2	25	2	3	25	2	10	29	2	2	2	13	2	2	29	1	30	27	27	4	4	4	27	27	3	31	13
VP2057	7	7	1	15	7	1	16	1	14	1	1	1	2	2	7	7	1	1	1	7	1	2	2	1	2	1	1	2	1	1	2	2	2	17	2	2	1	14	7	1	1	3	3	3	1	1	18	19	20
VP2058	1	1	1	1	1	1	1	1	1	1	1	1	1	1	1	1	1	1	1	1	1	1	1	1	1	1	1	1	1	1	1	1	1	1	1	1	1	1	1	1	1	1	1	1	1	1	1	1	1
VP2059	1	1	1	1	1	1	1	1	1	4	4	1	1	1	1	1	1	1	1	1	1	1	1	1	1	1	1	1	5	1	1	1	1	1	1	1	1	1	1	1	1	2	2	2	1	1	6	1	7
VP2061	26	26	1	27	28	1	29	3	24	14	14	30	2	2	25	25	31	32	6	33	30	2	2	30	2	3	30	2	34	3	2	2	2	33	2	2	3	35	10	36	36	4	4	4	36	36	3	37	38
VP2063	29	29	1	30	31	1	32	3	26	33	33	34	2	2	27	27	35	36	28	37	34	2	2	34	2	3	34	2	38	39	2	2	2	40	2	2	39	4	41	42	42	4	4	4	42	42	43	44	45
VP2064	15	15	1	26	14	1	27	2	16	28	28	29	2	2	24	24	13	30	25	31	29	2	2	29	2	2	29	2	15	32	2	2	2	33	2	2	32	3	11	34	34	3	3	3	34	34	25	35	36
VP2065	29	29	1	30	6	1	31	3	26	27	27	19	2	2	27	27	32	33	28	34	19	2	2	19	2	3	19	2	35	36	2	2	2	37	2	2	38	4	12	17	17	4	4	4	17	17	39	40	17
VP2066	31	31	1	32	33	1	34	3	28	35	35	36	2	2	29	29	37	38	30	39	36	2	2	36	2	3	36	2	40	41	2	2	2	42	2	2	41	4	12	43	43	4	4	4	43	43	44	45	46
VP2068	28	28	1	29	30	1	31	3	25	32	32	33	2	2	26	26	34	35	27	36	33	2	2	33	2	3	33	2	37	38	2	2	2	39	2	2	38	4	11	40	40	4	4	4	40	40	41	33	42
VP2069	8	8	1	9	10	1	11	6	4	12	12	13	2	2	5	5	14	15	7	16	13	3	3	13	3	6	13	3	17	18	2	3	3	19	3	3	18	20	21	22	22	20	20	20	22	22	23	24	25
VP2071	23	23	1	24	10	1	25	3	22	26	26	22	2	2	19	19	22	22	17	27	22	2	2	22	2	3	22	2	28	29	2	2	2	30	2	2	29	4	11	31	31	4	4	4	31	31	32	33	34
VP2072	28	28	1	29	30	1	31	26	24	32	32	24	2	2	25	25	33	24	27	34	24	2	2	24	2	26	35	2	36	37	2	2	2	38	2	2	37	3	39	40	40	3	3	3	40	40	41	42	43
VP2074	29	29	1	5	30	1	31	2	26	32	32	33	6	6	27	27	34	35	28	36	33	6	6	33	6	2	33	6	37	36	6	6	6	38	6	6	36	3	13	39	39	3	3	3	39	39	40	39	41
VP2078	23	23	1	24	25	1	26	21	19	27	27	51	2	2	20	20	28	29	22	29	51	2	2	51	2	21	51	2	30	31	2	2	2	32	2	2	31	33	10	34	34	33	33	33	34	34	35	36	37
VP2079	10	10	1	29	30	1	31	27	25	32	32	33	2	2	26	26	34	35	28	36	33	2	2	33	2	27	33	2	37	38	2	2	2	39	2	2	38	3	40	41	41	3	3	3	41	41	42	43	44
VP2080	28	28	1	29	30	1	31	3	25	32	32	33	2	2	26	26	34	33	27	33	33	2	2	33	2	3	33	2	35	36	2	2	2	37	2	2	36	38	11	39	39	4	4	4	39	39	40	41	42
VP2081	23	23	1	24	3	1	25	1	20	26	26	27	1	1	21	21	13	27	22	27	27	1	1	27	1	1	27	1	1	28	1	1	1	27	1	1	28	1	8	29	29	2	2	2	29	29	30	6	31
VP2082	1	1	1	21	22	1	2	2	19	23	23	24	2	2	20	20	25	26	2	26	24	2	2	24	2	2	24	2	2	27	2	2	2	28	2	2	27	29	10	2	2	3	3	3	2	2	2	1	2
VP2083	10	10	1	11	12	1	13	8	6	14	14	15	2	2	7	7	38	16	9	17	15	2	2	15	2	8	15	2	18	7	2	2	2	19	2	2	7	20	21	19	19	3	3	3	19	19	22	23	24
VP2084	29	29	1	30	31	1	32	3	26	33	33	34	2	2	27	27	35	36	28	37	34	2	2	34	2	3	34	2	38	39	2	2	2	40	2	2	39	41	42	43	43	19	19	19	43	43	44	45	46
VP2086	33	33	1	34	35	1	36	3	30	37	37	38	2	2	31	31	39	40	32	41	38	2	2	38	2	3	38	2	42	43	2	2	2	44	2	2	43	45	12	3	3	4	4	4	3	3	46	47	48
VP2087	31	31	1	32	33	1	34	3	28	35	35	36	2	2	29	29	37	38	30	39	36	2	2	36	2	3	36	2	40	41	2	2	2	42	2	2	41	43	12	44	44	4	4	4	44	44	45	46	47
VP2089	9	9	1	10	11	1	12	3	6	13	13	14	2	2	7	7	15	16	8	17	14	2	2	14	2	3	14	2	18	19	2	2	2	20	2	2	19	21	22	23	23	4	4	4	23	23	24	25	26
VP2090	26	26	1	27	28	1	23	3	24	29	29	30	2	2	10	10	31	32	25	12	30	2	2	30	2	3	30	2	33	34	2	2	2	23	2	2	34	23	35	36	36	4	4	4	36	36	37	38	39
VP2091	31	31	1	32	33	1	34	3	28	35	35	36	2	2	29	29	37	38	30	39	36	2	2	36	2	3	36	2	40	41	2	2	2	42	2	2	41	43	44	45	45	4	4	4	45	45	46	47	48
VP2092	11	11	1	12	13	1	14	3	8	15	15	16	2	2	9	9	17	16	10	16	16	2	2	16	2	3	16	2	18	19	2	2	2	20	2	2	19	21	22	23	23	4	4	4	23	23	13	24	4
VP2093	35	35	1	24	25	1	7	3	22	26	26	27	2	2	23	23	28	27	5	27	27	2	2	27	2	3	27	2	29	5	2	2	2	28	2	2	5	22	5	30	30	4	4	4	30	30	5	22	22
VP2094	18	18	1	19	20	1	6	3	17	21	21	22	2	2	2	2	5	22	6	2	22	2	2	22	2	3	22	2	23	24	2	2	2	25	2	2	24	25	5	2	2	4	4	4	2	2	3	25	6
VP2095	26	26	1	27	28	1	7	3	23	5	5	29	2	2	24	24	30	31	25	32	29	2	2	29	2	3	29	2	33	26	2	2	2	34	2	2	26	35	13	36	36	4	4	4	36	36	3	37	9
VP2096	31	31	1	32	33	1	34	28	26	35	35	36	29	29	27	27	37	38	30	39	36	29	29	36	29	28	36	29	40	41	29	29	29	42	29	29	41	43	44	45	45	2	2	2	45	45	28	43	46
VP2097	30	30	1	31	32	1	33	3	27	34	34	35	2	2	28	28	36	35	29	37	35	2	2	35	2	3	35	2	38	39	2	2	2	40	2	2	39	41	13	42	42	4	4	4	42	42	43	44	45
VP2100	29	29	1	30	31	1	32	3	26	33	33	34	2	2	27	27	35	36	28	37	34	2	2	38	2	3	34	2	39	40	2	2	2	41	2	2	40	42	43	44	44	4	4	4	44	44	45	46	47
VP2102	2	2	1	21	24	1	25	3	22	8	8	12	2	2	23	23	26	12	15	8	12	2	2	12	2	3	12	2	26	8	2	2	2	27	2	2	8	12	11	28	28	4	4	4	28	28	11	29	30
VP2103	17	17	1	3	1	1	1	16	15	9	9	8	2	2	1	1	16	3	1	18	8	2	2	8	2	16	8	2	10	3	2	2	2	19	2	2	3	19	20	21	21	3	3	3	21	21	22	23	24
VP2105	26	26	1	27	28	1	29	24	22	30	30	31	2	2	23	23	32	33	25	34	31	2	2	31	2	24	31	2	35	36	2	2	2	37	2	2	36	38	10	39	39	3	3	3	39	39	40	41	42
VP2106	8	8	1	28	8	1	29	3	25	30	30	31	2	2	26	26	32	33	27	34	31	2	2	31	2	3	31	2	35	36	2	2	2	37	2	2	36	38	12	31	31	4	4	4	31	31	39	40	3
VP2109	17	17	1	18	8	1	1	3	1	19	19	1	2	2	1	1	20	21	14	1	1	2	2	1	2	3	1	2	8	16	2	2	2	1	2	2	16	4	9	22	22	4	4	4	22	22	16	23	2
VP2110	14	14	1	15	16	1	17	3	9	18	18	5	2	2	13	13	1	5	5	5	5	2	2	5	2	3	5	2	19	20	2	2	2	5	2	2	20	4	3	21	21	4	4	4	21	21	17	3	11
VP2111	31	31	1	32	33	1	34	3	28	35	35	36	2	2	29	29	37	38	30	39	36	2	2	36	2	3	36	2	40	41	2	2	2	42	2	2	41	4	13	43	43	4	4	4	43	43	44	45	46
VP2112	2	2	1	2	2	1	2	2	4	2	2	2	2	2	2	2	2	2	2	2	2	2	2	2	2	2	2	2	2	2	2	2	2	2	2	2	2	3	2	2	2	3	3	3	2	2	2	2	2
VP2113	1	1	1	1	1	1	1	1	4	1	1	1	2	2	5	5	1	1	1	1	1	2	2	1	2	1	1	2	1	6	2	2	2	1	2	2	6	1	1	1	1	1	1	1	1	1	1	6	7
VP2114	25	25	1	7	26	1	12	3	23	27	27	7	2	2	24	24	23	28	19	29	7	2	2	7	2	3	7	2	9	19	2	2	2	3	2	2	19	4	11	30	30	4	4	4	30	30	3	15	31
VP2115	28	28	1	29	30	1	31	3	25	32	32	33	2	2	26	26	34	35	27	36	33	2	2	33	2	3	33	2	37	38	2	2	2	39	2	2	38	4	11	40	40	4	4	4	40	40	41	42	43
VP2116	28	28	1	29	30	1	31	3	25	32	32	22	2	2	26	26	33	22	27	34	22	2	2	22	2	3	22	2	35	36	2	2	2	37	2	2	36	18	9	38	38	18	18	18	38	38	39	35	40
VP2117	3	3	1	4	2	1	2	2	2	2	2	2	2	2	2	2	2	2	2	2	2	2	2	2	2	2	2	2	2	2	2	2	2	5	2	2	2	2	4	5	5	2	2	2	5	5	2	6	2
VP2118	5	5	1	8	1	1	1	3	1	5	5	15	2	2	3	3	16	17	2	18	15	2	2	15	2	3	15	2	19	20	2	2	2	5	2	2	20	4	1	5	5	4	4	4	5	5	1	2	1
VP2119	16	16	1	25	26	1	27	3	23	28	28	29	2	2	3	3	30	29	24	17	29	2	2	29	2	3	29	2	31	32	2	2	2	17	2	2	32	4	12	4	4	4	4	4	4	4	33	34	35
VP2120	26	26	1	27	28	1	29	3	24	30	30	31	2	2	3	3	32	33	25	34	31	2	2	31	2	3	31	2	35	36	2	2	2	3	2	2	36	4	12	24	24	4	4	4	24	24	37	38	39
VP2121	27	27	1	28	29	1	30	25	23	31	31	32	2	2	24	24	33	34	26	35	32	2	2	32	2	25	32	2	36	37	2	2	2	38	2	2	37	18	39	40	40	18	18	18	40	40	41	42	43
VP2122	21	21	1	22	23	1	3	3	3	6	6	12	2	2	3	3	24	25	21	12	12	2	2	12	2	3	12	2	26	12	2	2	2	27	2	2	12	16	10	28	28	16	16	16	28	28	3	29	30
VP2123	8	8	1	9	10	1	11	3	5	12	12	13	2	2	6	6	14	15	7	13	13	2	2	13	2	3	13	2	16	13	2	2	2	17	2	2	13	4	18	19	19	4	4	4	19	19	5	20	21
VP2124	30	30	1	31	32	1	33	3	27	34	34	35	2	2	28	28	36	35	29	27	35	2	2	35	2	3	35	2	37	38	2	2	2	39	2	2	38	40	11	41	41	4	4	4	41	41	27	4	42
VP2125	26	26	1	27	28	1	29	3	23	10	10	30	2	2	24	24	31	32	25	33	30	2	2	30	2	3	30	2	34	35	2	2	2	36	2	2	35	4	10	36	36	4	4	4	36	36	37	38	39
VP2126	30	30	1	31	32	1	33	28	26	34	34	35	2	2	27	27	36	37	29	38	35	2	2	35	2	28	35	2	39	40	2	2	2	41	2	2	40	42	10	43	43	20	20	20	43	43	44	45	46
VP2127	27	27	1	28	29	1	30	3	23	31	31	32	2	2	25	25	33	34	26	35	32	2	2	32	2	3	32	2	36	37	2	2	2	38	2	2	37	3	11	39	39	3	3	3	39	39	40	41	42
VP2128	8	8	1	9	10	1	11	3	5	12	12	13	2	2	6	6	14	15	7	16	13	2	2	13	2	3	13	2	17	18	2	2	2	19	2	2	18	4	20	10	10	4	4	4	10	10	21	22	23
VP2129	2	2	1	2	2	1	2	2	2	9	9	2	2	2	8	8	2	2	2	2	2	2	2	2	2	2	2	2	2	2	2	2	2	2	2	2	2	2	2	2	2	2	2	2	2	2	2	2	2
VP2130	8	8	1	9	10	1	11	6	4	12	12	13	2	2	5	5	14	15	7	16	13	2	2	13	2	6	13	2	17	18	2	2	2	19	2	2	18	3	20	21	21	3	3	3	21	21	22	23	24
VP2147	2	2	1	3	7	1	16	2	10	3	3	10	2	2	7	7	17	3	7	10	10	2	2	10	2	2	10	2	18	14	2	2	2	10	2	2	14	7	1	10	10	3	3	3	10	10	19	20	21
VP2149	29	29	1	30	31	1	32	27	25	33	33	34	2	2	26	26	35	36	28	37	34	2	2	34	2	27	34	2	38	39	2	2	2	40	2	2	39	41	10	42	42	19	19	19	42	42	43	44	45
VP2151	32	32	1	33	34	1	35	3	29	36	36	37	2	2	30	30	38	39	31	37	37	2	2	37	2	3	37	2	40	41	2	2	2	42	2	2	41	43	14	44	44	4	4	4	44	44	45	46	47
VP2152	29	29	1	30	31	1	32	3	26	33	33	34	2	2	27	27	35	36	28	37	34	2	2	34	2	3	34	2	38	39	2	2	2	40	2	2	39	19	11	41	41	19	19	19	41	41	42	26	43
VP2153	28	28	1	29	30	1	31	26	24	32	32	33	2	2	25	25	34	35	27	36	33	2	2	33	2	26	33	2	37	38	2	2	2	4	2	2	38	3	11	39	39	3	3	3	39	39	40	24	41
VP2154	4	4	1	8	2	1	9	1	4	1	1	9	1	1	2	2	2	10	2	6	9	1	1	9	1	1	9	1	1	4	1	1	1	1	1	1	4	2	2	1	1	1	1	1	1	1	11	4	12
VP2156	1	1	1	20	21	1	1	3	6	22	22	9	2	2	1	1	23	12	1	5	9	2	2	9	2	3	9	2	24	25	2	2	2	26	2	2	25	9	6	27	27	4	4	4	27	27	13	6	13
VP2157	1	1	1	5	13	1	2	2	12	2	2	14	2	2	1	1	15	16	4	17	14	2	2	14	2	2	14	2	18	2	2	2	2	2	2	2	2	19	1	20	20	1	1	1	20	20	2	21	5
VP2158	27	27	1	28	29	1	30	25	23	31	31	32	2	2	24	24	33	34	26	35	32	2	2	32	2	25	32	2	36	37	2	2	2	38	2	2	37	39	28	40	40	18	18	18	40	40	41	23	42
VP2161	9	9	1	10	11	1	12	3	5	13	13	14	7	7	6	6	15	16	8	17	14	2	2	14	2	3	14	2	18	19	7	2	2	20	2	2	19	21	22	23	23	21	21	21	23	23	24	25	26
VP2162	23	23	1	24	9	1	7	1	21	19	19	25	2	2	22	22	26	19	8	27	25	2	2	25	2	1	25	2	3	1	2	2	2	28	2	2	1	3	29	30	30	3	3	3	30	30	31	32	9
VP2163	31	31	1	32	33	1	34	3	28	35	35	36	2	2	29	29	37	38	30	39	36	2	2	36	2	3	36	2	40	41	2	2	2	22	2	2	41	22	12	42	42	22	22	22	42	42	43	44	45
VP2165	7	7	1	15	1	1	6	2	14	16	16	17	1	1	6	6	18	1	2	1	17	1	1	17	1	2	17	1	11	2	1	1	1	19	1	1	2	3	9	20	20	3	3	3	20	20	21	19	4
VP2166	20	20	1	21	22	1	23	3	5	2	2	5	2	2	2	2	24	25	2	26	5	2	2	5	2	3	5	2	14	3	2	2	2	27	2	2	3	4	10	5	5	4	4	4	5	5	5	27	2
VP2167	5	5	1	20	21	1	9	3	3	5	5	22	2	2	5	5	23	24	4	5	22	2	2	22	2	3	22	2	25	3	2	2	2	26	2	2	3	3	9	27	27	3	3	3	27	27	1	26	28
VP2168	31	31	1	32	33	1	24	29	27	34	34	35	2	2	28	28	36	37	30	38	35	2	2	35	2	29	35	2	39	40	2	2	2	41	2	2	40	3	11	42	42	3	3	3	42	42	43	44	45
VP2170	4	4	1	4	11	1	4	2	10	4	4	2	2	2	9	9	4	5	4	12	2	2	2	2	2	2	2	2	13	14	2	2	2	15	2	2	14	3	4	1	1	3	3	3	1	1	4	10	16
VP2171	2	2	1	10	11	1	3	2	2	12	12	13	2	2	9	9	14	15	3	2	13	2	2	13	2	2	13	2	1	13	2	2	2	2	2	2	13	3	2	2	2	3	3	3	2	2	2	2	16
VP2173	31	31	1	32	33	1	34	3	28	35	35	36	2	2	29	29	37	28	30	38	36	2	2	36	2	3	36	2	39	40	2	2	2	41	2	2	40	42	13	43	43	4	4	4	43	43	44	45	29
VP2176	12	12	1	26	25	1	9	3	4	16	16	27	2	2	24	24	25	28	25	29	27	2	2	27	2	3	27	2	30	31	2	2	2	12	2	2	31	4	13	32	32	4	4	4	32	32	33	34	35
VP2177	6	6	1	7	8	1	9	3	4	1	1	10	2	2	1	1	1	10	5	11	10	2	2	10	2	3	10	2	12	1	2	2	2	1	2	2	1	12	12	10	10	12	12	12	10	10	13	11	1
VP2178	4	4	1	1	1	1	1	1	1	1	1	1	1	1	1	1	1	1	1	1	1	1	1	1	1	1	1	1	5	1	1	1	1	1	1	1	1	1	3	1	1	1	1	1	1	1	1	1	1
VP2180	1	1	1	1	1	1	20	3	18	1	1	4	2	2	1	1	1	21	19	22	4	2	2	4	2	3	4	2	23	1	2	2	2	24	2	2	1	4	10	25	25	4	4	4	25	25	1	26	11
VP2181	15	15	1	16	17	1	18	3	11	3	3	19	2	2	3	3	3	20	14	2	19	2	2	19	2	3	19	2	21	22	2	2	2	3	2	2	22	23	11	24	24	4	4	4	24	24	3	25	11
VP2182	3	3	1	2	2	1	5	2	2	2	2	2	2	2	2	2	6	2	2	2	2	2	2	2	2	2	2	2	2	2	2	2	2	2	2	2	2	2	2	2	2	2	2	2	2	2	3	2	2
VP2184	5	5	1	24	25	1	26	3	23	27	27	28	2	2	18	18	29	30	3	2	28	2	2	28	2	3	28	2	31	32	2	2	2	33	2	2	32	4	12	28	28	4	4	4	28	28	34	35	18
VP2185	8	8	1	9	10	1	11	6	4	12	12	13	2	2	5	5	14	15	7	16	13	2	2	13	2	6	13	2	17	18	2	2	2	19	2	2	18	20	21	22	22	20	20	20	22	22	23	24	25
VP2186	5	5	1	6	4	1	1	3	2	7	7	8	4	4	3	3	1	3	5	3	8	4	4	8	4	3	8	4	9	1	4	4	4	4	4	4	1	4	4	10	10	4	4	4	10	10	1	2	5
VP2189	29	29	1	30	31	1	17	3	26	13	13	32	2	2	27	27	33	34	28	34	32	2	2	32	2	3	32	2	35	36	2	2	2	3	2	2	36	4	8	37	37	4	4	4	37	37	38	39	40
VP2190	24	24	1	25	26	1	27	3	22	28	28	4	2	2	5	5	20	4	23	4	4	2	2	4	2	3	4	2	7	29	2	2	2	30	2	2	29	4	6	31	31	4	4	4	31	31	32	33	34
VP2192	32	32	1	33	34	1	35	3	29	36	36	37	2	2	30	30	38	10	31	39	37	2	2	37	2	3	37	2	40	41	2	2	2	42	2	2	41	43	14	44	44	4	4	4	44	44	45	46	47
VP2193	28	28	1	29	30	1	31	5	25	32	32	33	2	2	26	26	34	35	27	36	33	2	2	33	2	5	33	2	37	38	2	2	2	39	2	2	38	40	12	41	41	6	6	6	41	41	42	43	44
VP2194	29	29	1	30	31	1	32	27	25	33	33	34	2	2	26	26	35	25	28	25	34	2	2	34	2	27	34	2	36	37	2	2	2	38	2	2	37	39	9	25	25	19	19	19	25	25	40	41	42
VP2195	10	10	1	11	12	1	13	8	6	14	14	15	2	2	7	7	16	17	9	6	15	2	2	15	2	8	15	2	18	19	20	2	2	21	2	2	19	22	23	24	24	5	5	5	24	24	25	26	27
VP2197	28	28	1	29	30	1	31	2	25	32	32	33	6	6	26	26	34	2	27	35	33	6	6	33	6	2	33	6	36	37	6	6	6	38	6	6	37	3	12	39	39	3	3	3	39	39	9	33	40
VP2198	19	19	1	5	5	1	5	5	17	7	7	20	2	2	18	18	16	5	5	5	20	2	2	20	2	5	20	2	7	21	2	2	2	5	2	2	21	3	5	5	5	3	3	3	5	5	5	20	1
VP2200	2	2	1	2	2	1	2	2	2	2	2	2	2	2	2	2	2	2	5	6	2	2	2	2	2	2	2	2	4	2	2	2	2	2	2	2	2	2	2	2	2	2	2	2	2	2	2	7	2
VP2201	26	26	1	27	20	1	28	3	24	29	29	30	2	2	25	25	31	32	15	32	30	2	2	30	2	3	30	2	33	2	2	2	2	24	2	2	2	4	34	35	35	4	4	4	35	35	36	37	38
VP2203	34	34	1	35	36	1	37	3	31	38	38	39	2	2	32	32	40	41	33	42	39	2	2	39	2	3	39	2	43	31	2	2	2	31	2	2	31	44	14	45	45	4	4	4	45	45	46	47	48
VP2204	9	9	1	10	11	1	12	3	6	13	13	6	2	2	7	7	9	14	8	9	6	2	2	6	2	3	6	2	15	16	2	2	2	6	2	2	16	17	2	13	13	4	4	4	13	13	3	13	18
VP2207	1	1	1	13	1	1	1	3	1	1	1	1	2	2	1	1	4	1	1	4	1	2	2	1	2	3	1	2	4	1	2	2	2	1	2	2	1	3	8	1	1	4	4	4	1	1	14	1	3
VP2208	33	33	1	63	34	1	35	3	30	36	36	37	2	2	31	31	38	37	32	39	37	2	2	37	2	3	37	2	40	41	2	2	2	30	2	2	41	42	43	44	44	22	22	22	44	44	45	46	47
VP2209	10	10	1	37	11	1	12	3	7	13	13	14	2	2	8	8	15	14	9	16	14	2	2	14	2	3	14	2	17	8	2	2	2	7	2	2	8	18	19	20	20	4	4	4	20	20	21	22	23
VP2211	11	11	1	12	13	1	14	3	8	15	15	16	2	2	9	9	17	18	10	19	16	2	2	16	2	3	16	2	20	9	2	2	2	8	2	2	9	4	21	22	22	4	4	4	22	22	23	24	25
VP2214	29	29	1	30	31	1	11	3	27	32	32	33	2	2	11	11	34	33	28	4	33	2	2	33	2	3	33	2	20	11	2	2	2	35	2	2	11	4	14	36	36	4	4	4	36	36	37	26	38
VP2215	31	31	1	32	33	1	34	3	29	35	35	36	2	2	26	26	37	38	30	39	36	2	2	36	2	3	36	2	40	26	2	2	2	41	2	2	26	4	14	36	36	4	4	4	36	36	42	43	44
VP2216	11	11	1	12	11	1	13	2	8	14	14	15	3	3	9	9	8	15	10	16	15	3	3	15	3	2	15	3	17	16	3	3	3	8	3	3	16	4	18	19	19	4	4	4	19	19	2	20	21
VP2217	26	26	1	27	28	1	29	3	3	30	30	31	2	2	24	24	13	31	25	3	31	2	2	31	2	3	31	2	19	32	2	2	2	3	2	2	32	4	12	33	33	4	4	4	33	33	3	7	7
VP2219	20	20	1	21	22	1	23	3	17	9	9	24	2	2	18	18	25	26	19	24	24	2	2	24	2	3	24	2	25	2	2	2	2	17	2	2	2	4	9	5	5	4	4	4	5	5	2	26	2
VP2220	1	1	1	1	2	1	6	1	1	2	2	4	1	1	4	4	1	1	4	4	4	1	1	4	1	1	4	1	1	1	1	1	1	1	1	1	1	1	2	2	2	1	1	1	2	2	1	1	1
VP2222	1	1	1	21	8	1	22	19	17	1	1	23	1	1	18	18	8	24	20	23	23	1	1	23	1	19	23	1	8	25	1	1	1	1	1	1	25	2	5	26	26	2	2	2	26	26	27	28	21
VP2223	1	1	1	1	16	1	1	1	15	17	17	1	1	1	1	1	18	19	1	1	1	1	1	1	1	1	1	1	20	16	1	1	1	21	1	1	16	1	1	22	22	1	1	1	22	22	23	1	24
VP2224	6	6	1	4	7	1	8	3	4	9	9	9	2	2	4	4	4	10	5	11	9	2	2	9	2	3	9	2	12	4	2	2	2	13	2	2	4	4	14	15	15	16	16	16	15	15	17	4	18
VP2225	10	10	1	8	15	1	8	1	8	16	16	1	2	2	8	8	10	1	1	1	1	2	2	1	2	1	1	2	10	1	2	2	2	17	2	2	1	18	1	1	1	3	3	3	1	1	1	19	20
VP2230	14	14	1	15	16	1	17	3	12	1	1	12	2	2	2	2	18	3	13	8	12	2	2	12	2	3	12	2	19	1	2	2	2	20	2	2	1	12	1	1	1	1	1	1	1	1	1	21	22
VP2231	2	2	1	2	2	1	2	3	2	4	4	2	2	2	2	2	7	2	6	2	2	2	2	2	2	3	2	2	1	6	2	2	2	2	2	2	6	4	2	2	2	2	2	2	2	2	3	2	6
VP2233	15	15	1	4	2	1	4	3	13	16	16	17	2	2	4	4	18	2	14	19	17	2	2	17	2	3	17	2	12	4	2	2	2	4	2	2	4	20	2	21	21	4	4	4	21	21	12	4	22
VP2234	11	11	1	32	33	1	34	3	29	35	35	36	2	2	30	30	37	38	31	39	36	2	2	36	2	3	40	2	41	42	2	2	2	43	2	2	42	44	12	45	45	4	4	4	45	45	46	47	48
VP2235	9	10	1	11	12	1	13	7	5	14	14	15	2	2	6	6	16	17	8	18	15	2	2	15	2	7	15	2	19	20	2	2	2	21	2	2	20	22	23	24	24	25	25	25	24	24	26	27	28
VP2236	31	31	1	32	33	1	34	27	28	35	35	36	4	4	29	29	37	38	30	39	36	4	4	36	4	27	36	4	12	40	4	4	4	41	4	4	40	5	12	42	42	5	5	5	42	42	43	44	45
VP2237	33	33	1	34	35	1	36	4	30	37	37	38	2	2	31	31	39	40	32	41	38	3	3	38	3	4	38	3	42	43	2	3	3	44	3	3	43	5	15	45	45	5	5	5	45	45	46	47	48
VP2238	1	1	1	5	11	1	17	3	16	11	11	5	2	2	5	5	17	18	3	1	5	2	2	5	2	3	5	2	10	1	2	2	2	5	2	2	1	1	10	3	3	1	1	1	3	3	1	1	19
VP2239	33	33	1	34	35	1	36	3	30	37	37	38	2	2	31	31	39	40	32	41	38	2	2	38	2	3	38	2	14	42	2	2	2	43	2	2	42	4	14	44	44	4	4	4	45	45	46	47	48
VP2241	2	2	1	23	11	1	24	3	21	25	25	2	2	2	3	3	26	19	22	2	2	2	2	2	2	3	2	2	11	10	2	2	2	10	2	2	10	18	11	11	11	18	18	18	11	11	4	27	14
VP2242	31	31	1	32	33	1	34	3	29	35	35	36	2	2	3	3	37	38	30	39	36	2	2	36	2	3	36	2	30	40	2	2	2	4	2	2	40	4	14	41	41	4	4	4	41	41	42	43	44
VP2243	7	7	1	19	11	1	26	3	24	27	27	12	2	2	3	3	28	12	25	29	12	2	2	12	2	3	12	2	30	3	2	2	2	4	2	2	3	31	12	32	32	4	4	4	32	32	33	34	35
VP2245	21	21	1	22	23	1	24	3	19	25	25	26	2	2	15	15	13	27	20	28	26	2	2	26	2	3	26	2	1	29	2	2	2	30	2	2	29	31	12	23	23	4	4	4	23	23	32	33	23
VP2250	3	3	1	2	2	1	4	3	2	2	2	5	2	2	2	2	6	7	2	3	5	2	2	5	2	3	5	2	2	1	2	2	2	2	2	2	1	1	2	7	7	1	1	1	7	7	1	8	1
VP2255	15	15	1	16	17	1	1	3	13	18	18	19	2	2	4	4	20	1	14	13	19	2	2	19	2	3	19	2	21	3	2	2	2	22	2	2	3	1	1	13	13	1	1	1	13	13	23	1	3
VP2257	3	3	1	14	14	1	3	3	3	3	3	3	2	2	3	3	15	3	13	3	3	2	2	3	2	3	3	2	3	16	2	2	2	17	2	2	16	3	18	3	3	3	3	3	3	3	19	20	3
VP2261	31	31	1	32	33	1	34	7	28	35	35	36	6	6	29	29	37	38	30	39	36	6	6	36	6	7	36	6	40	41	6	6	6	42	6	6	41	2	43	44	44	2	2	2	44	44	45	46	47
VP2262	28	28	1	29	30	1	31	2	25	32	32	33	2	2	26	26	34	25	27	35	33	2	2	33	2	2	33	2	36	37	2	2	2	25	2	2	37	38	39	40	40	3	3	3	40	40	41	42	43
VP2263	23	23	1	7	24	1	25	3	22	6	6	26	2	2	19	19	6	22	9	27	26	2	2	26	2	3	26	2	28	29	2	2	2	7	2	2	29	4	19	6	6	4	4	4	6	6	6	9	30
VP2264	11	11	1	12	4	1	13	7	8	14	14	15	2	2	9	9	16	17	10	18	15	2	2	15	2	7	15	2	19	20	2	2	2	5	2	2	20	5	12	21	21	5	5	5	21	21	22	23	24
VP2265	8	8	1	9	27	1	10	4	5	11	11	28	2	2	6	6	12	13	7	29	28	2	2	28	2	4	28	2	14	13	2	2	2	30	2	2	13	30	15	16	16	30	30	30	16	16	17	31	18
VP2266	1	1	1	1	1	1	1	1	1	1	1	1	1	1	1	1	1	1	1	1	1	1	1	1	1	1	1	1	1	1	1	1	1	1	1	1	1	1	1	1	1	1	1	1	1	1	1	1	1
VP2269	54	54	1	25	26	1	55	2	21	27	27	28	23	23	22	22	29	30	24	31	28	23	23	28	23	2	28	23	32	33	23	23	23	34	23	23	33	5	11	35	35	5	5	5	35	35	56	36	37
VP2270	9	9	1	10	11	1	12	5	6	13	13	6	2	2	7	7	14	15	8	16	6	2	2	6	2	5	6	2	17	18	2	2	2	19	2	2	18	3	20	21	21	3	3	3	21	21	22	23	24
VP2271	7	7	1	21	22	1	8	3	4	23	23	9	2	2	5	5	10	11	6	24	9	2	2	9	2	3	9	2	24	12	2	2	2	25	2	2	12	24	13	14	14	24	24	24	14	14	2	15	16
VP2272	10	10	1	34	35	1	36	3	31	37	37	38	2	2	32	32	39	40	33	41	38	2	2	38	2	3	38	2	42	43	2	2	2	44	2	2	43	4	14	45	45	4	4	4	45	45	46	47	48
VP2273	21	21	1	22	3	1	23	3	20	24	24	25	2	2	6	6	3	11	7	11	25	2	2	25	2	3	25	2	6	6	2	2	2	26	2	2	6	27	6	28	28	4	4	4	28	28	6	29	30
VP2274	27	27	1	18	28	1	20	4	26	29	29	30	2	2	21	21	31	32	15	3	30	3	3	30	3	4	30	3	33	18	3	3	3	34	3	3	18	35	13	18	18	5	5	5	18	18	18	36	37
VP2276	31	31	1	32	33	1	34	27	28	35	35	36	2	2	29	29	37	38	30	39	36	2	2	36	2	27	36	2	40	41	2	2	2	42	2	2	41	43	11	44	44	3	3	3	44	44	45	46	47
VP2277	5	5	1	5	1	1	5	3	9	11	11	5	2	2	10	10	2	5	5	5	5	2	2	5	2	3	5	2	1	5	2	2	2	5	2	2	5	1	12	13	13	4	4	4	13	13	1	1	9
VP2278	30	30	1	31	32	1	8	3	27	33	33	34	2	2	28	28	35	36	29	37	34	2	2	34	2	3	34	2	38	39	2	2	2	40	2	2	39	41	12	42	42	4	4	4	42	42	43	44	45
VP2279	1	1	1	24	1	1	25	4	21	18	18	18	2	2	22	22	23	26	23	27	18	2	2	18	2	4	18	2	28	16	2	2	2	13	2	2	16	5	10	13	13	5	5	5	13	13	29	30	31
VP2280	19	19	1	27	28	1	29	23	24	30	30	31	2	2	25	25	32	3	26	10	31	2	2	31	2	23	31	2	47	33	2	2	2	22	2	2	33	3	31	34	34	3	3	3	34	34	35	36	37
VP2281	22	22	1	23	24	1	25	3	20	26	26	27	2	2	6	6	28	4	21	29	27	2	2	27	2	3	27	2	30	31	2	2	2	32	2	2	31	4	10	33	33	4	4	4	33	33	34	35	24
VP2283	31	31	1	32	33	1	34	27	28	35	35	36	2	2	29	29	37	38	30	39	36	2	2	36	2	27	36	2	40	41	2	2	2	42	2	2	41	43	44	45	45	3	3	46	45	45	47	48	49
VP2284	14	14	1	27	7	1	14	3	24	28	28	20	2	2	25	25	21	20	26	29	20	2	2	20	2	3	20	2	30	15	2	2	2	31	2	2	15	32	11	33	33	47	47	47	33	33	34	35	36
VP2285	25	25	1	25	8	1	26	3	22	15	15	27	2	2	23	23	13	28	24	29	27	2	2	27	2	3	27	2	30	31	2	2	2	32	2	2	31	33	12	34	34	4	4	4	34	34	35	29	36
VP2286	29	29	1	30	31	1	32	3	26	33	33	34	2	2	27	27	35	36	28	1	34	2	2	34	2	3	34	2	37	38	2	2	2	39	2	2	38	36	11	40	40	4	4	4	40	40	41	42	1
VP2287	32	32	1	33	34	1	35	28	29	36	36	37	2	2	30	30	38	39	31	40	37	2	2	37	2	28	37	2	41	42	2	2	2	43	2	2	42	44	11	45	45	22	22	22	45	45	46	47	1
VP2288	2	2	1	18	19	1	20	3	2	21	21	12	2	2	10	10	22	4	10	15	12	2	2	12	2	3	12	2	12	23	2	2	2	1	2	2	23	24	10	1	1	1	1	1	1	1	10	25	4
VP2289	31	31	1	32	33	1	34	27	28	35	35	36	2	2	29	29	37	38	30	39	36	3	3	36	3	27	36	3	40	41	2	3	3	42	3	3	41	43	44	45	45	4	4	4	45	45	46	47	48
VP2290	10	10	1	11	12	1	13	3	7	14	14	15	2	2	8	8	16	17	9	18	15	2	2	15	2	3	19	2	20	21	2	2	2	22	2	2	21	4	23	24	24	4	4	4	24	24	25	26	27
VP2292	17	17	1	23	24	1	25	4	21	26	26	27	2	2	22	22	28	29	14	30	27	3	3	27	3	4	27	3	31	5	2	3	3	32	3	3	5	5	12	33	33	5	5	5	33	33	34	35	36
VP2293	4	4	1	23	24	1	25	4	20	26	26	27	2	2	21	21	28	29	22	30	27	3	3	27	3	4	27	3	7	31	2	3	3	32	3	3	31	5	12	3	3	5	5	5	3	3	33	20	3
VP2295	31	31	1	32	33	1	34	4	29	35	35	36	2	2	14	14	37	38	30	39	36	3	3	36	3	4	36	3	40	41	2	3	3	29	3	3	41	5	14	42	42	5	5	5	42	42	43	29	44
VP2296	10	10	1	11	12	1	13	6	7	14	14	15	2	2	8	8	16	17	9	18	15	3	3	15	3	19	15	3	20	21	2	3	3	22	3	3	21	23	24	25	25	23	23	23	25	25	26	27	28
VP2297	28	28	1	29	30	1	31	5	3	32	32	12	4	4	3	3	33	34	27	12	12	2	2	12	2	5	12	2	35	36	4	2	2	37	2	2	36	38	11	39	39	6	6	6	39	39	40	41	28
VP2298	28	28	1	29	30	1	31	24	25	32	32	33	2	2	26	26	34	35	27	33	33	3	3	33	3	24	33	3	36	37	2	3	3	38	3	3	37	4	39	40	40	4	4	4	40	40	31	25	41
VP2299	6	6	1	6	1	1	6	4	6	12	12	2	2	2	2	2	2	11	6	2	2	3	3	2	3	4	2	3	1	6	2	3	3	5	3	3	6	5	2	4	4	5	5	5	4	4	9	6	2
VP2300	11	11	1	12	23	1	11	4	21	24	24	25	2	2	22	22	26	27	19	25	25	3	3	25	3	4	25	3	11	28	2	3	3	29	3	3	28	5	7	28	28	5	5	5	28	28	30	21	5
VP2301	29	29	1	30	31	1	32	4	26	33	33	34	2	2	27	27	35	36	28	37	34	3	3	34	3	4	34	3	38	39	2	3	3	40	3	3	39	5	41	42	42	5	5	5	42	42	43	44	45
VP2302	33	33	1	34	35	1	36	4	30	37	37	38	2	2	31	31	39	23	32	40	38	3	3	38	3	4	38	3	41	42	2	3	3	43	3	3	42	5	14	38	38	5	5	5	38	38	36	44	23
VP2303	32	32	1	33	34	1	35	4	29	36	36	37	2	2	30	30	38	39	31	40	37	3	3	37	3	4	37	3	41	42	2	3	3	43	3	3	42	5	15	44	44	5	5	5	44	44	45	46	47
VP2304	30	30	1	31	32	1	6	4	27	33	33	34	2	2	28	28	4	35	29	36	34	3	3	34	3	4	34	3	37	38	2	3	3	39	3	3	38	5	13	4	4	5	5	40	4	4	41	42	43
VP2305	12	12	1	13	14	1	15	4	9	16	16	17	2	2	10	10	18	19	11	20	17	3	3	17	3	4	17	3	21	22	2	3	3	23	3	3	22	5	24	25	25	5	5	5	25	25	26	27	28
VP2306	10	10	1	11	12	1	13	5	6	14	14	3	8	8	7	7	15	16	9	17	3	2	2	3	2	5	3	2	18	19	8	2	2	20	2	2	19	21	22	23	23	21	21	21	23	23	3	24	25
VP2307	1	1	1	1	1	1	1	3	1	2	2	1	1	1	1	1	1	1	1	1	1	2	2	1	2	3	1	2	1	1	1	2	2	1	2	2	1	1	1	1	1	1	1	1	1	1	1	1	2
VP2308	34	34	1	35	3	1	36	4	31	37	37	38	2	2	32	32	39	40	33	41	38	3	3	38	3	4	42	3	43	21	2	3	3	43	3	3	21	5	15	44	44	5	5	5	44	44	45	46	47
VP2310	33	33	1	34	35	1	36	4	30	37	37	38	2	2	31	31	39	40	32	41	38	3	3	38	3	4	38	3	42	43	2	3	3	44	3	3	43	5	15	45	45	5	5	5	45	45	46	47	48
VP2311	33	33	1	34	35	1	36	4	30	37	37	38	2	2	31	31	39	40	32	41	38	3	3	38	3	4	38	3	42	4	2	3	3	43	3	3	4	5	15	12	12	5	5	5	12	12	44	12	39
VP2312	34	34	1	35	36	1	37	4	31	38	38	39	2	2	32	32	40	36	33	41	39	3	3	39	3	4	39	3	42	43	2	3	3	44	3	3	43	5	13	44	44	5	5	5	44	44	45	46	36
VP2313	25	25	1	26	6	1	27	18	22	28	28	29	2	2	23	23	30	31	24	29	29	2	2	29	2	18	29	2	32	18	2	2	2	22	2	2	18	3	11	33	33	3	3	3	33	33	34	35	36
VP2314	7	7	1	7	29	1	2	3	13	2	2	16	2	2	14	14	4	17	15	18	16	2	2	16	2	3	16	2	2	3	2	2	2	19	2	2	3	4	4	4	4	4	4	4	4	4	7	20	4
VP2315	15	15	1	6	7	1	8	3	14	6	6	16	2	2	6	6	8	16	8	16	16	2	2	16	2	3	16	2	17	6	2	2	2	16	2	2	6	4	9	4	4	4	4	4	4	4	6	8	6
VP2316	13	13	1	5	3	1	16	3	4	17	17	18	2	2	4	4	13	18	4	18	18	2	2	18	2	3	18	2	1	3	2	2	2	18	2	2	3	4	9	4	4	4	4	4	4	4	19	18	13
VP2317	21	21	1	22	3	1	23	3	9	4	4	4	2	2	9	9	21	4	20	4	4	2	2	4	2	3	4	2	24	3	2	2	2	4	2	2	3	4	4	4	4	4	4	4	4	4	3	4	19
VP2318	1	1	1	1	1	1	1	1	1	1	1	1	1	1	1	1	1	1	1	1	1	1	1	1	1	1	1	1	5	1	1	1	1	1	1	1	1	1	1	1	1	1	1	1	1	1	6	7	1
VP2319	30	30	1	31	32	1	18	3	18	21	21	33	2	2	28	28	34	35	29	36	33	2	2	33	2	3	33	2	37	38	2	2	2	36	2	2	38	4	13	39	39	4	4	40	39	39	2	41	42
VP2320	30	30	1	31	32	1	33	3	27	34	34	35	2	2	28	28	36	37	29	38	35	2	2	35	2	3	35	2	39	40	2	2	2	41	2	2	40	4	13	42	42	4	4	43	42	42	44	45	46
VP2321	8	8	1	4	17	1	18	4	15	19	19	15	2	2	16	16	3	10	8	15	15	3	3	15	3	4	15	3	20	21	2	3	3	15	3	3	21	5	22	3	3	5	5	8	3	3	23	8	10
VP2322	29	29	1	30	31	1	32	3	26	33	33	24	2	2	27	27	34	35	28	24	24	2	2	24	2	3	24	2	36	37	2	2	2	38	2	2	37	4	12	39	39	4	4	40	39	39	41	42	43
VP2323	2	2	1	2	3	1	3	3	5	17	17	18	2	2	3	3	7	3	7	19	18	2	2	18	2	3	18	2	3	3	2	2	2	20	2	2	3	4	9	21	21	4	4	11	21	21	15	22	21
VP2326	17	17	1	18	14	1	2	3	16	19	19	4	2	2	11	11	2	20	2	4	4	2	2	4	2	3	4	2	2	4	2	2	2	11	2	2	4	4	7	2	2	4	4	4	2	2	4	2	11
VP2327	7	7	1	8	20	1	8	1	8	17	17	7	2	2	21	21	23	23	22	5	7	2	2	7	2	1	7	2	8	24	2	2	2	25	2	2	24	1	9	26	26	1	1	1	26	26	17	1	27
VP2328	23	23	1	24	25	1	26	3	20	27	27	28	2	2	21	21	29	29	22	30	28	2	2	28	2	3	28	2	31	14	2	2	2	16	2	2	14	16	32	33	33	16	16	16	33	33	34	35	36
VP2331	1	1	1	1	11	1	11	3	17	1	1	18	2	2	13	13	3	3	6	3	18	2	2	18	2	3	18	2	3	3	2	2	2	19	2	2	3	4	12	3	3	4	4	4	3	3	3	3	20
VP2332	30	30	1	31	32	1	33	3	28	34	34	35	2	2	29	29	36	37	11	37	35	2	2	35	2	3	35	2	38	39	2	2	2	40	2	2	39	4	13	37	37	4	4	4	37	37	41	42	43
VP2333	29	29	1	30	31	1	32	25	26	33	33	34	2	2	27	27	35	36	28	37	34	2	2	34	2	25	34	2	38	39	2	2	2	40	2	2	39	3	12	41	41	3	3	3	41	41	42	43	44
VP2335	4	4	1	5	2	1	2	2	2	6	6	7	1	1	3	3	2	2	4	4	7	1	1	7	1	2	7	1	1	8	1	1	1	4	1	1	8	4	2	7	7	4	4	4	7	7	9	7	2
VP2336	7	7	1	1	1	1	1	1	1	11	11	1	2	2	2	2	12	1	10	13	1	2	2	1	2	1	1	2	11	2	2	2	2	1	2	2	2	1	1	1	1	1	1	1	1	1	14	1	1
VP2338	10	10	1	11	12	1	13	6	7	14	14	15	4	4	8	8	16	17	9	18	15	2	2	15	2	6	15	2	19	20	4	2	2	41	2	2	20	21	22	23	23	24	24	24	23	23	25	42	26
VP2339	31	31	1	32	33	1	34	3	28	35	35	36	2	2	29	29	33	37	30	38	36	2	2	36	2	3	36	2	39	40	2	2	2	41	2	2	40	42	13	43	43	4	4	4	43	43	44	45	46
VP2340	28	28	1	29	30	1	31	24	25	32	32	33	2	2	26	26	30	34	27	35	33	2	2	33	2	24	33	2	36	37	2	2	2	38	2	2	37	39	40	41	41	17	17	17	41	41	42	43	44
VP2343	15	15	1	3	16	1	3	2	13	5	5	17	2	2	18	14	7	13	9	13	17	2	2	17	2	2	17	2	19	3	2	2	2	13	2	2	3	3	7	6	6	3	3	3	6	6	6	6	7
VP2344	6	6	1	11	6	1	12	3	9	4	4	9	3	3	6	6	13	9	10	9	9	3	3	9	3	3	9	3	4	6	3	3	3	14	3	3	6	15	8	6	6	15	15	15	6	6	16	6	3
VP2345	26	26	1	27	28	1	29	2	23	30	30	44	2	2	24	24	13	7	25	27	44	2	2	44	2	2	44	2	31	32	2	2	2	33	2	2	32	3	10	28	28	3	3	3	28	28	34	35	36
VP2346	21	21	1	22	23	1	24	2	16	25	25	43	2	2	19	19	7	26	20	16	43	2	2	43	2	2	43	2	27	28	2	2	2	29	2	2	28	16	10	14	14	16	16	16	14	14	30	14	31
VP2347	9	9	1	10	1	1	11	2	7	12	12	7	2	2	8	8	13	7	1	7	7	2	2	7	2	2	14	2	15	5	2	2	2	1	2	2	5	3	1	7	7	3	3	3	7	7	16	7	1
VP2348	1	1	1	13	1	1	1	1	3	14	14	15	1	1	3	3	3	1	12	1	15	1	1	15	1	1	15	1	9	9	1	1	1	1	1	1	9	2	1	1	1	2	2	2	1	1	1	1	1
VP2350	25	25	1	5	26	1	27	2	22	28	28	29	2	2	23	23	30	31	24	32	29	2	2	29	2	2	29	2	33	5	2	2	2	3	2	2	5	3	10	29	29	3	3	3	29	29	34	35	36
VP2351	1	1	1	1	6	1	7	1	3	8	8	9	1	1	4	4	10	1	5	11	9	1	1	9	1	1	9	1	12	4	1	1	1	13	1	1	4	14	15	16	16	2	2	2	17	17	18	19	3
VP2352	14	14	1	1	15	1	2	2	3	16	16	3	2	2	4	4	2	3	13	17	3	2	2	3	2	2	3	2	2	18	2	2	2	4	2	2	18	3	7	1	1	3	3	3	1	1	18	14	1
VP2353	7	7	1	8	9	1	10	2	4	11	11	3	2	2	5	5	12	13	6	3	3	2	2	3	2	2	3	2	14	15	2	2	2	3	2	2	15	16	17	18	18	3	3	3	18	18	19	3	20
VP2354	27	27	1	28	29	1	6	3	24	11	11	30	2	2	25	25	29	31	26	32	30	2	2	30	2	3	30	2	33	5	2	2	2	34	2	2	5	35	12	36	36	4	4	4	36	36	37	38	39
VP2355	30	30	1	3	31	1	26	2	27	9	9	32	2	2	28	28	33	34	29	34	32	2	2	32	2	2	32	2	35	9	2	2	2	36	2	2	9	3	12	37	37	3	3	3	37	37	38	34	39
VP2356	30	30	1	31	32	1	33	3	27	34	34	35	2	2	28	28	36	37	29	38	35	2	2	35	2	3	35	2	10	39	2	2	2	40	2	2	39	41	13	42	42	4	4	4	42	42	43	44	45
VP2357	10	10	1	11	12	1	13	2	7	14	14	15	4	4	8	8	16	11	9	17	15	4	4	15	4	2	15	4	18	19	4	4	4	17	4	4	19	3	20	21	21	3	3	3	21	21	22	23	24
VP2358	28	28	1	29	30	1	30	3	25	31	31	32	2	2	26	26	10	33	27	4	32	2	2	32	2	3	32	2	34	29	2	2	2	35	2	2	29	4	36	37	37	4	4	4	37	37	38	35	39
VP2365	8	8	1	9	37	1	10	3	4	11	11	12	6	6	5	5	13	14	7	15	12	6	6	12	6	3	16	6	38	17	6	6	6	39	6	6	17	18	19	20	20	21	21	21	20	20	40	41	22
VP2367	1	1	1	17	1	1	1	3	13	18	18	19	2	2	16	16	1	20	1	21	19	2	2	19	2	3	19	2	12	16	2	2	2	11	2	2	16	1	10	22	22	1	1	1	22	22	1	23	24
VP2368	16	16	1	35	36	1	37	4	33	38	38	39	2	2	3	3	40	41	34	58	39	3	3	39	3	4	39	3	42	3	2	3	3	59	3	3	3	5	15	60	60	5	5	5	60	60	43	44	45
VP2369	32	32	1	33	34	1	35	3	29	36	36	37	2	2	30	30	38	39	31	40	37	2	2	37	2	3	37	2	41	42	2	2	2	59	2	2	42	4	13	43	43	4	4	4	43	43	44	45	46
VP2370	15	15	1	23	12	1	24	3	20	25	25	26	2	2	21	21	27	26	22	28	26	2	2	26	2	3	26	2	29	21	2	2	2	5	2	2	21	4	29	28	28	4	4	4	28	28	7	30	29
VP2371	32	32	1	33	34	14	35	29	30	36	36	37	2	2	31	31	38	37	25	39	37	2	2	37	2	29	37	2	40	41	2	2	2	42	2	2	41	3	13	43	43	3	3	3	43	43	44	45	46
VP2372	9	9	1	2	2	1	5	2	1	4	4	4	1	1	1	1	10	1	3	1	4	1	1	4	1	2	4	1	2	3	1	1	1	1	1	1	3	3	2	1	1	3	3	3	1	1	1	1	11
VP2373	21	21	1	22	23	1	24	2	3	25	25	26	5	5	4	4	7	27	6	8	26	5	5	26	5	2	26	5	9	28	5	5	5	29	5	5	28	10	11	12	12	10	10	10	12	12	13	14	30
VP2375	8	8	1	9	32	1	10	3	4	11	11	12	6	6	5	5	33	13	7	14	12	6	6	12	6	3	12	6	15	5	6	6	6	4	6	6	5	16	17	18	18	19	19	19	18	18	20	21	22
VP2377	10	10	1	11	12	1	13	6	7	14	14	15	2	2	8	8	16	17	9	18	15	2	2	15	2	6	15	2	19	20	2	2	2	21	2	2	20	22	23	24	24	3	3	3	24	24	25	26	27
VP2379	21	21	1	7	13	1	3	2	2	10	10	22	2	2	1	1	2	23	7	22	22	2	2	22	2	2	22	2	2	24	2	2	2	25	2	2	24	3	26	27	27	3	3	3	27	27	2	23	1
VP2380	30	30	1	31	32	1	33	3	27	34	34	35	2	2	28	28	36	37	29	38	35	2	2	35	2	3	35	2	39	40	2	2	2	41	2	2	40	4	42	43	43	4	4	4	43	43	44	45	46
VP2381	9	9	1	10	11	1	12	5	6	13	13	14	2	2	7	7	15	16	8	17	14	2	2	14	2	5	14	2	18	19	2	2	2	20	2	2	19	21	7	22	22	23	23	23	22	22	24	39	25
VP2386	33	33	1	34	35	1	36	3	30	37	37	38	2	2	31	31	39	40	32	38	38	2	2	41	2	3	38	2	42	43	2	2	2	44	2	2	43	4	14	45	45	4	4	4	45	45	46	47	48
VP2387	30	30	1	31	32	1	33	3	20	20	20	34	2	2	28	28	35	36	29	34	34	2	2	34	2	3	34	2	37	38	2	2	2	39	2	2	38	4	14	40	40	4	4	4	40	40	41	29	42
VP2388	28	28	1	29	30	1	31	24	25	32	32	33	2	2	26	26	34	35	27	33	33	2	2	33	2	24	33	2	36	37	2	2	2	38	2	2	37	19	9	39	39	19	19	19	39	39	40	39	41
VP2392	13	13	1	23	7	1	24	4	2	12	12	25	2	2	21	21	26	27	22	28	25	2	2	25	2	4	25	2	29	30	2	2	2	31	2	2	30	32	10	33	33	32	32	32	33	33	34	7	35
VP2404	11	11	1	12	13	1	14	7	8	15	15	8	2	2	9	9	16	17	10	18	8	2	2	8	2	7	19	2	18	20	2	2	2	21	2	2	20	22	23	8	8	3	3	3	8	8	24	25	26
VP2406	10	10	1	11	12	1	13	3	7	14	14	15	2	2	8	8	16	17	9	18	15	2	2	15	2	3	15	2	19	20	2	2	2	21	2	2	20	22	23	24	24	4	4	4	24	24	25	26	27
VP2407	7	7	1	8	35	1	9	2	3	36	36	10	5	5	4	4	11	37	6	12	10	5	5	10	5	2	10	5	13	14	5	5	5	15	5	5	14	16	38	17	17	18	18	18	17	17	19	20	21
VP2431	32	32	1	33	34	1	35	3	29	36	36	37	2	2	30	30	38	39	31	37	37	2	2	37	2	3	37	2	40	41	2	2	2	42	2	2	41	42	13	43	43	4	4	4	43	43	44	45	46
VP2432	28	28	1	11	7	1	29	4	25	30	30	31	2	2	26	26	32	33	27	34	31	2	3	31	2	4	49	2	7	7	2	2	2	35	2	2	7	35	13	36	36	5	5	5	36	36	37	25	38
VP2433	28	28	1	29	30	1	31	3	4	32	32	33	2	2	27	27	20	34	20	35	33	2	2	33	2	3	33	2	36	37	2	2	2	38	2	2	37	39	12	40	40	4	4	4	40	40	41	40	42
VP2436	7	7	1	3	11	1	22	3	21	23	23	24	2	2	11	11	25	20	2	26	24	2	2	24	2	3	24	2	27	28	2	2	2	11	2	2	28	21	10	4	4	4	4	4	4	4	20	21	29
VP2440	1	1	1	55	30	1	31	3	27	32	32	33	2	2	28	28	34	27	29	27	33	2	2	33	2	3	33	2	35	36	2	2	2	37	2	2	36	27	13	38	38	21	21	21	38	38	39	40	41
VP2442	21	21	1	22	23	1	1	2	3	24	24	3	2	2	5	5	16	3	20	3	3	2	2	3	2	2	3	2	24	18	2	2	2	25	2	2	18	26	8	27	27	3	3	3	27	27	28	29	22
VP2448	29	29	1	30	31	1	32	3	4	33	33	34	2	2	27	27	29	35	28	4	34	2	2	34	2	3	34	2	36	37	2	2	2	38	2	2	37	4	39	2	2	4	4	4	2	2	40	41	42
VP2451	31	31	1	32	33	1	34	3	28	24	24	35	2	2	29	29	36	37	30	38	35	2	2	35	2	3	35	2	34	39	2	2	2	40	2	2	39	4	41	42	42	4	4	4	42	42	43	9	44
VP2458	1	1	1	5	1	1	1	2	1	1	1	11	1	1	5	5	1	1	1	11	11	1	1	11	1	2	11	1	1	1	1	1	1	1	1	1	1	1	1	7	7	1	1	1	7	7	1	1	1
VP2465	2	2	1	3	3	1	2	2	3	2	2	2	2	2	2	2	3	2	2	2	2	2	2	2	2	2	2	2	6	2	2	2	2	2	2	2	2	2	2	2	2	2	2	2	2	2	2	2	3
VP2468	29	29	1	30	31	1	32	3	26	33	33	34	2	2	27	27	35	36	28	37	34	2	2	34	2	3	34	2	38	39	2	2	2	40	2	2	39	4	12	41	41	4	4	4	41	41	39	42	43
VP2470	30	30	1	31	32	1	33	26	27	34	34	35	2	2	28	28	36	37	29	38	35	2	2	35	2	26	35	2	39	40	2	2	2	38	2	2	40	21	12	27	27	21	21	21	27	27	41	42	43
VP2471	29	29	1	30	31	1	32	3	26	33	33	34	2	2	27	27	35	36	28	37	34	2	2	34	2	3	34	2	38	39	2	2	2	37	2	2	39	40	12	41	41	4	4	4	41	41	42	43	44
VP2474	7	7	1	16	4	1	7	2	15	17	17	2	2	2	8	8	18	8	8	8	2	2	2	2	2	2	2	2	4	2	2	2	2	19	2	2	2	3	10	19	19	3	3	3	19	19	7	7	2
VP2475	32	32	1	33	34	1	35	3	30	36	36	37	2	2	31	31	38	39	17	40	37	2	2	37	2	3	37	2	41	42	2	2	2	43	2	2	42	4	14	44	44	4	4	4	44	44	45	46	47
VP2476	30	30	1	31	32	1	33	3	27	34	34	35	2	2	28	28	36	37	29	38	35	2	2	39	2	3	35	2	40	41	2	2	2	42	2	2	41	4	14	43	43	4	4	4	43	43	44	45	31
VP2477	27	27	1	34	10	1	35	3	31	36	36	37	2	2	32	32	38	39	33	40	37	2	2	37	2	3	37	2	41	42	2	2	2	43	2	2	42	4	14	44	44	4	4	4	44	44	45	46	47
VP2478	32	32	1	33	34	1	35	3	29	36	36	37	2	2	30	30	38	39	31	40	37	2	2	37	2	3	37	2	41	42	2	2	2	43	2	2	42	4	12	44	44	4	4	4	44	44	45	46	47
VP2479	28	28	1	29	30	1	31	24	25	8	8	19	2	2	26	26	32	19	27	33	19	2	2	19	2	24	19	2	34	35	2	2	2	36	2	2	35	19	37	38	38	19	19	19	38	38	39	36	40
VP2480	8	8	1	9	10	1	4	5	6	11	11	6	2	2	7	7	4	6	4	6	6	2	2	6	2	5	6	2	12	13	2	2	2	14	2	2	13	15	16	17	17	15	15	15	17	17	18	14	19
VP2482	30	30	1	31	32	1	33	2	27	6	6	34	2	2	28	28	23	34	29	34	34	2	2	34	2	2	34	2	35	36	2	2	2	37	2	2	36	20	38	34	34	20	20	20	34	34	39	37	40
VP2483	27	27	1	28	29	1	30	23	24	7	7	31	2	2	25	25	20	32	26	32	31	2	2	31	2	23	31	2	33	34	2	2	2	35	2	2	34	36	37	31	31	18	18	36	31	31	38	35	39
VP2485	31	31	1	32	33	1	34	3	28	35	35	4	2	2	29	29	36	37	30	4	4	2	2	4	2	3	4	2	38	39	2	2	2	40	2	2	39	4	41	42	42	4	4	43	42	42	44	45	46
VP2486	28	28	1	29	30	1	31	24	25	32	32	33	2	2	26	26	34	35	27	3	33	2	2	33	2	24	33	2	36	37	2	2	2	38	2	2	37	39	40	41	41	3	3	3	41	41	42	43	44
VP2487	7	7	1	8	9	1	10	3	4	11	11	12	2	2	5	5	13	14	6	15	12	2	2	12	2	3	12	2	16	17	2	2	2	18	2	2	17	19	20	21	21	22	22	22	21	21	23	24	25
VP2489	30	30	1	31	32	1	33	26	27	34	34	35	2	2	28	28	36	37	29	38	35	2	2	35	2	26	35	2	39	40	2	2	2	41	2	2	40	3	11	42	42	3	3	3	42	42	43	44	45
VP2490	9	9	1	10	11	1	12	5	6	13	13	14	2	2	7	7	15	16	8	17	14	2	2	14	2	5	18	2	19	20	2	2	2	21	2	2	20	3	22	23	23	3	3	3	23	23	24	25	26
VP2491	31	31	1	32	33	1	34	27	28	6	6	35	2	2	29	29	36	37	30	38	35	2	2	35	2	3	35	2	39	40	2	2	2	41	2	2	40	4	12	42	42	4	4	4	42	42	43	44	45
VP2492	31	31	1	32	33	1	34	3	28	35	35	36	2	2	29	29	37	32	30	38	36	2	2	36	2	3	36	2	39	40	2	2	2	41	2	2	40	4	12	42	42	4	4	4	42	42	43	44	45
VP2493	16	16	1	6	1	1	2	1	14	1	1	17	1	1	15	15	6	18	7	18	17	1	1	17	1	1	17	1	19	2	1	1	1	10	1	1	2	1	7	7	7	1	1	1	7	7	1	20	4
VP2494	27	27	1	19	28	1	15	5	25	29	29	30	2	2	14	14	31	23	26	23	30	2	2	30	2	5	30	2	32	26	2	2	2	33	2	2	26	3	12	3	3	3	3	3	3	3	14	34	35
VP2500	1	1	1	1	1	1	1	1	1	1	1	1	1	1	1	1	1	1	1	1	1	1	1	1	1	2	1	1	1	1	1	1	1	1	1	1	1	1	1	1	1	1	1	1	1	1	1	1	1
VP2501	1	1	1	3	1	1	1	1	1	1	1	1	1	1	1	1	4	1	1	5	1	1	1	1	1	1	1	1	1	1	1	1	1	6	1	1	1	1	1	7	7	1	1	1	7	7	1	1	1
VP2502	26	26	1	13	27	1	16	3	24	16	16	28	2	2	25	25	29	28	16	30	28	2	2	28	2	3	28	2	30	31	2	2	2	32	2	2	31	4	11	30	30	4	4	4	30	30	33	34	1
VP2505	8	8	1	4	4	1	9	3	5	4	4	2	2	2	6	6	4	10	7	11	2	2	2	2	2	3	2	2	12	4	2	2	2	13	2	2	4	4	4	14	14	4	4	4	14	14	15	4	11
VP2506	24	24	1	25	26	1	4	3	22	27	27	28	2	2	4	4	19	29	23	30	28	2	2	28	2	3	28	2	4	27	2	2	2	31	2	2	27	4	11	32	32	4	4	4	32	32	33	34	9
VP2507	7	7	1	8	9	1	10	2	4	11	11	12	2	2	5	5	9	13	6	14	12	2	2	12	2	2	12	2	15	16	2	2	2	17	2	2	16	3	18	19	19	3	3	3	19	19	20	21	22
VP2510	29	29	1	30	31	1	32	3	26	33	33	34	2	2	27	27	22	35	28	36	34	2	2	34	2	3	34	2	37	38	2	2	2	39	2	2	38	40	12	41	41	4	4	4	41	41	42	43	44
VP2514	24	24	1	25	26	1	27	21	10	28	28	10	2	2	22	22	18	29	23	29	10	2	2	30	2	21	10	2	3	22	2	2	2	31	2	2	22	15	32	33	33	15	15	15	33	33	34	29	35
VP2515	11	11	1	19	11	1	11	3	11	20	20	1	2	2	17	17	13	21	18	21	1	2	2	1	2	3	1	2	22	17	2	2	2	1	2	2	17	4	11	13	13	4	4	4	13	13	23	1	13
VP2516	26	26	1	7	7	1	27	4	23	20	20	28	2	2	24	24	29	30	25	31	28	2	3	28	2	4	28	2	7	21	2	2	2	32	2	2	21	5	10	33	33	5	5	5	33	33	34	35	36
VP2517	28	28	1	29	30	1	31	3	25	32	32	33	2	2	26	26	34	35	27	36	33	2	2	33	2	3	33	2	37	38	2	2	2	39	2	2	38	4	12	40	40	4	4	4	40	40	41	42	38
VP2519	33	33	1	34	35	1	36	29	30	37	37	38	2	2	31	31	39	40	32	41	38	2	3	38	2	29	38	2	10	42	2	2	2	43	2	2	42	22	13	44	44	22	22	22	44	44	45	46	47
VP2521	9	9	1	10	11	1	12	2	6	13	13	14	3	3	7	7	15	16	8	17	14	3	3	14	3	2	14	3	18	19	3	3	3	20	3	3	19	4	1	21	21	4	4	4	21	21	22	23	24
VP2525	31	31	1	32	33	1	34	3	28	35	35	36	2	2	29	29	37	38	30	39	36	2	2	36	2	3	36	2	40	41	2	2	2	42	2	2	41	4	13	43	43	4	4	44	43	43	29	43	45
VP2526	28	28	1	29	30	1	31	3	3	32	32	33	2	2	26	26	34	35	27	36	33	2	2	33	2	3	33	2	1	37	2	2	2	38	2	2	37	39	40	41	41	39	39	39	41	41	42	41	11
VP2527	22	22	1	18	4	1	28	3	19	29	29	30	2	2	26	26	31	19	27	18	30	2	2	30	2	3	30	2	1	4	2	2	2	30	2	2	4	4	13	4	4	4	4	4	4	4	32	33	3
VP2528	26	26	1	27	21	1	4	23	24	4	4	28	2	2	4	4	29	24	25	30	28	2	2	28	2	23	28	2	1	12	2	2	2	31	2	2	12	32	33	4	4	32	32	32	4	4	34	4	35
VP2530	1	1	1	1	1	1	3	2	3	1	1	1	1	1	1	1	1	1	1	1	1	1	1	1	1	2	1	1	1	1	1	1	1	1	1	1	1	1	1	1	1	1	1	1	1	1	1	1	1
VP2531	7	7	1	8	9	1	10	3	4	5	5	11	2	2	5	5	9	8	6	8	11	2	2	11	2	3	11	2	8	12	2	2	2	13	2	2	12	2	14	15	15	2	2	2	15	15	16	15	17
VP2532	1	1	1	8	7	1	9	1	1	10	10	1	2	2	1	1	1	11	1	11	1	2	2	1	2	1	1	2	1	1	2	2	2	12	2	2	1	3	5	5	5	3	3	3	5	5	1	5	1
VP2533	1	1	1	1	1	1	1	1	1	1	1	1	1	1	1	1	3	1	1	1	1	1	1	1	1	1	1	1	1	1	1	1	1	1	1	1	1	1	1	1	1	1	1	1	1	1	4	1	1
VP2534	29	29	1	30	24	1	31	3	27	32	32	33	2	2	2	2	34	35	28	36	33	2	2	33	2	3	33	2	37	38	2	2	2	39	2	2	38	4	12	40	40	4	4	41	40	40	42	43	44
VP2535	15	15	1	10	21	1	2	3	19	18	18	22	2	2	2	2	18	20	20	23	22	2	2	22	2	3	22	2	1	24	2	2	2	25	2	2	24	4	9	26	26	4	4	4	26	26	1	27	28
VP2536	27	27	1	28	29	1	30	3	24	31	31	32	2	2	25	25	33	34	26	32	32	2	2	32	2	3	32	2	35	36	2	2	2	37	2	2	36	4	11	38	38	4	4	4	38	38	39	40	41
VP2537	18	18	1	19	20	1	3	3	3	18	18	21	2	2	16	16	6	22	17	21	21	2	2	21	2	3	21	2	23	3	2	2	2	24	2	2	3	4	2	2	2	4	4	4	2	2	18	25	2
VP2538	29	29	1	30	31	1	32	3	26	33	33	34	2	2	27	27	35	36	28	37	34	2	2	34	2	3	34	2	38	26	2	2	2	14	2	2	26	4	13	39	39	4	4	4	39	39	9	40	26
VP2539	27	27	1	28	29	1	30	23	24	31	31	32	2	2	25	25	33	34	26	35	32	2	2	32	2	23	32	2	36	37	2	2	2	38	2	2	37	39	40	41	41	39	39	39	41	41	42	43	43
VP2540	31	31	1	32	33	1	34	27	28	35	35	36	3	3	29	29	37	38	30	39	36	2	3	36	3	27	36	2	40	41	3	2	3	42	2	2	41	43	11	44	44	4	4	4	44	44	45	46	47
VP2542	31	31	1	32	33	1	34	3	29	35	36	37	2	2	28	28	38	39	30	40	37	2	2	37	2	3	37	2	41	42	2	2	2	43	2	2	42	44	13	45	45	4	4	4	45	45	46	47	48
VP2545	5	5	1	2	2	1	2	3	5	5	5	5	2	2	2	2	2	5	10	2	5	2	2	5	2	3	5	2	5	2	2	2	2	5	2	2	2	2	5	5	5	2	2	2	5	5	11	2	4
VP2546	1	1	1	1	1	1	1	1	1	1	1	3	1	1	1	1	1	3	1	3	3	1	1	3	1	1	3	1	1	1	1	1	1	1	1	1	1	1	1	3	5	1	1	1	3	3	1	1	1
VP2547	10	10	1	11	12	1	13	6	7	12	12	14	2	2	8	8	15	7	9	16	14	2	3	14	2	4	14	2	17	18	2	2	2	19	2	2	18	5	13	7	7	5	5	5	7	7	18	20	18
VP2548	30	30	1	31	32	1	33	3	27	34	34	35	2	2	28	28	36	37	29	38	35	2	2	35	2	3	35	2	39	40	2	2	2	41	2	2	40	4	42	43	43	4	4	4	43	43	44	45	46
VP2549	3	3	1	6	6	1	3	3	5	6	6	6	2	2	3	3	15	16	3	16	6	2	2	6	2	3	6	2	3	12	2	2	2	3	2	2	12	4	6	17	17	4	4	4	17	17	18	19	3
VP2551	10	10	1	11	12	1	13	3	7	14	14	15	2	2	8	8	16	17	9	18	15	2	2	15	2	3	15	2	11	19	2	2	2	20	2	2	19	4	21	22	22	4	4	4	22	22	23	22	11
VP2555	22	22	1	29	30	1	31	4	26	32	32	11	2	2	27	27	18	1	28	1	11	3	3	11	3	4	11	3	33	11	3	3	3	34	3	3	11	18	14	35	35	5	5	5	35	35	36	11	37
VP2556	33	33	1	34	35	1	10	3	31	36	36	37	2	2	32	32	38	39	13	39	37	2	2	37	2	3	37	2	40	41	2	2	2	42	2	2	41	43	14	44	44	4	4	45	44	44	46	47	48
VP2557	20	20	1	31	32	1	27	3	28	33	33	34	2	2	29	29	35	36	30	34	34	2	2	34	2	3	34	2	37	38	2	2	2	39	2	2	38	40	13	41	41	4	4	4	41	41	42	43	44
VP2558	9	9	1	10	3	1	11	5	6	4	4	12	2	2	7	7	13	14	8	12	12	2	2	12	2	5	12	2	15	16	2	2	2	17	2	2	16	7	18	14	14	19	19	19	14	14	20	21	4
VP2559	19	19	1	29	30	1	8	3	26	29	29	26	2	2	27	27	31	32	28	26	26	2	2	26	2	3	26	2	12	33	2	2	2	34	2	2	33	27	12	35	35	4	4	4	35	35	36	37	8
VP2560	11	11	1	4	4	1	4	1	4	1	1	13	2	2	2	2	4	13	7	13	13	2	2	13	2	1	13	2	8	7	2	2	2	4	2	2	7	2	8	13	13	3	3	3	13	13	4	4	4
VP2562	33	33	1	34	35	1	36	29	30	1	1	37	2	2	31	31	38	39	32	37	37	2	2	37	2	29	37	2	40	41	2	2	2	42	2	2	41	43	44	45	45	3	3	3	45	45	46	47	48
VP2566	33	33	1	34	35	1	36	4	30	37	37	59	2	2	31	31	38	59	32	60	59	3	3	59	3	4	59	3	39	40	3	3	3	41	3	3	40	42	43	61	61	22	22	22	61	61	44	45	46
VP2568	8	8	1	9	10	1	11	4	5	12	12	11	2	2	6	6	13	14	7	14	11	15	15	11	15	4	11	15	16	17	2	15	15	6	15	15	17	18	4	19	19	3	3	3	19	19	20	6	21
VP2569	33	33	1	34	35	1	36	5	31	37	37	21	2	2	32	32	5	38	3	38	21	3	4	21	3	5	21	3	39	40	2	3	3	41	3	3	40	24	15	41	41	6	6	6	41	41	10	41	42
VP2571	34	34	1	35	36	1	37	30	31	38	38	39	2	2	32	32	40	41	33	42	39	2	2	39	2	30	39	2	43	44	2	2	2	45	2	2	44	46	13	47	47	3	3	3	47	47	48	31	49
VP2573	30	30	1	31	8	1	32	3	27	33	33	34	2	2	28	28	35	34	29	10	34	2	2	34	2	3	34	2	36	37	2	2	2	27	2	2	37	38	11	27	27	22	22	22	27	27	39	40	41
VP2574	32	32	1	33	34	1	35	3	29	36	36	37	2	2	30	30	38	37	31	39	37	2	2	37	2	3	37	2	40	41	2	2	2	42	2	2	41	43	11	44	44	21	21	21	44	44	45	46	47
VP2575	25	25	1	26	27	1	28	3	22	29	29	30	2	2	23	23	31	32	24	33	30	2	2	30	2	3	30	2	34	35	2	2	2	36	2	2	35	5	7	5	5	4	4	4	5	5	37	7	38
VP2576	7	7	1	8	9	1	10	3	4	6	6	11	2	2	5	5	12	13	6	14	11	2	2	11	2	3	11	2	15	16	2	2	2	17	2	2	18	19	17	20	20	20	20	20	20	20	21	22	23
VP2577	15	15	1	9	16	1	8	2	4	17	17	18	1	1	4	4	1	18	14	19	18	1	1	18	1	2	18	1	20	9	1	1	1	21	1	1	9	22	8	23	23	3	3	3	23	23	8	24	25
VP2578	3	3	1	2	18	1	3	3	16	3	3	15	2	2	14	14	2	15	17	16	15	2	2	15	2	3	15	2	4	3	2	2	2	19	2	2	3	4	9	16	16	4	4	4	16	16	17	20	18
VP2579	1	1	1	1	5	1	1	1	1	1	1	1	1	1	1	1	1	1	1	1	1	1	1	1	1	1	1	1	1	1	1	1	1	1	1	1	1	1	1	1	1	1	1	1	1	1	1	1	1
VP2580	32	32	1	33	34	1	35	4	29	36	36	37	2	2	30	30	38	39	31	40	37	3	3	37	3	4	37	3	41	42	2	3	3	43	3	3	42	5	12	44	44	5	5	5	44	44	45	46	47
VP2581	26	26	1	27	19	1	23	3	25	12	12	4	2	2	1	1	9	28	5	29	4	2	2	4	2	3	4	2	30	31	2	2	2	32	2	2	31	4	3	33	33	4	4	4	33	33	34	35	1
VP2583	30	30	1	31	32	1	33	3	27	34	34	35	2	2	28	28	36	37	29	38	35	2	2	35	2	3	35	2	39	40	2	2	2	41	2	2	40	4	13	42	42	4	4	4	42	42	43	44	45
VP2585	1	1	1	4	1	1	1	1	1	1	1	1	2	2	3	3	1	1	1	1	1	2	2	1	2	1	1	2	1	1	2	2	2	1	2	2	1	1	1	1	1	1	1	1	1	1	1	1	1
VP2586	33	33	1	34	35	1	36	3	30	37	37	38	2	2	31	31	39	38	32	40	38	2	2	38	2	3	38	2	41	42	2	2	2	43	2	2	42	4	12	44	44	4	4	4	44	44	45	46	47
VP2587	33	33	1	34	35	1	36	3	30	37	37	38	2	2	31	31	39	40	32	41	38	2	2	38	2	3	38	2	42	43	2	2	2	44	2	2	43	4	13	45	45	4	4	4	45	45	46	47	48
VP2588	29	29	1	30	31	1	32	2	26	33	33	34	1	1	27	27	35	36	28	1	34	1	1	34	1	2	34	1	37	38	1	1	1	39	1	1	38	3	11	2	2	3	3	3	2	2	9	40	41
VP2590	1	1	1	7	1	1	8	1	1	9	9	10	1	1	1	1	1	11	1	1	10	1	1	10	1	1	10	1	1	7	1	1	1	10	1	1	7	2	1	1	1	2	2	2	1	1	12	7	7
VP2592	27	27	1	28	29	1	30	3	4	10	10	4	2	2	14	14	29	4	26	31	4	2	2	4	2	3	4	2	32	33	2	2	2	34	2	2	33	4	13	35	35	4	4	4	35	35	14	14	36
VP2593	8	8	1	9	10	1	11	4	5	12	12	13	2	2	6	6	14	13	7	15	13	2	2	13	2	4	13	2	16	17	2	2	2	18	2	2	17	3	19	3	3	3	3	3	3	3	20	21	22
VP2594	23	23	1	24	6	1	2	3	21	12	12	25	2	2	1	1	2	26	22	27	25	2	2	25	2	3	25	2	2	6	2	2	2	14	2	2	6	4	28	4	4	4	4	4	4	4	2	29	30
VP2596	30	30	1	21	31	1	18	3	28	32	32	33	2	2	29	29	19	34	9	35	33	2	2	33	2	3	33	2	36	37	2	2	2	38	2	2	37	4	12	4	4	4	4	4	4	4	39	40	18
VP2598	7	7	1	26	27	1	28	4	25	29	29	30	2	2	2	2	31	32	10	33	30	2	3	30	2	4	34	2	35	36	2	2	2	37	2	2	36	5	38	5	5	5	5	5	5	5	39	40	41
VP2599	3	3	1	7	8	1	3	3	5	9	9	2	2	2	3	3	10	11	6	12	2	2	2	2	2	3	2	2	13	14	2	2	2	15	2	2	14	4	3	4	4	4	4	4	4	4	16	17	18
VP2600	7	7	1	8	9	1	2	3	4	10	10	11	2	2	5	5	12	13	6	14	11	2	2	11	2	3	11	2	15	16	2	2	2	17	2	2	16	3	18	3	3	3	3	3	3	3	19	20	8
VP2601	32	32	1	33	34	1	35	4	29	26	26	36	2	2	30	30	37	38	31	38	36	3	3	36	3	4	36	3	39	40	2	3	3	41	3	3	40	5	13	5	5	5	5	5	5	5	42	41	43
VP2602	33	33	1	34	35	1	36	3	30	37	37	38	2	2	31	31	39	40	32	41	38	2	2	38	2	3	38	2	42	43	2	2	4	44	2	2	43	5	13	5	5	5	5	5	5	5	45	46	47
VP2603	8	8	9	10	11	1	12	3	5	13	13	14	2	2	6	6	15	14	7	16	14	2	2	14	2	3	14	2	17	18	2	2	2	19	2	2	18	4	20	21	21	4	4	4	21	21	22	23	24
VP2606	30	30	1	28	31	1	32	3	28	33	33	34	2	2	29	29	35	36	28	37	34	2	2	34	2	3	38	2	39	40	2	2	2	41	2	2	40	4	12	42	42	4	4	4	42	42	43	44	45
VP2607	32	32	1	33	34	1	35	3	29	36	36	37	2	2	30	30	38	39	31	40	37	2	2	37	2	3	37	2	41	42	2	2	2	43	2	2	42	4	12	44	44	4	4	4	44	44	45	46	47
VP2608	4	4	1	27	28	1	29	2	23	30	30	31	25	25	24	24	32	33	26	32	31	25	25	31	25	2	31	25	34	35	25	25	25	23	25	25	35	18	10	36	36	18	18	18	36	36	37	23	38
VP2612	3	3	1	26	3	1	27	23	24	28	28	29	2	2	10	10	30	31	25	32	29	2	2	29	2	23	29	2	3	33	2	2	2	34	2	2	33	3	9	35	35	3	3	3	35	35	36	10	3
VP2613	24	24	1	18	25	1	23	3	21	11	11	26	2	2	22	22	27	4	23	28	26	2	2	26	2	3	26	2	29	30	2	2	2	31	2	2	30	4	10	32	32	4	4	4	32	32	4	33	18
VP2616	3	3	1	1	1	1	3	1	1	18	18	19	2	2	16	16	20	21	17	22	19	2	2	19	2	1	19	2	23	1	2	2	2	24	2	2	1	25	3	26	26	3	3	25	26	26	27	26	1
VP2618	30	30	1	26	31	1	32	3	27	33	33	34	2	2	28	28	35	14	29	36	34	2	2	34	2	3	34	2	37	14	2	2	2	38	2	2	14	39	11	40	40	5	5	41	40	40	42	26	43
VP2619	9	9	1	6	1	1	20	3	9	6	6	4	2	2	19	19	21	9	1	13	4	2	2	4	2	3	4	2	22	1	2	2	2	6	2	2	1	1	9	23	23	4	4	4	23	23	6	6	24
VP2620	4	4	1	18	19	1	20	7	4	21	21	22	4	4	17	17	4	23	6	4	22	4	4	22	4	7	22	4	24	25	4	4	4	26	4	4	25	27	28	6	6	29	29	29	6	6	30	29	31
VP2621	20	20	1	21	22	1	23	17	12	24	24	25	3	3	18	18	26	25	19	20	25	3	3	25	3	17	25	3	27	28	3	3	3	29	3	3	28	30	31	46	46	32	32	32	46	46	33	25	34
VP2623	22	22	1	23	24	1	25	3	19	26	26	27	2	2	20	20	28	29	21	30	27	2	2	27	2	3	27	2	31	32	2	2	2	33	2	2	32	34	9	19	19	4	4	4	19	19	35	36	37
VP2625	2	2	1	17	26	1	27	17	23	28	28	29	2	2	24	24	17	30	25	31	29	2	2	29	2	17	29	2	17	32	2	2	2	33	2	2	32	34	8	35	35	2	2	2	35	35	36	37	38
VP2627	13	13	1	1	14	1	2	1	12	1	1	3	1	1	5	5	3	7	3	7	3	1	1	3	1	1	3	1	13	1	1	1	1	15	1	1	1	2	1	2	2	2	2	2	2	2	13	7	16
VP2628	28	28	1	29	30	1	31	3	26	32	32	13	2	2	27	27	33	34	7	13	13	2	2	13	2	3	13	2	35	36	2	2	2	37	2	2	36	21	11	38	38	21	21	21	38	38	39	40	41
VP2631	29	29	1	30	31	1	32	3	26	33	33	34	2	2	27	27	35	22	28	36	34	2	2	34	2	3	34	2	37	38	2	2	2	39	2	2	38	40	41	42	42	4	4	4	42	42	1	43	44
VP2637	17	17	1	18	5	1	6	2	1	19	19	20	1	1	16	16	21	1	5	1	20	1	1	20	1	2	20	1	22	23	1	1	1	2	1	1	23	5	5	5	5	3	3	3	5	5	6	5	1
VP2647	3	3	1	8	9	1	10	3	5	3	3	4	2	2	6	6	11	4	7	12	4	2	2	4	2	3	4	2	13	14	2	2	2	15	2	2	14	3	16	17	17	4	4	4	17	17	18	19	16
VP2648	7	7	1	23	38	1	4	3	19	24	24	39	21	21	20	20	25	39	22	26	39	21	21	39	21	3	39	21	27	28	21	21	21	29	21	21	28	40	8	39	39	41	41	41	39	39	30	31	42
VP2654	4	4	1	34	35	1	35	3	31	36	36	37	2	2	32	32	4	38	33	39	37	2	2	37	2	3	37	2	40	41	2	2	2	42	2	2	41	4	35	31	31	4	4	4	31	31	43	25	44
VP2655	21	21	1	22	3	1	3	3	10	23	23	24	2	2	19	19	25	10	20	26	24	2	2	24	2	3	24	2	1	27	2	2	2	28	2	2	27	4	3	10	10	4	4	4	10	10	29	30	31
VP2656	6	6	1	4	1	1	1	3	8	15	15	16	2	2	6	6	17	16	1	18	16	2	2	16	2	3	16	2	5	4	2	2	2	16	2	2	4	1	19	8	8	1	1	1	8	8	20	4	1
VP2659	2	2	1	2	2	1	2	2	2	2	2	2	2	2	2	2	2	2	2	2	2	2	2	2	2	2	2	2	4	5	2	2	2	2	2	2	5	2	3	2	2	2	2	2	2	2	2	2	2
VP2661	29	29	1	30	22	1	31	3	26	32	32	33	2	2	27	27	34	33	28	35	33	2	2	33	2	3	33	2	36	37	2	2	2	38	2	2	37	4	39	22	22	4	4	4	22	22	40	4	2
VP2671	7	7	1	3	3	1	3	2	6	1	1	6	1	1	1	1	6	3	2	1	6	1	1	6	1	2	6	1	1	8	1	1	1	1	1	1	8	1	4	6	6	1	1	1	6	6	3	9	3
VP2673	9	9	1	10	11	1	12	3	6	13	13	14	2	2	7	7	15	16	8	17	14	2	2	14	2	3	14	2	18	19	2	2	2	17	2	2	19	20	21	22	22	20	20	20	22	22	23	24	20
VP2676	32	32	1	33	34	1	35	28	29	36	36	37	2	2	30	30	38	39	31	40	37	3	3	37	3	28	37	3	41	42	2	3	3	43	3	3	42	4	13	44	44	4	4	4	44	44	45	46	47
VP2677	24	24	1	25	26	1	27	3	22	3	3	3	2	2	8	8	28	29	23	3	3	2	2	3	2	3	3	2	14	2	2	2	2	3	2	2	2	3	12	28	28	3	3	3	28	28	16	30	31
VP2679	32	32	1	33	34	1	35	7	29	36	36	37	2	2	30	30	38	39	31	40	37	2	2	37	2	7	37	2	41	42	2	2	2	43	2	2	42	3	14	44	44	3	3	3	44	44	45	46	47
VP2683	7	7	1	8	9	1	10	3	4	11	11	12	2	2	5	5	13	14	6	15	12	2	2	12	2	3	12	2	16	17	2	2	2	40	2	2	17	18	19	15	15	20	20	20	15	15	21	22	23
VP2684	7	7	1	8	9	1	10	3	4	11	11	12	2	2	5	5	13	14	6	15	12	2	2	12	2	3	12	2	16	17	2	2	2	18	2	2	17	19	20	15	15	19	19	19	15	15	21	22	23
VP2685	29	29	1	30	31	1	32	3	26	33	33	34	2	2	27	27	29	35	28	36	34	2	2	34	2	3	34	2	37	38	2	2	2	39	2	2	38	20	40	41	41	20	20	20	41	41	42	43	44
VP2702	27	27	1	28	29	1	30	23	24	31	31	32	2	2	25	25	33	34	26	35	32	2	2	32	2	23	32	2	36	37	2	2	2	38	2	2	37	39	59	40	40	41	41	41	40	40	42	43	25
VP2706	26	26	1	10	10	1	27	4	23	28	28	29	2	2	24	24	8	6	25	30	29	2	3	29	2	4	29	2	31	32	2	2	2	10	2	2	32	5	4	8	8	5	5	5	8	8	4	33	34
VP2710	20	20	1	21	22	1	23	3	18	24	24	12	2	2	3	3	9	12	19	25	12	2	2	12	2	3	12	2	26	27	2	2	2	9	2	2	27	4	9	28	28	4	4	4	28	28	29	30	9
VP2711	25	25	1	26	27	1	28	3	23	29	29	30	2	2	24	24	31	32	8	19	30	2	2	30	2	3	30	2	33	34	2	2	2	10	2	2	34	4	8	35	35	4	4	4	35	35	36	37	38
VP2721	32	32	1	33	34	1	35	3	29	36	36	37	2	2	30	30	38	39	31	40	37	2	2	37	2	3	37	2	41	14	2	2	2	29	2	2	14	4	13	42	42	4	4	4	42	42	43	44	45
VP2722	31	31	1	32	33	1	34	26	27	35	35	36	29	29	28	28	37	38	30	39	36	29	29	36	29	26	36	29	40	41	29	29	29	42	29	29	41	43	44	45	45	19	19	19	45	45	46	47	48
VP2723	1	1	1	10	1	1	1	2	1	1	1	11	2	2	8	8	2	12	9	2	11	2	2	11	2	2	11	2	13	1	2	2	2	2	2	2	1	14	1	1	1	3	3	3	1	1	3	1	3
VP2724	8	8	1	24	25	1	26	4	8	26	26	27	2	2	23	23	28	4	3	29	27	3	3	27	3	4	27	3	26	8	2	3	3	30	3	3	8	31	12	32	32	5	5	5	32	32	33	4	5
VP2725	3	3	1	11	12	1	11	3	3	11	11	3	2	2	5	5	11	3	3	5	3	2	2	3	2	3	3	2	11	5	2	2	2	8	2	2	5	3	7	3	3	3	3	3	3	3	3	3	5
VP2729	4	4	1	2	1	1	1	2	1	1	1	1	1	1	1	1	2	1	1	1	1	1	1	1	1	2	1	1	1	1	1	1	1	1	1	1	1	2	1	1	1	2	2	2	1	1	2	1	1
VP2730	2	2	1	9	2	1	10	2	2	4	4	2	1	1	1	1	1	4	1	1	2	1	1	2	1	2	2	1	1	2	1	1	1	11	1	1	2	3	1	12	12	3	3	3	12	12	1	2	1
VP2731	28	28	1	29	30	1	31	3	25	32	32	33	2	2	26	26	34	35	27	36	33	2	2	33	2	3	33	2	37	38	2	2	2	39	2	2	38	18	40	41	41	18	18	18	41	41	42	43	44
VP2735	30	30	1	31	32	1	33	3	27	34	34	35	2	2	28	28	36	37	29	38	35	2	2	35	2	3	35	2	39	40	2	2	2	41	2	2	40	19	42	43	43	44	44	19	43	43	45	46	47
VP2736	6	6	1	16	16	1	17	3	24	16	16	26	2	2	25	25	21	27	6	28	26	2	2	26	2	3	26	2	29	30	2	2	2	31	2	2	30	4	32	33	33	4	4	4	33	33	34	16	35
VP2737	8	8	1	1	1	1	1	3	1	1	1	7	2	2	1	1	7	1	1	1	7	2	2	7	2	3	7	2	1	1	2	2	2	1	2	2	1	4	1	1	1	4	4	4	1	1	1	1	1
VP2738	2	2	1	1	1	1	1	1	1	1	1	1	1	1	1	1	1	1	1	1	1	1	1	1	1	1	1	1	2	1	1	1	1	1	1	1	1	1	1	1	1	1	1	1	1	1	1	1	1
VP2739	1	1	1	2	1	1	1	3	9	1	1	11	2	2	1	1	4	1	10	1	11	2	2	11	2	3	11	2	1	1	2	2	2	12	2	2	1	1	8	13	13	1	1	1	13	13	8	1	14
VP2740	1	1	1	1	1	1	1	2	1	1	4	1	1	1	1	1	1	1	1	1	1	1	1	1	1	2	1	1	5	1	1	1	1	1	1	1	1	1	1	1	1	1	1	1	1	1	1	1	1
VP2741	25	25	1	26	16	1	16	3	8	27	27	28	2	2	23	23	29	4	24	30	28	2	2	28	2	3	28	2	11	17	2	2	2	31	2	2	17	4	16	32	32	4	4	4	32	32	33	34	21
VP2744	34	34	1	35	36	1	37	3	31	38	38	39	2	2	32	32	40	41	33	42	39	2	2	39	2	3	39	2	43	23	2	2	2	44	2	2	23	4	45	46	46	4	4	4	46	46	3	11	47
VP2745	1	1	1	2	1	1	1	1	1	1	1	1	1	1	1	1	10	1	9	1	1	1	1	1	1	1	1	1	1	1	1	1	1	1	1	1	1	1	5	7	7	1	1	1	7	7	1	1	1
VP2748	27	27	1	18	28	1	16	3	25	29	29	30	2	2	21	21	22	28	26	31	30	2	2	30	2	3	30	2	32	26	2	2	2	33	2	2	26	4	11	34	34	4	4	4	34	34	26	12	35
VP2750	28	28	1	29	30	1	31	3	25	32	32	33	2	2	26	26	34	35	27	36	33	2	2	33	2	3	33	2	19	37	2	2	2	38	2	2	37	4	12	39	39	4	4	4	39	39	40	41	42
VP2751	9	9	1	10	11	1	12	5	6	13	13	14	2	2	7	7	15	16	8	17	14	2	2	14	2	5	14	2	18	19	2	2	2	20	2	2	19	21	22	23	23	21	21	21	23	23	24	25	26
VP2752	26	26	1	27	28	1	29	3	23	30	30	21	2	2	24	24	22	31	25	32	21	2	2	21	2	3	21	2	33	34	2	2	2	35	2	2	34	4	10	36	36	4	4	4	36	36	37	16	38
VP2753	31	31	1	32	33	1	34	4	23	35	35	36	2	2	29	29	37	38	30	39	36	3	3	36	3	4	36	3	40	41	2	3	3	23	3	3	41	5	42	43	43	5	5	5	43	43	44	45	46
VP2755	19	19	1	1	9	1	5	3	17	9	9	20	2	2	5	5	21	22	18	23	20	2	2	20	2	3	20	2	5	24	2	2	2	23	2	2	24	4	6	25	25	4	4	4	25	25	12	4	5
VP2756	10	10	1	11	12	1	13	4	7	14	14	15	2	2	8	8	16	17	9	18	15	3	3	15	3	4	15	3	19	20	3	3	3	21	3	3	20	5	22	23	23	5	5	5	23	23	24	25	26
VP2757	10	10	1	11	12	1	13	3	7	14	14	15	2	2	8	8	16	17	9	18	15	2	2	15	2	3	15	2	19	20	2	2	2	21	2	2	20	4	22	23	23	4	4	4	23	23	24	25	26
VP2758	28	28	1	29	30	1	31	3	9	32	32	33	2	2	26	26	34	35	27	9	33	2	2	33	2	3	33	2	11	36	2	2	2	37	2	2	36	4	16	38	38	4	4	4	38	38	39	40	41
VP2760	8	8	1	9	10	1	11	4	5	12	12	13	2	2	6	6	14	15	7	16	13	2	2	13	2	4	13	2	17	18	2	2	2	19	2	2	18	3	20	21	21	3	3	3	21	21	22	23	24
VP2761	8	8	1	9	10	1	11	4	5	12	12	13	2	2	6	6	14	15	7	16	13	2	2	13	2	4	13	2	17	18	2	2	2	19	2	2	18	3	20	21	21	3	3	3	21	21	22	23	24
VP2762	8	8	1	16	17	1	18	3	13	19	19	6	2	2	14	14	20	21	15	6	6	2	2	6	2	3	6	2	22	23	2	2	2	3	2	2	23	4	6	24	24	4	4	4	24	24	23	22	1
VP2763	30	30	1	31	32	1	33	3	27	34	34	35	2	2	28	28	36	37	29	38	35	2	2	35	2	3	35	2	39	40	2	2	2	41	2	2	40	4	42	43	43	4	4	4	43	43	44	45	46
VP2764	9	9	1	10	11	1	12	5	6	13	13	14	2	2	7	7	15	16	8	17	14	3	3	14	3	5	18	3	19	20	2	3	3	21	3	3	20	4	22	23	23	4	4	4	23	23	24	25	26
VP2765	28	28	1	29	30	1	31	24	25	32	32	33	2	2	26	26	34	35	27	36	33	3	3	33	3	24	33	3	37	34	3	3	3	38	3	3	34	4	12	39	39	4	4	4	39	39	40	41	42
VP2766	2	2	1	1	1	1	1	1	1	1	1	5	1	1	1	1	1	1	1	1	5	1	1	5	1	1	5	1	2	1	1	1	1	1	1	1	1	1	1	1	1	1	1	1	1	1	1	2	1
VP2767	9	9	1	10	11	1	12	3	6	13	13	14	2	2	7	7	15	16	8	17	14	2	2	14	2	3	14	2	18	19	2	2	2	20	2	2	19	4	21	22	22	4	4	4	22	22	23	24	25
VP2768	19	19	1	20	5	1	1	3	1	21	21	22	2	2	17	17	13	4	18	1	22	2	2	22	2	3	22	2	4	10	2	2	2	23	2	2	10	4	4	10	10	4	4	4	10	10	24	25	26
VP2769	5	5	1	6	7	1	3	3	3	7	7	8	2	2	1	1	9	10	3	11	8	2	2	8	2	3	8	2	2	4	2	2	2	3	2	2	4	3	2	12	12	3	3	3	12	12	13	14	15
VP2772	3	3	1	1	1	1	1	1	1	1	1	1	1	1	1	1	4	1	1	1	1	1	1	1	1	1	1	1	3	3	1	1	1	1	1	1	3	2	1	1	1	2	2	2	1	1	1	1	1
VP2775	19	19	1	20	21	1	22	17	10	23	23	17	2	2	1	1	24	4	18	17	17	2	2	17	2	17	17	2	25	13	2	2	2	26	2	2	13	3	1	17	17	3	3	3	17	17	27	17	17
VP2776	4	4	1	19	13	1	11	3	17	4	4	4	2	2	18	18	4	11	1	4	4	2	2	4	2	3	4	2	4	15	2	2	2	11	2	2	15	4	11	4	4	4	4	4	4	4	16	20	1
VP2777	5	5	1	10	30	1	31	3	27	10	10	10	2	2	28	28	5	32	29	33	10	2	2	10	2	3	10	2	34	35	2	2	2	33	2	2	35	4	12	10	10	4	4	4	10	10	36	33	37
VP2778	21	21	1	10	22	1	23	3	1	10	10	24	2	2	19	19	25	26	20	27	24	2	2	24	2	3	24	2	28	10	2	2	2	27	2	2	10	4	29	24	24	4	4	4	24	24	30	27	31
VP2779	10	10	1	11	12	1	13	3	7	14	14	15	2	2	8	8	16	15	9	17	15	2	2	15	2	3	15	2	18	19	2	2	2	20	2	2	19	4	21	22	22	4	4	4	22	22	23	24	25
VP2780	4	4	1	4	2	1	11	2	10	4	4	4	2	2	2	2	5	4	4	4	4	2	2	4	2	2	4	2	4	12	2	2	2	11	2	2	12	3	4	4	4	3	3	3	4	4	4	3	4
VP2781	31	31	1	32	33	1	34	3	28	8	8	35	2	2	29	29	36	35	30	37	35	2	2	35	2	3	35	2	38	39	40	2	2	41	2	2	39	21	11	42	42	21	21	21	42	42	43	44	45
VP2783	23	23	1	24	25	1	26	3	21	27	27	28	2	2	22	22	29	4	8	4	28	2	2	28	2	3	28	2	30	31	2	2	2	8	2	2	31	4	1	26	26	4	4	4	26	26	32	33	34
VP2784	1	1	1	13	6	1	7	2	11	7	7	14	1	1	12	12	1	6	1	6	14	1	1	14	1	2	14	1	7	7	1	1	1	3	1	1	7	3	1	7	7	3	3	3	7	7	15	14	16
VP2787	1	1	1	1	2	1	1	1	1	3	3	1	1	1	1	1	1	1	1	4	1	1	1	1	1	1	1	1	1	1	1	1	1	1	1	1	1	1	1	1	1	1	1	1	1	1	2	5	1
VP2788	31	31	1	32	33	1	34	3	28	35	35	36	2	2	29	29	37	38	30	39	36	2	2	36	2	3	36	2	40	41	2	2	2	42	2	2	41	43	13	44	44	4	4	4	44	44	45	46	47
VP2789	23	23	1	11	5	1	24	3	21	25	25	26	2	2	21	21	27	28	22	2	26	2	2	26	2	3	26	2	21	29	2	2	2	30	2	2	29	4	6	31	31	4	4	4	31	31	32	30	33
VP2790	32	32	1	33	34	1	35	3	29	36	36	37	2	2	30	30	38	39	31	30	37	2	2	37	2	3	37	2	40	41	2	2	2	42	2	2	41	4	14	43	43	4	4	4	43	43	44	45	57
VP2791	2	2	1	4	6	1	4	2	2	2	2	6	2	2	4	4	6	6	2	4	6	2	2	6	2	2	6	2	2	4	2	2	2	6	2	2	4	3	4	2	2	3	3	3	2	2	6	6	6
VP2792	30	30	1	31	32	1	33	3	27	34	34	35	2	2	28	28	36	35	29	37	35	2	2	35	2	3	35	2	38	39	2	2	2	40	2	2	39	4	41	35	35	4	4	4	35	35	42	43	44
VP2793	1	1	1	1	13	1	1	1	2	1	1	1	2	2	2	2	1	1	2	14	1	2	2	1	2	1	1	2	1	1	2	2	2	4	2	2	1	1	1	1	1	1	1	1	1	1	1	1	13
VP2794	34	34	1	10	11	1	12	6	7	13	13	35	3	3	8	8	14	35	9	15	35	3	3	35	3	6	35	3	16	17	3	3	3	18	3	3	17	2	19	35	35	2	2	2	35	35	20	36	21
VP2795	32	32	1	33	34	1	35	28	29	36	36	37	2	2	30	30	38	39	31	40	37	2	2	37	2	41	37	2	42	43	2	2	2	44	2	2	43	45	13	46	46	3	3	3	46	46	47	48	49
VP2796	32	32	1	33	19	1	34	3	29	35	35	36	2	2	30	30	37	38	31	36	36	2	2	36	2	3	36	2	7	39	2	2	2	40	2	2	39	41	14	42	42	4	4	4	42	42	43	44	45
VP2797	33	33	1	34	20	1	35	3	30	36	36	37	2	2	31	31	38	39	32	40	37	2	2	37	2	3	37	2	7	41	2	2	2	42	2	2	41	43	14	44	44	4	4	4	44	44	3	45	46
VP2798	31	31	1	32	33	1	34	3	28	35	35	36	2	2	29	29	37	38	30	38	36	2	2	36	2	3	36	2	39	13	2	2	2	54	2	2	13	28	14	40	40	4	4	4	40	40	41	42	43
VP2804	31	31	1	32	33	1	15	3	28	34	34	35	2	2	29	29	36	37	30	38	35	2	2	35	2	3	35	2	39	40	2	2	2	41	2	2	40	42	13	43	43	4	4	4	43	43	3	44	45
VP2805	29	29	1	30	31	1	32	17	27	33	33	34	2	2	2	2	4	35	28	34	34	2	2	34	2	17	34	2	36	17	2	2	2	7	2	2	17	37	11	38	38	20	20	20	38	38	17	4	39
VP2806	28	28	1	29	30	1	31	2	26	32	32	33	2	2	27	27	34	35	22	26	33	2	2	33	2	2	33	2	36	37	2	2	2	38	2	2	37	39	12	40	40	3	3	3	40	40	2	41	20
VP2807	27	27	1	28	29	1	30	3	24	31	31	32	2	2	25	25	33	34	26	35	32	2	2	32	2	3	32	2	36	37	2	2	2	38	2	2	37	39	40	41	41	4	4	4	41	41	42	43	44
VP2808	21	21	1	22	23	1	24	4	17	12	12	25	2	2	20	20	26	27	19	28	25	3	3	25	3	4	25	3	29	30	2	3	3	9	3	3	30	3	12	25	25	5	5	5	25	25	4	31	32
VP2809	33	33	1	34	35	1	36	3	30	37	37	38	2	2	31	31	39	40	32	41	38	2	2	38	2	3	38	2	42	43	2	2	2	44	2	2	43	45	14	46	46	4	4	4	46	46	47	48	49
VP2811	29	29	1	30	31	1	32	3	26	33	33	34	2	2	27	27	35	34	28	26	34	2	2	34	2	3	34	2	36	37	2	2	2	38	2	2	37	22	13	14	14	4	4	4	14	14	33	39	40
VP2812	29	29	1	30	31	1	32	25	26	33	33	34	2	2	27	27	35	34	28	34	34	2	2	34	2	25	34	2	36	37	2	2	2	38	2	2	37	39	12	40	40	3	3	3	40	40	41	42	43
VP2813	1	1	1	4	13	1	1	3	12	1	1	1	2	2	1	1	14	1	1	1	1	2	2	1	2	3	1	2	15	16	2	2	2	1	2	2	16	4	5	1	1	12	12	12	1	1	1	17	1
VP2814	30	30	1	31	32	1	33	4	5	34	34	35	2	2	28	28	36	35	29	35	35	3	3	35	3	4	35	3	37	38	2	3	3	39	3	3	38	40	13	41	41	5	5	5	41	41	42	43	44
VP2815	28	28	1	29	30	1	31	3	23	32	32	33	25	26	24	24	34	33	27	33	33	2	2	33	2	3	33	2	35	36	26	2	2	37	2	2	36	38	11	39	39	4	4	4	39	39	40	41	42
VP2816	26	26	1	27	28	1	29	3	23	25	25	30	2	2	24	24	31	32	25	33	30	2	2	30	2	3	30	2	25	34	2	2	2	30	2	2	34	35	7	30	30	16	16	16	30	30	36	30	37
VP2817	1	1	1	1	7	1	1	2	5	1	1	1	1	1	1	1	1	1	6	1	1	1	1	1	1	2	1	1	1	1	1	1	1	1	1	1	1	1	1	1	1	1	1	1	1	1	1	1	1
VP2818	22	22	1	23	6	1	9	20	10	24	24	25	2	2	21	21	26	27	2	28	25	2	2	25	2	20	25	2	24	29	2	2	2	30	2	2	29	31	8	28	28	6	6	6	28	28	32	33	34
VP2820	8	8	1	9	10	1	11	3	5	12	12	13	2	2	6	6	14	15	7	16	13	2	2	13	2	3	13	2	12	17	2	2	2	18	2	2	17	19	20	21	21	4	4	4	21	21	22	23	24
VP2822	34	34	1	35	36	1	37	3	31	38	38	39	2	2	32	32	40	41	33	42	39	2	2	39	2	3	39	2	38	43	2	2	2	44	2	2	43	45	14	46	46	4	4	4	46	46	47	48	47
VP2823	15	15	1	24	10	1	25	3	15	26	26	27	2	2	22	22	28	27	23	8	27	2	2	27	2	3	27	2	26	8	2	2	2	29	2	2	8	8	12	21	21	4	4	4	21	21	30	31	30
VP2824	26	26	1	27	9	1	28	3	23	29	29	30	2	2	24	24	31	30	25	32	30	2	2	30	2	3	30	2	10	33	2	2	2	34	2	2	33	35	9	36	36	4	4	4	36	36	37	38	36
VP2825	29	29	1	30	10	1	31	3	26	32	32	33	2	2	27	27	34	34	28	35	33	2	2	33	2	3	33	2	25	36	2	2	2	37	2	2	36	36	10	35	35	4	4	4	35	35	38	39	40
VP2826	33	33	1	34	9	1	35	29	30	36	36	37	2	2	31	31	38	39	32	40	37	2	2	37	2	29	37	2	41	42	2	2	2	43	2	2	42	44	12	45	45	3	3	3	45	45	46	47	48
VP2827	31	31	1	32	33	1	34	27	28	35	35	36	2	2	29	29	37	38	30	38	36	3	3	36	3	39	36	3	40	41	2	3	3	42	3	3	41	43	12	38	38	4	4	4	38	38	44	45	46
VP2828	31	31	1	32	33	1	34	3	28	35	35	36	2	2	29	29	15	37	30	38	36	2	2	36	2	3	36	2	39	40	2	2	2	41	2	2	40	42	12	36	36	4	4	4	36	36	43	44	45
VP2829	8	8	1	9	10	1	11	3	5	12	12	13	2	2	6	6	14	15	7	16	13	2	2	13	2	3	13	2	17	18	2	2	2	19	2	2	18	36	20	16	16	4	4	4	16	16	21	16	22
VP2830	1	1	1	1	1	1	3	3	3	1	1	13	2	2	3	3	5	13	12	8	13	2	2	13	2	3	13	2	1	1	2	2	2	5	2	2	1	1	9	8	8	1	1	1	8	8	7	8	1
VP2831	3	3	1	17	1	1	21	2	3	22	22	23	1	1	20	20	9	17	9	24	23	1	1	23	1	2	23	1	1	25	1	1	1	9	1	1	25	9	9	24	24	3	3	3	24	24	9	3	1
VP2832	33	33	1	34	35	1	36	3	30	37	37	38	2	2	31	31	39	38	32	36	38	2	2	38	2	3	38	2	40	41	2	2	2	42	2	2	41	43	13	36	36	4	4	4	36	36	44	45	46
VP2833	27	27	1	28	29	1	30	3	24	31	31	24	2	2	25	25	32	24	26	33	24	2	2	24	2	3	24	2	31	34	2	2	2	35	2	2	34	36	11	33	33	4	4	4	33	33	37	38	39
VP2834	32	32	1	33	34	1	35	4	29	36	36	37	2	2	30	30	38	37	31	39	37	2	3	37	2	4	37	2	36	40	2	2	2	41	2	2	40	42	13	43	43	5	5	5	43	43	44	45	46
VP2835	31	31	1	32	33	1	34	3	28	35	35	36	2	2	29	29	37	36	30	38	36	2	2	36	2	3	36	2	35	39	2	2	2	40	2	2	39	41	13	42	42	4	4	4	42	42	43	44	45
VP2836	24	24	1	11	19	1	25	4	21	6	6	17	3	3	22	22	26	17	23	27	17	3	3	17	3	4	17	3	6	28	3	3	3	29	3	3	28	30	9	31	31	17	17	17	31	31	23	32	4
VP2837	24	24	1	1	25	1	25	3	21	1	1	4	2	2	22	22	26	4	23	27	4	2	2	4	2	3	4	2	1	1	2	2	2	28	2	2	1	29	11	30	30	4	4	4	30	30	31	29	22
VP2838	15	15	1	29	30	1	31	3	26	32	32	4	2	2	27	27	33	4	28	34	4	2	2	4	2	3	4	2	32	35	2	2	2	36	2	2	35	4	12	37	37	4	4	4	37	37	38	39	40
VP2839	6	6	1	1	1	1	7	3	3	1	1	1	4	4	3	3	3	8	5	9	1	10	10	1	10	3	1	10	1	1	4	10	10	1	10	10	1	11	5	3	3	2	2	2	3	3	3	12	13
VP2840	28	28	1	29	30	1	31	3	25	32	32	4	2	2	26	26	33	34	27	35	4	2	2	4	2	3	4	2	36	37	2	2	2	4	2	2	37	4	38	39	39	4	4	4	39	39	40	41	42
VP2841	10	10	1	24	25	1	26	3	22	27	27	28	2	2	3	3	29	30	23	31	28	2	2	28	2	3	28	2	27	32	2	2	2	33	2	2	32	4	11	34	34	4	4	4	34	34	35	13	8
VP2842	7	7	1	12	13	1	14	3	2	7	7	2	2	2	3	3	3	15	1	16	2	2	2	2	2	3	2	2	17	18	2	2	2	7	2	2	18	3	7	1	1	3	3	3	1	1	9	7	1
VP2843	15	15	1	6	14	1	17	1	6	18	18	19	1	1	15	15	1	20	16	1	19	1	1	19	1	1	19	1	21	22	1	1	1	15	1	1	22	1	6	1	1	1	1	1	1	1	23	6	15
VP2845	2	2	1	6	2	1	7	3	2	2	2	2	2	2	5	5	2	8	2	2	2	2	2	2	2	3	2	2	9	5	2	2	2	8	2	2	5	4	2	2	2	2	2	2	2	2	2	2	2
VP2846	30	30	1	31	32	1	33	3	27	34	34	35	2	2	28	28	36	37	29	38	35	2	2	35	2	3	35	2	39	40	2	2	2	41	2	2	40	4	13	42	42	4	4	4	42	42	43	44	45
VP2849	4	4	1	3	6	1	7	3	2	8	8	9	2	2	4	4	10	11	5	12	9	2	2	9	2	3	9	2	13	9	2	2	2	14	2	2	9	2	3	3	3	2	2	2	3	3	15	16	17
VP2850	24	24	1	25	26	1	27	3	22	17	17	28	2	2	23	23	16	29	10	28	28	2	2	28	2	3	28	2	25	28	2	2	2	26	2	2	28	4	10	30	30	4	4	4	30	30	31	32	26
VP2852	1	1	1	1	1	1	3	1	1	1	1	5	1	1	3	3	1	5	3	1	5	1	1	5	1	1	5	1	1	1	1	1	1	1	1	1	1	1	1	1	1	1	1	1	1	1	1	1	1
VP2853	32	32	1	33	34	1	35	3	29	36	36	37	2	2	30	30	38	39	31	40	37	2	2	37	2	3	37	2	41	42	2	2	2	43	2	2	42	4	12	44	44	4	4	4	44	44	45	46	47
VP2855	28	28	1	29	6	1	30	3	25	31	31	9	2	2	26	26	32	33	27	34	9	2	2	9	2	3	9	2	8	26	2	2	2	9	2	2	26	4	35	14	14	4	4	4	14	14	36	37	38
VP2856	29	29	1	30	31	1	32	3	26	33	33	34	2	2	27	27	23	35	28	36	34	2	2	34	2	3	34	2	37	27	2	2	2	38	2	2	27	4	39	34	34	4	4	4	34	34	40	41	42
VP2858	2	2	1	24	25	1	26	3	23	27	27	28	2	2	24	24	29	30	5	31	28	2	2	28	2	3	28	2	32	33	2	2	2	34	2	2	33	4	35	36	36	4	4	4	36	36	37	38	39
VP2859	33	33	1	34	35	1	36	3	30	37	37	38	2	2	31	31	39	40	32	41	38	2	2	38	2	3	38	2	42	43	2	2	2	44	2	2	43	4	45	46	46	4	4	4	46	46	47	48	49
VP2861	12	12	1	4	23	1	24	3	22	8	8	25	2	2	2	2	20	26	11	3	25	2	2	25	2	3	25	2	27	4	2	2	2	25	2	2	4	4	28	29	29	4	4	4	29	29	30	31	3
VP2862	16	16	1	27	28	1	29	16	24	18	18	30	2	2	25	25	1	31	26	5	30	3	3	30	3	16	30	3	32	30	2	3	3	30	3	3	30	19	33	31	31	19	19	19	31	31	26	14	16
VP2863	30	30	1	31	32	1	33	3	27	34	34	35	2	2	28	28	36	37	29	38	35	2	2	35	2	3	35	2	39	40	2	2	2	41	2	2	40	4	42	43	43	4	4	4	43	43	44	45	46
VP2865	28	28	1	29	30	1	31	5	25	32	32	33	2	2	26	26	34	35	27	36	33	2	2	33	2	5	33	2	37	26	2	2	2	38	2	2	26	39	40	33	33	3	3	3	33	33	41	35	42
VP2866	3	3	1	16	3	1	18	23	24	25	25	26	3	3	3	3	27	26	15	28	26	3	3	26	3	23	26	3	29	3	3	3	3	9	3	3	3	9	3	26	26	18	18	18	26	26	21	26	15
VP2867	28	28	1	29	30	1	31	24	25	32	32	33	2	2	26	26	34	35	27	36	33	2	2	33	2	24	33	2	37	38	2	2	2	39	2	2	38	40	59	33	33	3	3	3	33	33	41	42	43
VP2868	2	2	1	1	1	1	2	2	1	1	1	8	2	2	1	1	1	8	7	1	8	2	2	8	2	2	8	2	2	9	2	2	2	10	2	2	9	2	4	8	8	2	2	2	8	8	2	2	2
VP2870	9	9	1	10	7	1	11	3	7	12	12	1	2	2	2	2	13	14	8	1	1	2	2	1	2	3	1	2	15	16	2	2	2	17	2	2	16	4	18	19	19	4	4	4	19	19	7	20	21
VP2872	7	7	1	7	16	1	2	3	13	7	7	17	2	2	14	14	18	8	15	13	17	2	2	17	2	3	17	2	19	1	2	2	2	2	2	2	1	4	7	17	17	4	4	4	17	17	2	6	7
VP2873	10	10	1	11	12	1	13	6	7	14	14	15	2	2	8	8	16	17	9	18	15	2	2	15	2	6	15	2	14	19	2	2	2	20	2	2	19	3	21	22	22	3	3	3	22	22	23	24	25
VP2875	29	29	1	30	31	1	32	3	26	33	33	34	2	2	27	27	35	60	28	36	34	2	2	34	2	3	34	2	37	38	2	2	2	39	2	2	38	40	41	42	42	4	4	4	42	42	43	44	45
VP2876	10	10	1	11	12	1	13	3	7	14	14	15	2	2	16	8	17	18	9	19	15	2	2	15	2	3	15	2	20	21	2	2	2	22	2	2	21	23	24	25	25	4	4	4	25	25	26	27	28
VP2877	29	29	1	30	31	1	32	3	26	33	33	34	2	2	27	27	35	36	28	27	34	2	2	34	2	3	34	2	37	3	2	2	2	33	2	2	3	38	39	34	34	4	4	4	34	34	33	40	41
VP2881	29	29	1	30	31	1	32	3	26	33	33	34	2	2	27	27	35	36	28	37	34	2	2	34	2	3	34	2	19	38	2	2	2	39	2	2	38	4	40	41	41	4	4	4	41	41	42	43	44
VP2883	30	30	1	31	32	1	20	3	27	33	33	34	2	2	28	28	35	27	29	27	34	2	2	34	2	3	34	2	36	20	2	2	2	37	2	2	20	4	12	38	38	4	4	4	38	38	39	20	40
VP2884	4	4	1	26	22	1	4	3	24	4	4	27	2	2	25	25	3	28	4	29	27	2	2	27	2	3	27	2	30	31	2	2	2	29	2	2	31	4	11	29	29	4	4	4	29	29	32	26	4
VP2885	2	2	1	2	1	1	2	2	2	2	2	2	2	2	2	2	1	2	2	2	2	2	2	2	2	2	2	2	1	2	2	2	2	2	2	2	2	2	2	2	2	2	2	2	2	2	2	2	2
VP2893	8	8	1	9	10	1	11	4	5	12	12	13	2	2	6	6	14	15	7	16	13	2	2	13	2	4	13	2	17	18	2	2	2	19	2	2	18	3	20	21	21	3	3	3	22	22	23	24	25
VP2895	7	7	1	1	3	1	2	1	2	1	1	1	2	2	1	1	5	1	1	1	1	2	2	1	2	1	1	2	8	1	2	2	2	11	2	2	1	1	1	1	1	1	1	1	2	2	1	1	1
VP2896	7	7	1	8	25	1	26	2	3	27	27	9	5	5	4	4	28	29	6	10	9	5	5	9	5	2	9	5	30	11	5	5	5	31	5	5	11	12	13	14	14	12	12	12	15	15	16	17	18
VP2898	8	8	1	9	10	1	11	3	5	12	12	13	2	2	6	6	14	15	7	13	13	2	2	13	2	3	13	2	16	17	2	2	2	37	2	2	17	4	18	19	19	4	4	4	20	20	21	22	23
VP2913	1	1	1	1	7	1	7	3	13	7	7	7	2	2	14	14	16	13	15	1	7	2	2	7	2	3	7	2	7	17	2	2	2	7	2	2	17	4	7	7	7	4	4	4	7	7	1	1	18
VP2916	3	3	1	28	29	1	3	3	25	30	30	31	2	2	26	26	32	33	27	34	31	2	2	31	2	3	31	2	35	36	2	2	2	37	2	2	36	4	11	38	38	4	4	4	38	38	26	39	40
VP2920	20	20	1	21	1	1	9	1	18	22	22	1	1	1	1	1	23	1	19	1	1	1	1	1	1	1	1	1	9	24	1	1	1	9	1	1	24	2	9	17	17	2	2	2	17	17	1	25	26
VP2925	2	2	1	11	2	1	2	3	9	4	4	11	2	2	10	10	12	13	2	14	11	2	2	11	2	3	11	2	15	2	2	2	2	16	2	2	2	7	2	17	17	7	7	7	17	17	18	2	2
VP2926	1	1	1	1	1	1	1	2	1	1	1	1	1	1	1	1	1	1	1	1	1	1	1	1	1	2	1	1	1	1	1	1	1	4	1	1	1	1	1	1	1	1	1	1	1	1	1	1	1
VP2928	1	1	1	1	1	1	1	1	4	4	4	1	1	1	1	1	1	1	1	1	1	1	1	1	1	1	1	1	1	1	1	1	1	4	1	1	1	1	1	1	1	1	1	1	1	1	1	1	1
VP2929	2	2	1	2	2	1	1	2	6	2	2	2	2	2	2	2	2	2	2	2	2	2	2	2	2	2	2	2	2	2	2	2	2	6	2	2	2	6	2	6	6	6	6	6	6	6	2	2	2
VP2936	8	8	1	33	9	1	10	4	5	11	11	12	2	2	6	6	13	14	7	14	12	2	2	12	2	4	12	2	15	16	2	2	2	17	2	2	16	3	18	19	19	3	3	3	19	19	20	21	20
VP2941	2	2	1	2	2	1	3	3	3	2	2	11	2	2	2	2	5	2	2	2	11	2	2	11	2	3	11	2	2	2	2	2	2	5	2	2	2	3	2	2	2	3	3	3	2	2	2	12	2
VP2942	29	29	1	30	31	1	32	4	26	33	33	34	2	2	27	27	35	36	28	37	34	3	3	34	3	4	34	3	38	39	2	3	3	40	3	3	39	5	41	57	57	5	5	5	57	57	27	42	43
VP2949	17	17	1	24	29	1	30	3	27	31	31	32	2	2	5	5	15	33	28	32	32	2	2	32	2	3	32	2	12	34	2	2	2	35	2	2	34	36	12	27	27	4	4	4	27	27	26	37	38
VP2950	4	4	1	9	10	1	11	3	6	1	1	12	2	2	7	7	13	14	8	14	12	2	2	12	2	3	12	2	15	1	2	2	2	16	2	2	1	15	17	6	6	4	4	4	6	6	18	19	20
VP2951	28	28	1	29	30	1	31	3	25	32	32	33	2	2	26	26	34	35	27	25	33	2	2	33	2	3	33	2	36	37	2	2	2	25	2	2	37	38	39	25	25	40	40	40	25	25	41	42	43
VP2954	30	30	1	31	32	1	33	3	27	34	34	35	2	2	28	28	36	37	29	38	35	2	2	35	2	3	35	2	39	40	2	2	2	38	2	2	40	41	11	38	38	4	4	4	38	38	42	38	43
VP2957	24	24	1	25	26	1	27	3	17	28	28	29	2	2	22	22	30	31	23	32	29	2	2	29	2	3	29	2	33	34	2	2	2	35	2	2	34	17	10	36	36	17	17	17	36	36	37	17	37
VP2958	8	8	1	9	10	1	4	3	4	11	11	12	2	2	6	6	3	4	7	9	12	2	2	12	2	3	12	2	9	13	2	2	2	4	2	2	13	4	14	15	15	4	4	4	15	15	16	4	17
VP2960	10	10	1	6	5	1	7	3	4	11	11	8	2	2	5	5	5	7	3	5	8	2	2	8	2	3	8	2	3	3	2	2	2	4	2	2	3	4	3	4	4	4	4	4	4	4	3	4	5
VP2961	20	20	1	21	22	1	19	3	4	4	4	23	2	2	18	18	24	25	19	4	23	2	2	23	2	3	23	2	26	19	2	2	2	4	2	2	19	27	28	29	29	4	4	4	29	29	30	31	32
VP2964	11	11	1	1	1	1	1	1	1	3	3	14	1	1	1	1	1	15	3	16	14	1	1	14	1	1	14	1	1	3	1	1	1	1	1	1	3	1	6	2	2	1	1	1	2	2	1	2	1
VP2965	20	20	1	21	5	1	9	3	4	22	22	23	2	2	18	18	24	22	19	25	23	2	2	23	2	3	23	2	26	19	2	2	2	27	2	2	19	4	11	20	20	4	4	4	20	20	7	28	3
VP2970	32	32	1	33	34	1	35	3	29	36	36	37	2	2	30	30	38	39	31	40	37	2	2	37	2	3	37	2	41	42	2	2	2	43	2	2	42	4	14	44	44	4	4	4	44	44	25	45	46
VP2971	16	16	1	1	1	1	9	3	15	1	1	1	2	2	9	9	1	4	1	1	1	2	2	1	2	3	1	2	1	17	2	2	2	15	2	2	17	4	1	18	18	4	4	4	18	18	1	19	1
VP2976	26	26	1	27	11	1	28	3	23	11	11	29	2	2	24	24	11	30	25	29	29	2	2	29	2	3	29	2	17	11	2	2	2	23	2	2	11	4	11	29	29	4	4	4	29	29	31	23	11
VP2978	25	25	1	26	27	1	28	4	22	29	29	30	2	2	23	23	31	32	24	52	30	2	2	30	2	4	30	2	33	34	2	2	2	35	2	2	34	5	9	36	36	5	5	5	36	36	37	53	38
VP2983	29	29	1	30	31	1	32	3	28	33	33	34	2	2	8	8	35	36	22	37	34	2	2	34	2	3	34	2	38	39	2	2	2	40	2	2	39	4	13	41	41	4	4	4	41	41	42	36	43
VP2985	1	1	1	1	1	1	1	1	1	1	1	1	1	1	5	5	3	1	1	1	1	1	1	1	1	1	1	1	3	1	1	1	1	1	1	1	1	1	1	1	1	1	1	1	1	1	6	1	1
VP2986	13	13	1	13	1	1	1	1	1	1	1	1	1	1	1	1	1	14	1	15	1	1	1	1	1	1	1	1	8	16	1	1	1	8	1	1	16	1	1	1	1	1	1	1	1	1	1	17	1
VP2989	1	1	1	20	21	1	2	3	14	22	22	23	2	2	14	14	24	25	19	25	23	2	2	23	2	3	23	2	26	2	2	2	2	2	2	2	2	4	2	14	14	4	4	4	14	14	15	27	28
VP2991	7	7	1	8	9	1	10	3	4	11	11	12	2	2	5	5	13	14	6	15	12	2	2	12	2	3	12	2	16	17	2	2	2	18	2	2	17	19	20	21	21	19	19	19	21	21	22	23	24
VP2999	30	30	1	31	32	1	6	3	27	33	33	34	2	2	28	28	35	36	29	37	34	2	2	34	2	3	34	2	38	28	2	2	2	39	2	2	28	4	12	40	40	4	4	4	40	40	41	42	43
VP3001	1	1	1	1	1	1	1	1	1	1	1	1	1	1	1	1	1	1	1	1	1	1	1	1	1	1	1	1	7	1	1	1	1	1	1	1	1	1	1	1	1	1	1	1	1	1	1	1	1
VP3004	9	9	1	10	11	1	12	2	5	13	13	14	7	7	6	6	15	16	8	17	14	7	7	14	7	2	14	7	18	19	7	7	7	20	7	7	19	3	21	22	22	3	3	3	22	22	23	24	25
VP3014	7	7	1	1	8	1	1	1	4	9	9	10	2	2	5	5	11	12	6	5	10	2	2	10	2	1	10	2	13	5	2	2	2	14	2	2	5	1	15	16	16	3	3	3	16	16	17	18	19
VP3015	31	31	1	32	33	1	34	3	28	35	35	36	2	2	29	29	37	38	30	39	36	2	2	40	2	3	36	2	41	42	2	2	2	43	2	2	42	44	12	45	45	4	4	4	45	45	46	47	48
VP3017	27	27	1	28	29	1	30	3	25	31	31	32	2	2	7	7	33	34	26	35	32	2	2	32	2	3	32	2	36	37	2	2	2	38	2	2	37	39	10	40	40	4	4	4	40	40	41	42	43
VP3020	32	32	1	33	34	1	35	4	29	36	36	37	2	2	30	30	38	39	31	40	37	3	3	37	3	4	37	3	41	42	2	3	3	43	3	3	42	39	14	61	61	5	5	5	61	61	44	45	46
VP3031	27	27	1	44	28	1	11	3	25	4	4	21	2	2	26	26	29	45	16	30	21	2	2	21	2	3	21	2	31	3	2	2	2	32	2	2	3	5	12	33	33	5	5	5	33	33	34	35	6
VP3032	4	4	1	23	15	1	16	3	14	4	4	17	2	2	8	8	4	24	4	6	17	2	2	17	2	3	17	2	4	11	2	2	2	1	2	2	11	25	18	6	6	25	25	25	6	6	1	6	1
VP3033	28	28	1	52	29	1	30	3	26	31	31	32	2	2	27	27	33	34	11	35	32	2	2	32	2	3	32	2	11	36	2	2	2	37	2	2	36	53	12	38	38	53	53	53	38	38	39	40	41
VP3034	27	27	1	28	29	1	30	23	24	31	31	54	2	2	25	25	32	33	26	34	54	2	2	54	2	23	54	2	22	35	2	2	2	36	2	2	35	17	37	38	38	17	17	17	38	38	39	40	41
VP3035	22	22	1	23	24	1	25	3	19	26	26	26	2	2	20	20	8	27	21	28	26	2	2	26	2	3	26	2	29	30	2	2	2	31	2	2	30	4	12	27	27	4	4	4	27	27	32	33	34
VP3038	20	20	1	21	22	1	23	2	17	24	24	25	18	18	9	9	26	27	19	28	25	18	18	25	18	2	25	18	29	30	18	18	18	31	18	18	30	4	32	33	33	4	4	4	33	33	34	35	36
VP3039	25	25	1	26	27	1	22	3	24	21	21	28	2	2	14	14	29	10	13	30	28	2	2	28	2	3	28	2	22	31	2	2	2	32	2	2	31	4	12	21	21	4	4	4	21	21	16	33	34
VP3040	29	29	1	30	31	1	32	3	26	33	33	34	2	2	27	27	35	36	28	37	34	2	2	34	2	3	34	2	38	39	2	2	2	40	2	2	39	4	41	42	42	4	4	4	42	42	43	44	45
VP3042	17	17	1	18	1	1	1	3	16	19	19	20	2	2	1	1	1	21	1	1	20	2	2	20	2	3	20	2	1	1	2	2	2	22	2	2	1	4	7	1	1	4	4	4	1	1	1	1	13
VP3043	9	9	1	10	11	1	12	5	6	13	13	14	2	2	7	7	15	16	8	17	14	2	2	14	2	5	14	2	18	19	2	2	2	20	2	2	19	3	21	22	22	3	3	3	22	22	23	24	25
VP3044	32	32	1	33	34	1	35	3	29	36	36	37	2	2	30	30	8	38	31	39	37	2	2	37	2	3	37	2	40	41	2	2	2	42	2	2	41	21	43	44	44	21	21	21	44	44	45	46	47
VP3046	29	29	1	30	31	1	32	25	26	33	33	34	2	2	27	27	35	36	28	37	34	2	2	34	2	25	34	2	38	39	2	2	2	40	2	2	39	3	41	42	42	3	3	3	42	42	43	44	45
VP3048	7	7	1	8	9	1	6	3	4	10	10	11	2	2	5	5	12	6	6	13	11	2	2	11	2	3	11	2	14	15	2	2	2	16	2	2	15	1	17	18	18	19	19	19	18	18	20	6	21
VP3049	28	28	1	29	30	1	31	3	25	32	32	33	2	2	26	26	34	35	27	36	33	2	2	33	2	3	33	2	37	38	2	2	2	39	2	2	38	4	40	36	36	4	4	4	36	36	41	42	43
VP3050	1	1	1	1	1	1	1	1	1	1	1	1	1	1	1	1	1	1	1	1	1	1	1	1	1	1	1	1	1	1	1	1	1	1	1	1	1	1	1	1	1	1	1	1	1	1	1	1	1
VP3052	32	32	1	33	34	1	35	4	29	36	36	37	2	2	30	30	38	39	31	58	37	3	3	37	3	4	37	3	40	41	2	3	3	29	3	3	41	5	15	42	42	5	5	5	42	42	43	44	45
VP3054	28	28	1	29	30	1	31	3	25	32	32	33	2	2	26	26	34	35	27	36	33	2	2	33	2	3	33	2	37	38	2	2	2	36	2	2	38	39	10	32	32	4	4	4	32	32	40	10	10
VP3056	30	30	1	31	32	1	33	3	27	34	34	35	2	2	28	28	36	37	29	35	35	2	2	35	2	3	35	2	38	39	2	2	2	40	2	2	39	41	11	42	42	4	4	4	42	42	43	44	21
VP3059	1	1	1	1	9	1	1	1	1	2	2	3	2	2	6	6	1	1	1	1	3	2	2	3	2	1	3	2	1	1	2	2	2	1	2	2	1	3	1	1	1	3	3	3	1	1	2	15	2
VP3062	8	8	1	9	10	1	11	3	4	34	34	12	6	6	5	5	13	14	7	15	12	6	6	12	6	3	12	6	16	17	6	6	6	18	6	6	17	19	20	21	21	2	2	2	21	21	20	35	36
VP3063	11	11	1	26	27	1	28	3	24	29	29	30	2	2	25	25	31	32	11	33	30	2	2	30	2	3	30	2	34	35	2	2	2	36	2	2	35	18	32	37	37	18	18	18	37	37	32	38	39
VP3068	3	3	1	1	6	1	2	1	3	7	7	1	1	1	1	1	3	3	3	3	1	1	1	1	1	1	1	1	3	1	1	1	1	3	1	1	1	2	5	3	3	2	2	2	3	3	3	3	3
VP3069	18	18	1	24	26	1	3	3	24	27	27	28	2	2	3	3	5	29	25	30	28	2	2	28	2	3	28	2	31	32	2	2	2	33	2	2	32	19	34	30	30	19	19	19	30	30	24	35	36
VP3073	1	1	1	1	1	1	1	1	1	1	1	2	2	2	1	1	1	2	5	2	2	2	2	2	2	1	2	2	1	6	2	2	2	2	2	2	6	2	1	2	2	2	2	2	2	2	2	2	4
VP3074	1	1	1	1	1	1	1	1	1	1	1	1	2	2	1	1	1	1	1	1	1	2	2	1	2	1	1	2	1	1	2	2	2	1	2	2	1	1	3	1	1	1	1	1	1	1	1	1	1
VP3075	1	1	1	10	11	1	1	1	1	1	1	1	1	1	1	1	1	1	1	1	1	1	1	1	1	1	1	1	1	1	1	1	1	1	1	1	1	2	1	1	1	2	2	2	1	1	1	12	1
VP3076	1	1	1	1	1	1	1	1	5	4	4	7	1	1	1	1	1	8	1	9	7	1	2	7	1	1	7	1	1	1	1	1	1	10	1	1	1	3	1	9	9	3	3	3	9	9	1	1	1
VP3077	4	4	1	25	26	1	27	3	4	4	4	28	2	2	23	23	29	30	24	31	28	2	2	28	2	3	28	2	32	17	2	2	2	31	2	2	17	4	33	31	31	4	4	4	31	31	34	35	36
VP3078	22	22	1	23	24	1	25	3	21	26	26	27	2	2	4	4	23	28	8	29	27	2	2	27	2	3	27	2	1	4	2	2	2	18	2	2	4	1	9	30	30	1	1	1	30	30	31	32	33
VP3079	7	7	1	7	1	1	19	1	17	20	20	7	2	2	18	18	21	22	7	23	7	2	2	7	2	1	7	2	24	7	2	2	2	23	2	2	7	3	25	26	26	3	3	3	26	26	7	27	28
VP3080	29	29	1	30	31	1	32	3	26	33	33	34	2	2	27	27	35	36	28	37	34	2	2	34	2	3	38	2	39	40	2	2	2	41	2	2	40	4	12	42	42	4	4	4	42	42	43	44	45
VPA0001	31	31	1	32	33	1	34	28	29	35	35	36	2	2	30	30	37	38	20	39	36	3	4	36	3	28	36	3	40	41	2	3	3	38	3	3	41	42	43	38	38	5	5	5	38	38	44	45	46
VPA0005	1	1	1	1	1	1	1	2	1	1	1	1	1	1	1	1	1	1	1	1	1	1	1	1	1	2	1	1	1	1	1	1	1	1	1	1	1	1	1	1	1	1	1	1	1	1	1	1	1
VPA0008	30	30	1	31	32	1	33	26	27	34	34	35	2	2	28	28	6	36	29	37	35	2	2	35	2	26	35	2	38	39	2	2	2	40	2	2	39	20	18	41	41	20	20	20	41	41	42	43	44
VPA0010	2	2	1	2	2	1	2	2	2	2	2	3	2	2	2	2	2	6	2	2	3	2	2	3	2	2	3	2	2	2	2	2	2	2	2	2	2	3	5	7	7	3	3	3	7	7	2	3	2
VPA0011	9	9	1	19	6	1	6	3	1	20	20	6	2	2	11	11	21	22	6	32	6	2	2	6	2	3	6	2	1	13	2	2	2	23	2	2	13	4	12	13	13	4	4	4	13	13	24	6	25
VPA0012	27	27	1	28	29	1	30	5	24	31	31	32	2	2	25	25	33	34	26	57	32	2	2	32	2	5	32	2	35	36	2	2	2	37	2	2	36	3	38	39	39	3	3	3	39	39	40	41	42
VPA0023	28	28	1	29	30	1	31	3	25	32	32	33	2	2	26	26	34	35	27	36	33	2	2	33	2	3	33	2	37	7	2	2	2	4	2	2	7	4	12	38	38	4	4	4	38	38	39	40	41
VPA0025	7	7	1	6	8	1	9	3	4	10	10	11	2	2	5	5	12	11	6	13	11	2	2	11	2	3	11	2	4	14	2	2	2	4	2	2	14	4	15	11	11	4	4	4	11	11	16	11	17
VPA0032	28	28	1	29	57	1	30	24	25	31	31	32	2	2	26	26	33	34	27	58	32	2	2	32	2	24	32	2	35	36	2	2	2	3	2	2	36	37	9	59	59	3	3	3	59	59	38	39	40
VPA0033	31	31	1	32	33	1	34	4	28	35	35	36	2	2	29	29	37	38	30	39	36	3	3	36	3	4	36	3	40	41	2	3	3	6	3	3	41	42	12	43	43	6	6	6	43	43	44	45	46
VPA0034	15	15	1	5	27	1	28	23	24	29	29	30	2	2	25	25	31	24	26	32	30	2	2	30	2	23	30	2	33	32	2	2	2	3	2	2	32	24	10	34	34	3	3	3	34	34	17	35	7
VPA0035	30	30	1	31	32	1	33	3	27	34	34	35	2	2	28	28	36	37	29	38	35	2	2	35	2	3	35	2	39	40	2	2	2	4	2	2	40	41	42	43	43	4	4	4	43	43	44	45	46
VPA0036	29	29	1	30	31	1	32	3	26	33	33	34	2	2	27	27	35	36	28	37	34	2	2	34	2	3	34	2	38	39	2	2	2	40	2	2	39	41	10	42	42	40	40	40	42	42	43	44	45
VPA0038	7	7	1	6	21	1	22	3	19	1	1	23	2	2	12	12	24	7	20	6	23	2	2	23	2	3	23	2	12	6	2	2	2	4	2	2	6	25	6	26	26	4	4	4	26	26	27	5	6
VPA0040	1	1	1	2	2	1	1	1	4	6	6	2	1	1	5	5	1	1	1	1	2	1	1	2	1	1	2	1	2	2	1	1	1	1	1	1	2	4	1	2	2	1	1	1	2	2	2	2	1
VPA0041	30	30	1	31	32	1	24	3	28	33	33	34	2	2	24	24	6	35	29	36	34	2	2	34	2	3	34	2	12	37	2	2	2	4	2	2	37	34	13	38	38	4	4	4	38	38	39	40	22
VPA0049	32	32	1	33	34	1	35	3	29	36	36	37	2	2	30	30	9	37	31	12	37	2	2	37	2	3	37	2	38	39	2	2	2	12	2	2	39	4	12	40	40	4	4	4	40	40	1	41	42
VPA0051	29	29	1	30	31	1	32	25	26	33	33	34	2	2	27	27	35	36	28	37	34	2	2	34	2	25	34	2	38	39	2	2	2	26	2	2	39	19	10	40	40	19	19	19	40	40	41	42	43
VPA0052	8	8	1	9	10	1	11	3	5	12	12	13	2	2	6	6	14	15	7	16	13	2	2	13	2	3	13	2	17	18	2	2	2	19	2	2	18	4	20	21	21	4	4	4	21	21	22	23	24
VPA0053	6	6	1	20	21	1	22	3	19	23	23	24	2	2	5	5	5	24	1	24	24	2	2	24	2	3	24	2	25	26	2	2	2	27	2	2	26	3	10	28	28	3	3	3	28	28	5	29	30
VPA0054	27	27	1	28	29	1	30	17	24	31	31	32	2	2	25	25	33	34	26	32	32	2	2	32	2	17	32	2	55	35	2	2	2	36	2	2	35	17	37	38	38	17	17	17	38	38	39	40	41
VPA0055	28	28	1	29	30	1	31	24	25	32	32	33	2	2	26	26	34	35	27	35	33	2	2	33	2	24	33	2	36	37	2	2	2	38	2	2	37	3	39	40	40	3	3	3	40	40	41	42	43
VPA0056	32	32	1	33	25	1	34	3	29	25	25	35	2	2	30	30	36	37	31	38	35	2	2	35	2	3	35	2	39	40	2	2	2	41	2	2	40	42	12	43	43	4	4	4	43	43	44	35	45
VPA0057	13	13	1	2	5	1	16	4	14	5	5	17	2	2	2	2	2	18	15	2	17	2	2	17	2	4	17	2	2	7	2	2	2	19	2	2	7	2	2	2	2	3	3	3	2	2	2	20	2
VPA0058	1	1	1	4	4	1	1	1	1	4	4	1	2	2	1	1	1	1	4	4	1	2	2	1	2	1	1	2	1	1	2	2	2	1	2	2	1	1	1	1	1	1	1	1	1	1	1	1	1
VPA0061	34	34	1	35	36	1	37	4	31	38	38	39	2	2	32	32	40	41	33	42	39	3	3	39	3	4	39	3	43	44	2	3	3	45	3	3	44	46	15	47	47	5	5	5	47	47	48	49	50
VPA0064	29	29	1	50	30	1	31	4	26	32	32	51	2	2	27	27	33	52	28	34	51	3	3	51	3	4	51	3	35	4	2	3	3	53	3	3	4	54	12	3	3	54	54	54	3	3	36	55	37
VPA0065	29	29	1	30	31	1	32	4	26	33	33	34	2	2	27	27	35	34	28	36	34	3	3	34	3	4	34	3	37	38	2	3	3	39	3	3	38	40	12	41	41	6	6	6	41	41	42	43	44
VPA0066	31	31	1	32	33	1	34	4	5	35	35	36	2	2	29	29	37	38	30	5	36	3	3	36	3	4	36	3	39	40	2	3	3	5	3	3	40	41	13	42	42	5	5	5	42	42	43	5	44
VPA0068	30	30	1	31	32	1	33	4	27	34	34	27	2	2	28	28	35	36	29	37	27	3	3	27	3	4	27	3	38	39	2	3	3	27	3	3	39	40	13	27	27	5	5	41	27	27	42	27	43
VPA0070	31	31	1	32	7	1	33	4	28	34	34	35	2	2	29	29	36	37	30	35	35	3	3	35	3	4	35	3	38	39	2	3	3	28	3	3	39	40	13	35	35	5	5	5	35	35	41	42	43
VPA0091	11	11	1	12	13	1	14	3	8	4	4	15	2	2	9	9	16	4	10	17	15	2	2	15	2	3	15	2	8	18	2	2	2	19	2	2	18	34	20	4	4	5	5	5	4	4	21	35	22
VPA0093	8	8	1	9	10	1	11	3	5	12	12	13	2	2	6	6	14	15	7	15	13	2	2	13	2	3	13	2	16	17	2	2	2	34	2	2	17	18	19	20	20	34	34	34	20	20	21	35	22
VPA0094	29	29	1	30	31	1	32	25	26	33	33	34	2	2	27	27	35	36	28	37	34	3	3	34	3	25	34	3	38	3	2	3	3	39	3	3	3	40	12	41	41	20	20	20	41	41	42	43	12
VPA0096	16	16	1	17	1	1	18	2	1	32	32	19	2	2	14	14	20	3	15	21	19	2	2	19	2	2	19	2	33	34	2	2	2	22	2	2	34	35	7	21	21	3	3	3	21	21	23	24	32
VPA0103	30	30	1	31	32	1	33	3	28	27	27	34	2	2	29	29	35	36	20	37	34	2	2	34	2	3	34	2	38	39	2	2	2	56	2	2	39	40	25	41	41	4	4	4	41	41	42	43	35
VPA0119	27	27	1	28	29	1	30	3	24	31	31	32	2	2	25	25	33	32	26	34	32	2	2	32	2	3	32	2	35	36	2	2	2	37	2	2	36	38	39	57	57	7	7	7	57	57	40	41	42
VPA0120	15	15	1	1	16	1	2	2	13	3	3	17	1	1	1	1	18	19	14	17	17	1	1	17	1	2	17	1	6	20	1	1	1	1	1	1	20	21	2	17	17	1	1	1	17	17	2	17	22
VPA0121	28	28	1	29	30	1	31	3	25	32	32	33	2	2	26	26	34	35	27	35	33	2	2	33	2	3	33	2	36	37	2	2	2	38	2	2	37	39	40	35	35	4	4	4	35	35	3	41	42
VPA0122	28	28	1	29	30	1	31	5	25	32	32	33	2	2	26	26	34	35	27	36	33	2	3	33	3	5	33	2	8	37	2	2	3	38	2	2	37	39	40	41	41	6	6	6	41	41	42	43	44
VPA0123	32	32	1	33	34	1	35	28	29	36	36	37	3	3	30	30	38	39	31	39	37	3	3	37	3	28	37	3	40	41	3	3	3	29	3	3	41	42	43	44	44	4	4	4	44	44	45	42	46
VPA0124	12	12	1	32	13	1	14	7	8	15	15	16	10	10	9	9	17	8	11	8	16	10	4	16	10	7	16	10	18	33	10	10	10	19	10	10	33	34	20	21	21	2	2	2	21	21	35	22	2
VPA0126	33	33	1	34	8	1	9	3	5	35	35	36	2	2	6	6	10	11	7	12	36	2	2	36	2	3	36	2	13	14	2	2	2	15	2	2	14	16	17	15	15	15	15	15	15	15	18	19	20
VPA0130	10	10	1	11	12	1	13	6	7	14	14	33	2	2	8	8	14	15	9	34	33	2	2	33	2	6	33	2	16	17	2	2	2	18	2	2	17	19	20	21	21	3	3	3	21	21	22	14	23
VPA0136	12	12	1	13	14	1	15	7	8	16	17	41	10	10	9	9	18	19	11	20	41	10	10	41	10	7	41	10	21	22	10	10	10	23	10	10	22	24	25	42	42	24	24	24	42	42	26	27	28
VPA0137	5	5	1	2	1	1	3	2	2	1	9	2	1	1	2	2	5	2	3	2	2	1	1	2	1	2	2	1	3	2	1	1	1	1	1	1	2	10	2	10	10	11	11	11	10	10	1	5	6
VPA0138	8	8	1	9	10	1	11	2	5	12	12	13	3	3	6	6	14	15	7	16	13	3	3	13	3	2	13	3	17	18	3	3	3	19	3	3	18	38	20	21	21	38	38	38	21	21	22	23	24
VPA0139	8	8	1	9	28	1	10	4	5	11	11	12	2	2	6	6	13	29	7	14	12	2	2	12	2	4	12	2	15	30	2	2	2	16	2	2	30	31	17	32	32	31	31	31	32	32	33	18	19
VPA0144	33	33	1	34	35	1	36	29	30	37	37	38	2	2	31	31	39	40	32	41	38	2	2	38	2	29	38	2	42	43	2	2	2	44	2	2	43	45	12	46	46	3	3	3	46	46	47	48	49
VPA0145	7	7	1	8	9	1	10	3	4	11	11	12	2	2	5	5	13	14	6	15	12	2	2	12	2	3	12	2	16	17	2	2	2	18	2	2	17	19	20	5	5	21	21	21	5	5	22	23	24
VPA0146	10	10	1	30	31	1	32	3	27	33	33	34	2	2	28	28	23	19	29	35	34	2	2	34	2	3	34	2	36	37	2	2	2	38	2	2	37	37	12	39	39	4	4	4	39	39	40	41	42
VPA0148	28	28	1	29	30	1	31	3	25	32	32	33	2	2	26	26	21	34	27	35	33	2	2	33	2	3	33	2	36	37	2	2	2	21	2	2	37	38	12	39	39	4	4	4	39	39	40	41	42
VPA0150	31	31	1	32	33	1	34	3	28	35	35	36	2	2	29	29	37	38	30	39	36	2	2	36	2	3	36	2	40	41	2	2	2	42	2	2	41	43	13	44	44	4	4	4	44	44	45	46	47
VPA0151	9	9	1	10	11	1	12	3	6	13	13	14	2	2	7	7	15	16	8	17	14	2	2	14	2	3	14	2	18	19	2	2	2	8	2	2	19	20	21	22	22	4	4	4	22	22	23	24	25
VPA0153	27	27	1	28	7	1	29	3	24	15	15	30	2	2	25	25	31	32	26	28	30	2	2	30	2	3	30	2	33	28	2	2	2	34	2	2	28	35	13	36	36	4	4	4	36	36	15	37	38
VPA0154	12	12	1	19	12	1	3	3	3	12	12	6	2	2	10	10	20	21	12	22	6	2	2	6	2	3	6	2	12	23	2	2	2	24	2	2	23	25	11	10	10	4	4	4	10	10	26	8	10
VPA0155	30	30	1	31	32	1	2	2	27	2	2	33	2	2	28	28	8	34	29	35	33	2	2	33	2	2	33	2	36	37	2	2	2	38	2	2	37	39	2	28	28	3	3	3	28	28	40	41	28
VPA0156	31	31	1	32	33	1	34	3	28	35	35	36	2	2	29	29	37	38	30	39	36	2	2	36	2	3	36	2	40	41	2	2	2	42	2	2	41	43	14	44	44	4	4	4	44	44	45	46	47
VPA0157	9	9	1	10	11	1	12	5	6	13	13	14	4	4	7	7	15	16	8	17	14	4	4	14	4	5	14	4	18	19	4	4	4	20	4	4	19	2	21	22	22	2	2	2	22	22	23	24	25
VPA0158	23	23	1	24	25	1	26	3	21	27	27	28	2	2	22	22	29	30	2	30	28	2	2	28	2	3	28	2	31	32	2	2	2	33	2	2	32	4	12	34	34	4	4	4	34	34	8	35	36
VPA0159	29	29	1	30	31	1	32	3	26	33	33	34	2	2	27	27	35	36	28	37	34	2	2	34	2	3	34	2	38	39	2	2	2	40	2	2	39	4	12	41	41	4	4	4	41	41	42	43	44
VPA0160	6	6	1	7	8	1	24	5	6	9	9	10	2	2	1	1	11	12	5	12	10	2	2	10	2	5	10	2	13	14	2	2	2	15	2	2	14	3	6	16	16	3	3	3	16	16	17	6	17
VPA0161	27	27	1	28	29	1	30	22	23	31	31	32	25	25	24	24	33	32	26	34	32	25	25	32	25	22	32	25	35	36	25	25	25	37	25	25	36	2	35	38	38	2	2	2	38	38	49	39	40
VPA0162	32	32	1	33	34	1	35	3	29	36	36	37	2	2	30	30	38	39	31	39	37	2	7	37	2	3	37	2	40	41	2	2	2	42	2	2	41	4	14	43	43	4	4	4	43	43	44	45	46
VPA0165	31	31	1	32	33	1	34	3	28	35	35	36	2	2	29	29	37	38	30	39	36	2	2	36	2	3	36	2	40	41	2	2	2	42	2	2	41	4	13	57	57	4	4	4	57	57	58	43	44
VPA0169	31	31	1	32	33	1	34	3	28	35	35	36	2	2	29	29	37	36	30	38	36	2	2	36	2	3	36	2	39	40	2	2	2	41	2	2	40	4	12	42	42	4	4	4	42	42	43	44	45
VPA0170	29	29	1	30	31	1	32	25	26	33	33	34	2	2	27	27	35	36	28	37	34	2	2	34	2	25	34	2	38	39	2	2	2	40	2	2	39	3	41	42	42	3	3	3	42	42	43	44	45
VPA0171	32	32	1	33	34	1	35	3	29	36	36	37	2	2	30	30	59	38	31	38	37	2	2	37	2	3	37	2	39	40	2	2	2	41	2	2	40	4	13	42	42	4	4	4	42	42	43	44	45
VPA0172	10	10	1	1	17	1	18	3	2	8	8	2	2	2	6	6	10	6	1	6	2	2	2	2	2	3	2	2	1	10	2	2	2	2	2	2	10	4	2	19	19	4	4	4	19	19	10	10	6
VPA0173	28	28	1	29	16	1	6	3	25	10	10	30	2	2	26	26	31	32	27	33	30	2	2	30	2	3	30	2	6	2	2	2	2	34	2	2	2	35	13	6	6	4	4	35	6	6	36	37	38
VPA0178	3	3	1	3	3	1	6	3	3	3	3	3	2	2	3	3	3	3	3	3	3	2	2	3	2	3	3	2	11	3	2	2	2	2	2	2	3	3	3	3	3	3	3	3	3	3	3	3	3
VPA0180	34	34	1	35	36	1	37	5	31	38	38	39	2	2	32	32	40	41	33	42	39	2	2	39	2	5	39	2	43	44	2	2	2	45	2	2	44	6	46	47	47	6	6	6	47	47	48	49	50
VPA0186	4	4	1	4	4	1	14	8	9	6	6	9	4	4	10	10	4	9	11	9	9	4	4	9	4	8	9	4	12	5	4	4	4	9	4	4	5	5	14	9	9	2	2	2	9	9	14	2	2
VPA0189	31	31	1	32	33	1	34	3	28	35	35	36	2	2	29	29	37	38	30	39	36	2	2	36	2	3	36	2	40	41	2	2	2	42	2	2	41	43	12	44	44	4	4	4	44	44	45	46	47
VPA0191	2	2	1	20	6	1	21	3	19	7	7	2	2	2	2	2	2	22	2	23	2	2	2	2	2	3	2	2	2	24	2	2	2	25	2	2	24	13	2	2	2	2	2	2	2	2	26	27	1
VPA0194	2	2	1	2	2	1	6	2	13	2	2	9	4	4	2	2	14	21	2	21	9	4	4	9	4	2	9	4	2	2	4	4	4	13	4	4	2	3	15	8	8	3	3	3	8	8	2	2	22
VPA0195	31	31	1	32	33	1	7	27	28	34	34	35	2	2	29	29	36	37	30	38	35	2	2	35	2	3	35	2	39	40	2	2	2	41	2	2	40	4	13	42	42	4	4	4	42	42	43	44	45
VPA0197	10	10	1	30	10	1	31	3	12	32	32	13	2	2	28	28	13	33	29	34	13	2	2	13	2	3	13	2	35	36	2	2	2	37	2	2	36	4	38	39	39	4	4	4	39	39	40	41	42
VPA0198	34	34	1	35	36	1	37	3	31	38	38	39	2	2	32	32	40	41	33	42	39	2	2	39	2	3	39	2	43	44	2	2	2	45	2	2	44	23	46	47	47	23	23	23	47	47	48	49	50
VPA0199	32	32	1	33	34	1	35	28	29	36	36	37	2	2	30	30	38	39	31	40	37	2	2	37	2	28	37	2	41	42	2	2	2	43	2	2	42	44	13	45	45	3	3	3	45	45	46	47	48
VPA0207	33	33	1	34	35	1	36	28	29	37	37	38	31	31	30	30	39	59	32	60	38	2	2	38	2	28	38	2	40	41	31	2	2	59	2	2	41	42	43	44	44	20	20	20	44	44	30	45	46
VPA0209	30	30	1	3	31	1	16	4	20	32	32	33	2	2	28	28	34	2	29	35	33	3	3	33	3	4	33	3	36	37	2	3	3	38	3	3	37	39	40	41	41	5	5	5	41	41	28	42	43
VPA0210	1	1	1	14	5	1	3	2	12	1	1	15	2	2	5	5	10	16	13	17	15	3	3	15	3	2	15	3	18	19	2	3	3	20	3	3	19	8	5	3	3	8	8	8	3	3	5	21	22
VPA0214	33	33	1	34	35	1	36	4	30	18	18	37	2	2	31	31	38	39	32	40	37	3	3	37	3	4	37	3	41	42	2	3	3	43	3	3	42	8	15	44	44	8	8	8	44	44	45	46	47
VPA0215	20	20	1	21	12	1	6	4	9	3	3	16	2	2	6	6	22	23	19	3	16	3	3	16	3	4	16	3	16	24	2	3	3	16	3	3	24	5	3	18	18	5	5	5	18	18	16	20	16
VPA0216	34	34	1	35	36	1	37	5	31	38	38	39	2	2	32	32	40	41	33	42	39	3	3	39	3	5	39	3	43	44	2	3	3	45	3	3	44	6	13	46	46	6	6	47	46	46	48	49	50
VPA0217	9	9	1	28	14	1	29	4	25	30	30	31	2	2	26	26	32	33	27	34	31	3	3	31	3	4	31	3	5	35	2	3	3	36	3	3	35	6	9	37	37	6	6	6	37	37	27	38	22
VPA0219	26	26	1	27	28	1	29	21	22	23	23	30	24	24	23	23	31	32	25	30	30	23	23	30	23	21	30	23	33	34	24	23	23	30	23	23	34	35	9	30	30	36	36	36	30	30	37	38	39
VPA0226	32	32	1	33	34	1	35	28	29	36	36	37	31	31	30	30	38	39	14	37	37	2	2	37	2	28	37	2	40	41	31	2	2	42	2	2	41	3	12	43	43	3	3	3	43	43	44	45	46
VPA0230	2	2	1	15	21	1	22	3	20	9	9	23	2	2	6	6	9	4	14	24	23	2	2	23	2	3	23	2	9	19	2	2	2	25	2	2	19	4	11	26	26	4	4	4	26	26	25	7	25
VPA0232	29	29	1	30	31	1	32	3	26	33	33	34	2	2	27	27	35	36	28	37	34	2	2	34	2	3	34	2	38	39	2	2	2	40	2	2	39	4	41	42	42	4	4	4	42	42	43	44	45
VPA0235	9	9	1	10	11	1	12	3	4	13	13	14	6	6	5	5	8	15	7	16	14	6	6	14	6	3	14	6	17	18	6	6	6	19	6	6	18	20	21	22	22	20	20	20	22	22	23	24	25
VPA0239	9	9	1	10	11	1	12	5	6	13	13	14	4	4	7	7	15	16	8	17	14	4	4	14	4	5	14	4	18	19	4	4	4	20	4	4	19	2	21	22	22	2	2	2	22	22	40	23	24
VPA0240	49	49	1	27	28	1	29	3	24	30	30	31	2	2	25	25	32	33	26	34	31	2	2	31	2	3	31	2	35	3	2	2	2	36	2	2	3	4	12	3	3	4	4	4	3	3	37	34	38
VPA0248	30	30	31	32	33	1	34	3	27	35	35	36	2	2	28	28	37	38	29	39	36	2	2	36	2	3	36	2	40	15	2	2	2	41	2	2	15	42	13	43	43	4	4	4	43	43	44	45	42
VPA0251	10	10	1	11	12	1	13	2	7	14	14	15	5	5	8	8	16	17	9	18	15	5	5	15	5	2	15	5	19	20	5	5	5	5	5	5	20	21	22	18	18	3	3	3	18	18	23	24	25
VPA0252	15	15	1	16	17	1	4	3	13	5	5	4	2	2	5	5	18	4	14	13	4	2	2	4	2	3	4	2	5	19	2	2	2	20	2	2	19	21	4	22	22	6	6	6	22	22	5	4	5
VPA0255	31	31	1	32	33	1	34	5	28	35	35	36	2	2	29	29	37	38	30	39	36	2	2	36	2	5	36	2	40	41	2	2	2	42	2	2	41	39	13	38	38	3	3	3	38	38	43	44	45
VPA0257	2	2	1	2	14	1	1	2	2	3	3	15	2	2	2	2	16	15	13	2	15	2	2	15	2	2	15	2	17	18	2	2	2	15	2	2	18	19	3	1	1	2	2	2	1	1	20	15	2
VPA0258	28	28	1	29	30	1	31	6	15	32	32	33	2	2	26	26	34	15	27	35	33	2	2	33	2	6	33	2	36	5	2	2	2	33	2	2	5	37	13	38	38	22	22	22	38	38	2	15	39
VPA0260	1	1	1	29	30	1	8	3	26	31	31	32	2	2	27	27	33	34	28	35	32	2	2	32	2	3	32	2	26	36	2	2	2	7	2	2	36	3	13	37	37	4	4	4	37	37	38	39	40
VPA0262	9	9	1	2	2	1	2	2	2	2	2	3	2	2	3	3	3	3	1	2	3	2	2	3	2	2	3	2	10	11	2	2	2	3	2	2	11	2	3	12	12	2	2	2	12	12	13	1	3
VPA0264	12	12	1	1	2	1	2	1	1	13	13	14	1	1	11	11	15	1	1	2	14	1	1	14	1	1	14	1	3	3	1	1	1	1	1	1	3	2	5	16	16	1	1	1	16	16	1	3	17
VPA0265	12	12	1	11	27	1	28	3	2	29	29	20	2	2	2	2	20	30	26	31	20	2	2	20	2	3	20	2	20	32	2	2	2	33	2	2	32	29	12	34	34	2	2	2	34	34	11	20	11
VPA0266	27	27	1	28	29	1	30	3	15	31	31	32	2	2	25	25	33	34	26	35	32	2	2	32	2	3	32	2	5	36	2	2	2	37	2	2	36	38	5	39	39	4	4	4	39	39	40	41	42
VPA0268	39	39	1	11	12	1	13	6	7	9	9	14	9	9	8	8	15	16	10	17	14	2	2	14	2	6	14	2	18	19	9	2	2	3	2	2	19	20	21	22	22	3	3	3	22	22	23	24	25
VPA0269	58	58	1	32	33	1	34	4	29	35	35	36	2	2	30	30	37	38	31	39	36	3	3	36	3	4	36	3	8	40	2	3	3	41	3	3	40	42	15	43	43	5	5	5	43	43	44	45	46
VPA0272	5	5	1	30	31	1	32	3	28	33	33	34	2	2	29	29	5	17	13	35	34	2	2	34	2	3	34	2	36	37	2	2	2	38	2	2	37	39	40	41	41	4	4	4	41	41	42	43	44
VPA0273	10	10	1	11	12	1	13	3	7	14	14	15	2	2	8	8	16	17	9	18	15	2	2	15	2	3	15	2	19	20	2	2	2	21	2	2	20	22	23	24	24	4	4	4	24	24	25	26	27
VPA0277	11	11	1	12	13	1	14	6	8	15	15	16	2	2	9	9	17	18	10	19	16	2	2	16	2	6	16	2	20	21	2	2	2	22	2	2	21	3	23	24	24	3	3	3	24	24	25	26	27
VPA0279	1	1	1	1	1	1	14	3	13	15	15	1	2	2	8	8	8	16	1	1	1	2	2	1	2	3	1	2	8	11	2	2	2	5	2	2	11	4	8	1	1	4	4	4	1	1	5	1	3
VPA0284	29	29	1	18	28	1	30	3	26	51	51	31	2	2	27	27	28	13	28	32	31	2	2	31	2	3	31	2	33	34	2	2	2	35	2	2	34	36	13	37	37	4	4	4	37	37	38	39	40
VPA0286	19	19	1	2	10	1	20	3	17	21	21	22	2	2	18	18	3	3	3	23	22	2	2	22	2	3	22	2	3	22	2	2	2	2	2	2	22	3	2	2	2	3	3	3	2	2	8	24	14
VPA0287	33	33	1	34	35	1	36	3	30	37	37	38	2	2	31	31	23	39	32	40	38	2	2	38	2	3	38	2	41	42	2	2	2	4	2	2	42	43	14	44	44	4	4	4	44	44	45	46	47
VPA0288	6	6	1	27	28	1	29	2	24	30	30	31	1	1	25	25	18	32	26	14	31	1	1	31	1	2	31	1	33	25	1	1	1	34	1	1	25	19	35	36	36	19	19	19	36	36	37	38	39
VPA0291	5	5	1	8	1	1	6	2	5	1	1	9	1	1	6	6	10	11	7	6	9	1	1	9	1	2	9	1	12	13	1	1	1	14	1	1	13	4	3	6	6	4	4	4	6	6	15	16	2
VPA0293	8	8	1	9	10	1	11	2	5	12	12	13	1	1	6	6	14	15	7	16	13	1	1	13	1	2	13	1	17	18	1	1	1	19	1	1	18	20	21	22	22	3	3	3	22	22	39	23	24
VPA0303	28	28	1	29	16	1	30	5	25	31	31	32	2	2	26	26	33	34	27	35	32	2	2	32	2	5	32	2	36	37	2	2	2	38	2	2	37	6	12	25	25	6	6	6	25	25	39	40	41
VPA0309	30	30	1	31	32	1	33	3	27	34	34	35	2	2	28	28	36	37	29	38	35	2	2	35	2	3	35	2	39	40	2	2	2	41	2	2	40	4	42	43	43	4	4	4	43	43	44	45	46
VPA0310	20	20	1	21	5	1	7	3	19	8	8	22	2	2	13	13	23	24	5	24	22	2	2	22	2	3	22	2	20	25	2	2	2	26	2	2	25	4	12	8	8	4	4	4	8	8	27	22	28
VPA0312	26	26	1	27	6	1	28	3	23	6	6	29	2	2	24	24	30	31	25	31	29	2	2	29	2	3	29	2	32	33	2	2	2	34	2	2	33	4	12	35	35	4	4	4	35	35	36	37	38
VPA0316	32	32	1	33	31	1	34	3	29	35	35	36	2	2	30	30	37	25	31	25	36	2	2	36	2	3	36	2	38	39	2	2	2	40	2	2	39	4	14	41	41	4	4	4	41	41	42	1	43
VPA0317	9	9	1	10	11	1	12	2	6	13	13	14	5	5	7	7	15	16	8	17	14	5	5	14	5	2	14	5	18	19	5	5	5	20	5	5	19	3	21	22	22	3	3	3	22	22	23	24	25
VPA0318	29	29	1	30	31	1	32	3	26	33	33	34	2	2	27	27	35	36	28	37	34	2	2	34	2	3	34	2	22	38	2	2	2	39	2	2	38	4	12	13	13	4	4	4	13	13	40	39	41
VPA0320	5	5	1	28	29	1	30	3	25	18	18	31	2	2	26	26	5	32	27	33	31	2	2	31	2	3	31	2	22	34	2	2	2	34	2	2	34	4	11	35	35	4	4	4	35	35	36	12	37
VPA0326	11	11	1	1	12	1	4	3	1	1	1	13	2	2	1	1	1	1	1	1	13	2	2	13	2	3	13	2	1	1	2	2	2	1	2	2	1	2	1	11	11	2	2	2	11	11	1	1	1
VPA0329	7	7	1	20	21	1	8	2	3	22	22	23	5	5	4	4	24	9	6	25	23	5	5	23	5	2	23	5	26	27	5	5	5	28	5	5	27	10	29	11	11	10	10	10	11	11	12	30	31
VPA0330	9	9	1	28	29	1	10	5	6	11	11	30	2	2	7	7	12	13	8	31	30	2	2	30	2	5	30	2	14	15	2	2	2	16	2	2	15	3	17	18	18	3	3	3	18	18	32	33	19
VPA0331	7	7	1	8	21	1	22	2	3	9	9	10	5	5	4	4	23	24	6	25	10	5	5	10	5	2	10	5	26	11	5	5	5	27	5	5	11	12	28	25	25	12	12	12	25	25	13	29	14
VPA0335	27	27	1	47	46	1	28	2	24	7	7	29	26	26	25	25	30	31	5	32	29	26	26	29	26	2	29	26	33	34	26	26	26	35	26	26	34	3	10	19	19	3	3	3	19	19	36	37	45
VPA0340	22	22	1	31	32	1	33	27	28	34	34	35	2	2	29	29	29	36	30	37	35	2	2	35	2	27	35	2	38	39	2	2	2	40	2	2	39	6	41	42	42	6	6	6	42	42	43	44	45
VPA0341	28	28	1	29	30	1	31	24	25	32	32	33	2	2	26	26	34	35	27	36	33	2	2	33	2	24	33	2	37	38	2	2	2	39	2	2	38	40	41	42	42	3	3	3	42	42	43	44	45
VPA0343	33	33	1	34	35	1	36	3	30	37	37	38	2	2	31	31	39	40	32	41	38	2	2	38	2	3	38	2	42	43	2	2	2	44	2	2	43	4	45	46	46	4	4	4	46	46	47	48	49
VPA0344	32	32	1	33	34	1	35	28	29	36	36	37	2	2	30	30	38	39	31	40	37	2	2	37	2	28	37	2	41	42	2	2	2	43	2	2	42	44	45	46	46	22	22	22	46	46	47	48	49
VPA0349	6	6	1	7	8	1	24	2	3	9	9	25	4	4	2	2	10	26	5	11	25	4	4	25	4	2	25	4	27	12	4	4	4	13	4	4	12	28	29	30	30	28	28	28	30	30	2	14	15
VPA0350	8	8	1	9	10	1	11	5	6	12	12	13	2	2	5	5	14	15	7	16	13	3	3	13	3	5	13	3	17	18	2	3	3	19	3	3	18	20	21	22	22	23	23	23	22	22	5	24	25
VPA0351	28	28	1	29	30	1	31	6	25	32	32	33	2	2	26	26	34	35	27	36	33	2	2	33	2	6	33	2	37	38	2	2	2	39	2	2	38	21	40	41	41	21	21	21	41	41	42	43	44
VPA0353	28	28	1	29	30	1	31	2	5	32	32	33	1	1	26	26	34	35	27	36	33	1	1	33	1	2	33	1	37	38	1	1	1	1	1	1	38	5	12	39	39	5	5	5	39	39	40	5	9
VPA0356	30	30	1	31	32	1	33	3	27	34	34	35	2	2	28	28	36	37	29	38	35	2	2	35	2	3	35	2	39	40	2	2	2	41	2	2	40	42	13	43	43	4	4	4	43	43	44	27	45
VPA0357	10	10	1	11	12	1	13	2	7	39	39	14	4	4	8	8	15	40	9	16	14	4	4	14	4	2	14	4	17	18	4	4	4	19	4	4	18	41	20	42	42	5	5	5	42	42	21	22	23
VPA0359	30	30	1	31	32	1	33	27	28	34	34	35	2	2	29	29	36	37	11	38	35	2	2	35	2	39	35	2	40	14	2	2	2	41	2	2	14	42	13	9	9	3	3	3	9	9	43	44	45
VPA0361	19	19	1	8	3	1	20	3	7	21	21	22	2	2	17	17	17	7	18	23	22	2	2	22	2	3	22	2	7	24	2	2	2	25	2	2	24	23	1	26	26	4	4	4	26	26	8	27	23
VPA0365	33	33	1	34	35	1	36	3	30	37	37	38	2	2	31	31	39	40	32	61	38	2	2	38	2	3	38	2	41	42	2	2	2	43	2	2	42	4	14	44	44	4	4	4	44	44	45	46	47
VPA0367	33	33	1	34	35	1	36	3	30	37	37	38	2	2	31	31	39	40	32	41	38	2	2	38	2	3	38	2	42	43	2	2	2	44	2	2	43	4	45	46	46	4	4	4	46	46	47	48	43
VPA0368	31	31	1	32	33	1	34	3	28	35	35	36	2	2	29	29	37	38	30	39	36	2	2	36	2	3	36	2	40	41	2	2	2	42	2	2	41	43	13	44	44	4	4	4	44	44	45	46	47
VPA0369	30	30	1	31	32	1	33	3	27	34	34	15	2	2	28	28	35	36	29	37	15	2	2	15	2	3	15	2	38	39	2	2	2	40	2	2	39	4	13	29	29	4	4	4	29	29	41	29	42
VPA0372	30	30	1	31	32	1	33	26	27	34	34	35	2	2	28	28	36	37	29	35	35	2	2	35	2	26	35	2	38	39	2	2	2	40	2	2	39	41	42	43	43	3	3	3	43	43	44	45	46
VPA0374	10	10	1	11	12	1	13	6	7	14	14	15	2	2	8	8	16	17	9	18	15	2	2	15	2	6	15	2	19	20	2	2	2	6	2	2	20	21	22	23	23	3	3	3	23	23	24	25	26
VPA0375	10	10	1	11	12	1	13	6	7	14	14	15	2	2	8	8	16	17	9	18	15	2	2	15	2	6	15	2	19	20	2	2	2	21	2	2	20	22	23	24	24	25	25	25	24	24	26	27	28
VPA0376	9	9	1	10	11	1	12	4	6	13	13	14	2	2	7	7	15	16	8	17	14	2	2	14	2	4	14	2	18	19	2	2	2	38	2	2	19	20	21	22	22	23	23	23	22	22	24	25	26
VPA0377	27	27	1	28	29	1	8	3	24	18	18	30	2	2	25	25	31	16	26	32	30	2	2	30	2	3	30	2	1	33	2	2	2	34	2	2	33	35	12	21	21	4	4	4	21	21	36	37	2
VPA0379	25	25	1	26	27	1	27	3	22	20	20	28	2	2	23	23	29	30	24	6	28	2	2	28	2	3	28	2	19	14	2	2	2	31	2	2	14	32	33	27	27	4	4	4	27	27	34	35	36
VPA0385	9	9	1	37	38	1	10	4	5	11	11	12	7	7	6	6	13	39	8	14	12	7	7	12	7	4	12	7	15	16	7	7	7	40	7	7	16	17	18	19	19	20	20	20	19	19	4	21	22
VPA0405	31	31	1	32	33	1	34	2	28	35	35	36	6	6	29	29	37	38	30	39	36	6	6	36	6	2	36	6	40	41	6	6	6	42	6	6	41	3	13	43	43	3	3	3	43	43	44	45	46
VPA0408	31	31	1	32	12	1	33	3	28	34	34	35	2	2	29	29	36	4	30	37	35	2	2	35	2	3	35	2	38	39	2	2	2	40	2	2	39	4	12	41	41	4	4	4	41	41	42	43	44
VPA0409	8	8	1	3	2	1	1	2	7	2	2	3	1	1	1	1	9	1	2	1	3	1	1	3	1	2	3	1	1	1	1	1	1	2	1	1	1	1	2	2	2	1	1	1	2	2	1	2	1
VPA0411	31	31	1	32	33	1	34	3	28	35	35	36	2	2	29	29	37	38	30	39	36	2	2	36	2	3	36	2	40	41	2	2	2	42	2	2	41	5	12	43	43	5	5	44	43	43	45	46	47
VPA0412	7	7	1	8	9	1	10	3	4	11	11	12	2	2	5	5	13	14	6	15	12	2	2	12	2	3	12	2	16	5	2	2	2	17	2	2	5	18	19	20	20	18	18	18	20	20	21	22	19
VPA0413	26	26	1	1	27	1	28	3	24	17	17	29	2	2	1	1	30	31	25	32	29	2	2	29	2	3	29	2	11	1	2	2	2	33	2	2	1	4	11	2	2	4	4	4	2	2	34	35	36
VPA0414	1	1	1	1	1	1	1	1	15	10	10	1	3	3	5	5	16	15	9	17	1	3	3	1	3	1	1	3	18	5	3	3	3	1	3	3	5	1	7	1	1	1	1	1	1	1	1	1	19
VPA0415	22	22	1	23	24	1	25	19	20	1	1	26	2	2	1	1	27	28	21	20	26	2	2	26	2	19	26	2	6	2	2	2	2	29	2	2	2	14	30	1	1	14	14	31	1	1	32	33	34
VPA0416	12	12	1	31	32	1	33	3	28	34	34	35	2	2	29	29	36	37	30	38	35	2	2	35	2	3	35	2	27	39	2	2	2	40	2	2	39	4	41	42	42	4	4	4	42	42	43	44	45
VPA0417	10	10	1	11	12	1	13	2	7	14	14	15	4	4	8	8	16	17	9	18	15	4	4	15	4	2	15	4	19	20	4	4	4	21	4	4	20	22	23	24	24	5	5	5	24	24	20	25	20
VPA0418	15	15	1	3	3	1	9	3	14	9	9	3	2	2	9	9	9	9	9	12	3	2	2	3	2	3	3	2	3	3	2	2	2	9	2	2	3	9	8	16	16	3	3	3	16	16	3	9	3
VPA0419	1	1	1	1	1	1	1	2	1	1	1	1	1	1	1	1	1	1	1	1	1	1	1	1	1	2	1	1	10	1	1	1	1	1	1	1	1	11	1	12	12	1	1	1	12	12	1	1	1
VPA0421	6	6	1	7	8	1	9	2	3	10	10	11	4	4	3	3	12	13	5	14	11	4	4	11	4	2	11	4	15	16	4	4	4	38	4	4	16	17	18	19	19	20	20	20	19	19	21	38	22
VPA0422	23	23	1	24	25	1	26	4	20	27	27	28	2	2	21	21	29	30	22	31	28	2	2	28	2	4	28	2	32	33	2	2	2	34	2	2	33	35	36	37	37	13	13	13	37	37	38	34	39
VPA0424	31	31	1	32	11	1	33	3	21	34	34	17	2	29	21	21	35	36	30	37	17	2	2	17	2	3	17	2	38	39	2	2	2	37	2	2	39	40	13	41	41	3	3	3	41	41	42	37	43
VPA0425	7	7	1	39	8	1	9	2	3	10	10	11	5	5	4	4	12	13	6	14	11	5	5	11	5	2	11	5	15	16	5	5	5	17	5	5	16	18	19	20	20	21	21	21	20	20	22	17	23
VPA0427	32	32	1	33	34	1	35	3	29	36	36	37	2	2	30	30	38	39	31	40	37	2	2	37	2	3	37	2	41	42	2	2	2	43	2	2	42	44	45	46	46	4	4	4	46	46	47	43	48
VPA0428	31	31	1	32	33	1	34	2	29	29	29	35	7	7	30	30	31	36	29	37	35	7	7	35	7	2	35	7	38	39	7	7	7	40	7	7	39	31	12	41	41	3	3	3	41	41	42	40	2
VPA0429	27	27	1	31	21	1	32	6	28	33	33	34	2	2	29	29	35	36	30	37	34	2	2	34	2	6	34	2	38	7	2	2	2	37	2	2	7	21	12	34	34	3	3	3	34	34	39	37	39
VPA0430	9	9	1	10	11	1	12	3	6	13	13	14	2	2	7	7	15	16	8	17	14	2	2	14	2	3	14	2	18	19	2	2	2	20	2	2	19	21	22	23	23	4	4	4	23	23	24	20	16
VPA0431	29	29	1	31	32	1	33	27	28	34	34	35	2	2	29	29	36	37	30	28	35	2	2	35	2	3	35	2	38	39	2	2	2	40	2	2	39	41	12	42	42	4	4	4	42	42	43	40	44
VPA0441	27	27	1	28	7	1	29	2	3	8	8	9	5	5	4	4	10	11	6	30	9	5	5	9	5	2	9	5	31	32	5	5	5	12	5	5	32	33	13	34	34	35	35	35	34	34	14	36	15
VPA0450	31	31	1	32	33	1	34	3	28	35	35	36	2	2	29	29	37	38	30	39	36	2	2	36	2	3	36	2	40	41	2	2	2	42	2	2	41	43	44	45	45	4	4	4	45	45	46	47	48
VPA0451	20	20	1	8	1	1	21	1	18	1	1	22	2	2	19	19	23	24	1	3	22	2	2	22	2	1	22	2	25	26	2	2	2	8	2	2	26	27	1	1	1	3	3	3	1	1	1	28	29
VPA0452	27	27	1	28	29	1	30	3	24	31	31	32	2	2	25	25	33	34	26	35	32	2	2	32	2	3	32	2	36	37	2	2	2	38	2	2	37	39	12	34	34	4	4	4	34	34	40	41	42
VPA0456	10	10	1	11	12	1	13	6	7	14	14	15	2	2	8	8	16	17	9	18	15	3	3	15	3	6	15	3	19	20	2	3	3	21	3	3	20	22	23	24	24	4	4	4	24	24	25	26	27
VPA0460	2	2	1	1	3	1	5	2	4	3	3	2	2	2	2	2	6	2	2	4	2	2	2	2	2	2	2	2	2	3	2	2	2	2	2	2	3	2	2	2	2	4	4	4	2	2	2	2	4
VPA0463	11	11	1	5	13	1	1	3	4	15	15	16	2	2	10	10	11	4	14	10	16	2	2	16	2	3	16	2	13	10	2	2	2	17	2	2	10	4	5	4	4	4	4	4	4	4	18	19	5
VPA0470	33	33	1	34	35	1	36	3	30	37	37	38	2	2	31	31	39	40	32	41	38	2	2	38	2	3	38	2	42	43	2	2	2	44	2	2	43	45	14	46	46	4	4	4	46	46	47	48	49
VPA0471	9	9	1	10	11	1	12	5	6	13	13	14	2	2	7	7	15	16	8	17	14	2	2	14	2	5	14	2	18	19	2	2	2	20	2	2	19	21	22	23	23	24	24	24	23	23	25	26	27
VPA0474	29	29	1	30	31	1	32	3	26	33	33	34	2	2	27	27	35	26	28	26	34	2	2	34	2	3	34	2	29	36	2	2	2	37	2	2	36	4	13	38	38	4	4	4	38	38	39	40	41
VPA0475	1	1	1	1	1	1	1	1	1	1	1	1	1	1	1	1	2	1	1	1	1	1	1	1	1	1	1	1	1	1	1	1	1	1	1	1	1	1	1	1	1	1	1	1	1	1	1	1	1
VPA0476	29	29	1	30	15	1	31	25	26	32	32	33	2	2	27	27	34	35	28	36	33	2	2	33	2	25	33	2	29	37	2	2	2	26	2	2	37	21	38	39	39	21	21	21	39	39	2	40	41
VPA0480	32	32	1	33	34	1	35	28	29	36	36	37	2	2	30	30	38	39	31	40	37	2	2	37	2	28	37	2	41	42	2	2	2	43	2	2	42	44	12	45	45	6	6	6	45	45	46	47	48
VPA0488	31	31	1	32	33	1	34	27	28	35	35	36	2	2	29	29	37	38	30	39	36	2	2	36	2	27	36	2	40	41	2	2	62	42	2	2	41	20	43	44	44	20	20	20	44	44	45	46	47
VPA0489	31	31	1	32	33	1	24	7	28	34	34	35	2	2	29	29	36	37	30	38	35	2	2	35	2	7	35	2	39	40	2	2	2	41	2	2	40	3	42	43	43	3	3	3	43	43	44	45	46
VPA0496	9	9	1	10	11	1	12	5	6	13	13	14	2	2	7	7	15	16	8	17	14	2	2	14	2	5	14	2	18	19	2	2	2	20	2	2	19	21	22	23	23	24	24	24	23	23	25	26	27
VPA0498	32	32	1	33	34	1	35	2	29	36	36	37	6	6	30	30	38	39	31	40	37	6	6	37	6	2	37	6	41	42	6	6	6	43	6	6	42	63	13	44	44	3	3	3	44	44	45	46	47
VPA0500	22	22	1	23	1	1	1	1	19	24	24	25	2	2	20	20	26	27	21	28	25	2	2	25	2	1	25	2	29	10	2	2	2	1	2	2	10	30	1	1	1	3	3	3	1	1	31	32	1
VPA0501	28	28	1	29	30	1	31	24	25	32	32	33	5	5	26	26	34	35	27	36	33	5	5	33	5	24	33	5	37	38	5	5	5	39	5	5	38	2	40	41	41	2	2	2	41	41	42	58	43
VPA0503	25	25	1	26	22	1	7	3	23	27	27	21	2	2	24	24	1	1	2	28	21	2	2	21	2	3	21	2	29	7	2	2	2	1	2	2	7	1	12	30	30	1	1	1	30	30	31	32	33
VPA0504	33	33	1	34	35	1	3	3	30	30	30	36	2	2	31	31	37	38	32	22	36	2	2	36	2	3	36	2	32	39	2	2	2	40	2	2	39	4	14	41	41	4	4	4	41	41	42	4	3
VPA0507	26	26	1	27	28	1	14	3	8	29	29	30	2	2	24	24	14	31	25	32	30	2	2	30	2	3	30	2	14	14	2	2	2	33	2	2	14	4	14	34	34	4	4	4	34	34	35	36	37
VPA0508	21	21	1	22	4	1	23	3	19	24	24	2	2	2	20	20	25	26	10	33	2	2	2	2	2	3	2	2	27	2	2	2	2	4	2	2	2	4	11	28	28	4	4	4	28	28	4	29	20
VPA0509	31	31	1	32	33	1	34	3	28	35	35	28	2	2	29	29	36	37	30	38	28	2	2	28	2	3	28	2	39	40	2	2	2	41	2	2	40	4	13	37	37	4	4	4	37	37	42	43	44
VPA0510	26	26	1	27	10	1	28	22	23	29	29	19	2	2	24	24	10	30	25	31	19	2	2	19	2	22	19	2	32	33	2	2	2	10	2	2	33	3	10	34	34	3	3	3	34	34	10	35	23
VPA0513	1	1	1	1	1	1	1	1	1	1	1	1	1	1	1	1	1	1	1	1	1	1	1	1	1	1	1	1	1	1	1	1	1	1	1	1	1	1	1	1	1	1	1	1	1	1	1	1	1
VPA0515	14	14	1	24	5	1	7	3	22	25	25	2	2	2	23	23	14	26	14	10	2	2	2	2	2	3	2	2	5	27	2	2	2	2	2	2	27	10	13	28	28	4	4	4	28	28	29	9	14
VPA0516	24	24	1	25	14	1	5	1	21	5	5	26	2	2	22	22	25	27	23	3	26	2	2	26	2	1	26	2	28	29	2	2	2	26	2	2	29	3	8	30	30	3	3	3	30	30	31	32	33
VPA0517	30	30	1	31	16	1	32	3	27	33	33	34	2	2	28	28	35	36	29	20	34	2	2	34	2	3	34	2	37	38	2	2	2	34	2	2	38	20	11	39	39	20	20	20	39	39	40	41	42
VPA0519	31	31	1	32	19	1	33	3	28	34	34	35	2	2	29	29	36	37	30	4	35	2	2	35	2	3	35	2	38	39	2	2	2	40	2	2	39	41	14	40	40	4	4	4	40	40	42	43	44
VPA0523	1	1	1	1	3	1	1	2	1	1	1	1	1	1	1	1	1	1	6	1	1	1	1	1	1	2	1	1	3	1	1	1	1	1	1	1	1	1	1	1	1	1	1	1	1	1	1	1	1
VPA0528	26	26	1	27	28	1	29	3	25	30	30	31	2	2	7	7	32	33	1	11	31	2	2	31	2	3	31	2	34	35	2	2	2	36	2	2	35	37	12	8	8	4	4	4	8	8	36	37	38
VPA0529	6	6	1	7	8	1	9	2	3	10	10	3	5	5	4	4	11	12	1	13	3	5	5	3	5	2	3	5	14	15	5	5	5	16	5	5	15	17	9	3	3	9	9	9	3	3	18	19	20
VPA0532	7	7	1	2	8	1	9	3	5	10	10	11	2	2	6	6	12	11	2	11	11	2	2	11	2	3	11	2	13	14	2	2	2	15	2	2	14	4	16	17	17	4	4	4	17	17	18	19	2
VPA0535	32	32	1	33	34	1	35	28	29	36	36	37	2	2	30	30	38	39	31	40	37	2	2	37	3	4	37	2	41	42	2	2	2	43	2	2	42	5	44	45	45	5	5	5	45	45	46	47	48
VPA0536	9	9	1	10	11	1	12	3	6	13	13	14	2	2	7	7	15	14	8	16	14	2	2	14	2	3	14	2	17	18	2	2	2	19	2	2	18	5	20	21	21	5	5	5	21	21	22	23	24
VPA0538	31	31	1	32	33	1	34	3	28	35	35	36	2	2	29	29	37	36	30	38	36	2	2	36	2	3	36	2	39	40	2	2	2	41	2	2	40	4	13	42	42	4	4	4	42	42	28	43	44
VPA0539	27	27	1	28	29	1	30	23	24	31	31	32	2	2	25	25	33	32	26	34	32	2	2	32	2	23	32	2	35	36	2	2	2	37	2	2	36	18	38	39	39	18	18	18	39	39	24	40	41
VPA0540	33	33	1	34	35	1	36	3	30	37	37	38	2	2	31	31	39	40	32	41	38	2	2	38	2	3	38	2	42	43	2	2	2	44	2	2	43	45	14	46	46	4	4	4	46	46	47	48	49
VPA0543	32	32	1	33	34	1	25	3	29	35	35	36	2	2	30	30	37	38	31	39	36	2	2	36	2	3	36	2	40	41	2	2	2	42	2	2	41	43	14	44	44	4	4	4	44	44	45	46	47
VPA0545	24	24	1	25	26	1	21	3	22	27	27	28	2	2	6	6	29	30	23	31	28	2	2	28	2	3	28	2	20	2	2	2	2	32	2	2	2	33	2	34	34	4	4	4	34	34	35	36	37
VPA0548	25	25	1	26	27	1	28	3	23	29	29	30	2	2	24	24	31	32	6	30	30	2	2	30	2	3	30	2	33	34	2	2	2	6	2	2	34	35	13	36	36	4	4	4	36	36	6	37	38
VPA0551	1	1	1	7	8	1	9	5	6	10	10	7	2	2	1	1	11	7	4	7	7	2	2	7	2	5	7	2	12	7	2	2	2	13	2	2	7	1	14	7	7	7	7	7	7	7	1	1	1
VPA0557	32	32	1	33	12	1	34	3	29	35	35	36	2	2	30	30	14	16	31	37	36	2	2	36	2	3	36	2	38	39	2	2	2	40	2	2	39	41	42	16	16	4	4	4	16	16	16	43	44
VPA0559	9	9	1	10	11	1	12	5	6	13	13	14	2	2	7	7	15	16	8	16	14	2	2	14	2	5	14	2	17	18	2	2	2	19	2	2	18	20	21	22	22	23	23	23	22	22	24	25	26
VPA0561	33	33	1	34	35	1	36	3	30	37	37	38	2	2	31	31	39	40	32	41	38	2	2	38	2	3	38	2	42	43	2	2	2	44	2	2	43	45	14	46	46	4	4	4	46	46	47	3	48
VPA0563	30	30	1	31	32	1	1	3	27	33	33	34	2	2	28	28	35	34	29	36	34	2	2	34	2	3	34	2	37	38	2	2	2	1	2	2	38	3	13	39	39	4	4	4	39	39	40	41	6
VPA0564	48	48	1	30	31	1	32	3	27	33	33	49	2	2	28	28	34	35	29	20	49	2	2	49	2	3	49	2	7	50	2	2	2	36	2	2	50	3	12	37	37	4	4	22	37	37	38	39	51
VPA0567	29	29	1	30	31	1	32	3	26	33	33	34	2	2	27	27	35	36	28	37	34	2	2	34	2	3	34	2	22	38	2	2	2	26	2	2	38	26	12	39	39	4	4	40	39	39	41	42	43
VPA0569	30	30	1	31	32	1	33	3	27	34	34	35	2	2	28	28	36	37	29	38	35	2	2	35	2	3	35	2	39	40	2	2	2	27	2	2	40	27	12	41	41	1	1	42	41	41	43	44	45
VPA0570	28	28	1	29	30	1	31	3	3	32	32	33	2	2	26	26	32	34	27	35	33	2	2	33	2	3	33	2	36	6	2	2	2	37	2	2	6	37	12	38	38	4	4	39	38	38	40	41	42
VPA0572	28	28	1	29	30	1	31	2	25	32	32	33	2	2	26	26	5	33	27	34	33	2	2	33	2	2	33	2	35	36	2	2	2	37	2	2	36	38	11	39	39	3	3	26	39	39	40	41	42
VPA0573	29	29	1	30	31	1	32	25	26	22	22	33	2	2	27	27	34	35	28	36	33	2	2	33	2	25	33	2	37	38	2	2	2	39	2	2	38	40	41	42	42	18	18	43	42	42	44	45	46
VPA0576	29	29	1	30	17	1	31	3	26	32	32	33	2	2	27	27	34	35	28	35	33	2	2	33	2	3	33	2	36	37	2	2	2	35	2	2	37	26	13	38	38	4	4	4	38	38	27	39	40
VPA0583	27	27	1	28	29	1	30	3	24	31	31	32	2	2	25	25	33	34	26	35	32	2	2	32	2	3	32	2	36	37	2	2	2	38	2	2	37	32	39	40	40	4	4	4	40	40	41	42	43
VPA0584	18	18	1	19	5	1	9	3	5	20	20	5	2	2	5	5	3	5	17	5	5	2	2	5	2	3	5	2	2	21	2	2	2	22	2	2	21	5	3	5	5	4	4	4	5	5	9	2	23
VPA0586	15	15	1	16	4	1	1	3	4	17	17	4	2	2	13	13	3	4	14	4	4	2	2	4	2	3	4	2	1	18	2	2	2	4	2	2	18	4	1	4	4	4	4	4	4	4	1	19	3
VPA0587	7	7	1	8	36	1	9	2	3	10	10	11	5	5	4	4	12	13	6	14	11	5	5	11	5	2	11	5	15	16	5	5	5	3	5	5	16	17	18	19	19	20	20	20	19	19	21	22	23
VPA0589	30	30	1	31	32	1	33	3	27	34	34	35	2	2	28	28	36	27	29	27	35	2	2	35	2	3	35	2	37	38	2	2	2	27	2	2	38	39	12	40	40	22	22	22	40	40	41	27	42
VPA0592	27	27	1	28	29	1	30	23	24	31	31	32	2	2	25	25	33	34	26	35	32	2	2	32	2	23	32	2	36	2	2	2	2	2	2	2	2	1	37	38	38	1	1	1	38	38	39	2	40
VPA0593	3	3	1	1	9	1	28	3	1	29	29	13	2	2	24	24	5	30	27	17	13	2	2	13	2	3	13	2	31	2	2	2	2	32	2	2	2	4	33	34	34	4	4	4	34	34	35	32	3
VPA0595	32	32	1	33	34	1	35	3	29	36	36	37	2	2	30	30	38	39	31	40	37	2	2	37	2	3	37	2	41	42	2	2	2	43	2	2	42	4	44	45	45	4	4	46	45	45	47	48	49
VPA0596	10	10	1	11	12	1	13	3	7	14	14	15	2	2	8	8	16	17	9	18	15	2	2	15	2	3	15	2	19	20	2	2	2	21	2	2	20	4	22	23	23	4	4	24	25	25	26	27	28
VPA0603	10	10	1	11	12	1	13	6	7	14	14	15	2	2	8	8	16	17	9	18	15	2	2	15	2	6	15	2	19	20	2	2	2	17	2	2	20	3	21	22	22	3	3	23	22	22	24	17	25
VPA0604	32	32	1	3	33	1	34	3	29	12	12	35	2	2	30	30	36	37	31	5	35	2	2	35	2	3	35	2	38	39	2	2	2	40	2	2	39	41	42	29	29	4	4	43	29	29	44	57	45
VPA0606	33	33	1	34	35	1	36	29	30	37	37	38	2	2	31	31	39	38	32	40	38	2	2	38	2	29	38	2	41	42	2	2	2	38	2	2	42	22	43	44	44	22	22	45	44	44	46	47	48
VPA0607	8	8	1	9	10	1	11	3	5	12	12	13	2	2	6	6	14	15	7	16	13	2	2	13	2	3	13	2	17	18	2	2	2	19	2	2	18	4	20	21	21	4	4	22	21	21	23	19	24
VPA0611	27	27	1	28	29	1	30	3	24	31	31	32	2	2	25	25	33	32	26	34	32	2	2	32	2	3	32	2	35	36	2	2	2	37	2	2	36	38	39	40	40	4	4	41	40	40	12	37	42
VPA0612	32	32	1	33	34	1	35	3	29	36	36	37	2	2	30	30	38	39	31	40	37	2	2	37	2	3	37	2	41	42	2	2	2	43	2	2	42	44	14	45	45	4	4	4	45	45	46	43	47
VPA0613	32	32	1	33	34	1	35	3	29	36	36	37	2	2	30	30	38	39	31	40	37	2	2	37	2	3	37	2	41	42	2	2	2	39	2	2	42	43	44	45	45	4	4	4	45	45	46	39	47
VPA0614	13	13	1	19	20	1	21	16	2	22	22	2	4	4	17	17	23	24	18	2	2	4	4	2	4	16	2	4	25	42	4	4	4	26	4	4	42	43	27	28	28	2	2	2	28	28	10	26	29
VPA0615	8	8	1	9	10	1	11	3	4	32	32	12	6	6	5	5	13	14	7	15	12	6	6	12	6	3	12	6	16	17	6	6	6	18	6	6	17	33	34	19	19	2	2	2	19	19	20	21	5
VPA0616	31	31	1	32	33	1	34	3	28	35	35	36	2	2	29	29	37	38	30	39	36	2	2	36	2	3	36	2	40	41	2	2	2	42	2	2	41	43	13	44	44	4	4	4	44	44	45	42	46
VPA0617	20	20	1	21	22	1	23	15	16	24	24	25	18	18	17	17	49	26	19	27	25	18	18	25	18	15	25	18	28	29	18	18	18	30	18	18	29	31	32	33	33	2	2	2	33	33	34	30	35
VPA0618	35	35	1	36	37	1	38	3	32	39	39	40	2	2	33	33	41	40	34	42	40	2	2	40	2	3	40	2	43	44	2	2	2	45	2	2	44	46	14	47	47	4	4	4	47	47	48	49	50
VPA0619	2	2	1	10	22	1	23	3	2	10	10	2	2	2	21	21	24	2	3	2	2	2	2	2	2	3	2	2	2	25	2	2	2	2	2	2	25	26	9	27	27	2	2	2	27	27	24	7	28
VPA0620	23	23	1	24	25	1	26	4	19	27	27	28	21	21	20	20	29	30	22	31	28	21	21	28	21	4	28	21	32	33	21	21	21	34	21	21	33	35	36	37	37	16	16	16	37	37	38	39	40
VPA0621	7	7	1	8	9	1	10	2	3	11	11	3	5	5	4	4	12	13	6	37	3	5	39	3	5	2	3	5	14	15	5	5	5	16	5	5	15	38	17	18	18	38	38	38	18	18	19	20	21
VPA0622	8	8	1	9	10	1	11	3	4	36	36	12	6	6	5	5	37	13	7	38	12	6	6	12	6	3	12	6	14	15	6	6	6	16	6	6	15	39	17	18	18	39	39	39	18	18	19	20	21
VPA0624	31	31	1	32	33	1	34	3	28	35	35	36	2	2	29	29	37	38	30	39	36	2	2	36	2	3	36	2	40	41	2	2	2	42	2	2	41	4	12	43	43	4	4	4	43	43	44	45	46
VPA0625	32	32	1	33	34	1	35	3	29	36	36	37	2	2	30	30	38	39	31	40	37	2	2	37	2	3	37	2	41	42	2	2	2	43	2	2	42	4	14	44	44	4	4	4	44	44	45	46	47
VPA0627	32	32	1	33	34	1	35	4	29	36	36	37	2	2	30	30	38	39	31	40	37	3	3	37	3	4	37	3	41	42	2	3	3	43	3	3	42	5	44	45	45	5	5	5	45	45	46	47	48
VPA0628	7	7	1	8	9	1	10	2	3	11	11	12	5	5	4	4	13	14	6	15	12	5	5	12	5	2	12	5	16	17	5	5	5	18	5	5	17	19	20	21	21	19	19	19	21	21	4	22	23
VPA0630	8	8	1	21	8	1	9	4	5	22	22	23	2	2	6	6	24	23	7	23	23	2	2	23	2	4	23	2	10	11	2	2	2	25	2	2	11	12	26	27	27	12	12	12	27	27	6	13	11
VPA0631	7	7	1	11	12	1	13	2	3	14	14	15	5	5	4	4	16	17	6	18	15	5	5	15	5	2	15	5	19	20	5	5	5	21	5	5	20	22	23	8	8	22	22	22	8	8	9	24	25
VPA0634	32	32	1	33	34	1	35	3	29	36	36	37	2	2	30	30	38	39	31	39	37	2	2	37	2	3	37	2	40	41	2	2	2	42	2	2	41	4	14	43	43	4	4	4	43	43	30	44	45
VPA0635	9	9	1	26	10	1	11	5	6	12	12	27	2	2	7	7	13	28	8	14	27	3	3	27	3	5	27	3	15	16	2	3	3	29	3	3	16	30	31	32	32	33	33	33	32	32	7	34	17
VPA0637	32	32	1	33	34	1	35	3	29	36	36	29	2	2	30	30	37	38	31	29	29	2	2	29	2	3	29	2	39	40	2	2	2	41	2	2	40	42	12	43	43	4	4	44	43	43	45	29	46
VPA0638	29	29	1	14	30	1	31	6	3	32	32	33	2	2	27	27	34	35	28	36	33	2	2	33	2	6	33	2	37	38	2	2	2	39	2	2	38	40	13	41	41	3	3	3	41	41	42	3	43
VPA0639	29	29	1	30	31	1	32	3	26	33	33	34	2	2	27	27	35	36	28	37	34	2	2	34	2	3	34	2	38	39	2	2	2	31	2	2	39	40	12	41	41	4	4	4	41	41	42	4	43
VPA0642	30	30	1	31	32	1	33	3	27	34	34	2	2	2	28	28	35	36	29	37	2	2	2	2	2	3	2	2	38	39	2	2	2	40	2	2	39	41	13	42	42	4	4	4	42	42	43	44	45
VPA0647	9	9	1	10	11	1	12	3	6	13	13	14	2	2	7	7	15	16	8	17	14	2	2	14	2	3	14	2	18	19	2	2	2	20	2	2	19	4	21	22	22	4	4	4	22	22	23	24	25
VPA0648	4	4	1	21	18	1	22	3	20	23	23	1	2	2	10	10	6	24	15	25	1	2	2	1	2	3	1	2	6	7	2	2	2	25	2	2	7	4	11	6	6	4	4	4	6	6	26	27	28
VPA0649	8	8	1	9	10	1	11	3	5	12	12	13	2	2	6	6	6	14	7	15	13	2	2	13	2	3	13	2	16	17	2	2	2	18	2	2	17	19	20	21	21	19	19	19	21	21	22	23	11
VPA0652	29	29	1	30	31	1	32	3	26	21	21	33	2	2	27	27	34	35	28	36	33	2	2	33	2	3	33	2	37	38	2	2	2	39	2	2	38	4	13	40	40	4	4	4	40	40	36	32	41
VPA0654	28	28	1	29	23	1	13	3	2	30	30	8	2	2	26	26	31	32	27	33	8	2	2	8	2	3	8	2	34	35	2	2	2	36	2	2	35	4	12	26	26	4	4	4	26	26	37	38	39
VPA0655	26	26	1	27	28	1	55	3	23	29	29	30	2	2	24	24	8	31	25	32	30	2	2	30	2	3	30	2	33	34	2	2	2	35	2	2	34	4	36	37	37	4	4	4	37	37	38	39	40
VPA0656	2	2	1	8	9	1	10	4	5	11	11	1	3	3	6	6	12	13	7	14	1	3	3	1	3	4	1	3	15	16	3	3	3	17	3	3	16	5	18	19	19	5	5	5	19	19	20	21	22
VPA0660	7	7	1	36	8	1	9	2	3	10	10	11	5	5	4	4	12	37	6	13	11	5	5	11	5	2	11	5	14	38	5	5	5	15	5	5	38	16	17	18	18	39	39	19	18	18	20	21	22
VPA0662	28	28	1	29	30	1	11	2	26	31	31	11	2	2	2	2	32	1	27	10	11	2	2	11	2	2	11	2	33	34	2	2	2	35	2	2	34	36	11	10	10	3	3	11	10	10	2	37	38
VPA0663	32	32	1	33	34	1	35	3	29	36	36	37	2	2	30	30	38	39	31	40	37	2	2	37	2	3	37	2	41	42	2	2	2	43	2	2	42	44	13	45	45	62	62	46	45	45	47	48	63
VPA0669	4	4	1	12	7	1	4	2	3	13	13	14	5	5	4	4	8	15	6	16	14	5	5	14	5	2	14	5	9	17	5	5	5	4	5	5	17	18	19	15	15	18	18	18	15	15	4	18	4
VPA0670	8	8	1	16	2	1	5	3	15	8	8	4	2	2	10	10	4	17	9	6	4	2	2	4	2	3	4	2	2	18	2	2	2	19	2	2	18	4	4	17	17	4	4	4	17	17	20	21	9
VPA0674	33	33	1	34	35	1	36	3	30	37	37	38	2	2	31	31	39	40	32	41	38	2	2	38	2	3	38	2	42	43	2	2	2	44	2	2	43	4	45	46	46	4	4	4	46	46	47	48	49
VPA0676	2	2	1	2	2	1	2	3	1	4	4	6	2	2	2	2	1	3	2	2	6	2	2	6	2	3	6	2	1	2	2	2	2	2	2	2	2	2	4	3	3	2	2	2	3	3	2	3	4
VPA0678	22	22	1	44	4	1	23	17	18	24	24	18	20	20	19	19	25	18	21	26	18	20	20	18	20	17	18	20	27	28	20	20	20	18	20	20	28	29	30	31	31	32	32	4	31	31	45	33	34
VPA0686	33	33	1	34	35	1	36	29	30	37	37	38	2	2	31	31	39	40	32	41	38	2	2	38	2	29	38	2	42	43	2	2	2	44	2	2	43	45	13	46	46	6	6	6	46	46	47	48	49
VPA0690	31	31	1	32	33	1	34	3	28	35	35	36	2	2	29	29	37	38	30	39	36	2	2	36	2	3	36	2	40	2	2	2	2	41	2	2	2	42	14	43	43	4	4	4	43	43	44	45	46
VPA0691	28	28	1	29	30	1	31	3	25	32	32	33	2	2	26	26	34	10	27	35	33	2	2	33	2	3	33	2	15	2	2	2	2	25	2	2	2	36	13	37	37	4	4	4	37	37	38	39	40
VPA0695	32	32	1	33	34	1	35	3	29	36	36	37	2	2	30	30	38	39	31	40	37	2	2	37	2	3	37	2	41	2	2	2	2	58	2	2	2	42	13	43	43	4	4	4	43	43	37	44	45
VPA0697	10	10	1	11	12	1	13	6	7	14	14	15	2	2	8	8	16	17	9	18	15	2	2	15	2	6	15	2	19	20	2	2	2	21	2	2	20	22	23	24	24	5	5	5	24	24	25	26	27
VPA0698	31	31	1	32	33	1	34	27	28	35	35	36	2	2	29	29	37	38	30	39	36	2	2	36	2	27	36	2	40	41	2	2	2	42	2	2	41	43	44	45	45	20	20	20	45	45	46	43	47
VPA0701	33	33	1	34	35	1	36	4	30	37	37	20	2	2	31	31	38	39	32	40	20	3	3	20	3	4	20	3	41	42	3	3	3	43	3	3	42	44	14	5	5	5	5	5	5	5	31	45	31
VPA0703	13	13	1	14	2	1	15	3	2	2	2	2	2	2	12	12	16	4	12	2	2	2	2	2	2	3	2	2	2	12	2	2	2	3	2	2	12	1	2	17	17	1	1	1	17	17	12	18	12
VPA0706	32	32	1	33	34	1	35	28	29	36	36	37	2	2	30	30	38	39	31	40	37	3	3	37	3	28	37	3	41	42	3	3	3	43	3	3	42	4	12	40	40	4	4	4	40	40	44	45	46
VPA0707	34	34	1	35	36	1	37	3	31	38	38	39	2	2	32	32	40	41	33	42	39	2	2	39	2	3	39	2	43	44	2	2	2	45	2	2	44	4	13	46	46	4	4	4	46	46	47	48	49
VPA0708	33	33	1	34	35	1	36	3	30	37	37	30	2	2	31	31	32	30	32	38	30	2	2	30	2	3	30	2	39	40	2	2	2	41	2	2	40	4	14	42	42	4	4	4	42	42	43	44	45
VPA0710	31	31	1	32	33	1	34	3	28	35	35	36	2	2	29	29	37	38	30	39	36	2	2	36	2	3	36	2	40	41	2	2	2	42	2	2	41	43	14	44	44	4	4	4	44	44	45	46	47
VPA0712	30	30	1	31	32	1	29	3	27	33	33	34	2	2	28	28	35	36	29	37	34	2	2	34	2	3	34	2	38	39	2	2	2	37	2	2	39	40	13	41	41	4	4	4	41	41	42	37	43
VPA0741	15	15	1	27	21	1	28	3	24	29	29	30	2	2	25	25	31	30	26	32	30	2	2	30	2	3	30	2	5	33	2	2	2	34	2	2	33	4	9	35	35	4	4	4	35	35	5	36	18
VPA0745	7	7	1	8	4	1	9	2	3	10	10	3	5	5	4	4	4	3	6	3	3	5	5	3	5	2	3	5	7	2	5	5	5	4	5	5	2	3	4	3	3	3	3	3	3	3	11	12	4
VPA0746	33	33	1	34	26	1	35	3	30	36	36	37	2	2	31	31	38	37	32	39	37	2	2	37	2	3	37	2	40	41	2	2	2	42	2	2	41	43	14	44	44	4	4	4	44	44	45	46	47
VPA0748	1	1	1	4	1	1	1	3	8	2	2	9	2	2	1	1	13	9	6	1	9	2	2	9	2	3	9	2	2	5	2	2	2	2	2	2	5	1	2	10	10	4	4	4	10	10	6	2	14
VPA0752	6	6	1	22	17	1	3	3	2	6	6	23	2	2	20	20	14	23	21	16	23	2	2	23	2	3	23	2	24	16	2	2	2	21	2	2	16	16	5	25	25	4	4	4	25	25	26	27	28
VPA0756	19	19	1	20	21	1	22	3	18	23	23	24	2	2	6	6	23	3	7	6	24	2	2	24	2	3	24	2	3	6	2	2	2	25	2	2	6	15	6	26	26	4	4	4	26	26	27	28	1
VPA0757	28	28	1	29	30	1	31	3	25	32	32	33	2	2	26	26	34	35	27	36	33	2	2	33	2	3	33	2	37	38	2	2	2	39	2	2	38	40	41	42	42	4	4	4	42	42	43	44	45
VPA0760	29	29	1	30	31	1	32	3	26	33	33	34	2	2	27	27	35	36	28	37	34	2	2	34	2	3	34	2	38	39	2	2	2	40	2	2	39	8	12	41	41	4	4	4	41	41	42	43	44
VPA0764	9	9	1	10	11	1	12	3	6	13	13	14	2	2	7	7	15	16	8	17	14	2	2	14	2	3	14	2	18	19	2	2	2	20	2	2	19	21	22	23	23	4	4	4	23	23	24	20	25
VPA0765	32	32	1	33	34	1	35	3	30	36	36	37	2	2	31	31	38	39	28	40	37	2	2	37	2	3	37	2	41	42	2	2	2	43	2	2	42	44	45	46	46	4	4	4	46	46	47	48	49
VPA0767	1	1	1	1	1	1	1	1	1	1	1	1	1	1	1	1	1	3	1	1	1	1	1	1	1	1	1	1	1	1	1	1	1	3	1	1	1	3	1	3	3	1	1	1	3	3	1	4	1
VPA0768	26	26	1	27	28	1	29	3	23	30	30	31	2	2	24	24	32	33	25	34	31	2	2	31	2	3	31	2	35	36	2	2	2	61	2	2	36	37	38	39	39	17	17	40	39	39	41	42	43
VPA0769	22	22	1	23	6	1	8	3	20	15	15	24	2	2	21	21	19	25	6	26	24	2	2	24	2	3	24	2	27	6	2	2	2	28	2	2	6	29	12	30	30	4	4	31	30	30	10	32	20
VPA0770	28	28	1	29	30	1	31	3	25	32	32	33	2	2	26	26	34	35	27	20	33	2	2	33	2	3	33	2	36	30	2	2	2	37	2	2	30	38	39	40	40	4	4	55	40	40	13	41	25
VPA0775	30	30	1	31	7	1	8	2	3	9	9	10	5	5	4	4	32	11	6	12	10	5	5	10	5	2	10	5	13	14	5	5	5	15	5	5	14	33	16	17	17	34	34	18	17	17	35	19	36
VPA0777	8	8	1	9	10	1	11	3	4	12	12	13	6	6	5	5	14	4	7	15	13	16	16	13	16	3	13	16	17	18	6	16	16	19	16	16	18	20	21	22	22	23	23	24	22	22	25	26	27
VPA0780	29	29	1	30	31	1	32	6	26	33	33	34	4	4	27	27	35	36	28	37	34	5	5	34	5	6	34	5	38	39	5	5	5	40	5	5	39	41	12	42	42	43	43	44	42	42	45	46	47
VPA0781	14	14	1	1	17	1	7	3	1	18	18	14	2	2	1	1	4	19	8	4	14	2	2	14	2	3	14	2	1	16	2	2	2	14	2	2	16	4	11	4	4	4	4	1	4	4	8	20	21
VPA0784	8	8	1	9	10	1	11	5	6	3	3	3	2	2	3	3	12	13	7	14	3	2	2	3	2	5	3	2	15	16	2	2	2	17	2	2	16	3	18	19	19	3	3	20	19	19	21	22	23
VPA0788	30	30	1	31	32	1	33	26	27	34	34	35	2	2	28	28	23	36	29	37	35	2	2	35	2	26	35	2	38	39	2	2	2	40	2	2	39	3	41	42	42	3	3	43	42	42	44	45	46
VPA0789	5	5	1	24	25	1	26	2	23	8	8	5	2	2	5	5	8	27	2	28	5	2	2	5	2	2	5	2	5	2	2	2	2	29	2	2	2	6	8	23	23	6	6	28	23	23	30	31	32
VPA0791	7	7	1	8	9	1	10	2	3	11	11	12	5	5	4	4	8	13	6	13	12	5	5	12	5	2	12	5	14	15	5	5	5	16	5	5	15	17	18	19	19	17	17	13	19	19	20	21	15
VPA0798	8	8	1	9	10	1	11	3	4	12	12	13	2	2	5	5	14	15	6	16	13	2	2	13	2	3	13	2	17	18	2	2	2	19	2	2	18	20	21	22	22	23	23	24	22	22	25	7	26
VPA0802	8	8	1	1	4	1	9	2	6	1	1	10	1	1	2	2	9	11	7	12	10	1	1	10	1	2	10	1	1	7	1	1	1	1	1	1	7	1	13	9	9	3	3	12	9	9	2	14	1
VPA0803	10	10	1	11	12	1	13	6	7	14	14	15	2	2	8	8	16	17	9	18	15	2	2	15	2	6	15	2	19	20	2	2	2	21	2	2	20	22	23	24	24	3	3	25	24	24	26	27	28
VPA0804	30	30	1	31	32	1	33	3	27	34	34	29	2	2	28	28	35	36	29	29	29	2	2	29	2	3	29	2	7	37	2	2	2	38	2	2	37	39	13	29	29	4	4	29	29	29	40	41	42
VPA0805	20	20	1	44	21	1	22	15	16	23	23	24	18	18	17	17	25	45	19	26	24	18	18	24	18	15	24	18	27	28	18	18	18	46	18	18	28	29	7	30	30	31	31	47	30	30	32	33	34
VPA0806	27	27	1	28	29	1	3	3	24	30	30	24	2	2	25	25	31	32	26	17	24	2	2	24	2	3	24	2	17	33	2	2	2	34	2	2	35	17	13	32	32	4	4	17	32	32	36	37	38
VPA0807	10	10	1	11	12	1	13	4	7	14	14	15	2	2	8	8	16	17	9	18	15	3	3	15	3	4	15	3	19	20	2	3	3	21	3	3	20	22	23	24	24	5	5	25	24	24	26	27	28
VPA0808	33	33	1	34	35	1	36	4	30	37	37	38	2	2	31	31	39	40	32	41	38	3	3	38	3	4	38	3	42	43	2	3	3	44	3	3	43	45	15	46	46	5	5	47	46	46	48	49	50
VPA0809	10	10	1	11	12	1	13	6	7	14	14	15	2	2	8	8	16	17	9	18	15	2	2	15	2	6	15	2	19	20	2	2	2	21	2	2	20	22	23	24	24	3	3	25	24	24	26	27	28
VPA0812	28	28	1	29	30	1	31	3	25	32	32	33	2	2	26	26	34	35	27	36	33	2	2	33	2	3	33	2	37	38	2	2	2	39	2	2	38	18	9	40	40	18	18	41	40	40	42	43	44
VPA0813	32	32	1	33	34	1	35	28	29	36	36	37	2	2	30	30	38	39	31	40	37	2	2	37	2	28	37	2	41	42	2	2	2	43	2	2	42	44	12	45	45	3	3	46	45	45	47	48	49
VPA0814	33	33	1	34	35	1	36	4	30	37	37	38	2	2	31	31	39	40	32	41	38	3	3	38	3	4	38	3	42	43	2	3	3	44	3	3	43	45	14	46	46	5	5	47	46	46	48	49	50
VPA0816	1	1	1	7	8	1	1	2	1	10	10	1	1	1	7	7	7	1	7	1	1	1	1	1	1	2	1	1	1	1	1	1	1	11	1	1	1	10	1	12	12	10	10	10	12	12	13	7	1
VPA0819	9	9	1	10	11	1	12	4	5	13	13	14	7	7	6	6	15	16	8	17	14	7	7	14	7	4	14	7	18	19	7	7	7	20	7	7	19	3	21	22	22	3	3	3	22	22	23	24	25
VPA0821	10	10	1	37	11	1	12	3	7	13	13	14	2	2	8	8	15	16	9	17	14	2	2	14	2	3	14	2	18	19	2	2	2	20	2	2	19	4	21	16	16	4	4	17	16	16	22	38	23
VPA0822	9	9	1	10	11	1	12	4	6	38	38	13	2	2	7	7	14	15	8	16	13	2	2	13	2	4	13	2	39	17	2	2	3	18	2	2	17	5	19	20	20	5	5	16	20	20	21	22	23
VPA0823	30	30	1	31	32	1	33	3	27	34	34	35	2	2	28	28	36	37	29	38	35	2	2	35	2	3	35	2	39	40	2	2	2	41	42	2	40	7	12	43	43	7	7	38	43	43	44	45	46
VPA0824	9	9	1	10	11	1	12	5	6	13	13	14	2	2	7	7	15	16	8	17	14	2	2	14	2	5	14	2	18	19	2	2	2	20	2	2	19	3	21	22	22	3	3	17	22	22	10	23	24
VPA0829	32	32	1	33	34	1	35	3	29	36	36	37	2	2	30	30	38	39	31	40	37	2	2	37	2	3	37	2	41	42	2	2	2	43	2	2	42	4	44	45	45	4	4	40	45	45	46	47	48
VPA0830	28	28	1	29	30	1	31	25	26	32	32	33	2	2	27	27	34	35	10	36	33	2	2	33	2	25	33	2	37	38	2	2	2	39	2	2	38	3	40	41	41	3	3	42	41	41	43	44	45
VPA0833	8	8	1	9	10	1	11	2	6	12	12	13	2	2	2	2	14	15	7	16	13	2	2	13	2	2	13	2	17	18	2	2	2	19	2	2	18	3	20	21	21	3	3	16	21	21	2	2	22
VPA0834	31	31	1	32	33	1	34	3	28	35	35	36	2	2	29	29	37	38	30	36	36	2	2	36	2	3	36	2	39	40	2	2	2	41	2	2	40	42	43	44	44	4	4	36	44	44	45	45	46
VPA0835	8	8	1	9	10	1	11	3	5	12	12	13	2	2	6	6	14	15	7	15	13	2	2	13	2	3	13	2	16	17	2	2	2	18	2	2	17	19	20	21	21	4	4	4	21	21	22	22	23
VPA0837	2	2	1	2	2	1	6	4	4	2	2	4	3	3	2	2	7	8	4	8	4	3	3	4	3	4	4	3	9	3	3	3	3	8	3	3	3	4	8	11	11	8	8	8	11	11	2	2	4
VPA0838	1	1	1	1	17	1	1	3	15	1	1	18	2	2	1	1	19	20	16	21	18	2	2	18	2	3	18	2	22	23	2	2	2	24	2	2	23	25	7	26	26	4	4	4	26	26	27	1	28
VPA0839	7	7	1	8	9	1	10	3	4	11	11	12	2	2	5	5	13	14	6	15	12	2	2	12	2	3	12	2	16	17	2	2	2	18	2	2	17	19	20	21	21	22	22	22	21	21	23	24	25
VPA0840	1	1	1	1	1	1	1	1	1	1	1	1	1	1	1	1	1	1	1	1	1	1	1	1	1	1	1	1	1	1	1	1	1	1	1	1	1	1	1	1	1	2	2	2	1	1	1	1	1
VPA0841	30	30	1	29	31	1	7	3	27	7	7	32	2	2	28	28	33	32	29	34	32	2	2	32	2	3	32	2	35	36	2	2	2	27	2	2	36	37	12	38	38	4	4	4	38	38	39	40	41
VPA0842	8	8	1	9	10	1	11	3	5	11	11	12	2	2	6	6	13	14	7	15	12	2	2	12	2	3	12	2	16	17	2	2	2	18	2	2	17	19	20	21	21	4	4	4	21	21	22	23	24
VPA0843	1	1	1	1	1	1	1	1	1	1	1	1	1	1	1	1	1	1	1	1	1	1	1	1	1	1	1	1	1	1	1	1	1	1	1	1	1	1	1	1	1	1	1	1	1	1	1	1	1
VPA0844	2	2	1	31	23	1	32	3	28	33	33	34	2	2	29	29	35	36	30	37	34	2	2	34	2	3	34	2	38	39	2	2	2	40	2	2	39	41	42	15	15	4	4	4	15	15	43	44	45
VPA0845	30	30	1	31	32	1	33	3	27	33	33	34	2	2	28	28	35	36	29	37	34	2	2	34	2	3	34	2	38	39	2	2	2	40	2	2	39	41	42	43	43	4	4	4	43	43	44	45	46
VPA0868	34	34	1	35	36	1	37	4	31	38	38	39	2	2	32	32	40	41	33	42	39	3	3	39	3	4	39	3	43	44	2	3	3	45	3	3	44	46	15	47	47	5	5	5	47	47	48	49	50
VPA0869	9	9	1	10	11	1	12	5	6	13	13	14	2	2	7	7	15	16	8	17	14	2	2	14	2	5	14	2	18	19	2	2	2	20	2	2	19	21	22	23	23	24	24	24	23	23	25	26	27
VPA0870	8	8	1	9	10	1	11	4	5	12	12	13	2	2	6	6	14	15	7	16	13	2	2	13	2	4	13	2	17	18	2	2	2	19	2	2	18	20	21	22	22	3	3	3	22	22	23	24	25
VPA0871	26	26	1	27	28	1	29	3	23	30	30	31	2	2	24	24	32	31	25	33	31	2	2	31	2	3	31	2	34	35	2	2	2	36	2	2	35	37	9	38	38	4	4	4	38	38	39	40	41
VPA0872	26	26	1	27	28	1	29	3	24	30	30	31	2	2	25	25	32	33	3	34	31	2	2	31	2	3	31	2	22	35	2	2	2	36	2	2	35	37	12	22	22	1	1	1	22	22	14	23	38
VPA0873	30	30	1	31	32	1	33	5	27	34	34	35	2	2	28	28	36	35	29	37	35	2	2	35	2	5	35	2	38	39	2	2	2	40	2	2	39	41	12	42	42	6	6	6	42	42	43	44	45
VPA0876	9	9	1	10	11	1	12	4	6	13	13	14	2	2	7	7	15	16	8	17	14	2	2	14	2	4	14	2	18	19	2	2	2	20	2	2	19	21	22	17	17	3	3	3	17	17	23	20	24
VPA0877	9	9	1	10	11	1	12	3	6	13	13	14	2	2	7	7	15	16	8	17	14	2	2	14	2	3	14	2	18	19	2	2	2	20	2	2	19	15	21	22	22	4	4	4	22	22	23	24	25
VPA0878	31	31	1	32	33	1	34	27	28	35	35	36	2	2	29	29	37	38	30	39	36	2	2	36	2	40	36	2	41	42	2	2	2	43	2	2	42	44	45	46	46	3	3	3	46	46	47	48	49
VPA0879	32	32	1	33	34	1	35	3	30	36	36	37	2	2	31	31	38	39	12	40	37	2	2	37	2	3	37	2	41	42	2	2	2	43	2	2	42	44	13	37	37	4	4	4	37	37	45	46	47
VPA0881	1	1	1	4	1	1	1	2	1	1	1	1	1	1	1	1	1	1	1	1	1	1	1	1	1	2	1	1	1	1	1	1	1	1	1	1	1	5	1	1	1	1	1	1	1	1	6	1	1
VPA0882	10	10	1	11	12	1	13	4	7	14	14	15	2	2	8	8	16	17	9	18	15	3	3	15	3	4	15	3	19	20	2	3	3	21	3	3	20	22	23	24	24	5	5	5	24	24	25	26	27
VPA0884	30	30	1	31	32	1	33	3	27	34	34	35	2	2	28	28	36	37	29	38	35	2	2	35	2	3	35	2	39	40	2	2	2	41	2	2	40	42	43	44	44	4	4	45	44	44	46	47	48
VPA0885	23	23	1	24	25	1	26	19	20	27	27	28	2	2	21	21	29	30	22	28	28	2	2	28	2	19	28	2	31	32	2	2	2	2	2	2	32	33	34	35	35	3	3	3	35	35	19	36	37
VPA0886	27	27	1	28	29	1	30	3	24	31	31	32	2	2	25	25	33	34	26	35	32	2	2	32	2	3	32	2	36	37	2	2	2	38	2	2	37	4	39	40	40	4	4	4	40	40	41	42	43
VPA0887	6	6	1	9	18	1	17	3	7	19	19	20	2	2	16	16	10	20	17	20	20	2	2	20	2	3	20	2	21	3	2	2	2	22	2	2	3	4	1	9	9	4	4	4	9	9	3	23	24
VPA0888	8	8	1	9	6	1	10	3	5	11	11	12	2	2	6	6	13	12	7	12	12	2	2	12	2	3	12	2	14	3	2	2	2	14	2	2	3	4	15	6	6	4	4	4	6	6	3	16	17
VPA0916	2	2	1	1	7	1	2	2	2	1	1	2	1	1	5	5	1	2	2	10	2	1	1	2	1	2	2	1	2	8	1	1	1	2	1	1	8	2	2	2	2	2	2	2	2	2	5	2	1
VPA0917	10	10	1	11	12	1	13	3	7	14	14	15	2	2	8	8	16	15	9	15	15	2	2	15	2	3	15	2	17	18	2	2	2	19	2	2	18	20	21	22	22	4	4	4	22	22	23	24	25
VPA0918	31	31	1	32	33	1	19	3	28	23	23	34	2	2	29	29	35	34	30	34	34	2	2	34	2	3	34	2	36	37	2	2	2	38	2	2	37	4	39	40	40	4	4	4	40	40	41	34	42
VPA0922	30	30	1	31	32	1	33	3	27	34	34	35	2	2	28	28	36	37	29	38	35	2	2	35	2	3	35	2	39	40	2	2	2	41	2	2	40	4	42	43	43	4	4	4	43	43	3	44	45
VPA0923	3	3	1	17	3	1	27	3	14	13	13	18	2	2	15	15	19	20	16	20	18	2	2	18	2	3	18	2	6	21	2	2	2	22	2	2	21	4	3	11	11	4	4	4	11	11	5	13	7
VPA0924	12	12	1	1	11	1	13	3	16	1	1	16	2	2	17	17	15	18	8	18	16	2	2	16	2	3	16	2	1	19	2	2	2	20	2	2	19	21	9	22	22	4	4	4	22	22	15	1	19
VPA0925	29	29	1	30	31	1	32	3	26	33	33	34	2	2	27	27	35	36	28	37	34	2	2	38	2	3	34	2	39	40	2	2	2	41	2	2	40	42	43	44	44	4	4	4	44	44	45	46	47
VPA0928	11	11	1	20	6	1	21	3	18	8	8	22	2	2	19	19	23	24	11	11	22	2	2	22	2	3	22	2	19	8	2	2	2	25	2	2	8	8	11	2	2	4	4	4	2	2	26	11	8
VPA0929	31	31	1	32	33	1	34	3	28	35	35	36	10	10	29	29	37	38	30	39	36	2	2	36	2	3	36	2	40	41	10	2	2	42	2	2	41	43	44	45	45	22	22	22	45	45	46	47	48
VPA0931	9	9	1	10	11	1	12	3	5	13	13	14	7	7	6	6	15	16	8	17	14	2	2	14	2	3	14	2	18	19	7	2	2	16	2	2	19	20	21	22	22	23	23	23	22	22	24	25	26
VPA0932	31	31	1	32	33	1	34	3	28	35	35	36	2	2	29	29	37	38	30	39	36	2	2	36	2	3	36	2	40	41	2	2	2	42	2	2	41	43	12	44	44	22	22	22	44	44	45	46	47
VPA0936	34	34	1	35	36	1	37	3	31	1	1	38	2	2	32	32	39	40	33	41	38	2	2	38	2	3	38	2	42	43	2	2	2	44	2	2	43	45	12	39	39	23	23	23	39	39	1	46	47
VPA0938	31	31	1	32	33	1	34	3	28	35	35	36	2	2	29	29	37	38	30	39	36	2	2	36	2	3	36	2	40	41	2	2	2	42	2	2	41	43	13	44	44	4	4	4	44	44	45	46	47
VPA0939	30	30	1	31	32	1	33	3	27	34	34	35	2	2	28	28	36	37	29	38	35	2	2	35	2	3	35	2	39	40	2	2	2	41	2	2	40	42	13	43	43	4	4	4	43	43	44	45	46
VPA0940	27	27	1	28	29	1	30	2	24	31	31	32	1	1	25	25	33	34	26	35	32	1	1	32	1	2	32	1	36	37	1	1	1	1	1	1	37	38	12	34	34	3	3	3	34	34	39	40	39
VPA0941	10	10	1	11	12	1	13	3	7	14	14	15	2	2	8	8	16	17	9	18	15	2	2	15	2	3	15	2	19	20	2	2	2	21	2	2	20	22	23	24	24	4	4	4	24	24	25	26	27
VPA0943	9	9	1	10	11	1	12	4	5	13	13	14	7	7	6	6	15	16	8	17	14	7	7	14	7	4	14	7	18	19	7	7	7	20	7	7	19	21	22	23	23	24	24	25	23	23	26	27	28
VPA0945	25	25	1	26	27	1	28	3	23	9	9	29	2	2	24	24	30	31	16	32	29	2	2	29	2	3	29	2	33	34	2	2	2	12	2	2	34	29	16	35	35	4	4	4	35	35	36	37	16
VPA0946	3	3	1	6	21	1	22	3	19	23	23	24	2	2	20	20	9	9	6	16	24	2	2	24	2	3	24	2	25	26	2	2	2	27	2	2	26	24	28	29	29	4	4	4	29	29	30	31	18
VPA0947	18	18	1	3	3	1	22	3	3	3	3	23	2	2	20	20	5	24	21	19	23	2	2	23	2	3	23	2	5	25	2	2	2	26	2	2	25	23	3	27	27	4	4	4	27	27	24	6	7
VPA0948	1	1	1	1	6	1	1	1	1	4	4	1	2	2	1	1	1	6	1	1	1	2	2	1	2	1	1	2	1	1	2	2	2	1	2	2	1	1	1	7	7	1	1	1	7	7	6	1	1
VPA0959	7	7	1	8	32	1	9	2	3	10	10	11	5	5	4	4	12	13	6	14	11	5	5	11	5	2	11	5	33	15	5	5	5	16	5	5	15	11	17	18	18	34	34	34	18	18	35	19	20
VPA0961	9	9	1	10	11	1	12	3	6	13	13	14	2	2	7	7	15	38	8	16	14	2	2	14	2	3	14	2	17	18	2	2	2	6	2	2	18	14	19	20	20	4	4	4	20	20	21	22	23
VPA0966	30	30	1	31	32	1	33	4	27	34	34	35	2	2	28	28	36	37	29	38	35	2	2	35	3	4	35	2	39	40	2	2	3	41	2	2	40	42	12	43	43	20	20	20	43	43	44	45	46
VPA0968	30	30	1	31	32	1	33	3	27	34	34	4	2	2	28	28	35	36	29	37	4	2	2	4	2	3	4	2	38	39	2	2	2	40	2	2	39	41	13	42	42	4	4	4	42	42	43	44	45
VPA0972	26	26	1	27	19	1	28	3	7	19	19	29	2	2	6	6	19	4	25	4	29	2	2	29	2	3	29	2	30	3	2	2	2	31	2	2	3	32	13	33	33	4	4	4	33	33	34	35	34
VPA0973	31	31	1	32	33	1	34	3	28	35	35	36	2	2	29	29	37	38	30	39	36	2	2	36	2	3	36	2	40	41	2	2	2	42	2	2	41	43	44	45	45	4	4	4	45	45	46	47	48
VPA0974	26	26	1	27	28	1	29	2	23	30	30	31	5	5	24	24	32	33	25	34	31	5	5	31	5	2	31	5	35	36	5	5	5	37	5	5	36	38	11	39	39	3	3	3	39	39	40	41	42
VPA0978	2	2	1	1	1	1	1	1	1	3	3	1	2	2	1	1	1	1	1	1	1	2	2	1	2	1	1	2	7	1	2	2	2	1	2	2	1	1	3	1	1	1	1	1	1	1	8	1	9
VPA0981	10	10	1	11	12	1	13	3	7	14	14	15	2	2	8	8	16	17	9	18	15	2	2	15	2	3	15	2	19	20	2	2	2	21	2	2	20	4	22	23	23	4	4	4	23	23	24	25	26
VPA0982	24	24	1	25	18	1	26	3	22	10	10	27	2	2	10	10	6	28	23	18	27	2	2	27	2	3	27	2	6	29	2	2	2	30	2	2	29	6	6	31	31	6	6	6	31	31	32	18	33
VPA0983	29	29	1	18	30	1	31	3	3	32	32	33	2	2	27	27	34	35	28	33	33	2	2	33	2	3	33	2	6	36	2	2	2	37	2	2	36	4	14	38	38	4	4	4	38	38	39	40	41
VPA0984	28	28	1	29	55	1	28	2	25	30	30	31	5	5	26	26	32	33	27	31	31	5	5	31	5	2	31	5	34	35	5	5	5	36	5	5	35	3	12	37	37	3	3	3	37	37	38	39	5
VPA0985	32	32	1	33	34	1	35	3	29	36	36	37	2	2	30	30	38	4	31	37	37	2	2	37	2	3	37	2	39	40	2	2	2	41	2	2	40	4	14	42	42	4	4	4	42	42	43	44	40
VPA0986	2	2	1	16	6	1	2	2	14	2	2	2	2	2	15	15	17	3	4	6	2	2	2	2	2	2	2	2	18	25	2	2	2	4	2	2	25	3	8	2	2	3	3	3	2	2	4	2	25
[truncated: 255 more rows]
[truncated: 185 more columns]

## Sheet: variable
Table S2. cgMLST analysis for the 234 Vp genomes used in this study.
Locus	1 (1998|Spain|no|yes|yes|17)	2 (1999|Spain|no|yes|yes|17)	3 (2004|Spain|no|yes|yes|3)	4 (2002|Spain|no|no||52)	5 (2003|Spain|no|no||45)	6 (1997|Peru|no|yes|yes|3)	7 (1999|Peru|no|no||19)	8 (2004|USA|yes|yes|yes|50)	9 (2004|USA|yes|no|yes|61)	10 (2004|USA|yes|no|yes|12)	11 (2004|USA|yes|no|yes|12)	12 (2004|USA|yes|yes|yes|43)	13 (2004|USA|yes|yes|yes|59)	14 (2004|USA|yes|yes|yes|59)	15 (2004|USA|yes|no|yes|58)	16 (2004|USA|yes|no|yes|58)	17 (2004|USA|yes|no|yes|9)	18 (2004|USA|yes|yes|yes|20)	19 (2004|USA|yes|yes|yes|15)	20 (2004|USA|yes|yes|yes|5)	21 (2004|USA|yes|yes|yes|50)	22 (1990|USA|yes|yes|yes|36)	23 (1998|USA|yes|yes|yes|36)	25 (1990|USA|yes|yes|yes|44)	26 (1997|USA|yes|yes|yes|37)	27 (1997|USA|yes|yes|yes|50)	28 (2001|USA|yes|yes|yes|43)	29 (1990|USA|yes|yes|yes|36)	30 (1997|USA|no|no|yes|57)	31 (2001|USA|yes|yes|yes|40)	32 (1982|USA|yes|yes|yes|21)	33 (1988|USA|yes|yes|yes|36)	34 (1997|USA|yes|yes|yes|36)	35 (1993|USA|no|no|yes|22)	36 (1990|USA|yes|yes|yes|38)	37 (1992|USA|yes|yes|yes|39)	38 (2001|USA|yes|yes|yes|41)	39 (1995|USA|yes|yes|yes|32)	40 (1998|USA|yes|no|yes|18)	41 (1998|USA|yes|yes|yes|30)	42 (1998|USA|yes|yes|yes|30)	43 (1998|USA|yes|yes|yes|33)	44 (1998|USA|yes|yes|yes|34)	45 (1998|USA|yes|yes|yes|34)	46 (1998|USA|yes|yes|yes|30)	47 (1998|USA|yes|yes|yes|31)	48 (1999|USA|yes|yes|yes|53)	49 (1999|USA|yes|yes|yes|29)	50 (1999|USA|yes|yes|yes|54)
VP0001	7	7	1	14	30	1	1	3	1	7	7	14	2	2	15	15	7	14	16	17	14	2	2	14	2	3	14	2	7	18	2	2	2	17	2	2	18	1	1	19	19	1	1	1	19	19	7	20	21
VP0003	30	30	1	31	18	1	32	3	26	33	33	29	2	2	27	27	34	35	28	27	29	2	2	29	2	3	29	2	36	37	2	2	2	38	2	2	37	39	11	40	40	4	4	4	40	40	3	26	41
VP0004	5	5	1	10	5	1	4	1	1	5	5	1	2	2	3	3	7	1	5	1	1	2	2	1	2	1	1	2	4	3	2	2	2	3	2	2	3	3	5	1	1	3	3	3	1	1	1	1	1
VP0005	1	1	1	1	1	1	1	1	1	1	1	1	1	1	1	1	1	1	1	1	1	1	1	1	1	1	1	1	1	1	1	1	1	1	1	1	1	1	1	1	1	1	1	1	1	1	1	1	1
VP0006	25	25	1	26	10	1	27	3	23	28	28	24	2	2	24	24	29	23	7	30	24	2	2	24	2	3	24	2	7	7	2	2	2	31	2	2	7	32	12	30	30	4	4	4	30	30	33	34	24
VP0007	13	13	1	19	25	1	41	4	7	26	26	11	2	2	23	23	6	27	24	13	11	2	2	11	2	4	11	2	28	10	2	2	2	29	2	2	10	5	11	13	13	5	5	5	13	13	30	31	23
VP0012	30	30	1	31	23	1	32	3	26	33	33	29	2	2	27	27	34	35	28	36	29	2	2	29	2	3	29	2	37	38	2	2	2	39	2	2	38	4	40	29	29	4	4	4	29	29	41	42	43
VP0015	2	2	1	2	2	1	5	2	2	2	2	5	2	2	10	10	5	2	2	2	5	2	2	5	2	2	5	2	5	2	2	2	2	11	2	2	2	3	2	12	12	3	3	3	12	12	2	2	13
VP0016	29	29	1	13	30	1	31	3	20	24	24	28	2	2	27	27	32	33	13	34	28	2	2	28	2	3	28	2	35	16	2	2	2	20	2	2	16	4	13	36	36	4	4	4	36	36	37	25	38
VP0018	29	29	1	10	30	1	31	4	25	32	32	28	2	2	26	26	33	9	27	9	28	3	3	28	3	4	28	3	16	34	2	3	3	35	3	3	34	5	14	36	36	5	5	5	36	36	37	38	34
VP0019	32	32	1	33	34	1	35	3	28	36	36	31	2	2	29	29	37	38	30	39	31	2	2	31	2	3	31	2	40	41	2	2	2	42	2	2	41	4	43	44	44	4	4	4	44	44	45	46	47
VP0022	1	1	1	25	7	1	26	3	3	27	27	12	2	2	24	24	28	29	21	30	12	2	2	12	2	3	12	2	12	28	2	2	2	31	2	2	28	4	12	12	12	4	4	4	12	12	32	33	34
VP0025	1	1	1	1	1	1	3	1	7	1	1	8	2	2	2	2	2	1	1	9	8	2	2	8	2	1	8	2	3	3	2	2	2	1	2	2	3	2	1	1	1	2	2	2	1	1	1	7	1
VP0026	1	1	1	1	1	1	1	1	1	1	1	1	1	1	5	5	1	1	1	1	1	1	1	1	1	1	1	1	1	3	1	1	1	1	1	1	3	1	1	1	1	1	1	1	1	1	1	1	6
VP0032	9	9	1	10	11	1	12	3	5	13	13	8	2	2	6	6	14	15	7	16	8	2	2	8	2	3	8	2	17	18	2	2	2	19	2	2	18	20	21	22	22	23	23	23	22	22	24	25	26
VP0034	8	8	1	9	10	1	11	3	4	12	12	7	2	2	5	5	13	14	6	15	7	2	2	7	2	3	7	2	16	17	2	2	2	18	2	2	17	33	19	20	20	33	33	33	20	20	5	14	21
VP0035	31	31	1	17	32	1	33	3	27	34	34	30	2	2	28	28	35	36	29	37	30	2	2	30	2	3	30	2	54	38	2	2	2	39	2	2	38	21	12	40	40	21	21	21	40	40	28	41	55
VP0036	11	11	1	12	12	1	13	3	3	3	3	10	2	2	9	9	3	10	3	14	10	2	2	10	2	3	10	2	15	16	2	2	2	3	2	2	16	3	6	3	3	3	3	3	3	3	17	3	11
VP0038	9	9	1	10	11	1	37	3	5	12	12	8	2	2	6	6	13	8	7	14	8	2	2	8	2	3	8	2	15	16	2	2	2	17	2	2	16	18	19	20	20	18	18	18	20	20	21	22	23
VP0040	24	24	1	25	26	1	27	3	21	28	28	23	2	2	8	8	29	8	22	2	23	2	2	23	2	3	23	2	30	31	2	2	2	32	2	2	31	4	11	33	33	4	4	4	33	33	8	32	34
VP0041	10	10	1	11	12	1	13	3	6	14	14	9	2	2	7	7	15	16	8	17	9	2	2	9	2	3	9	2	18	19	2	2	2	20	2	2	19	21	43	22	22	4	4	23	22	22	24	25	26
VP0042	11	11	1	1	1	1	1	1	18	17	17	11	2	2	19	19	20	21	4	16	11	2	2	11	2	1	11	2	11	1	2	2	2	22	2	2	1	3	4	12	12	3	3	3	12	12	4	23	4
VP0044	32	32	1	33	34	1	35	3	28	2	2	31	2	2	29	29	36	37	30	38	31	2	2	31	2	3	31	2	39	40	2	2	2	41	2	2	40	4	13	42	42	4	4	4	42	42	43	44	45
VP0045	1	1	1	1	1	1	1	1	1	1	1	6	1	1	1	1	1	1	1	6	6	1	1	6	1	1	6	1	1	1	1	1	1	1	1	1	1	2	1	1	1	2	2	2	1	1	1	6	1
VP0047	10	10	1	11	12	1	13	5	6	14	14	9	2	2	7	7	15	16	8	17	9	2	2	9	2	5	9	2	18	19	2	2	2	20	2	2	19	3	21	22	22	3	3	3	22	22	23	24	25
VP0048	10	10	1	11	12	1	13	3	6	14	14	9	2	2	7	7	15	16	8	17	9	2	2	9	2	3	9	2	18	19	2	2	2	20	2	2	19	21	22	23	23	4	4	4	23	23	24	25	26
VP0050	33	33	1	5	34	1	35	3	29	36	36	32	2	2	30	30	37	38	31	39	32	2	2	32	2	3	32	2	40	30	2	2	2	18	2	2	30	41	13	42	42	4	4	4	42	42	43	44	45
VP0055	29	29	1	30	31	1	32	3	26	33	33	28	2	2	5	5	34	35	27	36	28	2	2	28	2	3	28	2	37	17	2	2	2	38	2	2	17	39	12	35	35	20	20	20	35	35	40	35	41
VP0056	33	33	1	34	35	1	36	28	29	37	37	32	2	2	30	30	38	39	31	40	32	3	2	32	2	28	32	2	41	42	2	2	2	43	2	2	42	44	45	46	46	20	20	20	46	46	47	48	49
VP0061	20	20	1	17	3	1	17	3	12	3	3	19	2	2	18	18	3	4	3	3	19	2	2	19	2	3	19	2	12	21	2	2	2	17	2	2	21	4	9	22	22	4	4	4	22	22	23	24	3
VP0069	31	31	1	32	33	1	34	26	27	35	35	30	2	2	28	28	36	37	29	38	30	2	2	30	2	26	30	2	8	39	2	2	2	40	2	2	39	3	12	41	41	3	3	3	41	41	42	43	44
VP0070	30	30	1	31	32	1	33	3	26	34	34	29	2	2	27	27	35	36	28	37	29	2	2	29	2	3	29	2	38	39	2	2	2	40	2	2	39	41	42	43	43	4	4	4	43	43	44	45	46
VP0072	5	5	1	5	2	1	8	3	10	2	2	7	2	2	4	4	2	5	7	5	7	2	2	7	2	3	7	2	4	8	2	2	2	11	2	2	8	7	5	4	4	4	4	4	4	4	4	12	4
VP0073	12	12	1	13	14	1	15	4	8	16	16	11	2	2	9	9	17	18	10	19	11	3	3	11	3	4	11	3	20	21	2	3	3	22	3	3	21	23	24	25	25	5	5	5	25	25	26	27	28
VP0074	29	29	1	30	31	1	18	3	27	32	32	28	2	2	17	17	33	28	18	34	28	2	2	28	2	3	28	2	25	35	2	2	2	28	2	2	35	36	12	37	37	7	7	7	37	37	38	39	40
VP0075	32	32	1	33	34	1	35	3	28	36	36	31	2	2	29	29	35	31	30	37	31	2	2	31	2	3	31	2	38	39	2	2	2	31	2	2	39	31	14	31	31	4	4	4	31	31	40	38	41
VP0076	5	5	1	18	5	1	1	3	4	5	5	17	2	2	1	1	5	19	16	20	17	2	2	17	2	3	17	2	9	5	2	2	2	21	2	2	5	20	5	20	20	4	4	4	20	20	5	22	5
VP0077	11	11	1	6	12	1	7	2	8	13	13	8	1	1	1	1	14	8	1	15	8	1	1	8	1	2	8	1	1	1	1	1	1	8	1	1	1	15	7	15	15	8	8	8	15	15	1	1	1
VP0078	1	1	1	4	12	1	9	3	4	1	1	4	2	2	1	1	13	4	11	4	4	2	2	4	2	3	4	2	14	1	2	2	2	4	2	2	1	4	1	4	4	4	4	4	4	4	1	1	1
VP0079	30	30	1	31	32	1	33	2	26	34	34	29	7	7	27	27	35	36	28	26	29	7	7	29	7	2	29	7	37	38	7	7	7	39	7	7	38	40	12	41	41	3	3	3	41	41	42	43	44
VP0082	1	1	1	1	1	1	1	1	11	13	13	12	2	2	1	1	1	1	1	1	12	2	2	12	2	1	12	2	14	1	2	2	2	10	2	2	1	1	8	1	1	1	1	1	1	1	1	9	15
VP0083	1	1	1	1	3	1	11	3	3	12	12	3	2	2	10	10	13	14	1	15	3	2	2	3	2	3	3	2	16	1	2	2	2	17	2	2	1	4	7	3	3	4	4	4	3	3	3	1	1
VP0086	24	24	1	25	19	1	26	3	22	27	27	3	2	2	23	23	28	29	3	30	3	2	2	3	2	3	3	2	21	31	2	2	2	32	2	2	31	33	9	3	3	4	4	4	3	3	34	21	35
VP0087	23	23	1	19	4	1	24	3	19	4	4	22	2	2	20	20	25	4	21	26	22	2	2	22	2	3	22	2	4	4	2	2	2	27	2	2	4	4	11	28	28	4	4	4	28	28	29	30	31
VP0089	21	21	1	22	23	1	24	2	18	25	25	10	6	6	19	19	26	27	20	28	10	6	6	10	6	2	10	6	17	29	6	6	6	30	6	6	29	47	8	31	31	47	47	47	31	31	32	33	34
VP0093	11	11	1	12	13	1	14	5	7	15	15	10	2	2	8	8	16	17	9	17	10	2	2	10	2	5	10	2	18	19	2	2	2	20	2	2	19	3	21	22	22	3	3	3	22	22	23	24	25
VP0094	28	28	1	29	30	1	31	2	24	32	32	27	6	6	25	25	33	34	26	27	27	6	6	27	6	2	27	6	35	36	6	6	6	37	6	6	36	38	39	40	40	3	3	3	40	40	41	42	43
VP0095	1	1	1	30	31	1	32	3	26	33	33	29	2	2	27	27	17	34	28	29	29	2	2	29	2	3	29	2	17	35	2	2	2	36	2	2	35	37	14	6	6	4	4	4	6	6	38	29	39
VP0096	30	30	1	31	32	1	33	3	28	34	34	29	2	2	16	16	26	29	16	29	29	2	2	29	2	3	29	2	35	36	2	2	2	29	2	2	36	37	14	38	38	4	4	4	38	38	10	29	39
VP0097	34	34	1	35	36	1	37	3	30	38	38	33	2	2	31	31	39	40	32	41	33	2	2	33	2	3	33	2	42	43	2	2	2	44	2	2	43	45	14	46	46	4	4	4	46	46	47	41	48
VP0098	1	1	1	1	1	1	1	1	1	1	1	1	2	2	1	1	1	1	1	1	1	2	2	1	2	1	1	2	1	1	2	2	2	4	2	2	1	1	4	5	5	1	1	1	5	5	1	1	1
VP0100	29	29	1	30	31	1	32	3	27	33	33	28	2	2	17	17	34	35	28	28	28	2	2	28	2	3	28	2	4	36	2	2	2	28	2	2	36	35	37	38	38	4	4	4	38	38	39	40	41
VP0103	34	34	1	35	36	1	37	3	26	38	38	33	2	2	31	31	39	40	32	41	33	2	2	33	2	3	33	2	42	43	2	2	2	44	2	2	43	45	46	26	26	4	4	4	26	26	47	48	49
VP0104	27	27	1	28	29	1	30	3	24	31	31	24	2	2	25	25	32	33	26	24	24	2	2	24	2	3	24	2	34	35	2	2	2	33	2	2	35	36	37	38	38	4	4	4	38	38	7	39	40
VP0105	18	18	1	6	3	1	19	3	14	6	6	17	2	2	15	15	20	21	16	17	17	2	2	17	2	3	17	2	22	23	2	2	2	17	2	2	23	24	3	3	3	2	2	2	3	3	2	25	2
VP0107	9	9	1	10	11	1	12	3	5	13	13	8	2	2	6	6	14	15	7	8	8	2	2	8	2	3	8	2	16	17	2	2	2	18	2	2	17	19	20	21	21	22	22	23	21	21	24	25	26
VP0109	22	22	1	10	7	1	23	3	10	24	24	21	2	2	19	19	25	26	20	21	21	2	2	21	2	3	21	2	27	7	2	2	2	4	2	2	7	19	11	4	4	4	4	4	4	4	28	29	17
VP0110	1	1	1	14	1	1	1	3	12	1	1	13	2	2	1	1	1	1	1	13	13	2	2	13	2	3	13	2	15	1	2	2	2	1	2	2	1	1	1	16	16	1	1	1	16	16	17	18	7
VP0113	26	26	1	12	16	1	27	2	23	28	28	25	2	2	8	8	29	25	24	25	25	2	2	25	2	2	25	2	16	2	2	2	2	12	2	2	2	30	12	31	31	3	3	3	31	31	32	25	33
VP0114	5	5	1	3	6	1	17	3	16	10	10	16	2	2	5	5	3	18	3	16	16	2	2	16	2	3	16	2	11	19	2	2	2	20	2	2	19	5	10	21	21	4	4	4	21	21	22	16	29
VP0115	35	35	1	36	37	1	38	3	31	39	39	34	2	2	32	32	40	41	33	41	34	2	2	34	2	3	34	2	42	43	2	2	2	44	2	2	43	45	14	46	46	4	4	4	46	46	47	48	49
VP0116	30	30	1	31	32	1	33	3	27	34	34	9	2	2	28	28	35	36	29	37	9	2	2	9	2	3	9	2	38	39	2	2	2	40	2	2	39	41	12	36	36	21	21	21	36	36	42	40	43
VP0117	10	10	1	11	12	1	13	5	6	14	14	9	2	2	7	7	15	16	8	17	9	2	2	9	2	5	9	2	18	19	2	2	2	20	2	2	19	21	22	23	23	3	3	3	23	23	24	25	26
VP0119	33	33	1	34	35	1	36	3	29	37	37	32	2	2	30	30	38	39	31	40	32	2	2	32	2	3	32	2	41	42	2	2	2	43	2	2	42	42	13	39	39	6	6	6	39	39	44	59	45
VP0120	4	4	1	8	7	1	9	3	4	10	10	7	2	2	5	5	11	12	6	4	7	2	2	7	2	3	7	2	13	14	2	2	2	4	2	2	14	15	16	17	17	18	18	18	17	17	19	20	21
VP0121	30	30	1	31	32	1	17	3	26	19	19	29	2	2	27	27	33	34	28	35	29	2	2	29	2	3	29	2	36	37	2	2	2	38	2	2	37	39	11	40	40	4	4	4	40	40	41	42	43
VP0122	9	9	1	10	11	1	12	4	5	13	13	8	2	2	6	6	14	15	7	16	8	2	2	8	2	4	8	2	17	18	2	2	2	19	2	2	18	20	21	22	22	23	23	23	22	22	24	25	26
VP0123	11	11	1	12	13	1	14	5	6	15	15	10	7	7	8	8	16	17	9	6	10	7	7	10	7	5	10	7	18	19	7	7	7	20	7	7	19	21	22	18	18	2	2	2	18	18	23	24	25
VP0124	11	11	1	12	13	1	14	3	7	15	15	10	2	2	8	8	16	17	9	18	10	2	2	10	2	3	10	2	19	20	2	2	2	21	2	2	20	22	23	24	24	4	4	4	24	24	25	7	2
VP0130	25	25	1	26	27	1	28	2	22	2	2	22	2	2	23	23	17	17	24	29	22	2	2	17	2	2	22	2	30	2	2	2	2	31	2	2	2	32	2	33	33	3	3	3	33	33	34	2	35
VP0131	1	1	1	9	2	1	10	1	7	1	1	7	1	1	8	8	2	11	1	2	7	1	1	2	1	1	7	1	12	1	1	1	1	7	1	1	1	1	2	13	13	1	1	1	13	13	2	1	1
VP0132	24	24	1	25	11	1	26	3	20	27	27	23	2	2	21	21	28	20	22	5	23	2	2	23	2	3	23	2	29	6	2	2	2	30	2	2	6	11	11	31	31	4	4	4	31	31	5	32	33
VP0134	29	29	1	30	31	1	32	24	25	33	33	28	2	2	26	26	34	35	27	36	28	2	2	28	2	24	28	2	37	38	2	2	2	39	2	2	38	40	11	41	41	3	3	3	41	41	42	43	44
VP0135	9	9	1	10	11	1	12	3	5	13	13	8	2	2	6	6	14	15	7	8	8	2	2	8	2	3	8	2	16	17	2	2	2	18	2	2	17	19	20	21	21	22	22	22	21	21	23	24	25
VP0136	15	15	1	2	16	1	17	3	5	2	2	14	2	2	14	14	2	18	5	5	14	2	2	14	2	3	14	2	19	20	2	2	2	2	2	2	20	4	1	3	3	4	4	4	3	3	21	22	23
VP0137	29	29	1	30	31	1	32	3	26	33	33	28	2	2	27	27	34	35	5	28	28	2	2	28	2	3	28	2	36	18	2	2	2	37	2	2	18	38	10	11	11	4	4	4	11	11	29	39	40
VP0141	9	9	1	10	11	1	12	3	5	13	13	8	2	2	6	6	14	15	7	16	8	2	2	8	2	3	8	2	17	18	2	2	2	19	2	2	18	20	21	22	22	4	4	4	22	22	23	24	25
VP0142	14	14	1	2	16	1	6	3	13	17	17	15	2	2	2	2	1	18	14	4	15	2	2	15	2	3	15	2	6	19	2	2	2	20	2	2	19	21	9	6	6	4	4	4	6	6	6	2	22
VP0143	33	33	1	34	35	1	36	3	29	37	37	32	2	2	30	30	38	39	31	40	32	2	2	32	2	3	32	2	41	42	2	2	2	43	2	2	42	4	13	44	44	4	4	4	44	44	23	45	46
VP0144	29	29	1	30	31	1	32	3	2	33	33	28	2	2	26	26	34	35	27	26	28	2	2	28	2	3	28	2	36	37	2	2	2	38	2	2	37	39	11	40	40	4	4	4	40	40	41	42	43
VP0145	6	6	1	23	24	1	25	1	2	26	26	22	2	2	20	20	6	27	21	25	22	2	2	22	2	1	22	2	4	28	2	2	2	22	2	2	28	3	8	4	4	3	3	3	4	4	29	30	31
VP0146	9	9	1	10	6	1	11	4	5	12	12	8	2	2	6	6	13	14	7	8	8	2	2	8	2	4	8	2	15	16	2	2	2	7	2	2	16	3	17	18	18	3	3	3	18	18	19	1	6
VP0147	32	32	1	33	34	1	35	28	29	36	36	31	2	2	30	30	37	27	17	38	31	2	2	31	2	28	31	2	39	40	2	2	2	41	2	2	40	3	11	42	42	3	3	3	42	42	43	44	45
VP0148	28	28	1	29	30	1	31	3	24	32	32	27	2	2	25	25	5	33	26	34	27	2	2	27	2	3	27	2	35	36	2	2	2	37	2	2	36	38	11	39	39	4	4	4	39	39	40	41	42
VP0149	7	7	1	11	17	1	15	3	6	7	7	16	2	2	3	3	9	18	7	15	16	2	2	16	2	3	16	2	7	7	2	2	2	19	2	2	7	9	7	9	9	4	4	4	9	9	20	1	9
VP0150	11	11	1	12	13	1	14	6	7	15	15	10	2	2	8	8	16	17	9	18	10	2	2	10	2	6	10	2	19	20	2	2	2	21	2	2	20	22	23	24	24	3	3	3	24	24	25	26	27
VP0151	34	34	1	35	36	1	37	3	30	38	38	33	2	2	31	31	39	40	32	41	33	2	2	42	2	3	33	2	43	44	2	2	2	45	2	2	44	46	13	47	47	4	4	4	47	47	48	31	49
VP0152	5	5	1	21	22	1	5	3	18	3	3	2	2	2	19	19	17	17	20	9	2	2	2	2	2	3	2	2	23	3	2	2	2	9	2	2	3	24	2	24	24	3	3	3	24	24	3	19	25
VP0155	10	10	1	11	12	1	13	3	6	14	14	9	2	2	7	7	15	16	8	17	9	2	2	9	2	3	9	2	18	19	2	2	2	20	2	2	19	21	22	23	23	4	4	4	23	23	19	7	3
VP0156	32	32	1	33	34	1	35	3	28	36	36	31	2	2	29	29	37	38	30	39	31	2	2	31	2	3	31	2	40	41	2	2	2	42	2	2	41	43	14	44	44	4	4	4	44	44	45	46	47
VP0157	21	21	1	22	23	1	24	3	16	25	25	20	17	17	18	18	26	27	19	28	20	17	17	20	17	3	20	17	29	30	17	17	17	31	17	17	30	32	33	34	34	35	35	35	34	34	36	37	3
VP0158	8	8	1	2	9	1	10	4	5	7	7	2	2	2	6	6	11	12	7	13	2	2	2	2	2	4	2	2	14	15	2	2	2	16	2	2	15	9	17	18	18	9	9	9	18	18	19	20	21
VP0160	1	1	1	1	1	1	1	1	1	1	1	3	1	1	1	1	1	1	1	1	3	1	1	3	1	1	3	1	1	1	1	1	1	1	1	1	1	1	1	3	3	1	1	1	3	3	1	1	1
VP0161	20	20	1	8	8	1	21	3	9	8	8	19	2	2	15	15	8	22	18	23	19	2	2	19	2	3	19	2	15	8	2	2	2	15	2	2	8	24	11	15	15	4	4	4	15	15	25	22	26
VP0164	1	1	1	9	1	1	1	2	1	1	1	2	2	2	1	1	1	2	4	1	2	2	2	2	2	2	2	2	10	1	2	2	2	11	2	2	1	1	1	1	1	1	1	1	1	1	1	1	1
VP0165	14	14	1	1	1	1	3	1	8	15	15	1	1	1	1	1	8	1	1	16	1	1	1	1	1	1	1	1	1	1	1	1	1	8	1	1	1	1	6	16	16	1	1	1	16	16	1	17	18
VP0166	18	18	1	24	25	1	26	3	21	27	27	22	2	2	22	22	28	22	23	29	22	2	2	22	2	3	22	2	30	31	2	2	2	32	2	2	31	4	11	33	33	4	4	4	33	33	34	35	36
VP0167	13	13	1	20	21	1	7	3	17	21	21	19	2	2	8	8	22	19	18	23	19	2	2	4	2	3	19	2	24	7	2	2	2	25	2	2	7	4	8	23	23	4	4	4	23	23	26	27	4
VP0170	24	24	1	11	25	1	26	10	20	18	18	23	2	2	21	21	27	28	22	29	23	2	2	30	2	10	23	2	31	32	2	2	2	33	2	2	32	34	11	29	29	13	13	13	29	29	35	36	2
VP0172	32	32	33	34	35	36	37	27	28	38	38	31	2	2	29	29	29	39	30	28	31	2	2	40	2	27	31	2	41	42	2	2	2	43	2	2	42	44	11	45	45	3	3	3	45	45	46	47	48
VP0173	36	36	1	37	38	1	39	3	32	40	40	35	2	2	33	33	41	42	34	43	35	2	2	44	2	3	35	2	45	46	2	2	2	32	2	2	46	14	12	47	47	23	23	23	47	47	48	49	50
VP0174	26	26	1	27	28	1	29	3	22	30	30	25	2	2	23	23	31	25	24	22	25	2	2	32	2	3	25	2	33	8	2	2	2	22	2	2	8	34	10	4	4	4	4	4	4	4	35	36	37
VP0175	24	24	1	25	17	1	26	2	21	2	2	23	2	2	2	2	27	28	22	29	23	2	2	30	2	2	23	2	31	32	2	2	2	29	2	2	32	33	2	34	34	46	46	46	34	34	35	36	37
VP0177	10	10	1	11	12	1	12	3	6	13	13	9	2	2	7	7	14	15	8	16	9	2	2	17	2	3	9	2	18	19	2	2	2	20	2	2	19	21	22	3	3	5	5	5	3	3	23	24	25
VP0178	28	28	1	29	10	1	30	3	24	31	31	27	2	2	25	25	1	32	26	32	27	2	2	1	2	3	27	2	33	34	2	2	2	35	2	2	34	36	12	6	6	4	4	4	6	6	37	38	39
VP0179	33	33	1	34	35	1	36	3	29	37	37	32	2	2	30	30	38	39	31	40	32	2	2	41	2	3	32	2	42	43	2	2	2	44	2	2	43	45	12	46	46	4	4	4	46	46	47	48	49
VP0180	2	2	1	2	5	1	5	3	13	12	12	5	2	2	14	14	5	2	11	15	5	2	2	12	2	3	5	2	16	2	2	2	2	17	2	2	2	4	5	5	5	4	4	4	5	5	18	2	12
VP0181	33	33	1	34	35	1	36	28	29	37	37	32	2	2	30	30	36	38	31	39	32	2	2	40	2	28	32	2	41	42	2	2	2	43	2	2	42	20	44	45	45	20	20	20	45	45	46	47	48
VP0186	1	1	1	1	1	1	1	1	1	1	1	1	1	1	1	1	1	1	1	1	1	1	1	1	1	1	1	1	1	1	1	1	1	1	1	1	1	1	1	1	1	1	1	1	1	1	1	1	1
VP0239	9	9	1	10	11	1	42	4	5	12	12	8	2	2	6	6	13	14	7	15	8	2	2	8	2	4	8	2	16	17	2	2	2	18	2	2	17	19	20	21	21	19	19	19	21	21	22	23	24
VP0240	23	23	1	24	25	1	7	2	20	26	26	22	2	2	2	2	10	27	21	28	22	2	2	29	2	2	22	2	22	4	2	2	2	19	2	2	4	30	2	31	31	3	3	30	31	31	22	10	32
VP0241	23	23	1	8	24	1	21	2	20	2	2	23	2	2	21	21	10	25	22	21	23	2	2	23	2	2	23	2	26	27	2	2	2	19	2	2	27	28	2	29	29	5	5	28	29	29	30	31	32
VP0242	9	9	1	10	11	1	12	4	5	13	13	8	3	3	6	6	3	14	7	33	8	3	3	8	3	4	8	3	15	16	3	3	3	17	3	3	16	18	19	34	34	2	2	18	34	34	20	21	22
VP0243	30	30	1	31	32	1	33	3	26	18	18	29	2	2	27	27	10	34	28	34	29	2	2	29	2	3	29	2	35	36	2	2	2	37	2	2	36	38	6	39	39	4	4	40	39	39	41	42	32
VP0244	32	32	1	33	34	1	35	27	28	36	36	31	2	2	29	29	37	38	30	39	31	2	2	31	2	27	31	2	40	41	2	2	2	42	2	2	41	43	20	44	44	45	45	43	44	44	46	47	48
VP0246	1	1	1	1	4	1	4	9	2	1	1	1	2	2	1	1	1	1	5	8	1	2	2	1	2	9	1	2	1	2	2	2	2	1	2	2	2	1	1	1	1	1	1	1	1	1	1	1	2
VP0251	11	11	1	12	13	1	10	3	8	14	14	10	2	2	9	9	15	16	5	17	10	2	2	10	2	3	10	2	18	19	2	2	2	10	2	2	19	20	21	22	22	4	4	20	22	22	23	9	24
VP0253	32	32	1	33	34	1	35	27	28	36	36	31	2	2	29	29	37	38	30	39	31	2	2	31	2	27	31	2	40	41	2	2	2	42	2	2	41	43	44	45	45	46	46	43	45	45	47	48	49
VP0254	4	4	1	1	2	1	2	2	2	5	5	2	2	2	2	2	2	1	2	2	2	2	2	2	2	2	2	2	2	5	2	2	2	2	2	2	5	1	2	2	2	1	1	1	2	2	2	2	2
VP0255	1	1	1	1	1	1	1	2	1	1	1	1	1	1	1	1	1	1	1	1	1	1	1	1	1	2	1	1	1	1	1	1	1	1	1	1	1	1	1	1	1	1	1	1	1	1	1	1	1
VP0257	1	1	1	1	1	1	1	1	5	1	1	4	1	1	1	1	1	1	1	4	4	1	1	4	1	1	4	1	4	1	1	1	1	6	1	1	1	1	1	1	1	1	1	1	1	1	1	1	1
VP0258	1	1	1	1	1	1	1	1	1	1	1	1	1	1	1	1	1	1	1	1	1	1	1	1	1	1	1	1	1	1	1	1	1	1	1	1	1	1	1	1	1	1	1	1	1	1	1	1	1
VP0259	1	1	1	1	1	1	4	1	1	1	1	1	1	1	1	1	1	1	1	1	1	1	1	1	1	1	1	1	1	1	1	1	1	1	1	1	1	1	1	1	1	1	1	1	1	1	1	1	1
VP0260	5	5	1	1	1	1	1	3	5	2	2	5	2	2	1	1	1	9	3	1	5	2	2	5	2	3	5	2	1	1	2	2	2	1	2	2	1	1	1	1	1	4	4	4	1	1	3	1	1
VP0261	1	1	1	1	2	1	2	1	2	1	1	1	1	1	1	1	1	1	1	1	1	1	1	1	1	1	1	1	3	1	1	1	1	1	1	1	1	1	1	1	1	1	1	1	1	1	1	1	1
VP0262	1	1	1	1	1	1	4	1	1	1	1	1	1	1	1	1	1	1	1	1	1	1	1	1	1	1	1	1	1	1	1	1	1	1	1	1	1	1	1	1	1	1	1	1	1	1	1	1	1
VP0263	5	5	1	3	3	1	3	3	6	3	3	8	2	2	6	6	5	6	6	6	8	2	2	8	2	3	8	2	3	3	2	2	2	6	2	2	3	4	8	4	4	4	4	4	4	4	11	6	6
VP0264	1	1	1	1	1	1	1	1	1	1	1	3	2	2	1	1	1	1	1	1	3	2	2	3	2	1	3	2	1	1	2	2	2	1	2	2	1	1	3	1	1	1	1	1	1	1	1	1	1
VP0266	1	1	1	1	1	1	1	1	1	1	1	1	1	1	1	1	1	1	1	1	1	1	1	1	1	1	1	1	1	1	1	1	1	1	1	1	1	2	1	1	1	1	1	1	1	1	4	1	1
VP0268	1	1	1	1	1	1	1	1	1	1	1	1	1	1	1	1	1	4	1	1	1	1	1	1	1	1	1	1	1	1	1	1	1	1	1	1	1	1	1	1	1	1	1	1	1	1	1	1	1
VP0269	2	2	1	1	2	1	2	2	3	1	1	2	1	1	1	1	1	1	1	1	2	1	1	2	1	2	2	1	1	1	1	1	1	1	1	1	1	1	2	1	1	1	1	1	1	1	1	1	1
VP0270	1	1	1	1	1	1	1	1	1	1	1	1	1	1	6	6	1	7	1	1	1	1	1	1	1	1	1	1	1	1	1	1	1	7	1	1	1	7	1	7	7	1	1	1	7	7	1	1	1
VP0271	1	1	1	1	1	1	2	1	1	1	1	1	1	1	1	1	1	1	1	1	1	1	1	1	1	1	1	1	1	1	1	1	1	1	1	1	1	1	1	1	1	1	1	1	1	1	1	1	1
VP0272	1	1	1	1	1	1	6	1	1	1	1	1	2	2	5	5	3	1	1	1	1	2	2	1	2	1	1	2	1	7	2	2	2	1	2	2	7	8	1	8	8	1	1	1	8	8	1	1	1
VP0273	1	1	1	1	1	1	1	1	1	1	1	2	1	1	1	1	1	1	1	1	2	1	1	2	1	1	2	1	1	1	1	1	1	1	1	1	1	1	2	1	1	1	1	1	1	1	1	1	1
VP0274	5	5	1	1	1	1	1	1	1	1	1	4	1	1	1	1	1	1	1	1	4	1	1	4	1	1	4	1	1	6	1	1	1	1	1	1	6	1	1	1	1	1	1	1	1	1	1	1	1
VP0275	1	1	1	1	1	1	1	1	1	1	1	1	1	1	1	1	1	1	1	1	1	1	1	1	1	1	1	1	1	1	1	1	1	1	1	1	1	4	1	1	1	1	1	1	1	1	1	1	1
VP0276	1	1	1	8	1	1	1	1	6	1	1	7	1	1	1	1	9	1	1	1	7	1	1	7	1	1	7	1	1	1	1	1	1	1	1	1	1	1	1	10	10	2	2	2	10	10	1	1	1
VP0277	7	7	1	7	7	1	7	5	7	7	7	7	2	2	9	9	7	18	9	19	7	3	4	7	3	5	7	3	14	20	2	3	3	7	3	3	20	7	7	7	7	6	6	6	7	7	7	21	7
VP0278	1	1	1	1	1	1	1	1	1	1	1	1	1	1	1	1	1	1	1	1	1	1	1	1	1	1	1	1	1	1	1	1	1	1	1	1	1	1	1	1	1	1	1	1	1	1	1	1	1
VP0279	1	1	1	1	1	1	1	1	1	1	1	1	1	1	1	1	2	1	1	1	1	1	1	1	1	1	1	1	1	1	1	1	1	1	1	1	1	1	1	1	1	1	1	1	1	1	1	1	1
VP0280	1	1	1	1	1	1	1	1	1	1	1	1	1	1	1	1	1	1	1	1	1	1	1	1	1	1	1	1	1	1	1	1	1	1	1	1	1	1	1	1	1	1	1	1	1	1	1	1	1
VP0281	1	1	1	1	1	1	1	2	1	2	2	6	1	1	1	1	1	7	2	7	6	1	1	6	1	2	6	1	1	1	1	1	1	1	1	1	1	7	1	7	7	8	8	8	7	7	1	1	1
VP0282	11	11	1	12	3	1	3	3	10	13	13	2	2	2	3	3	13	14	3	14	2	2	2	2	2	3	2	2	3	3	2	15	2	5	16	2	3	17	3	18	18	2	2	2	18	18	19	2	3
VP0283	3	3	1	1	1	1	1	1	1	1	1	1	1	1	1	1	1	1	1	1	1	1	1	1	1	1	1	1	1	1	1	1	1	1	1	1	1	1	1	1	1	1	1	1	1	1	1	4	1
VP0284	6	6	1	7	5	1	8	3	3	3	3	2	2	2	3	3	3	9	5	10	2	2	2	2	2	3	2	2	11	12	2	2	2	5	2	2	12	13	14	15	15	3	3	3	15	15	5	16	17
VP0285	22	22	1	23	2	1	2	3	2	24	24	21	2	2	2	2	25	26	2	5	21	2	2	21	2	3	21	2	5	2	2	2	2	11	2	2	2	27	11	28	28	4	4	4	28	28	11	4	2
VP0286	31	31	1	32	8	1	25	11	28	28	28	30	2	2	29	29	33	24	30	34	30	2	2	30	2	11	30	2	10	29	2	2	2	35	2	2	29	36	12	37	37	3	3	3	37	37	38	39	40
VP0287	3	3	1	5	25	1	26	2	24	3	3	3	6	6	19	19	27	28	3	5	3	6	6	3	6	2	3	6	4	19	6	6	6	29	6	6	19	30	12	31	31	3	3	3	31	31	14	32	3
VP0288	9	9	1	10	11	1	12	4	5	13	13	8	2	2	6	6	14	15	7	16	8	2	2	8	2	4	8	2	17	6	2	2	2	18	2	2	6	19	20	21	21	22	22	22	21	21	23	24	25
VP0290	11	11	1	12	13	1	14	4	7	15	15	10	2	2	8	8	16	17	9	18	10	3	3	10	3	4	10	3	19	20	2	3	3	21	3	3	20	22	23	24	24	5	5	5	24	24	25	26	27
VP0291	33	33	1	34	35	1	36	29	30	37	37	18	2	2	31	31	38	39	32	40	18	2	2	18	2	29	18	2	41	42	2	2	2	43	2	2	42	44	12	45	45	3	3	3	45	45	46	47	48
VP0292	30	30	1	31	32	1	33	26	27	34	34	17	2	2	28	28	35	36	29	37	17	2	2	17	2	26	38	2	24	39	2	2	2	40	2	2	39	41	12	42	42	3	3	3	42	42	43	44	45
VP0293	12	12	1	13	14	1	15	3	8	16	16	11	2	2	9	9	17	18	10	19	11	2	2	11	2	3	11	2	20	21	2	2	2	22	2	2	21	23	24	25	25	4	4	4	25	25	26	27	28
VP0296	11	11	1	12	13	1	14	6	7	15	15	10	2	2	8	8	16	17	9	18	10	2	2	10	2	6	10	2	19	20	2	2	2	21	2	2	20	3	22	23	23	3	3	3	23	23	24	25	26
VP0297	4	4	1	28	29	1	30	3	25	1	1	27	2	2	26	26	31	32	1	33	27	2	2	27	2	3	27	2	34	35	2	2	2	36	2	2	35	4	13	37	37	4	4	4	37	37	1	38	39
VP0299	23	23	1	24	23	1	21	3	20	25	25	12	2	2	21	21	26	27	22	28	12	2	2	12	2	3	12	2	29	30	2	2	2	31	2	2	30	1	2	32	32	4	4	1	32	32	1	33	34
VP0300	34	34	1	35	36	1	37	3	30	38	38	33	2	2	31	31	39	40	32	41	33	2	2	33	2	3	33	2	42	43	2	2	2	44	2	2	43	4	14	45	45	4	4	4	45	45	46	47	48
VP0301	13	13	1	14	15	1	16	3	9	17	17	12	2	2	10	10	18	19	11	19	12	2	2	12	2	3	12	2	20	21	2	2	2	22	2	2	21	4	23	24	24	4	4	4	24	24	25	26	21
VP0303	18	18	1	19	1	1	20	1	18	21	21	1	2	2	1	1	22	7	7	1	1	2	2	1	2	1	1	2	23	24	2	2	2	10	2	2	24	1	13	25	25	1	1	1	25	25	1	7	14
VP0305	17	17	1	18	19	1	16	3	14	20	20	16	2	2	2	2	7	17	15	21	16	2	2	16	2	3	16	2	17	4	2	2	2	7	2	2	4	3	3	22	22	3	3	3	22	22	23	1	3
VP0306	29	29	1	30	4	1	31	23	25	32	32	28	2	2	26	26	4	11	27	33	28	2	2	28	2	23	28	2	34	35	2	2	2	15	2	2	35	36	18	37	37	3	3	36	37	37	38	39	40
VP0307	35	35	1	36	37	1	38	3	31	39	39	34	2	2	32	32	40	41	33	42	34	2	2	34	2	3	34	2	43	44	2	2	2	45	2	2	44	4	23	46	46	4	4	4	47	47	48	49	50
VP0308	35	35	1	36	37	1	38	3	31	39	39	34	2	2	32	32	40	41	33	42	34	2	2	34	2	3	34	2	43	44	2	2	2	45	2	2	44	4	14	46	46	4	4	4	46	46	47	48	49
VP0309	19	19	1	20	4	1	4	3	1	13	13	18	2	2	16	16	1	1	17	21	18	2	2	18	2	3	18	2	22	16	2	2	2	13	2	2	16	4	10	23	23	4	4	4	23	23	24	4	1
VP0310	28	28	1	8	29	1	30	7	25	31	31	12	2	2	26	26	32	33	27	16	12	2	2	12	2	7	12	2	28	26	2	2	2	34	2	2	26	3	13	16	16	3	3	3	16	16	35	36	37
VP0311	5	5	1	29	30	1	42	3	25	15	15	28	2	2	26	26	31	32	27	2	28	2	2	28	2	3	28	2	14	26	2	2	2	27	2	2	26	4	12	33	33	4	4	4	33	33	27	4	25
VP0313	30	30	1	31	32	1	33	3	27	34	34	29	2	2	20	20	35	25	28	36	29	2	2	29	2	3	29	2	37	38	2	2	2	2	2	2	38	4	39	40	40	4	4	4	40	40	41	2	42
VP0314	40	40	1	41	42	1	43	3	36	44	44	39	2	2	37	37	45	46	38	47	39	2	2	39	2	3	39	2	48	49	2	2	2	50	2	2	49	51	15	52	52	4	4	4	52	52	53	54	55
VP0316	12	12	1	13	14	1	15	2	7	16	16	11	8	8	9	9	17	18	10	19	11	8	8	11	8	2	11	8	20	21	8	8	8	22	8	8	21	3	23	24	24	3	3	3	24	24	25	3	26
VP0317	12	12	1	13	14	1	15	7	8	16	16	11	2	2	9	9	17	41	10	42	11	2	2	11	2	7	11	2	18	19	2	2	2	20	2	2	19	3	21	22	22	3	3	3	22	22	23	24	25
VP0318	33	33	1	34	17	1	35	3	29	36	36	32	2	2	30	30	37	53	31	38	32	2	2	32	2	3	32	2	39	40	2	2	2	15	2	2	40	4	14	41	41	4	4	4	41	41	42	2	43
VP0320	9	9	1	10	11	1	12	3	5	13	13	8	2	2	6	6	14	33	7	34	8	2	2	8	2	3	8	2	15	16	2	2	2	35	2	2	16	36	17	37	37	38	38	38	37	37	18	19	20
VP0323	31	31	1	32	33	1	12	26	27	34	34	30	2	2	28	28	19	35	29	36	30	2	2	30	2	26	30	2	37	38	2	2	2	39	2	2	38	3	13	35	35	3	3	3	35	35	40	19	41
VP0324	17	17	1	3	18	1	19	11	1	1	1	16	2	2	3	3	9	20	15	9	16	2	2	16	2	11	16	2	21	11	2	2	2	22	2	23	11	3	8	3	3	3	3	3	3	3	3	24	11
VP0325	29	29	1	30	31	1	32	3	26	33	33	18	2	2	27	27	34	35	28	36	18	2	2	18	2	3	18	2	34	37	2	2	2	38	2	2	37	4	12	39	39	4	4	4	39	39	40	41	42
VP0326	2	2	1	1	2	1	1	15	16	1	1	17	2	2	1	1	18	19	14	2	17	2	2	17	2	15	17	2	20	1	2	2	2	16	2	2	1	3	1	16	16	3	3	3	16	16	26	21	27
VP0327	8	8	1	9	10	1	11	3	5	6	6	7	2	2	1	1	12	13	6	14	7	2	2	7	2	3	7	2	15	16	2	2	2	5	2	2	16	17	18	19	19	17	17	17	19	19	20	21	3
VP0329	1	1	1	1	1	1	1	1	1	1	1	1	1	1	1	1	1	1	1	1	1	1	1	1	1	1	1	1	1	1	1	1	1	1	1	1	1	1	1	1	1	1	1	1	1	1	3	1	1
VP0330	30	30	1	31	32	1	33	3	26	34	34	29	2	2	27	27	35	36	28	29	29	2	2	29	2	3	29	2	37	38	2	2	2	19	2	2	38	4	12	39	39	4	4	4	39	39	21	40	41
VP0331	28	28	1	29	30	1	31	3	24	2	2	27	2	2	25	25	6	15	26	32	27	2	2	27	2	3	27	2	33	34	2	2	2	35	2	2	34	4	14	36	36	4	4	4	36	36	37	38	39
VP0334	30	30	1	22	31	1	32	3	27	33	33	7	2	2	28	28	10	34	29	35	7	2	2	7	2	3	7	2	36	37	2	2	2	38	2	2	37	4	12	39	39	4	4	4	39	39	40	41	42
VP0335	10	10	1	18	4	1	6	3	4	6	6	4	2	2	17	17	10	6	6	6	4	2	2	4	2	3	4	2	16	10	2	2	2	19	2	2	10	4	12	16	16	4	4	4	16	16	16	20	16
VP0336	32	32	1	33	34	1	34	3	28	2	2	31	2	2	29	29	11	35	30	2	31	2	2	31	2	3	31	2	14	36	2	2	2	37	2	2	36	22	13	38	38	22	22	22	38	38	39	40	41
VP0338	33	33	1	34	35	1	36	3	29	37	37	32	2	2	30	30	12	38	31	39	32	2	2	32	2	3	32	2	40	41	2	2	2	42	2	2	41	4	15	43	43	4	4	4	43	43	44	45	46
VP0339	12	12	1	13	14	1	15	3	8	16	16	11	2	2	9	9	17	18	10	19	11	2	2	11	2	3	11	2	20	43	2	2	2	21	2	2	43	22	23	24	24	4	4	22	24	24	25	26	27
VP0340	12	12	1	13	14	1	8	7	8	15	15	11	2	2	9	9	16	17	10	18	11	2	2	11	2	7	11	2	19	20	2	2	2	21	2	2	20	3	22	23	23	3	3	3	23	23	19	24	25
VP0341	30	30	1	31	32	1	33	2	25	34	34	29	26	26	27	27	35	36	28	37	29	38	38	29	38	2	29	38	39	2	26	38	38	40	38	38	2	5	41	42	42	5	5	5	42	42	43	44	45
VP0342	34	34	1	35	35	1	36	3	30	37	37	33	2	2	31	31	38	39	32	40	33	2	2	33	2	3	33	2	41	1	2	2	2	57	2	2	1	4	14	42	42	4	4	4	42	42	43	38	44
VP0344	33	33	1	34	35	1	36	3	30	37	37	3	2	2	31	31	38	39	32	40	3	2	2	3	2	3	3	2	41	42	2	2	2	30	2	2	42	4	14	43	43	4	4	4	43	43	44	45	46
VP0346	28	28	1	33	34	1	35	4	30	36	36	32	2	2	23	23	37	38	31	39	32	3	3	32	3	4	32	3	40	41	2	3	3	42	3	3	41	5	14	43	43	5	5	5	43	43	44	45	46
VP0347	27	27	1	32	33	1	34	3	29	35	35	31	2	2	19	19	36	37	30	38	31	2	2	31	2	3	31	2	39	40	2	2	2	41	2	2	40	4	13	42	42	4	4	4	42	42	43	44	45
VP0348	25	25	1	31	32	1	18	2	27	33	33	30	7	7	28	28	26	33	29	34	30	7	7	30	7	2	30	7	35	36	7	7	7	37	7	7	36	3	14	38	38	3	3	3	38	38	39	23	3
VP0350	10	10	1	11	12	1	13	3	6	14	14	9	2	2	7	7	15	16	8	17	9	2	2	9	2	3	9	2	18	19	2	2	2	20	2	2	19	4	21	22	22	4	4	4	22	22	23	24	25
VP0351	34	34	1	35	36	1	37	3	30	38	38	33	2	2	31	31	39	40	32	41	33	2	2	33	2	3	33	2	42	43	2	2	2	44	2	2	43	4	14	45	45	4	4	4	45	45	46	47	48
VP0352	11	11	1	12	13	1	14	3	7	15	15	10	2	2	8	8	16	17	9	18	10	2	2	10	2	3	10	2	19	20	2	2	2	21	2	2	20	4	22	23	23	4	4	4	23	23	24	25	26
VP0353	27	27	1	28	29	1	30	3	23	31	31	26	2	2	24	24	16	16	25	32	26	2	2	26	2	3	26	2	19	33	2	2	2	34	2	2	33	4	35	12	12	4	4	4	12	12	36	37	38
VP0354	32	32	1	33	34	1	35	3	28	36	36	31	2	2	29	29	37	38	30	39	31	2	2	31	2	3	31	2	40	41	2	2	2	42	2	2	41	4	13	43	43	4	4	4	43	43	44	45	46
VP0355	28	28	1	29	30	1	28	3	24	31	31	27	2	2	25	25	32	32	26	33	27	2	2	27	2	3	27	2	34	35	2	2	2	36	2	2	35	4	37	38	38	4	4	4	38	38	39	40	9
VP0356	27	27	1	28	29	1	30	3	14	31	31	26	2	2	25	25	32	33	12	34	26	2	2	26	2	3	26	2	35	36	2	2	2	37	2	2	36	20	38	39	39	20	20	20	39	39	40	41	42
VP0357	1	1	1	1	1	1	1	1	1	1	1	1	1	1	1	1	1	1	1	1	1	1	1	1	1	1	1	1	1	1	1	1	1	1	1	1	1	1	1	1	1	1	1	1	1	1	1	1	1
VP0358	9	9	1	29	30	1	31	24	25	32	32	28	2	2	26	26	33	30	27	30	28	2	2	28	2	24	28	2	34	35	2	2	2	30	2	2	35	18	36	37	37	18	18	18	37	37	38	39	40
VP0359	32	32	1	33	34	1	35	3	28	36	36	31	2	2	29	29	37	38	30	39	31	2	2	31	2	3	31	2	40	41	2	2	2	42	2	2	41	4	43	44	44	4	4	4	44	44	62	45	46
VP0369	11	11	1	12	13	1	14	3	7	15	16	10	2	2	8	8	17	39	9	40	10	2	2	10	2	3	10	2	41	18	2	2	2	19	2	2	18	20	21	22	22	4	4	4	22	22	23	42	24
VP0374	27	27	1	28	29	1	30	3	25	31	31	1	2	2	26	26	27	1	19	31	1	2	2	1	2	3	1	2	32	33	2	2	2	34	2	2	33	35	12	36	36	4	4	4	36	36	37	38	33
VP0378	1	1	1	25	26	1	19	3	22	13	13	5	2	2	23	23	27	5	24	28	5	9	2	5	2	3	5	9	14	29	2	9	2	30	9	9	29	31	6	5	5	10	10	10	5	5	23	32	28
VP0404	31	31	1	32	33	1	34	26	27	35	35	30	2	2	28	28	36	37	29	38	30	2	2	30	2	26	39	2	40	41	2	2	2	42	2	2	41	43	44	45	45	18	18	18	45	45	46	47	48
VP0406	3	3	1	10	3	1	2	2	7	3	3	9	1	1	3	3	1	7	8	11	9	1	1	9	1	2	9	1	3	3	1	1	1	12	1	1	3	1	2	1	1	2	2	2	1	1	13	3	2
VP0408	33	33	1	34	35	1	36	4	29	37	37	32	2	2	30	30	38	39	31	40	32	3	3	32	3	4	32	3	41	42	2	3	3	43	3	3	42	44	14	45	45	5	5	5	45	45	46	47	48
VP0409	31	31	1	32	1	1	33	3	27	34	34	30	2	2	28	28	35	36	29	37	30	2	2	30	2	3	30	2	38	39	2	2	2	40	2	2	39	41	12	21	21	4	4	4	21	21	42	43	44
VP0411	4	4	1	16	17	1	10	4	10	18	18	15	2	2	14	14	10	5	10	4	15	3	3	15	3	4	15	3	19	4	2	3	3	20	3	3	4	15	10	10	10	5	5	5	10	10	6	21	4
VP0412	25	25	1	26	27	1	23	3	22	28	28	24	2	2	5	5	13	2	23	29	24	2	2	24	2	3	24	2	30	31	2	2	2	32	2	2	31	24	11	33	33	4	4	4	33	33	34	23	35
VP0413	26	26	1	31	32	1	33	4	27	34	34	30	2	2	28	28	35	5	29	36	30	3	3	30	3	4	30	3	37	38	2	3	3	39	3	3	38	30	14	40	40	5	5	5	40	40	41	42	43
VP0414	29	29	1	30	31	1	32	3	25	33	33	28	2	2	26	26	34	35	27	36	28	2	2	28	2	3	28	2	37	38	2	2	2	39	2	2	38	28	13	40	40	4	4	4	40	40	41	42	43
VP0415	9	9	1	10	11	1	12	4	5	13	13	8	2	2	6	6	14	15	7	16	8	2	2	8	2	4	8	2	17	18	2	2	2	19	2	2	18	20	21	22	22	23	23	23	22	22	24	25	26
VP0419	9	9	1	1	1	1	1	2	2	1	1	7	1	1	1	1	1	3	1	10	7	1	1	7	1	2	7	1	1	1	1	1	1	1	1	1	1	11	1	1	1	3	3	1	1	1	1	1	1
VP0420	32	32	1	33	34	1	35	3	28	36	36	31	2	2	29	29	18	37	30	38	31	2	2	31	2	3	31	2	39	40	2	2	2	41	2	2	40	42	13	43	43	4	4	44	43	43	3	45	46
VP0424	31	31	1	32	33	1	34	3	27	35	35	30	2	2	28	28	36	4	29	37	30	2	2	30	2	3	30	2	11	38	2	2	2	39	2	2	38	40	11	41	41	4	4	42	41	41	43	44	45
VP0426	10	10	1	11	12	1	13	3	6	14	14	9	2	2	7	7	15	6	8	16	9	2	2	9	2	3	9	2	17	18	2	2	2	19	2	2	18	20	21	22	22	4	4	16	22	22	23	24	7
VP0427	7	7	1	7	7	1	7	3	7	8	8	8	2	2	15	15	16	7	5	7	8	2	2	8	2	3	8	2	17	7	2	2	2	7	2	2	7	15	7	7	7	4	4	18	7	7	7	1	15
VP0429	26	26	1	27	28	1	29	3	22	16	16	25	2	2	23	23	30	7	24	2	25	2	2	25	2	3	25	2	20	31	2	2	2	32	2	2	31	2	10	33	33	2	2	7	33	33	34	35	23
VP0430	28	28	1	29	30	1	31	23	24	32	32	27	2	2	25	25	33	34	26	35	27	2	2	27	2	23	27	2	36	37	2	2	2	38	2	2	37	39	40	41	41	16	16	34	41	41	42	43	44
VP0431	9	9	1	10	11	1	12	4	5	13	13	8	2	2	6	6	14	15	7	16	8	2	2	8	2	4	8	2	17	18	2	2	2	19	2	2	18	20	21	22	22	3	3	15	22	22	23	24	25
VP0432	9	9	1	10	11	1	12	4	5	13	13	8	2	2	6	6	14	15	7	16	8	2	2	8	2	4	8	2	17	18	2	2	2	19	2	2	18	20	21	22	22	3	3	15	22	22	23	24	25
VP0433	30	30	1	31	32	1	33	3	26	34	34	29	2	2	27	27	35	36	28	37	29	2	2	29	2	3	29	2	38	39	2	2	2	40	2	2	39	41	42	43	43	4	4	44	43	43	45	46	47
VP0434	6	6	1	3	3	1	3	3	3	2	2	2	2	2	12	12	13	3	4	2	2	2	2	2	2	3	2	2	14	3	2	2	2	4	2	2	3	2	8	2	2	4	4	3	2	2	14	3	2
VP0436	30	30	1	31	32	1	33	3	26	34	34	29	2	2	27	27	35	36	28	37	29	2	2	29	2	3	29	2	38	3	2	2	2	39	2	2	3	40	12	37	37	4	4	4	37	37	41	42	43
VP0438	1	1	1	1	1	1	1	1	1	1	1	1	1	1	1	1	1	1	1	1	1	1	1	1	1	1	1	1	1	1	1	1	1	1	1	1	1	1	1	1	1	1	1	1	1	1	1	2	1
VP0441	18	18	1	19	20	1	12	1	10	21	21	17	2	2	10	10	1	5	12	1	17	2	2	17	2	1	17	2	6	22	2	2	2	10	2	2	22	23	7	1	1	3	3	3	1	1	22	6	10
VP0442	32	32	1	33	34	1	35	3	28	36	36	31	2	2	29	29	37	38	30	39	31	2	2	31	2	3	31	2	32	40	2	2	2	28	2	2	40	41	12	39	39	21	21	21	39	39	40	42	43
VP0443	22	22	1	9	26	1	27	3	24	28	28	9	2	2	6	6	29	1	25	9	9	2	2	9	2	3	9	2	22	30	2	2	2	13	2	2	30	31	11	9	9	4	4	4	9	9	22	9	32
VP0444	1	1	1	10	1	1	1	1	1	11	11	1	1	1	3	3	1	1	3	1	1	1	1	1	1	1	1	1	1	1	1	1	1	1	1	1	1	1	1	1	1	1	1	1	1	1	1	1	3
VP0449	10	10	1	11	12	1	13	5	6	14	14	9	2	2	7	7	15	16	8	17	9	2	2	9	2	5	9	2	18	19	2	2	2	20	2	2	19	21	22	23	23	3	3	3	23	23	24	25	26
VP0450	28	28	1	29	30	1	31	2	26	32	32	3	2	2	27	27	33	34	14	35	3	2	2	3	2	2	3	2	25	18	2	2	2	36	2	2	18	22	11	37	37	3	3	3	37	37	16	35	38
VP0451	1	1	1	4	1	1	4	1	1	1	1	1	1	1	1	1	1	1	1	1	1	1	1	1	1	1	1	1	1	1	1	1	1	1	1	1	1	1	1	1	1	1	1	1	1	1	1	1	1
VP0452	10	10	1	11	12	1	13	3	6	14	14	9	2	2	7	7	15	4	8	4	9	2	2	9	2	3	9	2	16	17	2	2	2	18	2	2	17	19	20	4	4	4	4	4	4	4	21	22	23
VP0453	12	12	1	2	2	1	2	2	2	13	13	2	2	2	11	11	1	1	1	1	2	2	2	2	2	2	2	2	2	2	2	2	2	2	2	2	2	14	2	1	1	2	2	2	1	1	2	2	2
VP0454	9	9	1	10	11	1	12	3	5	13	13	8	2	2	6	6	14	8	7	15	8	2	2	8	2	3	8	2	16	17	2	2	2	18	2	2	17	19	20	21	21	22	22	22	21	21	23	24	25
VP0455	32	32	1	33	34	1	35	3	28	36	36	31	2	2	29	29	37	38	30	39	31	2	2	31	2	3	31	2	40	41	2	2	2	42	2	2	41	43	13	44	44	4	4	4	44	44	45	46	47
VP0456	29	29	1	30	31	1	32	3	25	33	33	28	2	2	26	26	34	35	27	36	28	2	2	28	2	3	28	2	37	38	2	2	2	28	2	2	38	39	10	40	40	19	19	19	40	40	41	42	43
VP0457	30	30	1	31	32	1	33	3	26	34	34	29	2	2	27	27	35	36	28	29	29	2	2	29	2	3	29	2	37	38	2	2	2	39	2	2	38	40	41	42	42	4	4	4	42	42	43	44	45
VP0458	31	31	1	32	33	1	34	3	27	35	35	30	2	2	28	28	36	37	29	38	30	2	2	30	2	3	30	2	39	40	2	2	2	60	2	2	40	41	13	42	42	4	4	4	42	42	43	44	45
VP0459	32	32	1	33	34	1	35	3	29	30	30	31	2	2	30	30	36	37	12	38	31	2	2	31	2	3	31	2	39	40	2	2	2	41	2	2	40	42	13	43	43	4	4	4	43	43	44	45	46
VP0461	30	30	1	31	32	1	33	4	26	34	34	29	2	2	27	27	28	35	28	36	29	3	3	29	3	4	29	3	37	38	2	3	3	39	3	3	38	40	13	41	41	5	5	5	41	41	42	43	44
VP0463	10	10	1	11	12	1	13	3	7	14	14	4	2	2	8	8	15	4	9	16	4	2	2	4	2	3	4	2	17	18	2	2	2	19	2	2	18	20	21	22	22	4	4	4	22	22	23	4	14
VP0464	27	27	1	28	29	1	5	3	20	30	30	4	2	2	25	25	31	32	26	33	4	2	2	4	2	3	4	2	34	35	2	2	2	36	2	2	35	4	12	37	37	4	4	4	37	37	38	39	40
VP0465	29	29	1	30	31	1	32	3	25	33	33	28	2	2	26	26	34	35	27	36	28	2	2	28	2	3	28	2	37	38	39	2	2	40	2	2	38	4	12	41	41	4	4	4	41	41	42	43	34
VP0466	8	8	1	6	9	1	10	3	5	6	6	4	2	2	6	6	10	4	7	4	4	2	2	4	2	3	4	2	11	12	2	2	2	8	2	2	12	4	13	4	4	4	4	4	4	4	14	4	15
VP0467	31	31	1	32	33	13	34	3	28	35	35	30	2	2	29	29	36	37	1	38	30	2	2	30	2	3	30	2	39	40	2	2	2	41	2	2	40	4	12	42	42	4	4	43	42	42	44	45	46
VP0468	16	16	1	4	9	1	19	3	4	18	18	4	2	2	4	4	20	4	4	4	4	2	2	4	2	3	4	2	9	21	2	2	2	4	2	2	21	4	8	4	4	4	4	4	4	4	4	18	22
VP0469	3	3	1	24	25	1	26	3	22	27	27	4	2	2	6	6	3	6	23	28	4	2	2	4	2	3	4	2	29	30	2	2	2	3	2	2	30	4	11	4	4	4	4	4	4	4	31	14	3
VP0470	22	22	1	23	24	1	25	3	4	26	26	21	2	2	9	9	9	27	9	28	21	2	2	21	2	3	21	2	9	29	2	2	2	9	2	2	29	4	9	30	30	4	4	4	30	30	31	32	33
VP0475	27	27	1	28	16	1	29	4	23	30	30	26	2	2	24	24	31	16	25	32	26	3	3	26	3	4	26	3	33	34	2	3	3	35	3	3	34	36	9	37	37	5	5	5	37	37	38	39	8
VP0476	25	25	1	26	27	1	28	3	21	29	29	24	2	2	22	22	30	31	23	7	24	2	2	24	2	3	24	2	32	23	2	2	2	4	2	2	23	23	7	33	33	4	4	4	33	33	34	4	35
VP0477	2	2	1	29	30	1	31	24	25	32	32	28	2	2	26	26	33	34	27	2	28	2	2	28	2	24	28	2	35	36	2	2	2	37	2	2	36	38	10	39	39	3	3	3	39	39	40	2	41
VP0478	33	33	1	34	35	1	36	6	29	37	37	32	2	2	30	30	38	39	31	40	32	2	2	32	2	6	32	2	41	42	2	2	2	43	2	2	42	44	13	40	40	3	3	3	40	40	45	46	47
VP0479	26	26	1	27	28	1	29	4	23	7	7	25	2	2	24	24	30	31	8	32	25	3	3	25	3	4	25	3	33	34	2	3	3	5	3	3	34	5	10	35	35	5	5	5	36	36	37	23	38
VP0481	10	10	1	11	12	1	13	5	6	14	14	9	2	2	7	7	15	16	8	17	9	2	2	9	2	5	9	2	18	19	2	2	2	20	2	2	19	3	21	22	22	3	3	3	22	22	23	24	25
VP0484	39	39	1	8	9	1	10	2	3	11	11	7	4	4	5	5	12	13	6	14	7	4	4	7	4	2	7	4	15	16	4	4	4	17	4	4	16	18	19	20	20	18	18	18	20	20	40	21	41
VP0485	27	27	1	28	29	1	30	3	24	31	31	26	2	2	25	25	32	26	1	26	26	2	2	26	2	3	26	2	33	34	2	2	2	4	2	2	34	4	11	35	35	4	4	4	35	35	36	37	38
VP0486	11	11	1	12	13	1	14	3	7	15	15	10	2	2	16	8	17	18	9	19	10	2	2	10	2	3	10	2	20	21	2	2	2	22	2	2	21	4	23	24	24	4	4	4	24	24	25	26	27
VP0487	32	32	1	33	34	1	35	3	28	36	36	31	2	2	29	29	37	38	30	39	31	2	2	31	2	3	31	2	40	41	2	2	2	42	2	2	41	43	13	44	44	4	4	4	44	44	45	46	47
VP0488	2	2	1	8	6	1	9	3	5	6	6	7	2	2	6	6	4	10	6	10	7	2	2	7	2	3	7	2	4	11	2	2	2	12	2	2	11	4	13	14	14	4	4	4	14	14	15	16	17
VP0492	23	23	1	24	25	1	26	19	21	27	27	22	2	2	2	2	17	28	19	29	22	2	2	22	2	19	22	2	15	30	2	2	2	2	2	2	30	19	19	28	28	3	3	3	28	28	31	32	12
VP0493	4	4	1	20	21	1	22	17	1	1	1	10	2	2	18	18	1	13	19	3	10	2	2	10	2	17	10	2	23	24	2	2	2	25	2	2	24	4	26	10	10	3	3	3	10	10	10	27	28
VP0494	10	10	1	11	12	1	13	4	6	14	14	9	2	2	7	7	15	16	8	17	9	2	3	9	2	4	9	2	18	19	2	2	2	20	2	2	19	21	22	9	9	23	23	24	9	9	25	26	27
VP0495	10	10	1	11	12	1	13	3	6	14	14	9	2	2	7	7	15	16	8	17	9	2	2	9	2	3	9	2	18	19	2	2	2	20	2	2	19	21	6	22	22	4	4	23	22	22	24	25	26
VP0496	30	30	1	31	32	1	33	3	26	34	34	29	2	2	27	27	35	36	28	37	29	2	2	29	2	3	29	2	38	39	2	2	2	40	2	2	39	41	13	42	42	4	4	43	42	42	44	45	46
VP0499	6	6	1	13	7	1	6	3	6	1	1	3	2	2	12	12	14	3	11	15	3	2	2	3	2	3	3	2	8	6	2	2	2	1	2	2	6	3	5	1	1	3	3	3	1	1	1	6	6
VP0500	7	7	1	29	30	1	31	2	26	32	32	28	2	2	27	27	11	33	16	28	28	2	2	28	2	2	28	2	34	35	2	2	2	13	2	2	35	36	11	13	13	3	3	3	13	13	2	37	38
VP0502	2	2	1	2	2	1	2	2	2	2	2	2	2	2	2	2	2	2	2	2	2	2	2	2	2	2	2	2	2	2	2	2	2	2	2	2	2	2	1	2	2	2	2	2	2	2	2	2	2
VP0503	27	27	1	28	29	1	30	3	24	31	31	26	2	2	25	25	32	33	5	34	26	2	2	26	2	3	26	2	35	36	2	2	2	37	2	2	36	38	39	40	40	41	41	41	40	40	42	43	44
VP0504	10	10	1	11	12	1	13	6	5	14	14	9	2	2	7	7	15	16	8	9	9	2	2	9	2	6	9	2	17	18	2	2	2	19	2	2	18	20	21	22	22	3	3	3	22	22	23	24	25
VP0505	31	31	1	32	33	1	34	3	27	35	35	30	2	2	28	28	36	37	29	30	30	2	2	30	2	3	30	2	38	39	2	2	2	40	2	2	39	41	13	42	42	4	4	4	42	42	43	58	44
VP0506	29	29	1	30	31	1	32	3	25	33	33	28	2	2	26	26	34	35	27	36	28	2	2	28	2	3	28	2	37	4	2	2	2	21	2	2	4	4	12	21	21	4	4	4	21	21	38	39	4
VP0507	11	11	1	12	13	1	14	3	7	15	15	10	2	2	8	8	16	17	9	18	10	2	2	10	2	3	10	2	19	20	2	2	2	21	2	2	20	4	22	23	23	4	4	4	23	23	24	25	20
VP0511	31	31	1	32	33	1	34	3	27	35	35	30	2	2	28	28	36	37	29	38	30	2	2	30	2	3	30	2	39	40	2	2	2	41	2	2	40	42	43	37	37	21	21	21	37	37	44	45	46
VP0513	33	33	1	34	35	1	36	3	29	37	37	32	2	2	30	30	38	39	31	40	32	2	2	32	2	3	32	2	41	42	2	2	2	43	2	2	42	44	14	45	45	4	4	4	45	45	46	30	47
VP0516	30	30	1	31	32	1	33	27	25	34	34	29	2	2	26	26	35	36	28	37	29	2	2	29	2	27	29	2	38	39	2	2	2	40	2	2	39	41	35	42	42	18	18	18	42	42	39	43	44
VP0517	1	1	1	1	11	1	15	2	2	5	5	14	12	12	1	1	16	2	13	2	14	12	12	14	12	2	14	12	1	2	12	12	12	17	12	12	2	1	1	18	18	2	2	2	18	18	19	20	1
VP0519	1	1	1	1	1	1	1	6	2	7	7	3	2	2	2	2	4	3	2	3	3	2	2	3	2	6	3	2	2	2	2	2	2	2	2	2	2	2	2	3	3	3	3	3	3	3	2	2	2
VP0522	11	11	1	12	13	1	14	3	7	15	15	10	2	2	8	8	16	17	9	10	10	2	2	10	2	3	10	2	18	19	2	2	2	20	2	2	19	21	22	17	17	4	4	4	17	17	19	20	17
VP0523	7	7	1	29	30	1	25	3	26	31	31	28	2	2	26	26	32	28	27	33	28	2	2	28	2	3	28	2	34	35	2	2	2	36	2	2	35	37	11	28	28	4	4	4	28	28	34	36	38
VP0525	10	10	1	11	12	1	13	7	5	14	14	9	2	2	6	6	15	16	8	17	9	2	2	9	2	7	9	2	18	19	2	2	2	20	2	2	19	3	21	22	22	3	3	3	22	22	23	20	24
VP0527	33	33	1	34	5	1	4	3	30	35	35	4	2	2	31	31	36	37	32	4	4	2	2	4	2	3	4	2	38	39	2	2	2	40	2	2	39	41	42	4	4	4	4	4	4	4	43	40	44
VP0528	3	3	1	12	13	1	14	1	10	18	18	11	2	2	3	3	1	6	6	1	11	2	2	11	2	1	11	2	6	12	2	2	2	3	2	2	12	15	1	1	1	1	1	1	1	1	7	3	3
VP0529	3	3	1	11	4	1	3	3	4	4	4	3	2	2	10	10	4	3	9	3	3	2	2	3	2	3	3	2	9	4	2	2	2	3	2	2	4	12	13	3	3	3	3	3	3	3	14	3	4
VP0531	1	1	1	1	1	1	1	1	1	1	1	1	1	1	1	1	1	1	2	1	1	1	1	1	1	1	1	1	1	1	1	1	1	1	1	1	1	1	1	1	1	1	1	1	1	1	1	1	1
VP0532	10	10	1	11	12	1	13	3	6	14	14	9	2	2	7	7	15	16	8	17	9	2	2	9	2	3	9	2	18	19	2	2	2	20	2	2	19	21	22	23	23	24	24	24	23	23	25	26	27
VP0533	4	4	1	11	25	1	8	4	23	3	3	17	2	2	3	3	3	17	24	26	17	3	3	17	3	4	17	3	27	28	3	3	3	29	3	3	28	30	31	32	32	5	5	5	32	32	3	29	33
VP0534	32	32	1	33	34	1	35	29	27	36	36	31	2	2	28	28	37	38	30	39	31	2	2	31	2	29	31	2	40	41	2	2	2	42	2	2	41	19	43	44	44	19	19	19	44	44	45	42	46
VP0536	9	9	1	10	11	1	12	8	6	13	13	6	2	2	7	7	14	15	1	6	6	2	2	6	2	8	6	2	16	17	2	2	2	18	2	2	17	19	20	21	21	19	19	19	21	21	22	18	8
VP0537	29	29	1	30	31	1	32	3	25	33	33	28	2	2	26	26	34	35	27	36	28	2	2	28	2	3	28	2	37	38	2	2	2	39	2	2	38	20	40	41	41	20	20	20	41	41	42	39	43
VP0538	33	33	1	34	35	1	36	3	29	37	37	32	2	2	30	30	38	39	31	40	32	2	2	32	2	3	32	2	41	42	2	2	2	43	2	2	42	4	14	32	32	4	4	4	32	32	44	43	45
VP0539	35	35	1	36	37	1	38	3	31	39	39	34	2	2	32	32	40	41	33	42	34	43	2	34	2	3	34	2	44	45	2	2	2	46	2	2	45	4	47	48	48	4	4	4	48	48	49	46	50
VP0540	33	33	1	34	35	1	36	3	29	37	37	32	2	2	30	30	38	39	31	40	32	2	2	32	2	3	32	2	41	42	2	2	2	43	2	2	42	4	13	44	44	4	4	4	44	44	40	43	45
VP0542	27	27	1	28	29	1	30	3	4	31	31	26	2	2	5	5	32	33	5	5	26	2	2	26	2	3	26	2	25	2	2	2	2	34	2	2	2	4	13	35	36	4	4	4	36	36	37	34	38
VP0543	10	10	1	11	12	1	13	3	6	14	14	9	2	2	7	7	15	16	8	17	9	2	2	9	2	3	9	2	18	3	2	2	2	19	2	2	3	16	20	21	21	16	16	16	21	21	22	19	23
VP0545	10	10	1	11	12	1	13	7	5	14	15	9	2	2	6	6	16	17	8	18	9	2	2	9	2	7	9	2	19	20	2	2	2	21	2	2	20	22	23	24	24	22	22	22	24	24	6	25	26
VP0546	35	35	1	36	37	1	38	4	31	39	39	34	2	2	32	32	40	41	33	2	34	3	3	34	3	4	34	3	42	43	2	3	3	44	3	3	43	45	15	46	46	5	5	5	46	46	47	44	48
VP0547	11	11	1	12	13	1	14	7	5	15	15	10	8	8	6	6	16	17	9	18	10	2	2	10	2	7	10	2	19	20	8	2	2	21	2	2	20	21	22	23	23	21	21	21	23	23	24	21	25
VP0548	30	30	1	31	32	1	33	4	26	34	34	29	2	2	27	27	35	36	28	37	29	3	3	29	3	4	29	3	38	39	2	3	3	5	3	3	39	5	12	40	40	5	5	5	40	40	41	5	42
VP0549	14	14	1	22	23	1	24	4	19	25	25	21	2	2	16	16	24	19	20	26	21	3	3	21	3	4	21	3	17	9	2	3	3	5	3	3	9	5	2	27	27	5	5	5	27	27	4	28	29
VP0551	11	11	1	12	13	1	14	4	7	15	15	10	2	2	8	8	16	7	9	17	10	3	3	10	3	4	10	3	18	19	2	3	3	20	3	3	19	21	22	23	23	24	24	24	23	23	25	26	27
VP0552	34	34	1	35	36	1	37	4	30	38	38	33	2	2	31	31	39	40	32	41	33	3	3	33	3	4	33	3	42	43	2	3	3	44	3	3	43	5	45	46	46	5	5	5	46	46	47	48	49
VP0553	11	11	1	10	23	1	6	4	20	24	24	22	2	2	21	21	6	17	10	25	22	3	3	22	3	4	22	3	26	9	2	3	3	27	3	3	9	11	11	28	28	5	5	5	28	28	10	10	25
VP0554	9	9	1	31	32	1	18	28	26	8	8	30	2	2	27	27	17	20	29	33	30	3	3	30	3	28	30	3	34	35	2	3	3	36	3	3	35	5	12	37	37	20	20	20	37	37	38	39	8
VP0555	34	34	35	36	37	1	38	4	30	39	39	33	2	2	31	31	40	41	32	42	33	3	3	33	3	4	33	3	43	44	2	3	3	45	3	3	44	46	15	47	47	5	5	5	47	47	48	49	50
VP0556	3	3	1	3	3	1	3	4	3	5	5	9	2	2	3	3	3	10	3	7	9	3	3	9	3	4	9	3	3	11	2	3	3	4	3	3	11	3	8	5	5	5	5	5	5	5	5	5	5
VP0558	33	33	1	23	2	1	34	4	28	20	20	32	2	2	30	30	35	36	31	28	32	3	3	32	3	4	32	3	37	38	2	3	3	39	3	3	38	40	13	41	41	5	5	5	41	41	42	43	44
VP0560	10	10	1	11	12	1	13	3	6	14	14	9	2	2	7	7	15	16	8	6	9	2	2	9	2	3	9	2	17	33	2	2	2	6	2	2	33	4	14	16	16	4	4	4	16	16	18	19	20
VP0561	34	34	1	35	36	1	37	3	30	38	38	33	2	2	31	31	39	33	32	40	33	2	2	33	2	3	33	2	41	42	2	2	2	43	2	2	42	4	13	44	44	4	4	4	44	44	45	46	11
VP0563	11	11	1	20	12	1	1	2	17	1	1	19	1	1	18	18	1	21	1	22	19	1	1	19	1	2	19	1	12	1	1	1	1	23	1	1	1	1	1	19	19	1	1	1	19	19	1	24	1
VP0564	27	27	1	28	51	1	29	24	22	30	30	26	2	2	23	23	31	32	25	33	26	2	2	26	2	24	26	2	34	35	2	2	2	32	2	2	35	1	36	37	37	1	1	1	37	37	38	39	35
VP0565	4	4	1	2	3	1	1	3	10	1	1	11	2	2	1	1	1	11	1	11	11	2	2	11	2	3	11	2	3	3	2	2	2	11	2	2	3	4	7	11	11	4	4	12	11	11	1	4	3
VP0566	3	3	1	1	5	1	1	1	9	1	1	1	1	1	1	1	1	10	1	1	1	1	1	1	1	1	1	1	1	5	1	1	1	1	1	1	5	2	6	1	1	2	2	5	1	1	1	1	5
VP0569	10	10	1	10	1	1	10	3	6	10	10	9	2	2	7	7	10	10	8	11	9	2	2	9	2	3	9	2	10	10	2	2	2	12	2	2	10	4	10	10	10	4	4	4	10	10	13	10	10
VP0570	31	31	1	32	33	1	34	3	27	35	35	30	2	2	28	28	36	37	29	38	30	2	2	30	2	3	30	2	39	40	2	2	2	41	2	2	40	4	13	42	42	4	4	4	42	42	43	44	45
VP0571	9	9	1	10	11	1	12	6	4	13	13	8	2	2	5	5	14	15	7	16	8	2	2	8	2	6	8	2	17	18	2	2	2	19	2	2	18	3	20	21	21	3	3	3	21	21	22	19	23
VP0573	10	10	1	11	12	1	13	7	5	14	14	9	2	2	6	6	15	16	8	17	9	2	2	9	2	7	9	2	18	19	2	2	2	20	2	2	19	21	22	23	23	3	3	3	23	23	24	25	26
VP0575	10	10	1	11	12	1	13	7	5	14	14	9	2	2	6	6	15	16	8	9	9	2	2	9	2	7	9	2	17	18	2	2	2	19	2	2	18	20	21	22	22	3	3	3	22	22	23	24	25
VP0576	29	29	1	30	31	1	32	3	25	33	33	28	2	2	26	26	12	34	27	28	28	2	2	28	2	3	28	2	35	36	2	2	2	37	2	2	36	38	12	39	39	4	4	4	39	39	12	40	41
VP0577	27	27	1	28	29	1	30	3	24	31	31	4	2	2	25	25	32	33	26	34	4	2	2	4	2	3	4	2	35	36	2	2	2	37	2	2	36	23	12	38	38	4	4	4	38	38	39	4	40
VP0579	37	37	1	8	9	1	36	4	2	10	10	7	5	5	3	3	11	12	6	7	7	13	13	7	13	4	7	13	14	15	5	13	13	16	13	13	15	17	18	19	19	17	17	17	19	19	20	35	21
VP0580	12	12	1	3	18	1	16	4	12	19	19	17	2	2	4	4	3	20	16	21	17	3	3	17	3	4	17	3	3	22	2	3	3	21	3	3	22	5	8	1	1	5	5	5	1	1	23	12	1
VP0581	31	31	1	32	33	1	34	3	27	35	35	30	2	2	28	28	36	37	29	38	30	2	2	30	2	3	30	2	39	33	2	2	2	40	2	2	33	4	13	41	41	4	4	4	41	41	3	42	12
VP0582	1	1	1	1	1	1	1	1	12	1	1	13	4	4	11	11	1	1	1	1	13	4	4	13	4	1	13	4	1	14	4	4	4	11	4	4	14	1	1	1	1	1	1	1	1	1	1	1	15
VP0583	10	10	1	11	12	1	13	3	6	14	14	9	2	2	7	7	15	16	8	17	9	2	2	9	2	3	9	2	18	19	2	2	2	20	2	2	19	21	22	23	23	21	21	21	23	23	24	25	26
VP0584	33	33	1	34	35	1	36	3	29	37	37	32	2	2	30	30	38	39	31	40	32	2	2	32	2	3	32	2	41	42	2	2	2	43	2	2	42	4	10	44	44	4	4	4	44	44	45	46	47
VP0585	1	1	1	19	6	1	7	2	1	2	2	18	1	1	1	1	7	20	4	21	18	1	1	21	1	2	21	1	22	11	1	1	1	4	1	1	11	3	4	20	20	3	3	3	20	20	23	20	9
VP0587	33	33	1	34	35	1	36	30	28	37	37	32	2	2	29	29	38	39	31	28	32	3	3	32	3	30	32	3	40	41	2	3	3	28	3	3	41	42	6	43	43	4	4	42	43	43	44	45	30
VP0588	32	32	1	1	33	1	34	1	28	35	35	31	2	2	29	29	34	36	30	37	31	3	3	31	3	1	31	3	38	39	2	3	3	28	3	3	39	4	13	40	40	4	4	4	40	40	39	41	1
VP0589	4	4	1	6	4	1	13	1	6	2	2	6	2	2	11	11	10	6	12	6	6	3	3	6	3	1	6	3	6	6	2	3	3	6	3	3	6	1	2	6	6	1	1	1	6	6	14	6	1
VP0590	34	34	1	35	36	1	37	4	30	38	38	33	2	2	31	31	39	40	32	41	33	3	3	33	3	4	33	3	42	43	2	3	3	44	3	3	43	5	15	40	40	5	5	5	40	40	45	46	47
VP0591	33	33	1	34	35	1	36	4	29	37	37	32	2	2	30	30	38	39	31	40	32	3	3	32	3	4	32	3	41	42	2	3	3	43	3	3	42	4	14	44	44	4	4	4	44	44	45	46	47
VP0593	16	16	1	17	18	1	19	4	14	20	20	15	2	2	2	2	21	22	2	2	15	3	3	15	3	4	15	3	23	4	2	3	3	24	3	3	4	25	2	14	14	4	4	4	14	14	4	26	27
VP0594	27	27	1	28	9	1	29	4	23	30	30	26	2	2	24	24	31	32	25	33	26	3	3	26	3	4	26	3	34	3	2	3	3	35	3	3	3	5	13	32	32	5	5	5	32	32	3	36	7
VP0596	31	31	1	32	33	1	34	4	27	35	35	30	2	2	28	28	36	56	29	37	30	3	3	30	3	4	30	3	38	23	2	3	3	39	3	3	23	57	13	40	40	57	57	57	40	40	41	42	43
VP0597	3	3	1	14	15	1	3	3	3	3	3	13	2	2	11	11	16	17	12	3	13	3	3	13	3	3	13	3	18	8	2	3	3	19	3	3	8	4	6	20	20	4	4	4	20	20	3	8	3
VP0598	1	1	1	7	2	1	1	1	1	1	1	1	2	2	1	1	4	8	1	1	1	1	1	1	1	1	1	1	2	6	2	1	1	1	1	1	6	3	5	2	2	3	3	3	2	2	9	6	2
VP0599	3	3	1	3	26	1	3	4	25	27	27	1	2	2	1	1	28	29	1	30	1	3	3	1	3	4	1	3	28	19	2	3	3	31	3	3	19	5	3	32	32	5	5	5	32	32	33	19	11
VP0601	8	8	1	14	15	1	16	3	8	11	11	13	2	2	1	1	17	18	12	7	13	2	2	13	2	3	13	2	1	1	2	2	2	19	2	2	1	4	5	17	17	4	4	4	17	17	17	8	1
VP0602	4	4	1	19	12	1	13	1	5	12	12	18	2	2	13	13	1	20	17	21	18	2	2	18	2	1	18	2	22	15	2	2	2	1	2	2	15	3	6	4	4	3	3	3	4	4	13	5	1
VP0604	3	3	1	16	6	1	17	3	12	18	18	15	2	2	13	13	19	12	14	15	15	2	2	15	2	3	15	2	6	2	2	2	2	12	2	2	2	4	3	1	1	4	4	4	1	1	20	3	21
VP0605	8	8	1	9	10	1	11	6	4	12	12	13	2	2	5	5	14	15	7	13	13	2	2	13	2	6	13	2	16	17	2	2	2	18	2	2	17	3	19	20	20	3	3	3	20	20	21	22	23
VP0607	29	29	1	30	31	1	32	3	26	33	33	34	2	2	27	27	13	35	28	36	34	2	2	34	2	3	34	2	37	2	2	2	2	38	2	2	2	39	13	20	20	4	4	4	20	20	20	40	41
VP0608	8	8	1	9	10	1	11	3	5	12	12	13	2	2	6	6	14	7	7	13	13	2	2	13	2	3	13	2	15	14	2	2	2	16	2	2	14	17	18	19	19	4	4	4	19	19	5	3	20
VP0610	2	2	1	22	23	1	24	3	20	7	7	10	2	2	6	6	25	26	21	10	10	2	2	10	2	3	10	2	27	28	2	2	2	29	2	2	28	30	4	2	2	4	4	29	2	2	31	3	32
VP0611	25	25	1	26	27	1	28	3	22	25	25	29	2	2	23	23	30	29	24	31	29	2	2	29	2	3	29	2	32	33	2	2	2	31	2	2	33	34	6	35	35	4	4	36	35	35	37	3	6
VP0613	7	7	1	8	9	1	10	5	4	11	11	12	2	2	4	4	13	12	6	12	12	2	2	12	2	5	12	2	14	15	2	2	2	16	2	2	15	17	18	19	19	17	17	17	19	19	20	21	22
VP0614	6	6	1	7	3	1	8	3	5	9	9	10	3	3	2	2	9	10	6	10	10	3	3	10	3	3	10	3	2	2	3	3	3	10	3	3	2	2	3	11	11	2	2	2	11	11	12	3	9
VP0615	23	23	1	24	25	1	26	3	20	27	27	28	2	2	21	21	48	29	22	29	28	2	2	28	2	3	28	2	30	31	2	2	2	32	2	2	31	4	11	33	33	4	4	4	33	33	34	35	36
VP0616	33	33	1	34	35	1	36	3	30	37	37	56	2	2	31	31	38	56	32	56	56	2	2	56	2	3	56	2	39	40	2	2	2	41	2	2	40	4	13	56	56	4	4	4	56	56	42	43	44
VP0617	8	8	1	9	10	1	11	6	4	12	12	13	2	2	5	5	14	13	7	13	13	2	2	13	2	6	13	2	15	33	2	2	2	16	2	2	33	3	17	18	18	3	3	3	18	18	16	6	19
VP0620	23	23	1	24	10	1	5	4	21	25	25	37	2	2	22	22	26	37	4	26	37	2	2	37	2	4	37	2	27	28	2	2	2	29	2	2	28	5	13	30	30	5	5	5	30	30	29	4	31
VP0621	34	34	1	35	36	1	37	3	31	38	38	39	2	2	32	32	40	41	33	42	39	2	2	39	2	3	39	2	43	44	2	2	2	45	2	2	44	24	13	39	39	24	24	24	39	39	45	46	47
VP0623	33	33	1	34	35	1	36	31	29	37	37	38	2	2	30	30	39	40	32	41	38	2	2	38	2	31	38	2	42	43	2	2	2	44	2	2	43	20	45	38	38	20	20	20	38	38	44	46	47
VP0624	7	7	1	8	9	1	10	3	4	11	11	12	2	2	5	5	13	14	6	15	12	2	2	12	2	3	12	2	16	17	2	2	2	18	2	2	17	35	19	20	20	35	35	35	20	20	21	22	23
VP0628	28	28	1	29	30	1	31	4	25	32	32	33	2	2	26	26	34	35	27	36	33	3	2	33	2	4	33	3	37	38	2	3	2	39	3	3	38	5	40	36	36	5	5	5	36	36	41	42	43
VP0629	8	8	1	9	10	1	11	6	4	12	12	13	2	2	5	5	14	4	7	15	13	2	2	13	2	6	13	2	16	17	18	2	2	19	2	2	17	20	21	35	35	20	20	20	35	35	22	23	24
VP0630	7	7	1	30	8	1	9	4	2	10	10	31	5	5	3	3	11	2	6	12	31	5	5	31	5	4	31	5	13	14	5	5	5	15	5	5	14	16	32	33	33	16	16	16	33	33	34	35	17
VP0632	29	29	1	30	31	1	32	3	26	33	33	34	2	2	27	27	35	26	28	36	34	2	2	34	2	3	34	2	37	38	2	2	2	39	2	2	38	4	12	40	40	4	4	4	40	40	41	40	42
VP0636	10	10	1	11	12	1	13	3	7	14	14	15	2	2	8	8	16	7	9	17	15	2	2	15	2	3	15	2	18	19	2	2	2	20	2	2	19	4	21	22	22	4	4	4	22	22	23	24	8
VP0644	3	3	1	3	13	1	3	3	11	3	3	4	2	2	12	12	3	4	4	5	4	2	2	4	2	3	4	2	3	3	2	2	2	5	2	2	3	14	3	15	15	4	4	4	15	15	3	5	4
VP0645	4	4	1	1	5	1	5	2	1	1	1	5	1	1	5	5	1	5	12	4	5	1	1	5	1	2	5	1	4	13	1	1	1	5	1	1	13	1	1	14	14	3	3	3	14	14	9	6	5
VP0647	1	1	1	1	1	1	1	2	1	6	6	1	1	1	1	1	1	7	1	1	1	1	1	1	1	2	1	1	1	1	1	1	1	1	1	1	1	1	1	1	1	1	1	1	1	1	1	1	1
VP0648	33	33	1	34	35	1	36	3	30	37	37	38	2	2	31	31	37	39	32	40	38	2	2	38	2	3	38	2	29	41	2	2	2	35	2	2	41	42	14	43	43	4	4	4	43	43	44	45	46
VP0650	28	28	1	29	30	1	31	3	26	32	32	33	2	2	2	2	34	35	27	33	33	2	2	33	2	3	33	2	36	37	2	2	2	20	2	2	37	19	23	26	26	19	19	19	26	26	38	33	38
VP0651	24	24	1	7	2	1	6	3	22	25	25	26	2	2	2	2	14	27	23	28	26	2	2	26	2	3	26	2	1	2	2	2	2	1	2	2	2	2	8	22	22	2	2	2	22	22	29	30	29
VP0652	8	8	1	9	10	1	11	2	4	12	12	13	6	6	5	5	14	15	7	16	13	6	6	13	6	2	13	6	1	17	6	6	6	18	6	6	17	19	20	4	4	19	19	19	4	4	21	22	23
VP0653	1	1	1	31	1	1	32	4	28	33	33	34	2	2	29	29	1	35	30	36	34	3	3	34	3	4	34	3	1	37	2	3	3	38	3	3	37	39	12	40	40	5	5	5	40	40	41	42	43
VP0654	28	28	1	29	30	1	31	3	25	32	33	34	2	2	26	26	35	36	27	37	34	2	2	34	2	3	34	2	38	39	2	2	2	36	2	2	39	40	11	41	41	4	4	4	41	41	42	43	44
VP0662	31	31	1	32	33	1	34	29	27	35	35	36	2	2	28	28	37	38	30	39	36	2	2	36	2	29	36	2	40	41	2	2	2	42	2	2	41	19	43	44	44	19	19	19	44	44	45	46	47
VP0664	1	1	1	3	8	1	3	2	3	9	9	3	1	1	1	1	1	3	4	3	3	1	1	3	1	2	3	1	5	10	1	1	1	3	1	1	10	11	1	3	3	3	3	3	3	3	3	1	3
VP0665	30	30	1	31	32	1	33	3	27	34	34	35	2	2	28	28	36	37	29	38	35	2	2	35	2	3	35	2	39	40	2	2	2	41	2	2	40	4	12	59	59	4	4	4	59	59	42	43	44
VP0669	9	9	1	10	11	1	12	3	5	13	13	14	7	7	6	6	15	16	8	14	14	2	2	14	2	3	14	2	17	18	7	2	2	19	2	2	18	20	17	21	21	4	4	4	21	21	2	22	23
VP0670	4	4	1	27	23	1	28	4	7	19	19	29	2	2	25	25	23	30	26	29	29	3	3	29	3	4	29	3	31	32	2	3	3	12	3	3	32	5	11	33	33	5	5	5	33	33	12	7	1
VP0671	32	32	1	33	34	1	35	4	29	36	36	37	2	2	30	30	38	39	31	37	37	3	3	37	3	4	37	3	40	41	2	3	3	42	3	3	41	5	13	43	43	5	5	5	43	43	42	44	45
VP0672	31	31	1	32	33	1	34	3	28	35	35	36	2	2	29	29	37	38	30	39	36	2	2	36	2	3	36	2	40	41	2	2	2	42	2	2	41	43	11	44	44	21	21	21	44	44	42	45	46
VP0673	8	8	1	19	12	1	2	3	2	20	20	8	2	2	18	18	21	8	2	8	8	2	2	8	2	3	8	2	22	23	2	2	2	24	2	2	23	2	12	25	25	4	4	4	25	25	24	19	8
VP0674	28	28	1	29	30	1	31	3	25	32	32	33	2	2	26	26	34	33	27	33	33	2	2	33	2	3	33	2	35	9	2	2	2	36	2	2	9	37	38	33	33	19	19	19	33	33	39	40	41
VP0676	30	30	1	31	32	1	33	4	27	34	34	35	2	2	28	28	36	37	29	38	35	3	3	35	3	4	35	3	39	40	2	3	3	41	3	3	40	42	43	44	44	20	20	20	44	44	21	45	46
VP0678	2	2	1	22	1	1	15	4	20	23	23	1	2	2	21	21	2	24	2	2	1	3	3	1	3	4	1	3	5	25	2	3	3	26	3	3	25	2	10	1	1	5	5	5	1	1	26	27	1
VP0679	32	32	1	33	34	1	35	4	29	36	36	37	2	2	30	30	38	37	31	39	37	3	3	37	3	4	37	3	40	41	2	3	3	42	3	3	41	43	44	45	45	5	5	46	45	45	47	48	49
VP0680	11	11	1	30	31	1	32	4	27	33	33	34	2	2	28	28	35	34	29	29	34	3	3	34	3	4	34	3	36	37	2	3	3	38	3	3	37	21	12	39	39	21	21	21	39	39	40	41	42
VP0681	9	9	1	10	11	1	12	7	5	13	13	14	2	2	6	6	15	14	8	16	14	3	3	14	3	7	14	3	17	18	2	3	3	19	3	3	18	4	20	21	21	4	4	4	21	21	2	22	23
VP0682	2	2	1	4	1	1	1	1	1	1	1	1	1	1	6	6	1	1	2	1	1	1	1	1	1	1	1	1	1	1	1	1	1	1	1	1	1	2	1	7	7	2	2	2	7	7	1	1	8
VP0683	6	6	1	2	2	1	2	3	7	8	8	2	2	2	2	2	2	2	5	2	2	2	2	2	2	3	2	2	9	5	2	2	2	2	2	2	5	4	2	2	2	4	4	4	2	2	2	2	2
VP0684	10	10	1	11	12	1	13	3	7	14	14	15	2	2	8	8	16	17	9	18	15	2	2	15	2	3	15	2	19	20	2	2	2	21	2	2	20	4	22	23	23	4	4	4	23	23	24	25	26
VP0686	30	30	1	31	32	1	33	28	26	34	34	35	2	2	27	27	36	37	29	38	35	2	2	35	2	28	35	2	39	40	2	2	2	41	2	2	40	20	10	42	42	20	20	20	42	42	43	44	45
VP0687	11	11	1	21	22	1	10	3	19	10	10	23	2	2	11	11	24	11	20	10	23	2	2	23	2	3	23	2	25	1	2	2	2	10	2	2	1	10	10	11	11	10	10	10	11	11	3	26	11
VP0688	10	10	1	2	2	1	2	3	2	2	2	2	2	2	2	2	2	2	2	2	2	2	2	2	2	3	2	2	2	2	2	2	2	2	2	2	2	4	2	2	2	4	4	4	2	2	3	2	2
VP0689	6	6	1	19	20	1	21	3	4	6	6	22	2	2	18	18	23	24	6	25	22	2	2	22	2	3	22	2	26	27	2	2	2	28	2	2	27	4	29	30	30	4	4	4	30	30	31	32	33
VP0690	30	30	1	31	32	1	33	4	27	18	18	34	2	2	28	28	35	36	29	37	34	3	3	34	3	4	34	3	9	38	2	3	3	39	3	3	38	5	9	40	40	5	5	5	40	40	41	42	43
VP0691	26	26	1	27	28	1	29	3	23	30	30	31	2	2	24	24	32	14	25	33	31	2	2	31	2	3	31	2	34	35	2	2	2	36	2	2	35	4	11	37	37	4	4	4	37	37	38	39	40
VP0692	17	17	1	28	29	1	30	26	24	31	31	32	2	2	25	25	33	34	27	35	32	2	53	32	2	26	52	2	36	37	2	2	2	38	2	2	37	3	10	34	34	3	3	3	34	34	39	40	41
VP0694	7	7	1	8	3	1	4	4	2	9	9	10	5	5	3	3	5	3	6	11	10	5	5	10	5	4	10	5	12	4	5	5	5	13	5	5	4	14	15	3	3	14	14	14	3	3	7	7	4
VP0695	29	29	1	30	31	1	32	3	26	33	33	34	2	2	27	27	35	36	28	37	34	2	2	34	2	3	34	2	38	39	2	2	2	40	2	2	39	20	11	41	41	20	20	20	41	41	42	43	44
VP0697	31	31	1	32	33	1	34	29	27	17	17	35	2	2	28	28	36	35	30	37	35	2	2	35	2	6	35	2	38	39	2	2	2	40	2	2	39	41	13	1	1	3	3	3	1	1	42	43	42
VP0698	30	30	1	31	32	1	33	3	27	34	34	27	2	2	28	28	35	27	29	36	27	2	2	27	2	3	27	2	37	38	2	2	2	39	2	2	38	4	40	27	27	4	4	4	27	27	41	42	43
VP0699	33	33	1	34	35	1	36	4	30	37	37	38	2	2	31	31	39	30	32	40	38	3	3	38	3	4	38	3	41	42	2	3	3	43	3	3	42	5	14	44	44	5	5	5	44	44	45	46	47
VP0700	30	30	1	31	32	1	33	28	26	34	34	35	2	2	27	27	36	37	29	38	35	2	2	35	2	28	35	2	39	40	2	2	2	41	2	2	40	3	12	42	42	3	3	3	42	42	43	44	45
VP0701	29	29	1	30	31	1	32	3	26	33	33	34	2	2	27	27	35	36	28	37	34	2	2	34	2	3	34	2	38	39	2	2	2	40	2	2	39	4	13	41	41	4	4	4	41	41	42	43	44
VP0702	30	30	1	31	32	1	33	3	27	34	34	35	2	2	28	28	36	37	29	38	35	2	2	35	2	3	35	2	39	40	2	2	2	41	2	2	40	4	12	42	42	4	4	4	42	42	43	44	45
VP0703	32	32	1	33	34	1	35	3	29	36	36	37	2	2	30	30	38	39	31	37	37	2	2	37	2	3	37	2	40	41	2	2	2	42	2	2	41	22	12	43	43	22	22	22	43	43	6	44	45
VP0704	27	27	1	28	29	1	30	3	24	31	31	32	2	2	25	25	33	34	26	35	32	2	2	32	2	3	32	2	36	37	2	2	2	38	2	2	37	4	12	39	39	4	4	4	39	39	1	40	41
VP0706	27	27	1	32	33	1	34	3	29	35	35	36	2	2	30	30	37	38	31	39	36	2	2	36	2	3	36	2	40	41	2	2	2	42	2	2	41	4	14	43	43	4	4	4	43	43	44	45	46
VP0707	6	6	1	15	2	1	16	3	5	7	7	8	2	2	3	3	9	9	6	10	8	2	2	8	2	3	8	2	17	3	2	2	2	2	2	2	3	18	2	11	11	18	18	18	11	11	3	12	9
VP0708	9	9	1	2	12	1	12	1	2	18	18	19	2	2	2	2	17	20	8	31	19	2	2	19	2	1	19	2	21	12	2	2	2	18	2	2	12	3	9	22	22	3	3	3	22	22	23	18	24
VP0709	8	8	1	9	10	1	11	5	3	12	12	37	6	6	4	4	13	14	7	38	37	6	6	37	6	5	37	6	15	16	6	6	6	17	6	6	16	18	19	20	20	18	18	18	20	20	21	22	23
VP0710	7	7	1	8	9	1	10	4	2	11	11	12	5	5	3	3	13	14	6	34	12	5	5	12	5	4	12	5	35	15	5	5	5	36	5	5	15	16	37	17	17	18	18	18	17	17	19	20	38
VP0711	30	30	1	31	32	1	33	28	26	34	34	35	2	2	27	27	36	37	29	56	35	3	3	35	3	28	35	3	38	39	2	3	3	40	3	3	39	4	13	41	41	4	4	4	41	41	42	57	43
VP0714	21	21	1	22	23	1	22	3	16	24	24	2	2	2	20	20	9	25	16	25	2	2	2	2	2	3	2	2	26	16	2	2	2	27	2	2	16	4	9	25	25	4	4	4	25	25	28	29	30
VP0716	31	31	1	32	33	1	34	29	27	35	35	36	2	2	28	28	37	38	30	39	36	2	2	36	2	29	36	2	40	41	2	2	2	42	2	2	41	19	9	43	43	19	19	19	43	43	44	45	46
VP0717	12	12	1	26	16	1	27	3	24	17	17	3	2	2	25	25	28	26	3	3	3	2	2	3	2	3	3	2	1	9	2	2	2	29	2	2	9	4	11	30	30	4	4	4	30	30	31	32	6
VP0718	7	7	1	2	2	1	2	2	2	2	2	2	2	2	5	5	8	2	6	2	2	2	2	2	2	2	2	2	2	2	2	2	2	2	2	2	2	8	2	9	9	2	2	2	9	9	2	2	7
VP0719	8	8	1	9	10	1	11	6	4	12	12	13	2	2	5	5	14	15	7	16	13	2	2	13	2	6	13	2	17	18	2	2	2	19	2	2	18	20	21	22	22	3	3	3	22	22	23	24	25
VP0720	30	30	1	31	32	1	33	3	26	2	2	34	28	28	27	27	35	36	29	37	34	2	2	34	2	3	34	2	38	39	28	2	2	40	2	2	39	41	42	43	43	20	20	20	43	43	44	2	45
VP0722	28	28	1	29	30	1	31	3	26	32	32	33	2	2	27	27	34	35	19	36	33	2	2	33	2	3	33	2	37	38	2	2	2	39	2	2	38	4	40	41	41	4	4	4	41	41	42	43	44
VP0723	20	20	1	2	21	1	22	3	2	23	23	24	2	2	2	2	2	2	19	24	24	2	2	24	2	3	24	2	2	25	2	2	2	26	2	2	25	24	10	3	3	4	4	4	3	3	27	28	1
VP0724	1	1	1	1	9	1	1	1	1	10	10	1	2	2	8	8	1	11	6	1	1	2	2	1	2	1	1	2	5	1	2	2	2	1	2	2	1	9	6	1	1	1	1	1	1	1	12	1	13
VP0725	31	31	1	32	33	1	34	3	28	35	35	36	2	2	29	29	37	38	30	39	36	2	2	36	2	3	36	2	40	41	2	2	2	42	2	2	41	43	11	44	44	20	20	20	44	44	45	46	47
VP0726	26	26	1	27	1	1	28	2	24	26	26	29	2	2	9	9	1	30	25	29	29	2	2	29	2	2	29	2	9	31	2	2	2	1	2	2	31	32	10	30	30	3	3	3	30	30	9	3	33
VP0728	6	6	1	2	6	1	6	3	16	19	19	20	2	2	17	17	21	22	18	23	20	2	2	20	2	3	20	2	2	24	2	2	2	6	2	2	24	4	2	22	22	4	4	4	22	22	25	26	27
VP0729	10	10	1	11	12	1	13	3	7	14	14	15	2	2	8	8	16	17	9	18	15	2	2	15	2	3	15	2	19	20	2	2	2	21	2	2	20	4	22	23	23	4	4	4	23	23	24	25	26
VP0730	1	1	1	17	18	1	12	1	16	19	19	20	2	2	1	1	1	20	1	11	20	2	2	20	2	1	20	2	21	1	2	2	2	1	2	2	1	1	1	11	11	1	1	1	11	11	1	1	1
VP0731	18	18	1	11	19	1	20	3	16	1	1	31	2	2	1	1	1	31	17	13	31	2	2	31	2	3	31	2	1	1	2	2	2	21	2	2	1	22	1	13	13	4	4	4	13	13	23	24	16
VP0735	29	29	1	30	31	1	32	3	26	33	33	34	2	2	27	27	35	36	28	34	34	2	2	34	2	3	34	2	37	38	2	2	2	39	2	2	38	40	58	41	41	4	4	40	41	41	42	43	44
VP0737	17	17	1	3	18	1	19	3	2	8	8	2	2	2	16	16	3	20	8	21	2	2	2	2	2	3	2	2	22	23	2	2	2	24	2	2	23	13	3	25	25	13	13	13	25	25	26	24	1
VP0738	5	5	1	13	5	1	2	3	17	18	18	5	2	2	13	13	19	20	5	11	5	2	2	5	2	3	5	2	21	22	2	2	2	23	2	2	22	4	7	13	13	4	4	4	13	13	13	5	24
VP0739	23	23	1	5	24	1	25	3	20	14	14	26	2	2	21	21	9	9	22	27	26	2	2	26	2	3	26	2	28	9	2	2	2	29	2	2	9	4	12	30	30	4	4	4	30	30	28	31	32
VP0742	30	30	1	31	32	1	7	3	27	31	31	33	2	2	28	28	34	35	29	36	33	2	2	33	2	3	33	2	37	38	2	2	2	39	2	2	38	19	10	40	40	19	19	19	40	40	41	42	43
VP0743	32	32	1	33	34	1	35	3	29	20	20	10	2	2	30	30	36	37	31	38	10	2	2	10	2	3	10	2	39	40	2	2	2	41	2	2	42	4	14	43	43	4	4	4	43	43	44	45	46
VP0744	30	30	1	31	32	1	33	3	27	34	34	35	2	2	28	28	36	37	29	38	35	2	2	35	2	3	35	2	39	40	2	2	2	41	2	2	40	4	12	42	42	4	4	4	42	42	43	44	45
VP0745	2	2	1	6	7	1	18	3	16	2	2	19	2	2	17	17	2	4	6	2	19	2	2	2	2	3	19	2	20	21	2	2	2	16	2	2	21	2	2	4	4	2	2	2	4	4	22	5	4
VP0746	20	20	1	4	2	1	2	3	19	21	21	4	2	2	10	10	22	2	10	23	4	2	2	4	2	3	4	2	17	10	2	2	2	24	2	2	10	4	4	2	2	4	4	4	2	2	25	26	27
VP0747	28	28	1	7	29	1	30	3	25	31	31	17	2	2	26	26	32	33	27	34	17	2	2	17	2	3	17	2	4	35	2	2	2	36	2	2	35	20	11	33	33	20	20	20	33	33	37	38	39
VP0748	5	5	33	34	35	1	36	3	30	37	37	38	2	2	31	31	39	40	32	41	38	2	2	38	2	3	38	2	42	43	2	2	2	44	2	2	43	45	14	40	40	4	4	4	40	40	46	47	48
VP0749	9	9	1	16	17	1	18	4	14	11	11	19	2	2	15	15	4	20	2	21	19	2	2	19	2	4	19	2	22	23	2	2	2	24	2	2	23	3	25	20	20	3	3	3	20	20	26	4	2
VP0752	1	1	1	1	1	1	1	1	1	1	1	1	1	1	1	1	1	1	1	1	1	1	1	1	1	1	1	1	1	1	1	1	1	1	1	1	1	1	1	1	1	1	1	1	1	1	1	1	1
VP0753	30	30	1	31	32	1	33	28	26	34	34	35	5	5	27	27	36	37	29	38	35	5	5	35	5	28	35	5	39	40	5	5	5	41	5	5	40	42	12	43	43	2	2	2	43	43	44	45	46
VP0755	9	9	1	10	11	1	12	2	5	13	13	14	7	7	6	6	15	38	8	39	14	7	7	14	7	2	14	7	16	17	7	7	7	40	7	7	17	41	18	19	19	42	42	42	19	19	20	21	22
VP0756	6	6	1	10	11	1	12	8	5	13	13	10	2	2	7	7	14	15	9	16	10	2	2	10	2	8	10	2	17	10	2	2	2	18	2	2	10	19	10	19	19	19	19	19	19	19	20	18	21
VP0757	15	15	1	2	18	1	19	3	5	20	20	4	2	2	8	8	5	4	2	21	4	2	2	4	2	3	4	2	22	23	2	2	2	24	2	2	23	25	2	4	4	4	4	4	4	4	12	24	26
VP0759	8	8	1	9	10	1	11	4	3	12	12	3	2	2	3	3	13	14	7	15	3	2	2	3	2	4	3	2	1	9	2	2	2	10	2	2	9	16	17	3	3	5	5	5	3	3	23	18	19
VP0763	1	1	1	1	1	1	1	2	1	1	1	1	1	1	6	6	1	1	1	1	1	1	1	1	1	2	1	1	1	7	1	1	1	8	1	1	7	1	1	9	9	1	1	1	9	9	10	1	1
VP0768	28	28	1	29	30	1	27	3	25	13	13	31	2	2	26	26	32	33	27	30	31	2	2	31	2	3	31	2	34	35	2	2	2	36	2	2	35	37	18	38	38	4	4	4	38	38	39	40	41
VP0770	25	25	1	26	2	1	27	3	5	5	5	28	2	2	23	23	29	28	24	30	28	2	2	28	2	3	28	2	30	31	2	2	2	32	2	2	31	4	33	4	4	4	4	4	4	4	7	7	30
VP0771	14	14	1	3	2	1	2	3	2	2	2	2	2	2	12	12	2	2	13	2	2	2	2	2	2	3	2	2	2	2	2	2	2	15	2	2	2	4	3	4	4	4	4	4	4	4	2	16	2
VP0774	23	23	1	24	25	1	26	3	20	27	27	28	2	2	21	21	29	30	22	31	28	2	2	28	2	3	28	2	32	33	2	2	2	34	2	2	33	1	35	36	36	1	1	1	4	4	10	37	38
VP0781	17	17	1	28	12	1	29	3	25	12	12	30	2	2	26	26	31	32	27	17	30	2	2	30	2	3	30	2	33	34	2	2	2	2	2	2	34	3	12	11	11	3	3	3	11	11	35	36	37
VP0783	31	31	1	32	33	1	17	3	28	34	34	35	2	2	29	29	36	37	30	38	35	2	2	35	2	3	35	2	39	4	2	2	2	40	2	2	4	4	13	41	41	4	4	4	41	41	42	43	44
VP0786	30	30	1	31	32	1	33	3	27	34	34	35	2	2	28	28	36	37	29	38	35	2	2	35	2	3	35	2	39	40	2	2	2	41	2	2	40	42	14	43	43	4	4	4	43	43	44	45	46
VP0793	1	1	1	2	8	1	2	2	1	2	2	1	2	2	2	2	1	1	2	1	1	2	3	1	2	2	1	2	1	2	2	2	2	2	2	2	2	2	5	1	1	2	2	2	1	1	2	1	1
VP0794	29	29	1	30	31	1	32	3	26	33	33	34	2	2	27	27	35	36	28	34	34	2	2	34	2	3	34	2	37	38	2	2	2	39	2	2	38	4	40	41	41	4	4	4	41	41	42	43	44
VP0795	1	1	1	1	1	1	1	1	1	1	1	1	1	1	1	1	1	1	1	1	1	1	1	1	1	1	1	1	1	1	1	1	1	1	1	1	1	1	1	1	1	1	1	1	1	1	1	1	1
VP0796	6	6	1	1	1	1	1	1	1	1	1	1	1	1	5	5	1	1	1	1	1	1	1	1	1	1	1	1	1	1	1	1	1	1	1	1	1	1	1	1	1	1	1	1	1	1	1	1	1
VP0797	24	24	1	25	26	1	27	3	7	7	7	28	2	2	21	21	29	30	23	28	28	2	2	28	2	3	28	2	31	32	2	2	2	33	2	2	32	4	34	35	35	4	4	4	35	35	36	37	38
VP0798	20	20	1	21	22	1	23	1	19	1	1	24	2	2	1	1	25	1	1	26	24	2	2	24	2	1	24	2	27	28	2	2	2	29	2	2	28	30	1	31	31	3	3	3	31	31	1	32	1
VP0802	27	27	1	28	29	1	30	3	15	31	31	32	2	2	25	25	33	34	26	35	32	2	2	32	2	3	36	2	37	38	2	2	2	32	2	2	38	4	39	40	40	4	4	4	40	40	3	41	29
VP0804	22	22	1	23	24	1	11	2	19	25	25	26	20	20	7	7	27	28	21	19	26	20	20	26	20	2	26	20	11	29	20	20	20	26	20	20	29	30	1	19	19	15	15	30	19	19	2	31	32
VP0806	28	28	1	29	30	1	31	3	25	32	32	33	2	2	26	26	34	35	27	36	33	2	2	33	2	3	33	2	37	38	2	2	2	39	2	2	38	4	10	35	35	4	4	4	35	35	3	40	41
VP0807	1	1	1	1	1	1	1	1	1	1	1	1	1	1	1	1	1	1	1	1	1	1	1	1	1	1	1	1	1	2	1	1	1	1	1	1	2	1	1	1	1	1	1	1	1	1	1	1	1
VP0808	30	30	1	31	32	1	33	28	26	34	34	35	2	2	27	27	36	37	29	38	35	2	2	35	2	28	35	2	39	40	2	2	2	41	2	2	40	3	12	42	42	3	3	3	42	42	43	44	45
VP0809	26	26	1	27	28	1	29	3	24	30	30	31	2	2	9	9	32	33	25	33	31	2	2	31	2	3	31	2	34	9	2	2	2	35	2	2	9	4	13	36	36	4	4	4	36	36	37	38	39
VP0810	31	31	1	32	33	1	34	3	29	35	35	36	2	2	12	12	12	37	30	36	36	2	2	36	2	3	36	2	38	3	2	2	2	39	2	2	3	23	13	29	29	23	23	23	29	29	40	41	42
VP0812	29	29	1	30	31	1	32	27	25	33	33	34	2	2	26	26	35	36	28	34	34	2	2	34	2	27	34	2	11	27	2	2	2	37	2	2	27	3	11	25	25	3	3	3	25	25	38	39	40
VP0814	23	23	1	24	4	1	25	4	20	26	26	27	2	2	21	21	28	29	22	30	27	2	3	27	2	4	27	2	31	4	2	2	2	32	2	2	4	5	11	33	33	5	5	5	33	33	13	34	35
VP0815	1	1	1	1	1	1	1	1	1	1	1	5	1	1	1	1	1	1	2	1	5	1	1	5	1	1	5	1	1	6	1	1	1	1	1	1	6	2	1	1	1	2	2	2	1	1	1	1	7
VP0816	9	9	1	10	11	1	12	2	6	13	13	14	5	5	7	7	15	16	8	6	14	5	5	14	5	2	14	5	17	18	5	5	5	6	5	5	18	3	19	6	6	3	3	3	6	6	20	21	22
VP0817	6	6	1	7	8	1	9	1	2	10	10	2	4	4	3	3	11	12	5	2	2	4	4	2	4	1	2	4	13	14	4	4	4	15	4	4	14	16	6	17	17	18	18	18	17	17	1	2	19
VP0818	27	27	1	28	29	1	30	3	24	31	31	24	2	2	25	25	2	32	26	24	24	2	2	24	2	3	24	2	33	34	2	2	2	35	2	2	34	4	13	36	36	4	4	4	36	36	37	24	38
VP0819	20	20	1	13	8	1	13	22	21	24	24	25	2	2	4	4	8	26	23	25	25	2	2	25	2	22	25	2	3	27	2	2	2	28	2	2	27	3	11	6	6	3	3	3	6	6	29	28	11
VP0820	25	25	1	26	27	1	28	3	23	29	29	30	2	2	24	24	31	32	13	30	30	2	2	30	2	3	30	2	33	10	2	2	2	34	2	2	10	4	35	36	36	4	4	4	36	36	37	30	38
VP0821	33	33	1	34	35	1	36	3	30	37	38	39	2	2	31	31	40	41	32	42	39	2	2	39	2	3	39	2	43	44	2	2	2	45	2	2	44	46	47	48	48	4	4	4	48	48	49	50	51
VP0822	7	7	1	16	1	1	7	2	15	1	1	1	1	1	1	1	1	1	7	1	1	1	1	1	1	2	1	1	1	17	1	1	1	18	1	1	17	1	1	19	19	1	1	1	19	19	1	1	17
VP0823	31	31	1	32	33	1	34	3	28	35	35	36	2	2	29	29	37	38	30	36	36	2	2	36	2	3	36	2	39	40	2	2	2	36	2	2	40	4	41	42	42	4	4	4	42	42	43	44	40
VP0824	31	31	1	16	32	1	33	3	28	16	16	34	2	2	29	29	35	36	30	37	34	2	2	34	2	3	34	2	38	39	2	2	2	40	2	2	39	4	5	41	41	4	4	4	41	41	42	43	39
VP0825	16	16	1	11	17	1	1	3	7	18	18	19	2	2	15	15	20	21	5	19	19	2	2	19	2	3	19	2	2	22	2	2	2	7	2	2	22	2	8	7	7	2	2	2	7	7	23	7	22
VP0826	32	32	1	33	34	1	35	4	29	36	36	29	2	2	30	30	37	38	31	29	29	3	3	29	3	4	29	3	39	40	2	3	3	41	3	3	40	42	14	43	43	5	5	5	43	43	44	45	46
VP0827	31	31	1	57	32	1	33	3	28	34	34	4	2	2	29	29	35	36	30	4	4	2	2	4	2	3	4	2	37	38	2	2	2	39	2	2	38	40	14	41	41	4	4	4	41	41	42	39	43
VP0828	27	27	1	28	3	1	29	3	25	30	30	31	2	2	3	3	32	5	26	31	31	2	2	31	2	3	31	2	33	34	2	2	2	3	2	2	34	35	12	36	36	3	3	3	36	36	37	3	38
VP0829	32	32	1	33	34	1	35	3	29	30	30	4	2	2	30	30	36	37	31	4	4	2	2	4	2	3	4	2	38	39	2	2	2	29	2	2	39	40	13	41	41	4	4	4	41	41	26	29	42
VP0831	28	28	1	29	30	1	13	3	13	31	31	32	2	2	26	26	33	34	27	35	32	2	2	32	2	3	32	2	36	37	2	2	2	38	2	2	37	39	13	40	40	4	4	4	40	40	41	13	42
VP0832	30	30	1	31	32	1	33	3	8	8	8	34	2	2	28	28	35	36	29	36	34	2	2	37	2	3	37	2	38	39	2	2	2	40	2	2	39	41	8	42	42	4	4	4	42	42	43	40	44
VP0833	17	17	1	12	18	1	3	3	16	3	3	19	2	2	3	3	3	20	12	20	19	2	2	19	2	3	19	2	21	22	2	2	2	4	2	2	22	16	3	12	12	4	4	4	12	12	23	4	24
VP0834	8	8	1	23	8	1	24	3	10	25	25	26	2	2	22	22	21	27	10	27	26	2	2	26	2	3	26	2	28	29	2	2	2	30	2	2	29	10	12	31	31	4	4	4	31	31	32	30	1
VP0835	21	21	1	1	23	1	5	3	20	2	2	24	2	2	21	21	5	25	22	11	24	2	2	24	2	3	24	2	1	2	2	2	2	26	2	2	2	3	12	27	27	4	4	4	27	27	1	26	23
VP0836	3	3	1	3	8	1	1	2	2	3	3	3	1	1	1	1	1	3	7	3	3	1	1	3	1	2	3	1	1	1	1	1	1	3	1	1	1	3	1	1	1	1	1	1	1	1	2	3	8
VP0837	17	17	1	30	31	1	32	4	27	25	25	33	2	2	28	28	34	35	29	35	33	3	3	33	3	4	33	3	17	36	2	3	3	37	3	3	36	38	12	39	39	5	5	5	39	39	40	41	42
VP0840	26	26	1	27	12	1	28	3	23	21	21	29	2	2	24	24	30	31	25	32	29	2	2	29	2	3	29	2	33	34	2	2	2	35	2	2	34	36	37	38	38	5	5	5	38	38	39	35	40
VP0841	9	9	1	10	11	1	12	3	6	13	13	14	2	2	7	7	3	15	8	16	14	2	2	14	2	3	14	2	17	18	2	2	2	19	2	2	18	20	21	22	22	4	4	4	22	22	23	24	25
VP0842	31	31	1	32	33	1	34	3	28	35	35	36	2	2	29	29	37	38	30	39	36	2	2	36	2	3	36	2	3	8	2	2	2	40	2	2	8	41	11	42	42	21	21	21	42	42	43	44	45
VP0845	8	8	1	9	10	1	11	3	5	12	12	13	2	2	6	6	14	15	7	16	13	2	2	13	2	3	13	2	17	18	2	2	2	19	2	2	18	20	21	22	22	4	4	4	22	22	23	24	25
VP0846	3	3	1	7	8	1	9	5	3	3	3	10	2	2	4	4	11	12	6	12	10	2	2	10	2	5	10	2	3	13	2	2	2	14	2	2	13	3	15	16	16	3	3	3	16	16	3	17	3
VP0847	8	8	1	9	10	1	11	6	4	12	12	13	2	2	5	5	14	15	7	15	13	2	2	13	2	6	13	2	16	17	2	2	2	18	2	2	17	19	20	21	21	22	22	23	21	21	24	25	26
VP0850	27	27	1	28	9	1	10	6	4	11	11	12	7	7	5	5	9	13	8	13	12	7	7	12	7	6	12	7	14	15	7	7	7	16	7	7	15	2	17	29	29	2	2	2	29	29	6	13	18
VP0853	25	25	1	26	27	1	28	3	22	10	10	29	2	2	23	23	30	31	24	46	29	2	2	29	2	3	29	2	32	33	2	2	2	34	2	2	33	47	35	36	36	47	47	47	36	36	37	31	38
VP0854	10	10	1	11	12	1	13	8	6	14	14	15	2	2	7	7	16	17	9	18	15	2	2	15	2	8	15	2	19	20	2	2	2	21	2	2	20	3	22	23	23	3	3	3	23	23	24	17	25
VP0857	1	1	1	2	2	1	4	1	4	4	4	4	2	2	1	1	1	1	10	4	4	2	2	4	2	1	4	2	11	4	2	2	2	2	2	2	4	2	4	2	2	2	2	2	2	2	4	1	4
VP0861	26	26	1	27	28	1	29	3	23	30	30	31	2	2	24	24	32	33	25	34	31	2	2	31	2	3	31	2	35	53	2	2	2	36	2	2	53	4	37	38	38	4	4	4	38	38	39	54	40
VP0862	1	1	1	1	9	1	11	3	1	1	1	1	2	2	8	8	1	1	1	1	1	2	2	1	2	3	1	2	1	1	2	2	2	4	2	2	1	1	1	1	1	1	1	1	1	1	1	8	1
VP0865	27	27	1	28	29	1	30	25	23	31	31	32	2	2	24	24	33	34	26	35	32	2	2	32	2	25	32	2	36	37	2	2	2	38	2	2	37	39	40	41	41	18	18	18	41	41	42	43	44
VP0866	8	8	1	9	10	1	11	3	5	12	12	13	2	2	6	6	8	14	7	15	13	2	2	13	2	3	13	2	16	17	2	2	2	18	2	2	17	4	17	19	19	4	4	4	19	19	20	21	22
VP0867	8	8	1	8	8	1	8	2	15	8	8	8	1	1	8	8	8	15	8	8	8	1	1	8	1	2	8	1	8	5	1	1	1	5	1	1	5	3	5	3	3	3	3	3	3	3	16	3	17
VP0868	7	7	1	8	9	1	10	5	3	11	11	12	2	2	4	4	13	14	6	15	12	2	2	12	2	5	12	2	16	17	2	2	2	5	2	2	17	15	18	15	15	15	15	15	15	15	19	20	21
VP0869	29	29	1	30	31	1	32	3	27	33	33	34	2	2	10	10	35	36	28	4	34	2	2	34	2	3	34	2	37	38	2	2	2	39	2	2	38	4	40	41	41	4	4	4	41	41	42	43	44
VP0870	31	31	1	32	33	1	34	29	27	35	35	36	2	2	28	28	37	38	30	39	36	2	2	36	2	29	36	2	40	41	2	2	2	42	2	2	41	3	43	44	44	3	3	3	44	44	20	45	46
VP0871	32	32	1	33	34	1	35	3	29	36	36	37	2	2	30	30	35	38	31	39	37	2	2	37	2	3	37	2	40	41	2	2	2	42	2	2	41	4	43	18	18	4	4	4	18	18	44	45	46
VP0872	6	6	1	1	1	1	11	3	10	11	11	12	2	2	1	1	3	1	1	1	12	2	2	12	2	3	12	2	1	13	2	2	2	14	2	2	13	6	1	10	10	6	6	6	10	10	11	15	5
VP0873	24	24	1	21	5	1	25	1	21	26	26	27	2	2	22	22	11	28	23	29	27	2	2	27	2	1	27	2	1	30	2	2	2	31	2	2	30	3	32	33	33	3	3	3	33	33	34	1	35
VP0874	16	16	1	17	7	1	18	7	14	19	19	20	2	2	12	12	18	21	15	14	20	2	2	20	2	7	20	2	7	7	2	2	2	22	2	2	7	3	16	14	14	3	3	3	14	14	7	23	24
VP0877	2	2	1	26	27	1	2	3	23	28	28	29	2	2	24	24	30	31	25	32	29	2	2	29	2	3	29	2	33	34	2	2	2	35	2	2	34	4	11	2	2	4	4	4	2	2	36	2	2
VP0878	31	31	1	32	33	1	34	3	28	35	35	36	2	2	29	29	10	37	30	38	36	2	2	36	2	3	36	2	39	40	2	2	2	41	2	2	40	4	13	42	42	4	4	4	42	42	43	44	45
VP0879	7	7	1	8	9	1	10	3	4	11	11	12	2	2	5	5	13	14	6	15	12	2	2	12	2	3	12	2	16	3	2	2	2	17	2	2	3	18	19	20	20	4	4	4	20	20	21	22	23
VP0881	7	7	1	8	9	1	10	2	3	11	11	12	5	5	4	4	13	14	6	15	12	5	5	12	5	2	12	5	16	17	5	5	5	39	5	5	17	40	18	19	19	20	20	20	19	19	21	22	23
VP0882	23	23	1	24	25	1	26	3	20	27	27	28	2	2	21	21	29	30	22	46	28	2	2	28	2	3	28	2	15	31	2	2	2	47	2	2	31	48	10	32	32	4	4	4	32	32	2	33	34
VP0884	32	32	1	8	9	1	10	4	5	11	11	12	3	3	6	6	13	33	7	34	12	3	3	12	3	4	12	3	14	15	3	3	3	35	3	3	15	36	16	17	17	18	18	18	17	17	19	20	21
VP0885	2	2	1	25	26	1	7	23	2	27	27	28	2	2	22	22	29	46	24	47	28	2	2	28	2	23	28	2	30	31	2	2	2	48	2	2	31	32	9	33	33	49	49	49	33	33	34	35	7
VP0886	35	35	1	6	10	1	11	3	7	36	36	37	2	2	8	8	12	13	9	14	37	2	2	37	2	3	37	2	15	16	2	2	2	17	2	2	16	38	18	19	19	39	39	39	14	14	20	21	22
VP0888	26	26	1	27	26	1	28	4	23	29	29	30	2	2	24	24	31	32	25	33	30	3	3	30	3	4	30	3	11	34	2	3	3	35	3	3	34	36	13	33	33	5	5	5	33	33	37	38	39
VP0890	30	30	1	31	32	1	33	3	26	34	34	35	28	28	27	27	36	37	29	38	35	2	2	35	2	3	35	2	39	40	28	2	2	41	2	2	40	42	12	38	38	4	4	4	38	38	43	44	45
VP0894	1	1	1	10	2	1	11	1	1	1	1	1	2	2	1	1	1	12	2	1	1	2	2	1	2	1	1	2	13	1	2	2	2	1	2	2	1	1	5	14	14	1	1	1	14	14	1	15	1
VP0895	2	2	1	1	2	1	3	1	7	1	1	2	2	2	2	2	1	8	8	8	2	2	2	2	2	1	2	2	1	1	2	2	2	9	2	2	1	10	1	2	2	1	1	1	2	2	11	3	1
VP0896	30	30	1	31	32	1	33	3	27	14	14	34	2	2	28	28	35	36	29	37	34	2	2	34	2	3	34	2	38	39	2	2	2	40	2	2	39	27	12	41	41	4	4	4	41	41	28	42	43
VP0898	1	1	1	11	1	1	1	1	1	1	1	1	1	1	10	10	1	12	1	13	1	1	1	1	1	1	1	1	1	1	1	1	1	1	1	1	1	1	1	14	14	2	2	2	14	14	15	16	1
VP0899	8	8	1	9	10	1	11	3	5	12	12	13	2	2	6	6	14	15	7	16	13	2	2	13	2	3	13	2	17	18	2	2	2	19	2	2	18	20	21	22	22	4	4	4	22	22	23	15	24
VP0900	30	30	1	31	32	1	33	3	27	34	34	35	2	2	28	28	36	37	29	38	35	2	2	35	2	3	35	2	39	40	2	2	2	41	2	2	40	42	12	43	43	4	4	4	43	43	44	45	46
VP0902	29	29	1	30	31	1	32	27	25	33	33	34	2	2	26	26	35	36	28	37	34	2	2	34	2	27	34	2	38	39	2	2	2	40	2	2	39	41	42	41	41	3	3	3	41	41	43	44	45
VP0903	31	31	1	32	33	1	34	29	27	35	35	36	2	2	28	28	37	38	30	39	36	2	2	36	2	29	36	2	40	41	2	2	2	42	2	2	41	43	44	45	45	20	20	20	45	45	46	47	48
VP0904	29	29	1	30	31	1	32	3	26	33	33	34	2	2	27	27	35	36	28	20	34	2	2	34	2	3	34	2	37	38	2	2	2	39	2	2	38	40	41	7	7	21	21	21	7	7	42	43	44
VP0907	30	30	1	31	32	1	33	28	26	34	34	35	2	2	27	27	36	37	29	38	35	2	2	35	2	28	35	2	39	40	2	2	2	41	2	2	40	42	43	44	44	3	3	3	44	44	45	46	47
VP0910	30	30	1	31	32	1	33	3	27	34	34	35	2	2	28	28	36	37	29	38	35	2	2	35	2	3	35	2	39	40	2	2	2	41	2	2	40	42	43	44	44	4	4	4	44	44	45	46	47
VP0911	31	31	1	32	6	1	33	3	28	34	34	35	2	2	29	29	36	37	30	38	35	2	2	35	2	3	35	2	33	39	2	2	2	40	2	2	39	41	42	43	43	4	4	4	43	43	44	45	46
VP0912	8	8	1	9	10	1	11	2	5	12	12	13	4	4	6	6	14	3	7	15	13	4	4	13	4	2	13	4	16	17	4	4	4	18	4	4	17	19	20	21	21	3	3	3	21	21	22	23	24
VP0913	7	7	1	8	9	1	10	2	4	1	1	3	2	2	5	5	1	11	6	7	3	2	2	3	2	2	3	2	12	1	2	2	2	2	2	2	1	2	1	13	13	3	3	3	13	13	14	1	2
VP0915	30	30	1	31	32	1	33	3	27	34	34	35	2	2	28	28	36	37	29	38	35	2	2	35	2	3	35	2	39	40	2	2	2	41	42	43	40	29	12	44	44	21	21	21	44	44	45	46	47
VP0916	26	26	1	27	28	1	29	3	23	21	21	30	2	2	24	24	31	30	25	32	30	2	2	30	2	3	30	2	33	34	2	2	2	35	2	2	34	36	11	37	37	4	4	4	37	37	38	39	40
VP0917	21	21	1	22	2	1	17	3	19	15	15	23	2	2	20	20	24	23	15	23	23	2	2	23	2	3	23	2	25	26	2	2	2	3	2	2	26	13	9	27	27	4	4	4	27	27	28	13	29
VP0918	28	28	1	29	30	1	31	3	26	32	32	33	2	2	27	27	34	35	9	36	33	2	2	33	2	3	33	2	37	38	39	2	2	40	2	2	38	41	11	42	42	12	12	12	42	42	43	44	45
VP0919	30	30	1	31	32	1	33	28	26	34	34	35	2	2	27	27	36	37	29	38	35	2	2	35	2	3	35	2	39	40	2	2	2	41	2	2	40	42	43	44	44	4	4	4	44	44	45	46	47
VP0920	1	1	1	1	1	1	1	2	2	1	1	1	2	2	1	1	1	1	1	1	1	2	2	1	2	2	1	2	1	2	2	2	2	1	2	2	2	5	2	1	1	1	1	1	1	1	5	2	1
VP0921	9	9	1	10	11	1	12	3	6	13	13	14	2	2	7	7	15	16	8	17	14	2	2	14	2	3	14	2	18	19	2	2	2	20	2	2	19	21	22	23	23	4	4	4	23	23	24	25	26
VP0922	6	6	1	2	15	1	16	3	4	6	6	6	2	2	2	2	17	18	7	19	6	2	2	6	2	3	6	2	6	2	2	2	2	4	2	2	2	7	8	4	4	4	4	4	4	4	6	4	3
VP0923	28	28	1	33	34	1	1	2	31	35	35	36	1	1	32	32	37	38	27	39	36	1	1	36	1	2	36	1	1	40	1	1	1	1	1	1	40	1	13	41	41	3	3	3	41	41	42	31	43
VP0925	32	32	1	33	34	1	35	30	28	36	36	37	2	2	29	29	38	39	31	40	37	2	2	37	2	30	37	2	41	42	2	2	2	43	2	2	42	44	12	45	45	3	3	3	45	45	46	47	48
VP0927	32	32	1	33	34	1	35	3	29	36	60	37	2	2	30	30	38	39	31	40	37	2	2	37	2	3	37	2	41	42	2	2	2	43	2	2	42	44	14	45	45	4	4	4	45	45	46	47	48
VP0928	9	9	1	10	11	1	12	3	6	13	13	14	2	2	7	7	15	16	8	17	14	2	2	14	2	3	14	2	18	19	2	2	2	20	2	2	19	21	9	22	22	4	4	4	22	22	23	24	25
VP0931	30	30	1	31	32	1	33	3	27	34	34	35	2	2	28	28	36	37	29	37	35	2	2	35	2	3	35	2	38	13	2	2	2	39	2	2	13	40	11	41	41	4	4	4	41	41	42	43	44
VP0933	31	31	1	32	33	1	34	2	28	35	35	36	6	6	29	29	37	38	30	39	36	6	6	36	6	2	36	6	40	41	6	6	6	42	6	6	41	43	12	44	44	3	3	3	44	44	45	46	47
VP0936	8	8	1	9	10	1	11	6	4	12	12	11	2	2	5	5	13	14	7	15	11	2	2	11	2	6	11	2	16	17	2	2	2	18	2	2	17	19	20	21	21	22	22	22	21	21	23	24	25
VP0937	10	10	1	11	12	1	13	8	6	14	14	15	2	2	7	7	16	17	9	18	15	2	2	15	2	8	15	2	19	20	2	2	2	21	2	2	20	22	23	24	24	3	3	3	24	24	25	26	27
VP0939	7	7	1	30	31	1	15	4	27	32	32	17	2	2	28	28	33	4	29	4	17	3	3	17	3	4	17	3	34	29	2	3	3	35	3	3	29	36	12	37	37	5	5	5	37	37	4	38	39
VP0940	28	28	1	29	30	1	31	2	25	32	32	33	2	2	26	26	34	35	27	36	33	2	2	33	2	2	33	2	15	37	2	2	2	38	2	2	37	39	12	40	40	3	3	3	40	40	41	42	43
VP0941	29	29	1	30	31	1	32	3	26	33	33	34	2	2	27	27	35	36	28	37	34	2	2	38	2	3	34	2	39	40	2	2	2	41	2	2	40	21	42	43	43	21	21	21	43	43	44	45	46
VP0942	9	9	1	10	1	1	11	1	1	2	2	2	1	1	8	8	2	4	8	12	2	1	1	2	1	1	2	1	1	1	1	1	1	1	1	1	1	1	4	13	13	1	1	1	13	13	1	4	1
VP0947	27	27	1	1	28	1	29	3	24	30	30	4	2	2	25	25	9	31	26	24	4	2	2	4	2	3	4	2	32	3	2	2	2	33	2	2	3	3	34	35	35	4	4	4	35	35	36	37	38
VP0949	30	30	1	31	32	1	25	3	27	33	33	34	2	2	28	28	35	36	29	4	34	2	2	34	2	3	34	2	37	3	2	2	2	38	2	2	3	39	40	41	41	4	4	4	41	41	55	42	22
VP0950	24	24	1	25	26	1	27	3	21	21	21	28	2	2	22	22	14	29	23	1	28	2	2	28	2	3	28	2	30	31	2	2	2	32	2	2	31	1	11	33	33	1	1	1	33	33	34	2	18
VP0951	12	12	1	1	20	1	21	3	1	12	12	22	2	2	19	19	1	23	1	4	22	2	2	22	2	3	22	2	24	25	2	2	2	22	2	2	25	26	1	27	27	4	4	4	27	27	28	29	12
VP0953	8	8	1	9	10	1	11	6	4	12	12	13	2	2	5	5	14	15	7	16	13	2	2	13	2	6	13	2	17	18	2	2	2	19	2	2	18	20	21	22	22	16	16	16	22	22	23	24	25
VP0954	31	31	1	32	26	1	33	3	28	34	34	35	2	2	29	29	36	37	30	38	35	2	2	35	2	3	35	2	39	40	2	2	2	41	2	2	40	42	13	43	43	4	4	4	43	43	44	45	46
VP0955	3	3	1	1	3	1	5	3	3	3	3	3	2	2	5	5	5	1	3	1	3	2	2	3	2	3	3	2	3	1	2	2	2	13	2	2	1	14	8	3	3	4	4	4	3	3	15	1	16
VP0956	31	31	1	32	33	1	34	3	28	35	35	36	2	2	29	29	37	38	30	39	36	2	2	36	2	3	36	2	40	41	2	2	2	42	2	2	41	43	44	42	42	4	4	4	42	42	45	46	47
VP0958	9	9	1	8	9	1	24	3	22	9	9	9	2	2	23	23	25	26	4	27	9	2	2	9	2	3	9	2	28	29	2	2	2	13	2	2	29	4	12	30	30	4	4	4	30	30	31	32	33
VP0959	32	32	1	33	34	1	35	30	28	36	36	37	2	2	29	29	38	39	31	40	37	2	2	37	2	30	37	2	41	42	2	2	2	43	2	2	42	3	44	45	45	3	3	3	45	45	46	47	48
VP0960	30	30	1	31	32	1	33	28	26	34	34	35	2	2	27	27	5	36	29	37	35	2	2	35	2	28	35	2	38	39	2	2	2	36	2	2	39	3	13	36	36	3	3	3	36	36	40	26	41
VP0962	10	10	1	11	12	1	11	8	6	13	13	14	2	2	7	7	15	16	9	17	14	2	2	14	2	8	14	2	18	1	2	2	2	19	2	2	1	3	20	21	21	3	3	3	21	21	22	23	24
VP0963	30	30	1	31	32	1	33	3	27	34	34	35	2	2	28	28	36	37	29	38	35	2	2	35	2	3	35	2	39	40	2	2	2	41	2	2	40	21	42	38	38	21	21	21	38	38	43	44	45
VP0964	4	4	1	1	12	1	14	3	6	6	6	1	2	2	3	3	2	3	2	15	1	2	2	1	2	3	1	2	12	4	2	2	2	16	2	2	4	4	6	15	15	4	4	4	15	15	6	1	2
VP0965	30	30	1	31	32	1	33	3	27	34	34	35	2	2	28	28	36	37	29	38	35	2	2	35	2	3	35	2	39	40	2	2	2	38	2	2	40	4	41	38	38	4	4	4	38	38	42	43	44
VP0966	1	1	1	24	16	1	19	3	22	25	25	26	2	2	7	7	5	7	23	27	26	2	2	26	2	3	26	2	1	20	2	2	2	5	2	2	20	4	28	27	27	4	4	4	27	27	29	30	31
VP0967	19	19	1	15	2	1	20	3	17	21	21	15	2	2	2	2	1	2	18	22	15	2	2	15	2	3	15	2	2	14	2	2	2	1	2	2	14	2	23	2	2	2	2	2	2	2	12	2	24
VP0969	14	14	1	26	27	1	28	3	23	12	12	29	2	2	24	24	30	31	25	32	29	2	2	29	2	3	29	2	33	32	2	2	2	34	2	2	32	4	6	35	35	4	4	4	35	35	25	36	31
VP0971	30	30	1	31	32	1	33	3	27	34	34	35	2	2	28	28	36	37	29	38	35	2	2	35	2	3	35	2	39	40	2	2	2	41	2	2	40	4	42	43	43	4	4	4	43	43	44	45	46
VP0973	10	10	1	26	27	1	24	24	23	28	28	29	2	2	17	17	30	31	25	32	29	2	2	29	2	24	29	2	5	33	2	2	2	34	2	2	33	3	35	24	24	3	3	3	24	24	33	13	36
VP0975	10	10	1	11	12	1	13	4	7	14	14	15	2	2	8	8	16	17	9	18	15	3	3	15	3	4	15	3	19	20	2	3	3	21	3	3	20	22	23	24	24	25	25	25	24	24	26	27	28
VP0976	11	11	1	12	13	1	14	3	8	15	15	16	2	2	9	9	17	18	10	19	16	2	2	16	2	3	16	2	20	21	2	2	2	22	2	2	21	4	23	24	24	4	4	4	24	24	25	26	27
VP0977	31	31	1	32	33	1	34	3	28	35	35	36	2	2	29	29	37	38	30	39	36	2	2	36	2	3	36	2	40	41	2	2	2	42	2	2	41	4	43	44	44	4	4	4	44	44	45	46	47
VP0979	5	5	1	29	30	1	31	3	26	32	32	33	2	2	27	27	34	35	28	35	33	2	2	33	2	3	33	2	36	37	2	2	2	38	2	2	37	39	40	41	41	20	20	20	41	41	42	43	44
VP0980	7	7	1	13	19	1	12	3	7	2	2	17	2	2	18	18	2	2	10	2	17	2	2	17	2	3	17	2	20	2	2	2	2	2	2	2	2	4	7	21	21	4	4	4	21	21	18	3	22
VP0982	26	26	1	27	54	1	28	3	23	29	29	30	2	2	24	24	31	30	25	32	30	2	2	30	2	3	30	2	33	34	2	2	2	35	2	2	34	4	36	37	37	4	4	4	37	37	38	39	40
VP0983	31	31	1	32	33	1	34	3	28	35	35	36	2	2	29	29	37	36	30	38	36	2	2	36	2	3	36	2	39	40	2	2	2	38	2	2	40	4	41	42	42	4	4	4	42	42	43	28	44
VP0984	16	16	1	30	1	1	31	3	27	32	32	33	2	2	28	28	1	33	29	34	33	2	2	33	2	3	33	2	35	36	2	2	2	34	2	2	36	4	1	37	37	4	4	4	37	37	1	37	38
VP0986	7	7	8	9	10	1	11	3	4	12	12	13	2	2	5	5	14	15	6	16	13	2	2	13	2	3	13	2	17	18	2	2	2	16	2	2	18	19	20	21	21	19	19	19	21	21	22	23	24
VP0988	31	31	1	32	33	1	34	3	28	35	35	36	2	2	29	29	37	38	30	39	36	2	2	36	2	3	36	2	40	41	2	2	2	39	2	2	41	4	42	43	43	4	4	4	43	43	44	45	46
VP0990	16	16	1	22	23	1	24	3	5	25	25	26	2	2	21	21	8	27	5	28	26	2	2	26	2	3	26	2	29	30	2	2	2	28	2	2	30	4	31	32	32	4	4	4	32	32	33	34	35
VP0991	31	31	1	32	33	1	34	3	28	35	35	36	2	2	29	29	24	37	30	38	36	2	2	36	2	3	36	2	39	40	2	2	2	41	2	2	40	3	42	43	43	3	3	3	43	43	44	45	46
VP0992	21	21	1	17	22	1	9	3	18	23	23	24	2	2	19	19	25	24	20	9	24	2	2	24	2	3	24	2	9	9	2	2	2	26	2	2	9	3	9	1	1	3	3	3	1	1	3	4	9
VP0993	30	30	1	31	32	1	33	3	27	34	34	35	2	2	28	28	36	37	29	38	35	2	2	35	2	3	35	2	39	40	2	2	2	41	2	2	40	4	42	43	43	4	4	4	43	43	44	45	46
VP0994	29	29	1	30	31	1	32	4	27	33	33	34	2	2	28	28	35	36	27	37	34	3	3	34	3	4	34	3	38	39	2	3	3	40	3	3	39	21	41	42	42	21	21	21	42	42	43	44	45
VP0995	9	9	1	10	11	1	12	7	5	13	13	14	2	2	6	6	15	16	8	17	14	2	2	14	2	7	14	2	18	19	2	2	2	20	2	2	19	3	21	22	22	3	3	3	23	23	24	7	25
VP0998	29	29	1	30	5	1	8	3	26	31	31	32	2	2	27	27	33	32	28	32	32	2	2	32	2	3	32	2	34	2	2	2	2	35	2	2	2	4	36	37	37	4	4	4	37	37	38	2	39
VP0999	25	25	1	26	9	1	27	3	23	28	28	29	2	2	15	15	30	31	24	29	29	2	2	29	2	3	29	2	32	9	2	2	2	33	2	2	9	34	35	36	36	4	4	4	36	36	11	37	9
VP1000	3	3	1	29	30	1	31	26	3	32	32	33	27	27	25	25	3	33	28	33	33	2	2	33	2	26	33	2	34	35	2	2	2	36	2	2	35	20	37	38	38	20	20	20	38	38	39	33	40
VP1003	27	27	1	28	29	1	18	18	24	30	30	31	2	2	25	25	32	31	26	13	31	2	2	31	2	18	31	2	33	34	2	2	2	35	2	2	34	3	36	37	37	3	3	3	37	37	38	20	39
VP1004	4	4	1	10	11	1	4	3	4	4	4	1	2	2	4	4	12	1	4	4	1	2	2	1	2	3	1	2	1	4	2	2	2	4	2	2	4	4	4	13	13	4	4	4	13	13	14	1	6
VP1005	26	26	1	30	31	1	17	3	28	32	32	33	2	2	28	28	34	33	29	35	33	2	2	33	2	3	33	2	36	37	2	2	2	38	2	2	37	25	39	40	40	25	25	25	40	40	41	33	42
VP1006	30	30	1	31	32	1	33	3	27	34	34	35	2	2	28	28	36	35	29	2	35	2	2	35	2	3	35	2	37	3	2	2	2	16	2	2	3	4	38	39	39	4	4	4	39	39	40	41	42
VP1007	33	33	1	34	35	1	36	3	30	37	37	38	2	2	31	31	39	38	32	40	38	2	2	38	2	3	38	2	41	42	2	2	2	43	2	2	42	4	44	45	45	4	4	4	45	45	46	47	48
VP1011	33	33	1	34	35	1	36	3	30	37	37	38	2	2	31	31	39	40	32	41	38	2	2	38	2	3	38	2	42	43	2	2	2	44	2	2	43	45	13	46	46	4	4	4	46	46	47	48	49
VP1013	6	6	1	1	1	1	1	1	5	1	1	1	1	1	1	1	1	1	1	1	1	1	1	1	1	1	1	1	1	1	1	1	1	1	1	1	1	1	1	1	1	1	1	1	1	1	1	1	7
VP1016	1	1	1	1	1	1	1	1	1	1	1	1	1	1	1	1	1	1	1	1	1	1	1	1	1	1	1	1	1	1	1	1	1	1	1	1	1	1	1	1	1	1	1	1	1	1	1	1	1
VP1017	15	15	1	19	25	1	26	3	2	3	3	27	2	2	24	24	28	29	19	30	27	2	2	27	2	3	27	2	31	2	2	2	2	2	2	2	2	4	2	32	32	4	4	4	32	32	33	34	35
VP1018	25	25	1	26	27	1	28	3	23	29	29	30	2	2	24	24	8	31	8	32	30	2	2	30	2	3	30	2	8	2	2	2	2	33	2	2	2	4	1	32	32	4	4	4	32	32	34	32	35
VP1019	12	12	1	20	3	1	21	3	16	12	12	22	2	2	12	12	3	23	12	23	22	2	2	22	2	3	22	2	12	13	2	2	2	1	2	2	13	4	24	25	25	4	4	4	25	25	13	23	26
VP1020	26	26	1	27	28	1	29	3	23	30	30	31	2	2	24	24	32	33	25	34	31	2	2	31	2	3	31	2	24	35	2	2	2	36	2	2	35	4	32	37	37	4	4	4	37	37	38	39	40
VP1021	16	16	1	6	18	1	1	3	2	13	13	19	2	2	17	17	10	2	16	11	19	2	2	19	2	3	19	2	2	2	2	2	2	4	2	2	2	4	10	5	5	4	4	4	5	5	5	5	5
VP1022	7	7	1	8	9	1	10	3	4	11	11	37	2	2	5	5	12	13	6	14	37	2	2	37	2	3	37	2	15	16	2	2	2	17	2	2	16	18	19	20	20	21	21	21	20	20	22	23	24
VP1025	24	24	1	8	8	1	25	3	21	8	8	8	2	2	22	22	26	27	23	28	8	2	2	8	2	3	8	2	29	5	2	2	2	16	2	2	5	16	9	30	30	16	16	16	30	30	31	32	5
VP1026	7	7	1	8	8	1	8	3	5	9	9	10	2	2	6	6	8	11	5	12	10	2	2	10	2	3	10	2	13	14	2	2	2	4	2	2	14	4	8	8	8	4	4	4	8	8	15	11	16
VP1027	27	27	1	28	29	1	30	2	25	31	31	32	5	5	6	6	33	34	26	35	32	5	5	32	5	2	32	5	36	7	5	5	5	3	5	5	7	3	11	37	37	3	3	3	37	37	38	39	40
VP1028	5	5	1	8	17	1	1	3	16	3	3	3	2	2	5	5	18	19	3	20	3	2	2	3	2	3	3	2	1	21	2	2	2	8	2	2	21	8	9	16	16	8	8	8	16	16	3	16	22
VP1030	27	27	1	28	29	1	30	3	24	9	9	31	2	2	25	25	32	33	26	34	31	2	2	31	2	3	31	2	35	9	2	2	2	36	2	2	9	36	12	24	24	4	4	4	24	24	37	24	9
VP1031	9	9	1	10	11	1	12	3	6	13	13	14	2	2	7	7	15	16	8	17	14	2	2	14	2	3	14	2	18	19	2	2	2	20	2	2	19	20	21	6	6	4	4	4	6	6	22	6	23
VP1032	27	27	1	28	6	1	29	3	24	30	30	25	2	2	25	25	31	32	26	29	25	2	2	25	2	3	25	2	33	34	2	2	2	35	2	2	34	36	9	37	37	4	4	4	37	37	38	39	40
VP1033	8	8	1	9	10	1	11	3	5	12	12	6	2	2	6	6	13	14	7	15	6	2	2	6	2	3	6	2	11	16	2	2	2	17	2	2	16	4	5	18	18	4	4	4	18	18	19	20	19
VP1034	7	7	1	19	7	1	16	3	17	20	20	21	2	2	10	10	7	22	18	22	21	2	2	21	2	3	21	2	7	23	2	2	2	4	2	2	23	4	7	2	2	4	4	4	2	2	23	24	23
VP1035	32	32	1	33	34	1	35	3	29	36	36	37	2	2	30	30	38	37	31	39	37	2	2	37	2	3	37	2	40	41	2	2	2	42	2	2	41	42	13	43	43	4	4	4	43	43	44	45	46
VP1037	8	8	1	9	10	1	11	3	5	12	12	13	2	2	6	6	14	15	7	16	13	2	2	13	2	3	13	2	17	18	2	2	2	38	2	2	18	19	20	21	21	39	39	40	21	21	22	23	24
VP1038	1	1	1	1	1	1	1	1	5	1	1	1	1	1	1	1	1	1	1	1	1	1	1	1	1	1	1	1	1	6	1	1	1	5	1	1	6	1	1	1	1	1	1	1	1	1	1	7	8
VP1040	31	31	1	32	33	1	34	4	28	35	35	36	2	2	29	29	37	14	30	38	36	2	3	36	2	4	36	2	39	40	2	2	2	28	2	2	40	41	12	36	36	21	21	21	36	36	42	43	44
VP1041	31	31	1	32	33	1	34	3	28	35	35	36	2	2	29	29	37	38	30	39	36	2	2	36	2	3	36	2	40	41	2	2	2	42	2	2	64	43	13	44	44	4	4	4	44	44	45	46	47
VP1043	8	8	1	9	10	1	11	3	5	12	12	13	2	2	6	6	1	13	7	14	13	2	2	13	2	3	13	2	15	16	2	2	2	17	2	2	16	18	19	20	20	21	21	21	20	20	7	1	7
VP1044	9	9	1	10	11	1	12	3	6	13	13	14	2	2	7	7	1	14	8	15	14	2	2	14	2	3	14	2	16	17	2	2	2	18	2	2	17	19	20	21	21	4	4	4	21	21	22	23	24
VP1045	23	23	1	24	25	1	13	2	20	26	26	13	6	6	21	21	1	13	22	40	13	6	6	13	6	2	13	6	13	27	6	6	6	28	6	6	27	29	11	20	20	3	3	3	20	20	30	41	30
VP1047	29	29	1	30	31	1	32	4	26	33	33	34	2	2	27	27	1	34	28	35	34	3	2	34	2	4	34	3	36	37	2	3	2	38	3	3	37	39	9	40	40	5	5	5	40	40	1	41	1
VP1048	22	22	1	29	49	1	30	27	25	6	6	31	2	2	26	26	32	31	28	33	31	2	2	31	2	27	31	2	34	35	2	2	2	36	2	2	35	37	10	28	28	3	3	3	28	28	32	38	39
VP1051	24	24	1	25	5	1	6	22	21	26	26	1	2	2	1	1	21	1	23	27	1	2	2	1	2	22	1	2	28	29	2	2	2	6	2	2	29	27	11	27	27	3	3	3	27	27	30	27	31
VP1052	29	29	1	30	30	1	31	3	26	32	32	33	2	2	27	27	34	35	28	35	33	2	2	33	2	3	33	2	36	37	2	2	2	38	2	2	37	39	13	35	35	4	4	4	35	35	40	35	41
VP1053	31	31	1	32	33	1	34	3	28	35	35	36	2	2	29	29	37	38	30	39	36	2	2	36	2	3	36	2	40	41	2	2	2	42	2	2	41	43	13	44	44	4	4	4	44	44	45	46	47
VP1054	28	28	6	29	30	6	6	4	26	31	31	32	2	2	27	27	33	34	9	35	32	3	3	32	3	4	32	3	36	37	38	3	3	35	3	3	37	35	9	39	39	5	5	5	39	39	40	41	38
VP1057	27	27	1	28	29	1	16	3	20	30	30	31	2	2	25	25	32	3	26	33	31	2	2	31	2	3	31	2	34	35	2	2	2	36	2	2	35	37	13	34	34	4	4	4	34	34	5	38	39
VP1060	9	9	1	10	11	1	12	6	4	13	13	14	7	7	5	5	15	16	8	17	14	7	7	14	7	6	14	7	18	19	7	7	7	20	7	7	19	14	21	22	22	23	23	23	22	22	24	25	26
VP1061	19	19	1	20	1	1	21	3	3	22	22	3	2	2	2	2	19	3	3	3	3	2	2	3	2	3	3	2	3	18	2	2	2	3	2	2	18	23	24	23	23	16	16	16	23	23	2	25	3
VP1062	23	23	1	24	25	1	26	3	15	27	27	28	2	2	21	21	23	28	22	29	28	2	2	28	2	3	28	2	30	31	2	2	2	32	2	2	31	33	9	34	34	4	4	4	34	34	35	20	36
VP1063	33	33	1	34	35	1	36	4	30	37	37	38	2	2	31	31	39	40	32	41	38	3	3	38	3	4	38	3	42	43	2	3	3	44	3	3	43	45	14	46	46	24	24	24	46	46	47	48	49
VP1100	21	21	1	22	23	1	24	3	19	25	25	1	2	2	20	20	19	26	11	27	1	2	2	1	2	3	1	2	28	29	2	2	2	5	2	2	29	30	9	6	6	4	4	30	6	6	5	18	31
VP1101	31	31	1	32	33	1	34	3	28	35	35	36	2	2	29	29	37	38	30	39	36	2	2	36	2	3	36	2	40	41	2	2	2	42	2	2	41	4	12	43	43	4	4	4	43	43	6	44	45
VP1106	8	8	1	9	2	1	10	6	4	11	11	4	2	2	5	5	2	12	7	12	4	2	2	4	2	6	4	2	13	12	2	2	2	14	2	2	12	3	15	16	16	3	3	3	16	16	17	18	11
VP1107	31	31	1	32	33	1	34	3	29	35	35	36	2	2	26	26	37	38	30	39	36	2	2	36	2	3	36	2	31	40	2	2	2	41	2	2	40	4	12	42	42	4	4	4	42	42	43	44	45
VP1112	7	7	1	8	9	1	10	3	4	11	11	12	2	2	5	5	13	14	6	15	12	2	2	12	2	3	12	2	16	17	2	2	2	18	2	2	17	19	20	21	21	22	22	19	21	21	23	39	24
VP1114	8	8	1	9	10	1	11	3	5	12	12	13	2	2	6	6	14	15	7	16	13	2	2	13	2	3	13	2	17	18	2	2	2	19	2	2	18	20	21	22	22	4	4	20	22	22	23	24	25
VP1115	31	31	1	32	33	1	34	3	28	16	16	22	2	2	29	29	28	35	30	36	22	2	2	22	2	3	22	2	37	38	2	2	2	9	2	2	38	34	12	39	39	4	4	34	39	39	40	41	40
VP1117	2	2	1	1	1	1	2	1	1	1	1	2	2	2	1	1	1	2	2	2	2	2	2	2	2	1	2	2	2	2	2	2	2	1	2	2	2	2	4	2	2	2	2	2	2	2	2	2	2
VP1119	5	5	1	22	23	1	24	3	19	4	4	25	2	2	20	20	26	27	21	27	25	2	2	25	2	3	25	2	28	29	2	2	2	5	2	2	29	4	9	30	30	4	4	4	30	30	31	30	6
VP1120	31	31	1	32	33	1	20	5	28	34	34	35	2	2	29	29	36	37	30	37	35	2	2	35	2	5	35	2	38	39	2	2	2	40	2	2	39	41	13	42	42	6	6	6	42	42	43	37	44
VP1121	30	30	1	31	32	1	33	3	27	34	34	35	2	2	28	28	36	37	29	38	35	2	2	35	2	3	35	2	39	40	2	2	2	41	2	2	40	42	43	44	44	4	4	4	44	44	45	46	47
VP1123	11	11	1	12	13	1	14	6	8	15	15	16	2	2	9	9	17	18	10	16	16	2	2	16	2	6	16	2	19	20	2	2	2	21	2	2	20	22	23	24	24	3	3	3	24	24	25	26	27
VP1125	7	7	1	8	9	1	36	4	2	10	10	11	5	5	3	3	33	34	6	11	11	5	5	11	5	4	11	5	12	13	5	5	5	14	5	5	13	15	35	16	16	17	17	18	16	16	19	32	20
VP1126	9	9	1	10	11	1	12	3	6	13	13	14	2	2	7	7	34	15	8	14	14	2	2	14	2	3	14	2	16	17	2	2	2	4	2	2	17	17	18	19	19	4	4	4	19	19	20	21	22
VP1128	1	1	1	33	34	1	35	4	30	36	36	37	2	2	31	31	38	39	32	37	37	3	3	37	3	4	37	3	40	41	2	3	3	42	3	3	41	43	13	44	44	5	5	5	44	44	45	46	47
VP1129	1	1	1	25	26	1	14	3	22	27	27	3	2	2	23	23	28	6	24	6	3	2	2	3	2	3	3	2	29	30	2	2	2	11	2	2	30	31	11	32	32	4	4	4	32	32	33	15	34
VP1130	27	27	1	28	29	1	30	3	24	9	9	31	2	2	25	25	32	33	26	34	31	2	2	31	2	3	31	2	35	36	2	2	2	37	2	2	36	4	12	38	38	4	4	4	38	38	3	39	40
VP1131	17	17	1	18	4	1	19	3	15	20	20	6	2	2	16	16	21	22	2	13	6	2	2	6	2	3	6	2	23	24	2	2	2	25	2	2	24	4	9	4	4	4	4	4	4	4	3	3	4
VP1133	1	1	1	1	1	1	1	1	8	1	1	2	1	1	7	7	9	8	1	8	2	1	1	2	1	1	2	1	10	2	1	1	1	7	1	1	2	2	5	1	1	2	2	2	1	1	1	8	11
VP1134	30	30	1	31	32	1	33	4	27	34	34	35	2	2	28	28	36	35	29	35	35	3	3	35	3	4	35	3	37	38	2	3	3	39	3	3	38	40	13	41	41	5	5	5	41	41	42	43	44
VP1135	62	62	1	29	30	1	31	3	26	32	32	33	2	2	27	27	34	35	28	36	33	2	2	37	2	3	37	2	38	39	2	2	2	40	2	2	39	41	12	42	42	4	4	43	42	42	44	45	46
VP1136	29	29	1	30	31	1	32	2	27	33	33	34	2	2	28	28	35	36	16	36	34	2	2	34	2	2	34	2	9	37	2	2	2	38	2	2	37	39	12	40	40	3	3	3	40	40	2	41	42
VP1137	27	27	1	28	29	1	30	2	24	5	5	31	2	2	25	25	32	33	26	33	31	2	2	31	2	2	31	2	34	35	2	2	2	36	2	2	35	37	12	38	38	3	3	3	38	38	39	40	25
VP1138	30	30	1	31	32	1	33	2	27	34	34	35	2	2	28	28	36	37	29	38	35	2	2	35	2	2	35	2	39	40	2	2	2	41	2	2	40	42	43	58	58	3	3	3	58	58	44	45	28
VP1139	27	27	1	28	29	1	30	2	24	31	31	32	2	2	25	25	33	34	26	55	32	2	2	32	2	2	32	2	35	36	2	2	2	37	2	2	36	38	11	39	39	3	3	3	39	39	40	41	42
VP1140	27	27	1	28	29	1	30	2	24	31	31	32	2	2	25	25	33	34	26	56	32	2	2	32	2	2	32	2	35	36	2	2	2	37	2	2	36	38	11	39	39	3	3	3	39	39	40	41	42
VP1141	22	22	1	23	24	1	25	2	19	26	26	27	2	2	20	20	28	27	21	44	27	2	2	27	2	2	27	2	29	18	2	2	2	27	2	2	18	30	45	9	9	46	46	46	9	9	31	32	33
VP1143	30	30	1	31	32	1	33	2	27	34	34	35	2	2	28	28	36	35	29	37	35	2	2	35	2	2	35	2	34	38	2	2	2	39	2	2	38	40	10	41	41	20	20	20	41	41	38	42	43
VP1144	9	9	1	10	1	1	11	2	6	12	12	13	2	2	7	7	11	14	8	15	13	2	2	13	2	2	13	2	16	17	2	2	2	18	2	2	17	19	20	21	21	4	4	4	21	21	22	23	24
VP1145	27	27	1	28	29	1	30	2	24	31	31	32	2	2	25	25	33	34	26	32	32	2	2	32	2	2	32	2	35	36	2	2	2	37	2	2	36	38	39	40	40	3	3	3	40	40	41	5	42
VP1147	32	32	1	33	34	1	35	3	29	36	36	37	2	2	30	30	38	39	31	39	37	2	2	37	2	3	37	2	40	41	2	2	2	42	2	2	41	43	13	44	44	4	4	4	44	44	41	45	46
VP1148	27	27	1	28	29	1	30	3	26	27	27	31	2	2	20	20	32	33	14	33	31	2	2	31	2	3	31	2	34	35	2	2	2	36	2	2	35	34	12	37	37	4	4	4	37	37	35	38	2
VP1149	4	4	1	2	6	1	4	2	3	12	12	13	2	2	5	5	14	15	2	15	13	2	2	13	2	2	13	2	6	4	2	2	2	3	2	2	4	10	5	16	16	3	3	3	16	16	2	17	2
VP1150	9	9	1	10	11	1	12	3	6	13	13	39	2	2	7	7	14	6	8	15	39	2	2	39	2	3	39	2	16	17	2	2	2	18	2	2	17	19	20	21	21	22	22	22	21	21	23	24	25
VP1151	1	1	1	22	23	1	24	2	20	25	25	26	2	2	6	6	2	27	21	28	26	2	2	26	2	2	26	2	29	30	2	2	2	16	2	2	30	31	32	33	33	16	16	16	33	33	2	16	34
VP1152	7	7	1	24	25	1	26	3	22	27	27	22	2	2	23	23	28	29	7	22	22	2	2	22	2	3	22	2	30	31	2	2	2	8	2	2	31	4	10	32	32	4	4	4	32	32	33	34	35
VP1153	33	33	1	34	35	1	36	2	30	37	37	38	6	6	31	31	39	40	32	41	38	6	6	38	6	2	38	6	42	43	6	6	6	44	6	6	43	3	13	44	44	3	3	3	44	44	45	46	47
VP1156	11	11	1	1	1	1	3	3	3	1	1	1	2	2	1	1	3	12	1	12	1	2	2	1	2	3	1	2	3	1	2	2	2	13	2	2	1	4	6	1	1	4	4	4	1	1	14	3	3
VP1157	18	18	1	28	29	1	30	8	25	31	31	8	2	2	26	26	32	25	27	25	8	2	2	8	2	8	8	2	33	26	2	2	2	34	2	2	26	35	11	25	25	3	3	3	25	25	36	25	37
VP1158	12	12	1	9	3	1	1	11	3	13	13	3	1	1	10	10	1	3	10	3	3	1	1	3	1	11	3	1	9	10	1	1	1	2	1	1	10	3	1	3	3	2	2	2	3	3	1	3	14
VP1160	1	1	1	1	1	1	1	1	1	1	1	1	1	1	1	1	1	2	1	1	1	1	1	1	1	1	1	1	1	1	1	1	1	1	1	1	1	1	1	1	1	1	1	1	1	1	1	1	1
VP1161	8	8	1	9	10	1	11	6	4	12	12	13	2	2	5	5	14	15	7	16	13	2	2	13	2	6	13	2	17	18	2	2	2	19	2	2	18	20	1	21	21	22	22	22	21	21	23	20	24
VP1162	30	30	1	31	32	1	33	3	27	34	34	35	2	2	28	28	36	37	29	38	35	2	2	35	2	3	35	2	39	40	2	2	2	41	2	2	40	42	43	44	44	4	4	4	44	44	45	46	47
VP1163	30	30	1	31	32	1	33	28	26	34	34	35	2	2	27	27	36	37	29	38	35	2	2	35	2	28	35	2	39	40	2	2	2	41	2	2	40	42	43	44	44	20	20	20	44	44	45	46	47
VP1164	30	30	1	31	32	1	33	29	27	34	34	35	2	2	28	28	36	37	20	38	35	2	2	35	2	29	35	2	39	40	2	2	2	41	2	2	40	42	43	44	44	3	3	45	44	44	62	46	47
VP1165	24	24	1	25	26	1	27	2	21	12	12	28	1	1	22	22	1	18	23	28	28	1	1	28	1	2	28	1	29	30	1	1	1	31	1	1	30	31	32	33	33	17	17	17	33	33	34	35	36
VP1166	11	11	1	1	23	1	5	3	6	24	24	1	2	2	11	11	25	11	3	4	1	2	2	1	2	3	1	2	26	6	2	2	2	27	2	2	6	28	1	29	29	4	4	4	29	29	1	5	5
VP1167	29	29	1	30	31	1	32	3	26	1	1	33	2	2	27	27	34	35	28	4	33	2	2	33	2	3	36	2	3	37	2	2	2	38	2	2	37	39	12	40	40	4	4	4	40	40	41	42	43
VP1168	31	31	1	32	33	1	34	29	27	35	35	36	2	2	28	28	37	38	30	39	36	2	2	36	2	29	36	2	40	41	2	2	2	42	2	2	41	43	44	39	39	3	3	3	39	39	45	46	47
VP1170	34	34	1	35	36	1	37	3	31	38	39	40	2	2	32	32	41	42	33	43	40	2	2	40	2	3	40	2	44	45	2	2	2	46	2	2	45	47	14	48	48	4	4	4	48	48	49	43	43
VP1171	30	30	1	31	32	1	33	28	26	34	34	35	2	2	27	27	36	37	29	38	35	2	2	35	2	28	35	2	39	40	2	2	2	41	2	2	40	42	43	44	44	19	19	19	44	44	45	46	47
VP1172	15	15	1	32	33	1	34	3	29	9	9	35	2	2	30	30	36	35	31	37	35	2	2	35	2	3	35	2	38	39	2	2	2	40	2	2	39	41	12	42	42	4	4	4	42	42	43	44	45
VP1173	8	8	1	7	7	1	9	3	5	10	10	11	2	2	6	6	12	11	7	13	11	2	2	11	2	3	11	2	14	15	2	2	2	5	2	2	15	16	17	18	18	4	4	4	18	18	19	20	21
VP1175	14	14	1	15	16	1	1	2	12	17	17	1	1	1	9	9	3	1	13	1	1	1	1	1	1	2	1	1	18	19	1	1	1	20	1	1	19	3	1	21	21	3	3	3	21	21	21	12	3
VP1176	9	9	1	10	11	1	12	3	6	13	13	14	2	2	7	7	15	16	8	17	14	2	2	14	2	3	14	2	18	19	2	2	2	20	2	2	19	21	22	23	23	4	4	4	23	23	24	25	26
VP1177	30	30	1	31	32	1	33	28	26	34	34	35	5	5	27	27	36	37	29	38	35	5	5	35	5	28	35	5	39	40	5	5	5	41	5	5	40	42	11	43	43	2	2	2	44	43	45	46	47
VP1179	30	30	1	31	32	1	33	3	27	34	34	35	2	2	28	28	36	37	29	2	35	2	2	35	2	3	35	2	26	21	2	2	2	38	2	2	21	39	12	54	54	55	55	55	54	54	40	41	42
VP1181	31	31	1	32	33	1	34	3	28	35	35	36	2	2	29	29	37	59	30	38	36	2	2	36	2	3	36	2	27	39	2	2	2	40	2	2	39	41	11	36	36	21	21	21	36	36	42	43	44
VP1182	31	31	1	32	33	34	19	3	28	35	35	36	2	2	29	29	37	38	30	39	36	2	2	36	2	3	36	2	40	41	2	2	2	42	2	2	41	43	13	38	38	4	4	4	38	38	44	45	46
VP1183	30	30	1	31	32	1	33	3	27	34	34	35	2	2	28	28	36	37	29	38	35	2	2	35	2	3	35	2	39	40	2	2	2	41	2	2	40	42	43	44	44	4	4	4	44	44	45	46	47
VP1185	28	28	1	29	30	1	31	3	25	32	32	33	2	2	26	26	34	35	27	36	33	2	2	33	2	3	33	2	37	38	2	2	2	39	2	2	38	40	11	41	41	4	4	42	41	41	43	44	45
VP1186	28	28	1	29	30	1	31	3	25	23	23	32	2	2	26	26	33	34	27	35	32	2	2	32	2	3	32	2	36	37	2	2	2	25	2	2	37	38	11	39	39	20	20	40	39	39	41	42	43
VP1187	7	7	1	37	8	1	9	4	2	10	10	11	5	5	3	3	12	13	6	14	11	5	5	11	5	4	11	5	15	38	5	5	5	2	5	5	38	16	39	17	17	18	18	19	17	17	20	21	22
VP1188	29	29	1	30	31	1	32	3	26	33	33	34	2	2	27	27	35	57	28	36	34	2	2	34	2	3	34	2	37	38	2	2	2	26	2	2	38	39	12	40	40	4	4	58	40	40	41	59	42
VP1189	7	7	1	8	9	1	10	3	4	11	11	28	2	2	5	5	12	29	6	30	28	2	2	28	2	3	28	2	13	14	2	2	2	15	2	2	14	31	32	33	33	16	16	34	33	33	17	35	18
VP1190	8	8	1	9	10	1	33	5	3	11	11	34	6	6	4	4	12	35	7	13	34	6	6	34	6	5	34	6	14	15	6	6	6	36	6	6	15	16	17	37	37	15	15	38	37	37	18	19	20
VP1191	9	9	1	13	11	1	9	2	3	12	12	9	1	1	4	4	3	6	5	3	9	1	1	9	1	2	9	1	4	9	1	1	1	6	1	1	9	3	6	2	2	9	9	9	2	2	9	9	10
VP1192	20	20	1	21	8	1	22	3	18	23	23	3	2	2	9	9	24	25	19	26	3	2	2	3	2	3	3	2	7	9	2	2	2	21	2	2	9	26	10	27	27	9	9	20	27	27	3	20	28
VP1195	9	9	1	10	11	1	12	5	6	13	13	14	4	4	7	7	15	16	8	17	14	4	4	14	4	5	14	4	18	19	4	4	4	20	4	4	19	21	22	23	23	2	2	24	23	23	25	26	27
VP1196	30	30	1	31	32	1	33	3	27	34	34	35	2	2	28	28	36	37	29	38	35	2	2	35	2	3	35	2	39	40	2	2	2	41	2	2	40	42	12	43	43	4	4	42	43	43	44	45	46
VP1197	7	7	1	18	19	1	8	4	2	20	20	21	5	5	3	3	22	9	6	23	21	5	5	21	5	4	21	5	24	25	5	5	5	26	5	5	25	10	11	27	27	28	28	10	27	27	12	29	30
VP1200	27	27	1	28	29	1	30	3	24	31	31	57	2	2	25	25	12	32	26	33	57	2	2	57	2	3	57	2	34	35	2	2	2	36	2	2	35	37	38	39	39	4	4	40	39	39	41	42	43
VP1203	10	10	1	14	15	1	2	3	6	16	16	17	2	2	5	5	6	11	13	17	17	2	2	17	2	3	17	2	4	18	2	2	2	19	2	2	18	20	21	6	6	4	4	4	6	6	5	22	23
VP1204	4	4	1	9	4	1	4	3	3	15	15	4	2	2	14	14	4	16	4	4	4	2	2	4	2	3	4	2	17	4	2	2	2	18	2	2	4	19	20	3	3	3	3	3	3	3	14	3	4
VP1210	4	4	1	1	1	1	1	1	1	1	1	1	2	2	1	1	1	1	1	1	1	2	2	1	2	1	1	2	1	1	2	2	2	1	2	2	1	1	1	1	1	1	1	1	1	1	2	5	1
VP1213	6	6	1	7	8	1	9	5	3	5	5	10	2	2	4	4	11	10	5	12	10	2	2	10	2	5	10	2	13	14	2	2	2	3	2	2	14	15	16	17	17	15	15	15	17	17	18	4	19
VP1214	29	29	1	30	31	1	32	27	25	33	33	34	2	2	26	26	35	34	28	34	34	2	2	34	2	27	34	2	36	37	2	2	2	38	2	2	37	18	39	40	40	18	18	18	40	40	41	42	43
VP1215	30	30	1	31	32	1	33	3	27	34	34	27	2	2	28	28	35	36	29	27	27	2	2	27	2	3	27	2	37	38	2	2	2	27	2	2	38	4	39	27	27	4	4	4	27	27	29	40	41
VP1218	30	30	1	31	32	1	33	3	27	34	34	35	2	2	28	28	36	37	29	38	35	2	2	35	2	3	35	2	39	40	2	2	2	41	2	2	40	4	13	42	42	4	4	4	42	42	43	44	60
VP1219	29	29	1	30	31	1	32	4	26	33	33	34	2	2	27	27	25	35	28	36	34	2	2	34	2	4	34	2	37	38	2	2	2	39	2	2	38	40	11	41	41	40	40	40	41	41	57	42	58
VP1221	32	32	1	33	34	1	35	3	29	36	36	29	2	2	30	30	37	38	31	39	29	2	2	29	2	3	29	2	40	41	2	2	2	42	2	2	41	4	43	29	29	4	4	4	29	29	44	45	46
VP1223	20	20	1	21	51	1	22	2	16	23	23	24	18	18	17	17	25	16	19	26	24	52	49	24	52	2	24	52	27	28	18	52	52	29	52	52	28	30	47	50	50	5	5	5	50	50	31	32	33
VP1226	29	29	1	30	31	1	32	4	26	33	33	34	2	2	27	27	35	36	28	36	34	3	3	34	3	4	34	3	37	20	2	3	3	38	3	3	20	39	12	40	40	5	5	5	40	40	41	42	43
VP1227	29	29	1	30	31	1	32	4	26	33	33	34	2	2	27	27	35	36	28	36	34	3	3	34	3	4	34	3	37	38	2	3	3	39	3	3	38	40	11	30	30	21	21	21	30	30	41	33	33
VP1228	7	7	1	8	9	1	10	5	3	11	11	12	2	2	4	4	13	14	6	15	12	2	2	12	2	5	12	2	16	17	2	2	2	18	2	2	17	19	20	21	21	22	22	22	21	21	23	5	24
VP1229	8	8	1	24	25	1	26	3	22	14	14	27	2	2	23	23	28	6	8	29	27	2	2	27	2	3	27	2	2	14	2	2	2	22	2	2	14	6	11	29	29	4	4	4	29	29	30	3	14
VP1230	32	32	1	33	34	1	35	4	29	36	36	37	2	2	30	30	38	39	31	40	37	3	3	37	3	4	37	3	41	42	2	3	3	43	3	3	42	5	13	40	40	5	5	5	40	40	44	45	46
VP1231	32	32	1	33	11	1	34	4	29	35	35	36	2	2	30	30	37	12	31	38	36	3	3	36	3	4	36	3	39	40	2	3	3	41	3	3	40	5	42	43	43	5	5	5	43	43	44	45	46
VP1232	9	9	1	10	11	1	12	7	5	13	13	14	2	2	6	6	15	16	8	17	14	3	3	14	3	7	14	3	18	19	2	3	3	20	3	3	19	4	9	21	21	4	4	4	21	21	22	23	24
VP1233	1	1	1	4	3	1	8	2	1	1	1	4	1	1	3	3	9	4	1	1	4	1	1	4	1	2	4	1	1	10	1	1	1	11	1	1	10	3	1	4	4	3	3	3	4	4	1	4	1
VP1235	30	30	1	31	32	1	33	4	27	34	34	35	2	2	28	28	36	37	29	38	35	3	3	35	3	4	35	3	39	59	2	3	3	40	3	3	59	5	41	42	42	5	5	5	42	42	60	43	44
VP1236	30	30	1	31	32	1	33	3	27	34	34	24	2	2	28	28	35	24	29	15	24	2	2	24	2	3	24	2	11	36	2	2	2	37	2	2	36	4	13	24	24	4	4	4	24	24	38	39	40
VP1237	29	29	1	30	31	1	32	3	26	33	33	34	2	2	27	27	35	34	28	36	34	2	2	34	2	3	34	2	37	38	2	2	2	39	2	2	38	4	12	40	40	4	4	4	40	40	41	42	43
VP1238	7	7	1	3	9	1	7	3	6	10	10	3	2	2	7	7	11	3	8	12	3	2	2	3	2	3	3	2	13	14	2	2	2	6	2	2	14	4	15	4	4	4	4	4	4	4	16	17	7
VP1239	31	31	5	32	33	5	34	3	28	35	35	36	2	2	29	29	37	36	30	28	36	2	2	36	2	3	36	2	38	31	2	2	2	28	2	2	31	4	39	40	40	4	4	4	40	40	41	42	5
VP1240	31	31	1	32	33	1	34	3	28	35	35	20	2	2	29	29	36	20	30	37	20	2	2	20	2	3	20	2	38	39	2	2	2	37	2	2	39	4	13	20	20	4	4	4	20	20	20	40	41
VP1241	14	14	1	21	1	1	22	2	3	1	1	1	2	2	10	10	23	1	1	24	1	2	2	1	2	2	1	2	2	25	2	2	2	3	2	2	25	3	10	2	2	3	3	3	2	2	10	26	27
VP1243	7	7	1	9	1	1	2	3	4	2	2	1	2	2	7	7	6	1	8	4	1	2	2	1	2	3	1	2	10	7	2	2	2	4	2	2	7	4	11	7	7	4	4	4	7	7	6	7	12
VP1244	27	27	1	7	7	1	28	3	24	29	29	30	2	2	25	25	31	30	26	3	30	2	2	30	2	3	30	2	32	3	2	2	2	33	2	2	3	3	11	34	34	3	3	3	34	34	35	36	37
VP1245	8	8	1	9	10	1	11	3	5	12	12	13	2	2	6	6	14	13	7	15	13	2	2	13	2	3	13	2	16	17	2	2	2	18	2	2	17	19	20	21	21	19	19	19	21	21	22	23	24
VP1247	29	29	1	30	31	1	32	3	26	33	33	34	2	2	27	27	35	36	28	37	34	2	2	34	2	3	34	2	23	38	2	2	2	39	2	2	38	4	12	40	40	4	4	4	40	40	41	42	43
VP1251	28	28	1	29	30	1	31	26	25	32	32	33	2	2	2	2	34	35	27	36	33	2	2	33	2	26	33	2	37	38	2	2	2	39	2	2	38	40	41	42	42	19	19	19	42	42	43	44	11
VP1253	9	9	1	10	11	1	12	3	6	13	13	14	2	2	7	7	15	16	8	17	14	2	2	14	2	3	14	2	18	19	2	2	2	20	2	2	19	21	22	23	23	4	4	4	23	23	24	25	26
VP1261	22	22	1	23	20	1	16	3	4	22	22	4	2	2	19	19	24	7	21	4	4	2	2	4	2	3	4	2	19	25	2	2	2	21	2	2	25	4	11	26	26	4	4	4	26	26	27	4	1
VP1265	1	1	1	2	1	1	13	2	2	5	5	14	2	2	12	12	15	5	2	2	14	2	2	14	2	2	14	2	2	16	2	2	2	1	2	2	16	2	2	2	2	2	2	2	2	2	2	1	2
VP1267	26	26	1	27	28	1	29	25	23	1	1	7	2	2	24	24	5	5	4	7	7	2	2	7	2	25	7	2	30	7	2	2	2	31	2	2	7	18	5	32	32	18	18	18	32	32	33	5	34
VP1274	8	8	1	9	10	11	12	3	5	13	13	14	2	2	6	6	15	16	7	17	14	2	2	14	2	3	14	2	18	19	2	2	2	20	2	2	19	21	22	23	23	42	42	42	23	23	24	25	26
VP1276	9	9	1	10	11	1	12	3	6	13	13	14	2	2	7	7	15	16	8	17	14	2	2	14	2	3	14	2	18	19	2	2	2	20	2	2	19	5	21	22	22	5	5	5	22	22	23	24	25
VP1280	31	31	1	32	33	34	35	3	28	36	36	37	2	2	29	29	59	38	30	39	37	2	2	37	2	3	37	2	40	41	2	2	2	42	2	2	41	4	13	43	43	4	4	4	43	43	44	2	45
VP1281	1	1	1	2	1	1	1	1	1	1	1	1	1	1	1	1	1	1	1	1	1	1	1	1	1	1	1	1	1	1	1	1	1	1	1	1	1	1	1	3	3	1	1	1	3	3	1	1	1
VP1282	1	1	1	1	1	1	1	1	1	1	1	1	1	1	1	1	1	1	1	1	1	1	1	1	1	1	1	1	1	3	1	1	1	1	1	1	3	1	1	1	1	1	1	1	1	1	1	1	1
VP1284	25	25	1	26	27	1	28	2	22	29	29	30	2	2	23	23	31	32	24	33	30	2	2	30	2	2	30	2	2	20	2	2	2	34	2	2	20	3	2	20	20	3	3	3	20	20	2	35	27
VP1287	32	32	1	33	34	1	35	3	29	36	36	37	2	2	30	30	38	39	31	40	37	2	2	37	2	3	37	2	41	42	2	2	2	43	2	2	42	4	13	44	44	4	4	4	44	44	45	46	47
VP1290	23	23	1	29	30	1	31	27	25	32	32	33	2	2	26	26	34	35	28	36	33	2	2	33	2	27	33	2	37	38	2	2	2	39	2	2	38	20	11	40	40	20	20	20	40	40	26	36	41
VP1293	10	10	1	11	12	1	13	2	7	14	14	15	5	5	8	8	16	17	9	18	15	5	5	15	5	2	15	5	19	20	5	5	5	21	5	5	20	3	22	23	23	3	3	3	23	23	24	25	26
VP1294	1	1	1	1	1	1	1	1	1	1	1	1	1	1	1	1	1	1	2	1	1	1	1	1	1	1	1	1	1	1	1	1	1	1	1	1	1	1	1	1	1	1	1	1	1	1	3	1	1
VP1296	29	29	1	9	8	1	1	4	26	30	30	31	2	2	27	27	32	33	28	20	31	3	3	31	3	4	31	3	9	9	2	3	3	34	3	3	9	5	15	35	35	5	5	5	35	35	9	36	37
VP1297	34	34	1	35	5	1	36	3	31	37	37	38	2	2	32	32	39	40	33	41	38	2	2	38	2	3	38	2	42	43	2	2	2	44	2	2	43	45	46	47	47	23	23	23	47	47	48	49	50
VP1299	32	32	1	10	33	1	34	7	29	35	35	36	6	6	30	30	10	37	31	38	36	6	6	36	6	7	36	6	39	40	6	6	6	41	6	6	40	2	13	42	42	2	2	2	42	42	43	44	43
VP1300	3	3	1	21	3	1	21	3	19	22	22	23	2	2	3	3	21	3	20	24	23	2	2	23	2	3	23	2	25	26	2	2	2	27	2	2	26	4	3	3	3	4	4	4	3	3	21	28	3
VP1302	30	30	1	31	32	1	33	29	27	34	34	35	2	2	28	28	36	37	27	38	35	2	2	35	2	29	35	2	39	40	2	2	2	41	2	2	40	3	13	42	42	3	3	3	42	42	43	44	45
VP1306	10	10	1	11	34	1	12	2	6	13	13	14	8	8	7	7	15	16	9	17	14	8	8	14	8	2	14	8	18	19	8	8	8	20	8	8	19	21	22	23	23	3	3	3	23	23	19	21	24
VP1311	9	9	1	10	11	1	12	7	5	13	13	14	2	2	6	6	15	16	8	17	14	3	3	14	3	7	14	3	18	19	2	3	3	20	3	3	19	21	22	23	23	24	24	21	23	23	25	26	27
VP1313	1	1	1	12	28	1	29	3	26	30	30	31	2	2	12	12	20	10	27	32	31	2	2	31	2	3	31	2	33	12	2	2	2	1	2	2	12	3	11	20	20	3	3	3	20	20	21	34	12
VP1315	10	10	1	11	12	1	13	3	7	14	14	15	2	2	8	8	16	17	9	18	15	2	2	15	2	3	15	2	19	20	2	2	2	21	2	2	20	22	23	24	24	4	4	4	24	24	25	26	27
VP1316	40	40	1	16	17	1	18	13	11	19	19	20	14	14	12	12	21	20	15	41	20	14	14	20	14	13	20	14	22	10	14	14	14	23	14	14	10	24	25	26	26	24	24	24	26	26	27	28	29
VP1324	10	10	1	11	37	1	38	4	6	12	12	13	8	8	7	7	14	15	9	39	13	8	8	13	8	4	13	8	16	17	8	8	8	18	8	8	17	19	20	21	21	2	2	19	21	21	22	23	24
VP1327	32	32	1	33	34	1	35	3	29	36	36	37	2	2	30	30	38	39	31	40	37	2	2	37	2	3	37	2	41	5	2	2	2	42	2	2	5	43	14	44	44	4	4	4	44	44	23	45	46
VP1330	11	11	1	12	13	1	14	3	8	15	15	16	2	2	9	9	17	18	10	19	16	2	2	16	2	3	16	2	20	21	2	2	2	22	2	2	23	24	25	26	26	6	6	27	26	26	28	29	30
VP1331	8	8	1	9	28	1	29	3	5	10	10	11	2	2	6	6	30	12	7	13	11	2	2	11	2	3	11	2	14	31	2	2	2	32	2	2	31	15	33	5	5	4	4	4	5	5	34	16	17
VP1332	10	10	1	11	12	1	13	3	7	14	14	15	2	2	8	8	16	17	9	18	15	2	2	15	2	3	15	2	19	20	2	2	2	21	2	2	20	4	22	23	23	4	4	4	23	23	24	25	26
VP1333	10	10	1	11	12	1	13	3	7	14	14	15	2	2	8	8	16	17	9	18	15	2	2	15	2	3	15	2	19	20	2	2	2	21	2	2	20	4	22	40	40	4	4	4	40	40	23	24	25
VP1335	6	6	1	33	34	1	35	31	29	36	36	37	2	2	30	30	38	39	32	40	37	2	2	37	2	31	37	2	41	42	2	2	2	30	2	2	42	3	43	44	44	3	3	3	44	44	45	46	47
VP1342	9	9	1	10	11	1	12	3	6	13	13	14	2	2	7	7	15	16	8	17	14	2	2	14	2	3	14	2	18	19	2	2	2	20	2	2	19	21	22	23	23	21	21	21	23	23	24	25	26
VP1347	31	31	1	32	33	1	34	29	27	35	35	36	4	4	28	28	37	38	30	39	36	4	4	36	4	29	36	4	40	41	4	4	4	42	4	4	41	43	44	45	45	5	5	5	45	45	46	47	48
VP1348	30	30	1	31	32	1	33	3	27	25	25	34	2	2	28	28	35	36	29	61	34	2	2	34	2	3	34	2	37	38	2	2	2	39	2	2	38	40	41	42	42	4	4	4	42	42	43	44	45
VP1350	10	10	1	11	12	1	13	2	7	14	14	15	5	5	8	8	16	17	9	18	15	5	5	15	5	2	15	5	40	19	5	5	5	41	5	5	19	20	21	42	42	3	3	3	42	42	22	23	24
VP1352	30	30	1	31	32	1	33	20	28	34	34	35	2	2	28	28	36	5	29	5	35	2	2	35	2	20	35	2	37	38	2	2	2	39	2	2	38	5	10	40	40	20	20	20	40	40	41	42	43
VP1354	8	8	1	9	10	1	11	2	5	12	12	13	2	2	6	6	14	15	7	16	13	2	2	13	2	2	13	2	6	6	2	2	2	3	2	2	6	15	17	3	3	3	3	3	3	3	2	18	5
VP1374	9	9	1	10	11	1	12	5	6	13	13	14	2	2	7	7	15	16	8	17	14	2	2	14	2	5	14	2	18	19	2	2	2	20	2	2	19	21	22	23	23	21	21	21	23	23	24	25	26
VP1377	33	33	1	34	35	1	36	31	29	37	37	38	5	5	30	30	39	40	32	41	38	5	5	38	5	31	38	5	42	43	5	5	5	44	5	5	43	61	12	45	45	62	62	62	45	45	46	47	48
VP1378	31	31	1	32	33	1	34	3	28	35	35	36	2	2	29	29	37	38	30	39	36	2	2	36	2	3	36	2	40	41	2	2	2	42	2	2	41	4	13	43	43	4	4	4	43	43	44	45	46
VP1379	29	29	1	30	31	1	32	3	26	33	33	26	2	2	27	27	34	35	28	36	26	2	2	26	2	3	26	2	37	38	2	2	2	26	2	2	38	4	39	4	4	4	4	4	4	4	40	41	42
VP1381	34	34	1	35	36	1	37	3	31	38	38	39	2	2	32	32	40	41	33	42	39	2	2	39	2	3	39	2	43	44	2	2	2	45	2	2	44	4	14	46	46	4	4	4	46	46	47	48	49
VP1422	8	8	1	9	10	1	11	6	4	12	12	4	3	3	5	5	13	14	7	15	4	3	3	4	3	6	4	3	1	16	3	3	3	4	3	3	16	17	18	4	4	2	2	2	4	4	19	4	20
VP1423	32	32	1	33	34	1	35	3	29	36	36	37	2	2	30	30	38	39	31	40	37	2	2	37	2	3	37	2	41	42	2	2	2	43	2	2	42	44	13	45	45	6	6	6	45	45	46	47	48
VP1426	11	11	1	12	13	1	14	3	8	15	15	16	2	2	9	9	17	18	10	19	16	2	2	16	2	3	16	2	20	21	2	2	2	22	2	2	21	23	24	25	25	4	4	4	25	25	26	27	28
VP1427	8	8	1	9	10	1	11	6	4	12	12	13	2	2	5	5	14	15	7	16	13	2	2	13	2	6	13	2	17	18	2	2	2	19	2	2	18	20	21	22	22	3	3	3	22	22	23	24	25
VP1430	21	21	1	22	23	1	24	3	4	13	13	25	2	2	20	20	26	27	5	25	25	2	2	25	2	3	25	2	5	28	2	2	2	29	2	2	28	30	11	4	4	4	4	4	4	4	5	31	32
VP1431	33	33	1	34	35	1	36	4	30	37	37	38	2	2	31	31	39	40	32	41	38	3	2	38	2	4	38	2	29	42	2	2	2	43	2	2	42	44	14	45	45	5	5	5	45	45	46	47	48
VP1434	1	1	1	22	23	1	24	4	20	25	25	26	2	2	21	21	27	26	20	28	26	3	3	26	3	4	26	3	29	21	2	3	3	24	3	3	21	30	10	31	31	5	5	5	31	31	32	24	33
VP1436	24	24	1	30	31	1	32	3	27	33	33	34	2	2	28	28	35	36	29	37	34	2	2	34	2	3	34	2	38	39	2	2	2	58	2	2	39	40	2	41	41	4	4	4	41	41	42	43	21
VP1437	5	5	1	3	24	1	16	3	14	7	7	24	2	2	8	8	17	4	15	6	24	2	2	24	2	3	24	2	11	7	2	2	2	22	2	2	7	23	8	18	18	4	4	4	18	18	3	19	7
VP1438	15	15	1	16	17	1	18	5	3	19	19	20	6	6	4	4	8	21	7	22	20	6	6	20	6	5	20	6	23	9	6	6	6	24	6	6	9	25	26	27	27	28	28	29	27	27	30	31	32
VP1442	28	28	1	29	30	1	8	2	25	31	31	21	5	5	26	26	32	33	27	34	21	5	5	21	5	2	21	5	28	35	5	5	5	33	5	5	35	6	28	36	36	6	6	6	36	36	8	37	8
VP1443	23	23	1	24	25	1	26	3	20	27	27	46	2	2	21	21	7	28	22	29	46	2	2	46	2	3	46	2	11	30	2	2	2	31	2	2	30	4	32	31	31	4	4	4	31	31	4	4	33
VP1445	2	2	1	16	17	1	18	3	14	19	19	4	2	2	15	15	2	4	8	9	4	5	5	4	5	3	4	5	2	2	2	5	5	20	5	5	2	4	11	3	3	4	4	4	3	3	21	22	19
VP1447	14	14	1	15	16	1	7	4	2	8	8	17	5	5	3	3	18	9	6	19	17	20	20	17	20	4	17	20	21	22	5	20	20	23	20	20	22	24	10	25	25	26	26	26	25	25	27	28	29
VP1448	18	18	1	7	19	1	20	4	2	8	8	21	5	5	3	3	22	23	6	24	21	25	25	21	25	4	21	25	26	27	5	25	25	28	25	25	27	9	29	10	10	9	9	9	10	10	11	12	30
VP1449	17	17	1	18	19	1	20	4	2	21	21	7	5	5	3	3	22	23	6	24	7	8	8	7	8	4	7	8	25	26	5	8	8	9	8	8	26	10	11	27	27	10	10	10	27	27	28	29	12
VP1450	21	21	1	7	22	1	8	4	2	9	9	23	5	5	3	3	24	25	6	26	23	3	3	23	3	4	23	3	10	11	5	3	3	27	3	3	11	12	13	28	28	12	12	12	28	28	14	29	15
VP1452	30	30	1	31	32	1	33	5	27	34	34	35	3	3	28	28	36	37	29	38	35	4	4	35	4	5	35	4	39	2	3	4	4	40	4	4	2	6	2	41	41	6	6	6	41	41	26	42	33
VP1454	3	3	1	3	17	1	14	2	14	18	18	19	1	1	15	15	9	20	16	20	19	1	1	19	1	2	19	1	21	1	1	1	1	1	1	1	1	1	5	22	22	1	1	1	22	22	23	1	1
VP1455	30	30	1	28	33	1	34	4	30	35	35	36	2	2	31	31	27	27	32	37	36	3	3	36	3	4	36	3	30	38	2	3	3	5	3	3	38	5	14	5	5	5	5	5	5	5	39	40	41
VP1457	32	32	1	33	34	1	35	30	28	36	36	37	2	2	29	29	38	39	31	35	37	3	3	37	3	30	37	3	40	41	2	3	3	42	3	3	41	4	13	54	54	4	4	4	54	54	43	44	45
VP1458	11	11	1	12	13	1	14	3	8	15	15	8	2	2	9	9	16	17	10	18	8	5	5	8	5	3	8	5	19	20	2	5	5	21	5	5	20	22	23	41	41	22	22	22	41	41	24	25	26
VP1459	10	10	1	11	12	1	13	5	6	14	14	15	8	8	7	7	16	17	9	18	15	4	4	15	4	5	15	4	19	20	8	4	4	21	4	4	20	22	23	24	24	22	22	22	24	24	39	25	40
VP1460	1	1	1	13	1	1	6	2	1	10	10	1	1	1	12	12	1	1	10	1	1	1	1	1	1	2	1	1	1	1	1	1	1	1	1	1	1	1	8	1	1	1	1	1	1	1	14	15	16
VP1463	32	32	1	33	34	1	35	2	29	36	36	37	5	5	30	30	38	39	31	40	37	5	5	37	5	2	37	5	41	42	5	5	5	43	5	5	42	3	13	44	44	3	3	3	44	44	45	59	46
VP1464	9	9	1	10	28	1	29	6	4	11	11	12	7	7	5	5	30	13	8	14	12	7	7	12	7	6	12	7	31	32	7	7	7	26	7	7	32	27	15	16	16	27	27	27	16	16	21	22	23
VP1465	31	31	1	32	33	1	34	3	28	35	35	36	2	2	29	29	37	38	30	39	36	2	2	36	2	3	36	2	10	40	2	2	2	41	2	2	40	42	14	43	43	4	4	22	43	43	55	56	57
VP1469	28	28	1	29	30	1	31	26	24	32	32	33	2	2	25	25	34	35	27	36	33	2	2	33	2	26	33	2	37	38	2	2	2	39	2	2	38	40	41	42	42	3	3	40	42	42	58	43	44
VP1472	26	26	1	27	28	1	29	2	23	30	30	43	4	4	24	24	14	31	25	43	43	4	4	43	4	2	43	4	32	22	4	4	4	44	4	4	22	25	10	33	33	44	44	25	33	33	4	34	7
VP1473	27	27	1	28	29	1	30	3	24	31	31	32	2	2	25	25	33	34	26	35	32	2	2	32	2	3	32	2	36	25	2	2	2	37	2	2	25	38	10	39	39	4	4	40	39	39	2	41	42
VP1474	28	28	1	29	30	1	31	4	25	32	32	33	2	2	26	26	34	35	27	33	33	3	3	33	3	4	33	3	36	37	2	3	3	38	3	3	37	39	40	41	41	19	19	39	41	41	42	43	44
VP1475	30	30	1	31	32	1	33	28	26	34	34	35	2	2	27	27	36	37	29	38	35	2	2	35	2	28	35	2	39	40	2	2	2	41	2	2	40	3	42	56	56	3	3	3	56	56	43	44	43
VP1476	12	12	1	1	4	1	1	1	4	4	4	13	2	2	10	10	1	14	11	1	13	2	2	13	2	1	13	2	1	1	2	2	2	1	2	2	1	3	1	1	1	3	3	3	1	1	15	1	15
VP1479	31	31	1	32	33	1	34	3	28	35	35	36	2	2	29	29	37	38	30	39	36	2	2	36	2	3	36	2	40	41	2	2	2	42	2	2	41	4	43	44	44	4	4	4	44	44	45	46	47
VP1481	31	31	1	32	33	1	34	3	28	35	35	36	2	2	29	29	37	25	30	38	36	2	2	36	2	3	36	2	39	40	2	2	2	41	2	2	40	4	12	42	42	4	4	4	42	42	43	44	45
VP1482	27	27	1	28	29	1	30	25	23	31	31	32	2	2	24	24	33	34	26	35	32	2	2	32	2	25	32	2	36	37	2	2	2	38	2	2	37	19	39	40	40	19	19	19	40	40	41	42	41
VP1484	6	6	1	6	15	1	4	3	10	5	5	4	2	2	2	2	10	6	14	4	4	2	2	4	2	3	4	2	16	17	2	2	2	6	2	2	17	4	4	4	4	4	4	4	4	4	10	18	4
VP1485	3	3	1	23	15	1	3	2	22	24	24	25	4	4	21	21	26	27	22	28	25	4	4	25	4	2	25	4	29	30	4	4	4	31	4	4	30	5	10	32	32	5	5	5	32	32	33	34	35
VP1486	8	8	1	9	10	1	11	4	5	12	12	13	2	2	6	6	14	15	7	16	13	2	2	13	2	4	13	2	17	4	2	2	2	18	2	2	4	3	19	20	20	3	3	3	20	20	21	22	23
VP1494	27	27	1	28	29	1	30	2	24	31	31	32	26	26	25	25	33	34	21	35	32	26	26	32	26	2	32	26	36	37	26	26	26	38	26	26	37	34	9	39	39	18	18	18	39	39	40	41	42
VP1495	9	9	1	18	7	1	19	17	4	20	20	13	1	1	1	1	4	21	15	21	13	1	1	13	1	17	13	1	8	9	1	1	1	9	1	1	9	21	7	21	21	2	2	2	21	21	13	1	22
VP1501	32	32	1	33	34	1	35	3	30	36	36	37	2	2	31	31	38	39	23	40	37	2	2	37	2	3	37	2	14	39	2	2	2	41	2	2	39	42	14	43	43	4	4	4	43	43	44	45	46
VP1503	30	30	1	31	32	1	33	28	26	34	34	35	2	2	27	27	36	37	29	38	35	2	2	35	2	39	35	2	40	41	2	2	2	42	2	2	41	43	12	44	44	3	3	3	44	44	45	46	47
VP1504	9	9	1	10	11	1	12	3	6	13	13	14	2	2	7	7	15	16	8	17	14	2	2	14	2	3	14	2	18	19	2	2	2	20	2	2	19	21	22	23	23	24	24	24	23	23	25	26	27
VP1506	33	33	1	34	35	1	36	3	30	37	37	38	2	2	31	31	39	40	32	41	38	2	2	38	2	3	38	2	42	43	2	2	2	44	2	2	43	45	14	46	46	4	4	4	46	46	47	48	49
VP1511	29	29	1	30	31	1	32	2	26	33	33	34	4	4	27	27	35	36	28	37	34	4	4	34	4	2	34	4	38	39	4	4	4	40	4	4	39	5	12	41	41	5	5	5	41	41	42	43	43
VP1512	1	1	1	1	1	1	1	1	8	9	9	1	1	1	1	1	1	5	7	1	1	1	1	1	1	1	1	1	4	4	1	1	1	10	1	1	4	1	1	1	1	1	1	1	1	1	4	1	1
VP1513	30	30	1	31	32	1	33	3	27	34	34	35	2	2	28	28	36	37	29	38	35	2	2	35	2	3	35	2	39	40	2	2	2	41	2	2	40	21	12	42	42	21	21	21	42	42	43	44	44
VP1514	25	25	1	26	27	1	28	3	22	29	29	30	2	2	23	23	31	32	24	24	30	2	2	30	2	3	30	2	15	33	2	2	2	15	2	2	33	4	10	34	34	4	4	4	34	34	35	36	36
VP1515	30	30	1	31	32	1	33	3	27	34	34	35	2	2	28	28	36	37	29	38	35	2	2	35	2	3	35	2	39	40	2	2	2	41	2	2	40	5	12	42	42	5	5	5	42	42	43	44	45
VP1524	29	29	5	30	31	5	32	3	28	33	33	34	2	2	22	22	35	36	13	23	34	2	2	34	2	3	34	2	37	38	2	2	2	39	2	2	7	4	14	40	40	4	4	4	40	40	23	39	41
VP1525	9	9	1	10	11	1	12	3	6	13	13	14	2	2	7	7	15	16	8	17	14	2	2	14	2	3	14	2	18	19	2	2	2	20	2	2	19	4	21	22	22	4	4	4	22	22	23	20	24
VP1526	28	28	1	29	30	1	31	3	25	32	32	33	2	2	26	26	34	35	27	36	33	2	2	33	2	3	33	2	37	21	2	2	2	38	2	2	21	4	10	39	39	4	4	4	39	39	40	41	42
VP1527	8	8	1	9	10	1	11	3	5	12	12	13	2	2	6	6	14	15	7	16	13	2	2	13	2	3	13	2	17	18	2	2	2	19	2	2	18	4	20	16	16	4	4	4	16	16	21	22	1
VP1529	27	27	1	28	29	1	30	3	7	31	31	32	2	2	7	7	33	34	26	35	32	2	2	32	2	3	32	2	3	36	2	2	2	37	2	2	36	4	38	39	39	4	4	4	39	39	40	35	41
VP1531	8	8	1	9	10	1	11	3	5	12	12	13	2	2	6	6	14	15	7	16	13	2	2	13	2	3	13	2	17	18	2	2	2	19	2	2	18	4	20	21	21	4	4	4	21	21	22	23	24
VP1532	8	8	9	10	11	1	12	3	5	13	13	14	2	2	6	6	15	16	7	17	14	2	2	14	2	3	14	2	18	19	2	2	2	20	2	2	19	4	21	17	17	4	4	4	17	17	22	23	24
VP1533	24	24	1	25	26	1	13	22	21	9	9	9	2	2	9	9	27	9	23	28	9	2	2	9	2	22	9	2	29	30	2	2	2	31	2	2	30	3	6	9	9	3	3	3	9	9	6	32	9
VP1535	8	8	1	9	10	1	11	6	4	12	12	13	2	2	5	5	14	13	7	15	13	2	2	13	2	6	13	2	16	17	2	2	2	18	2	2	17	3	19	13	13	3	3	3	13	13	20	21	22
VP1536	29	29	1	30	31	1	32	5	26	9	9	33	2	2	27	27	34	33	28	35	33	36	3	33	2	5	37	2	38	39	2	2	2	40	2	2	39	22	12	33	33	22	22	22	33	33	41	42	43
VP1537	26	26	1	27	7	1	28	3	23	7	7	29	2	2	24	24	30	31	25	32	29	2	2	31	2	3	31	2	33	34	2	2	2	7	2	2	34	4	10	31	31	4	4	4	31	31	35	36	37
VP1538	3	3	1	8	1	1	5	3	9	1	1	9	2	2	1	1	1	9	1	1	9	2	2	9	2	3	9	2	5	1	2	2	2	1	2	2	1	1	1	10	10	1	1	1	10	10	1	5	3
VP1539	31	31	1	32	33	1	34	3	28	35	35	36	2	2	29	29	37	36	30	38	36	2	2	36	2	3	36	2	39	40	41	2	2	42	2	2	40	4	13	43	43	4	4	4	43	43	44	45	46
VP1540	23	23	1	24	2	1	12	3	21	12	12	25	2	2	22	22	4	25	11	6	25	2	2	25	2	3	25	2	26	27	2	2	2	25	2	2	27	2	10	21	21	2	2	2	21	21	6	28	3
VP1541	29	29	1	14	30	1	31	3	26	32	32	33	2	2	27	27	7	33	28	34	33	2	2	33	2	3	33	2	35	36	2	2	2	37	2	2	36	4	13	38	38	4	4	4	38	38	39	40	41
VP1542	2	2	1	1	1	1	2	1	1	2	2	1	2	2	2	2	3	1	1	1	1	2	2	1	2	1	1	2	1	1	2	2	2	2	2	2	1	1	1	1	1	1	1	1	1	1	1	1	1
VP1544	27	27	1	1	28	1	14	3	24	29	29	24	2	2	25	25	30	24	26	31	24	2	2	24	2	3	24	2	32	33	2	2	2	34	2	2	33	4	12	35	35	4	4	4	35	35	1	36	37
VP1588	20	20	1	3	3	1	14	19	17	14	14	21	2	2	18	18	13	22	3	21	21	2	2	21	2	19	21	2	23	24	2	2	2	3	2	2	24	3	3	21	21	3	3	3	21	21	19	25	3
VP1593	1	1	1	1	1	1	1	1	1	1	1	1	1	1	1	1	1	4	3	6	1	1	1	1	1	1	1	1	1	1	1	1	1	1	1	1	1	1	1	1	1	1	1	1	1	1	1	1	1
VP1598	2	2	1	2	2	1	2	2	3	2	2	2	2	2	2	2	2	2	2	3	2	2	2	2	2	2	2	2	2	5	2	2	2	3	2	2	5	3	2	3	3	2	2	2	3	3	2	3	2
VP1599	3	3	1	18	3	1	3	3	20	3	3	23	2	2	21	21	24	23	22	25	23	2	2	23	2	3	23	2	3	26	2	2	2	20	2	2	26	27	3	20	20	3	3	3	20	20	11	28	29
VP1603	19	19	1	20	1	1	1	3	11	13	13	1	2	2	1	1	11	19	11	1	1	2	2	1	2	3	1	2	21	1	2	2	2	11	2	2	1	1	11	1	1	1	1	22	1	1	12	19	1
VP1608	3	3	1	7	8	1	9	3	5	10	10	11	2	2	6	6	12	13	2	9	11	2	2	11	2	3	11	2	14	15	2	2	2	13	2	2	15	16	17	9	9	4	4	4	9	9	14	18	19
VP1609	8	8	1	9	10	1	11	6	4	12	12	13	2	2	5	5	14	15	7	16	13	2	2	13	2	6	13	2	17	18	2	2	2	19	2	2	18	20	21	22	22	3	3	23	22	22	24	25	26
VP1611	26	26	1	27	28	1	29	24	22	30	30	31	2	2	23	23	32	33	25	34	31	2	2	31	2	24	31	2	35	36	2	2	2	37	2	2	36	38	39	40	40	18	18	18	40	40	41	42	43
VP1612	32	32	1	33	34	1	35	3	29	36	36	37	2	2	30	30	38	39	31	40	37	2	2	37	2	3	37	2	41	42	2	2	2	43	2	2	42	44	13	45	45	4	4	4	45	45	46	47	48
VP1613	1	1	1	29	30	1	31	3	26	32	32	16	2	2	27	27	3	33	28	16	16	2	2	16	2	3	16	2	34	35	2	2	2	36	2	2	35	37	10	38	38	20	20	20	38	38	39	40	7
VP1614	26	26	1	27	28	1	29	3	23	30	30	31	2	2	24	24	32	33	25	34	31	2	2	31	2	3	31	2	35	36	2	2	2	37	2	2	36	38	58	39	39	4	4	4	39	39	40	41	42
VP1615	26	26	1	27	28	1	29	10	24	30	30	20	2	2	25	25	31	32	1	33	20	2	2	20	2	10	20	2	5	34	2	2	2	35	2	2	34	24	36	37	37	3	3	3	37	37	38	39	40
VP1616	30	30	1	31	32	1	33	29	27	34	34	35	2	2	28	28	36	37	3	38	35	2	2	35	2	29	35	2	39	40	2	2	2	41	2	2	40	42	11	57	57	3	3	3	57	57	43	44	45
VP1617	9	9	1	26	27	1	11	3	23	28	28	29	2	2	24	24	10	12	25	29	29	2	2	29	2	3	29	2	7	8	2	2	2	2	2	2	8	30	11	7	7	4	4	4	7	7	11	7	7
VP1620	32	32	1	33	34	1	35	30	28	36	36	37	2	2	29	29	18	38	31	39	37	2	2	37	2	30	37	2	40	41	2	2	2	42	2	2	41	43	11	44	44	21	21	21	44	44	45	46	47
VP1621	31	31	1	32	33	1	34	28	26	35	35	36	29	29	27	27	37	38	30	39	36	29	29	36	29	28	36	29	40	41	29	29	29	42	29	29	41	43	11	44	44	5	5	5	44	44	45	36	46
VP1622	33	33	13	34	35	13	36	3	30	37	37	38	2	2	31	31	39	40	32	41	38	2	2	38	2	3	38	2	42	43	2	2	2	44	2	2	43	45	12	40	40	23	23	23	40	40	46	47	48
VP1625	24	24	1	25	26	1	15	3	5	27	27	28	2	2	22	22	29	30	23	31	28	2	2	28	2	3	28	2	12	32	2	2	2	33	2	2	32	1	11	34	34	5	5	5	34	34	1	1	35
VP1626	10	10	1	2	20	1	21	2	3	4	4	3	2	2	2	2	22	4	7	2	3	2	2	3	2	2	3	2	23	12	2	2	2	7	2	2	12	4	10	16	16	3	3	3	16	16	24	25	10
VP1627	13	13	1	14	10	1	1	3	11	1	1	1	2	2	1	1	3	15	12	16	1	2	2	1	2	3	1	2	3	17	2	2	2	1	2	2	17	1	3	14	14	1	1	1	14	14	3	1	14
VP1629	10	10	1	11	12	1	13	4	7	14	14	15	2	2	8	8	16	17	9	18	15	3	3	15	3	4	15	3	19	20	2	3	3	21	3	3	20	15	22	15	15	5	5	5	15	15	23	24	25
VP1656	28	28	1	29	30	1	31	3	25	32	32	33	2	2	26	26	34	35	27	17	33	2	2	33	2	3	33	2	36	37	2	2	2	38	2	2	37	39	12	40	40	4	4	4	40	40	41	42	43
VP1658	1	1	1	19	20	1	21	3	18	7	7	22	2	2	1	1	23	7	7	24	22	2	2	22	2	3	22	2	5	25	2	2	2	26	2	2	25	27	7	5	5	4	4	4	5	5	7	1	1
VP1662	30	30	1	31	32	1	33	6	27	34	34	35	2	2	28	28	36	37	29	38	35	2	2	35	2	6	35	2	39	40	2	2	2	41	2	2	40	42	1	43	43	3	3	3	43	43	44	45	46
VP1665	25	25	1	25	26	1	18	3	3	27	27	19	2	2	23	23	25	28	24	28	19	2	2	19	2	3	19	2	26	29	2	2	2	30	2	2	29	31	1	28	28	4	4	4	28	28	15	32	33
VP1669	21	21	1	17	22	1	23	2	1	24	24	25	1	1	20	20	8	26	13	27	25	1	1	25	1	2	25	1	28	1	1	1	1	29	1	1	1	30	9	31	31	3	3	3	31	31	32	33	1
VP1672	29	29	1	30	31	1	32	3	26	33	33	34	2	2	27	27	35	36	28	37	34	2	2	34	2	3	34	2	38	39	2	2	2	40	2	2	39	18	41	40	40	5	5	42	40	40	43	44	45
VP1673	17	17	1	18	19	1	20	3	15	3	3	15	2	2	16	16	3	21	3	21	15	2	2	15	2	3	15	2	5	5	2	2	2	5	2	2	5	2	3	22	22	4	4	4	22	22	23	24	6
VP1674	30	30	1	31	32	1	33	3	27	34	34	35	2	2	28	28	36	37	29	38	35	2	2	35	2	3	35	2	39	40	2	2	2	41	2	2	40	42	11	43	43	21	21	21	43	43	44	45	46
VP1684	9	9	1	10	11	1	12	4	2	13	13	14	5	5	3	3	15	14	6	16	14	5	5	14	5	4	14	5	17	18	5	5	5	19	5	5	18	20	21	22	22	23	23	23	22	22	24	19	25
VP1687	25	25	1	7	8	1	26	2	3	27	27	9	5	5	4	4	28	10	6	11	9	5	5	9	5	2	9	5	12	13	5	5	5	29	5	5	13	10	14	10	10	30	30	30	10	10	15	16	17
VP1690	29	29	1	30	31	1	32	2	26	11	11	33	6	6	27	27	34	35	28	36	33	6	6	33	6	2	33	6	37	38	6	6	6	39	6	6	38	40	41	42	42	3	3	3	42	42	43	44	45
VP1691	17	17	1	18	19	1	20	3	15	1	1	3	2	2	12	12	21	22	16	23	3	2	2	3	2	3	3	2	24	25	2	2	2	22	2	2	25	1	25	1	1	4	4	4	1	1	1	3	1
VP1693	24	24	1	14	25	1	19	6	23	26	26	27	2	2	19	19	12	23	14	28	27	2	2	27	2	6	27	2	8	29	2	2	2	23	2	2	29	30	13	31	31	3	3	3	31	31	32	28	14
VP1694	15	15	1	12	18	1	15	2	16	19	19	20	1	1	17	17	3	16	15	21	20	1	1	20	1	2	20	1	6	22	1	1	1	16	1	1	22	23	9	24	24	3	3	3	24	24	25	34	7
VP1695	10	10	1	11	12	1	13	3	7	14	14	15	2	2	8	8	16	17	9	18	15	2	2	15	2	3	15	2	19	20	2	2	2	21	2	2	20	18	22	23	23	4	4	4	23	23	24	25	26
VP1696	28	28	1	29	30	1	31	26	24	32	32	33	2	2	25	25	34	35	27	36	33	3	3	33	3	26	33	3	37	38	2	3	3	39	3	3	38	40	41	42	42	4	4	4	42	42	43	44	45
VP1698	31	31	1	32	33	1	34	3	28	35	35	36	2	2	29	29	37	38	30	39	36	2	2	36	2	3	36	2	40	41	2	2	2	42	2	2	41	43	12	44	44	4	4	4	44	44	45	46	47
VP1699	32	32	1	33	34	1	35	3	29	36	36	37	2	2	30	30	38	37	31	39	37	2	2	37	2	3	37	2	40	41	2	2	2	4	2	2	41	37	12	42	42	4	4	4	42	42	42	43	38
VP1702	21	21	1	22	23	1	13	5	4	11	11	24	2	2	11	11	25	26	20	24	24	2	2	24	2	5	24	2	27	28	2	2	2	42	2	2	28	29	30	31	31	3	3	3	31	31	31	32	33
VP1705	1	1	1	4	1	1	2	1	3	2	2	1	2	2	2	2	2	5	1	1	1	2	2	1	2	1	1	2	2	2	2	2	2	1	2	2	2	2	2	6	6	2	2	2	6	6	5	7	2
VP1706	1	1	1	13	1	1	1	2	10	14	14	15	1	1	11	11	1	15	12	1	15	1	1	15	1	2	15	1	16	1	1	1	1	17	1	1	1	18	5	10	10	1	1	1	10	10	15	19	12
VP1708	25	25	1	26	27	1	28	3	22	29	29	30	2	2	23	23	31	30	24	32	30	2	2	30	2	3	30	2	33	34	2	2	2	35	2	2	34	36	37	38	38	4	4	4	38	38	30	39	40
VP1709	27	27	1	28	29	1	30	3	24	31	31	32	2	2	25	25	12	32	26	33	32	2	2	32	2	3	32	2	34	35	2	2	2	36	2	2	35	37	12	20	20	4	4	37	20	20	38	39	40
VP1710	32	32	1	33	34	1	35	3	29	36	36	37	2	2	30	30	38	37	31	39	37	2	2	37	2	3	37	2	40	41	2	2	2	42	2	2	41	43	44	45	45	21	21	46	45	45	47	48	49
VP1711	7	7	1	8	9	1	10	3	4	11	11	12	2	2	5	5	13	12	6	14	12	2	2	12	2	3	12	2	15	16	2	2	2	17	2	2	16	18	19	20	20	21	21	21	20	20	22	23	24
VP1712	32	32	1	33	34	1	35	4	29	36	36	37	2	2	30	30	38	37	31	39	37	2	2	37	2	4	37	2	40	41	2	2	2	42	2	2	41	43	44	45	45	7	7	7	45	45	46	47	48
VP1713	24	24	1	53	25	1	26	3	21	27	27	28	2	2	22	22	29	30	23	31	28	2	2	28	2	3	28	2	32	33	2	2	2	34	2	2	33	21	9	35	35	4	4	4	35	35	36	37	38
VP1717	8	8	1	9	10	1	11	2	5	12	12	13	4	4	6	6	14	15	7	16	13	4	4	13	4	2	13	4	17	18	4	4	4	19	4	4	18	20	21	22	22	23	23	23	22	22	24	25	26
VP1719	28	28	1	29	30	1	31	3	24	32	32	33	26	26	25	25	34	35	27	33	33	26	26	33	26	3	33	26	36	37	26	26	26	38	26	26	37	39	9	40	40	39	39	39	40	40	41	42	43
VP1720	10	10	1	13	27	1	28	3	25	29	29	4	2	2	26	26	30	31	26	32	4	2	2	4	2	3	4	2	33	34	2	2	2	21	2	2	34	4	35	36	36	4	4	4	36	36	37	38	39
VP1724	40	40	1	16	17	1	18	14	12	41	41	19	2	2	13	13	20	21	15	42	19	2	2	19	2	14	19	2	20	22	2	2	2	23	2	2	22	43	44	45	45	24	24	24	45	45	25	26	27
VP1725	10	10	1	11	12	1	13	3	7	14	14	15	2	2	8	8	16	17	9	41	15	2	2	15	2	3	15	2	18	19	2	2	2	20	2	2	19	21	22	42	42	6	6	6	42	42	23	24	25
VP1729	26	26	1	27	28	1	29	3	23	30	30	31	2	2	24	24	32	3	25	15	31	2	2	31	2	3	31	2	16	15	2	2	2	33	2	2	15	34	11	35	35	21	21	21	35	35	36	37	21
VP1730	7	7	1	8	9	1	23	4	2	10	10	24	5	5	3	3	25	24	6	11	24	5	5	24	5	4	24	5	26	27	5	5	5	28	5	5	27	29	12	30	30	31	31	31	30	30	13	32	14
VP1731	7	7	1	8	9	1	10	3	4	11	11	12	2	2	5	5	13	14	6	15	12	2	2	12	2	3	12	2	16	17	2	2	2	18	2	2	17	34	19	20	20	21	21	21	20	20	22	34	23
VP1732	26	26	1	27	28	1	48	5	22	29	29	30	24	24	23	23	31	49	25	50	30	24	24	30	24	5	30	24	32	33	24	24	24	34	24	24	33	35	51	36	36	6	6	6	36	36	37	38	39
VP1733	31	31	1	53	32	1	54	3	28	33	33	34	2	2	29	29	35	50	30	51	34	2	2	34	2	3	34	2	36	37	2	2	2	38	2	2	37	52	13	39	39	4	4	4	39	39	3	40	48
VP1736	31	31	1	32	33	1	34	29	27	35	35	36	2	2	28	28	37	38	30	39	36	2	2	36	2	29	36	2	40	41	2	2	2	42	2	2	41	43	44	45	45	20	20	20	45	45	46	47	48
VP1737	21	21	1	22	23	1	36	18	16	24	24	16	19	19	17	17	37	25	20	20	16	19	19	16	19	18	16	19	38	26	19	19	19	27	19	19	26	39	8	28	28	39	39	39	28	28	40	20	29
VP1738	28	28	1	29	8	1	15	3	26	30	30	13	2	2	27	27	13	13	15	15	13	2	2	13	2	3	13	2	15	31	2	2	2	15	2	2	31	4	12	32	32	4	4	4	32	32	5	26	12
VP1740	1	1	1	9	8	1	1	3	1	1	1	1	2	2	8	8	2	1	2	1	1	2	2	1	2	3	1	2	8	10	2	2	2	1	2	2	10	1	2	1	1	1	1	1	1	1	1	1	1
VP1741	33	33	1	34	35	1	36	3	30	37	37	38	2	2	31	31	39	40	32	41	38	2	2	38	2	3	38	2	42	43	2	2	2	44	2	2	43	45	14	46	46	4	4	4	46	46	47	48	49
VP1743	30	30	1	31	32	1	33	3	27	34	34	1	2	2	28	28	35	36	29	37	1	2	2	1	2	3	1	2	38	39	2	2	2	40	2	2	39	4	14	41	41	4	4	4	41	41	42	43	44
VP1745	32	32	1	33	34	1	35	30	28	36	36	37	2	2	29	29	38	39	31	40	37	2	2	37	2	30	37	2	41	42	2	2	2	43	2	2	42	2	12	44	44	2	2	2	44	44	45	46	47
VP1751	30	30	1	31	32	1	33	2	27	34	34	35	6	6	28	28	36	37	29	38	35	6	6	35	6	2	35	6	39	40	6	6	6	41	6	6	40	42	11	43	43	20	20	20	43	43	44	45	46
VP1752	31	31	1	32	33	1	34	3	28	35	35	36	2	2	29	29	14	37	30	38	36	2	2	36	2	3	36	2	39	40	2	2	2	41	2	2	40	42	14	37	37	4	4	4	37	37	43	44	45
VP1753	20	20	1	33	34	1	35	3	30	17	17	36	2	2	31	31	37	38	32	39	36	2	2	36	2	3	36	2	40	41	2	2	2	42	2	2	41	43	14	38	38	4	4	4	38	38	44	45	46
VP1757	32	32	1	33	34	1	35	4	29	36	36	37	2	2	30	30	38	37	31	39	37	2	2	37	2	4	37	2	40	41	2	2	2	42	2	2	41	43	11	44	44	21	21	21	44	44	45	46	47
VP1758	25	25	1	26	27	1	28	2	22	29	29	30	6	6	23	23	31	32	24	32	30	6	6	30	6	2	30	6	6	33	6	6	6	34	6	6	33	35	13	36	36	3	3	3	36	36	37	38	39
VP1760	27	27	1	28	29	1	30	2	23	31	31	32	25	25	24	24	33	34	26	35	32	25	25	32	25	2	32	25	36	37	25	25	25	38	25	25	37	39	11	40	40	3	3	3	40	40	41	42	43
VP1763	29	29	1	30	31	1	32	3	26	33	33	34	2	2	27	27	35	36	28	37	34	2	2	34	2	3	34	2	38	35	2	2	2	39	2	2	35	40	13	41	41	4	4	4	41	41	4	42	43
VP1764	33	33	1	34	35	1	36	3	30	37	37	38	2	2	31	31	39	40	32	41	38	2	2	38	2	3	38	2	42	43	2	2	2	44	2	2	43	4	13	45	45	4	4	4	45	45	46	47	48
VP1768	9	9	1	10	11	1	12	2	6	13	13	14	4	4	7	7	15	16	8	17	14	4	4	14	4	2	14	4	18	19	4	4	4	20	4	4	19	21	22	23	23	24	24	24	23	23	25	26	42
VP1866	14	14	1	5	7	1	14	17	15	18	18	19	2	2	16	16	20	5	1	21	19	2	2	19	2	17	19	2	22	23	2	2	2	24	2	2	23	25	7	5	5	1	1	1	5	5	3	5	14
VP1868	27	27	1	28	29	1	30	3	21	12	12	31	2	2	5	5	13	32	26	33	31	2	2	31	2	3	31	2	34	35	2	2	2	31	2	2	35	4	36	31	31	4	4	4	31	31	37	38	39
VP1869	30	30	1	31	32	1	33	28	26	34	34	35	2	2	27	27	36	37	29	38	35	2	2	35	2	39	35	2	40	41	2	2	2	42	2	2	41	20	43	44	44	20	20	20	44	44	45	46	47
VP1871	29	29	1	30	31	1	32	27	25	33	33	34	2	2	26	26	35	36	28	37	34	2	2	34	2	27	34	2	38	39	2	2	2	40	2	2	39	3	41	42	42	3	3	3	42	42	43	44	45
VP1872	1	1	1	1	8	1	1	1	2	1	1	2	2	2	1	1	9	1	1	1	2	2	2	2	2	1	2	2	1	1	2	2	2	2	2	2	1	1	4	2	2	1	1	1	2	2	1	1	1
VP1873	10	10	1	11	12	1	13	2	7	14	14	15	4	4	8	8	16	17	9	17	15	4	4	15	4	2	15	4	18	19	4	4	4	20	4	4	19	21	22	23	23	21	21	21	23	23	24	25	26
VP1876	32	32	1	33	34	1	35	3	29	36	36	37	2	2	30	30	38	39	31	40	37	2	2	37	2	3	37	2	41	42	2	2	2	43	2	2	42	44	45	46	46	4	4	4	46	46	22	47	48
VP1877	30	30	1	31	24	1	32	3	27	33	33	34	2	2	28	28	35	36	29	37	34	2	2	34	2	3	34	2	38	39	2	2	2	40	2	2	39	41	14	42	42	4	4	43	42	42	24	24	41
VP1878	27	27	1	28	29	1	30	3	24	11	11	31	2	2	25	25	32	33	26	34	31	2	2	31	2	3	31	2	11	35	2	2	2	36	2	2	35	11	14	37	37	4	4	4	37	37	11	1	11
VP1879	5	5	1	23	7	1	5	3	5	24	24	25	2	2	22	22	5	26	6	27	25	2	2	25	2	3	25	2	28	29	2	2	2	30	2	2	29	31	5	32	32	4	4	4	32	32	33	7	34
VP1880	8	8	1	9	10	1	11	6	4	12	12	13	2	2	5	5	14	15	7	15	13	2	2	13	2	6	13	2	16	17	2	2	2	18	2	19	17	20	21	22	22	3	3	23	22	22	24	25	26
VP1881	8	8	1	9	10	1	11	3	5	12	12	13	2	2	6	6	14	15	7	15	13	2	2	13	2	3	13	2	16	17	2	2	2	18	2	2	17	19	20	21	21	4	4	4	21	21	22	23	24
VP1882	28	28	1	29	30	1	10	3	26	31	31	32	2	2	27	27	22	26	10	33	32	2	2	32	2	3	32	2	34	35	2	2	2	5	2	2	35	14	10	36	36	4	4	4	36	36	37	38	39
VP1892	8	8	1	9	10	1	11	3	5	12	12	13	2	2	6	6	14	15	7	16	13	2	2	13	2	3	13	2	17	18	2	2	2	19	2	20	18	21	22	23	23	4	4	24	23	23	25	26	27
VP1893	10	10	1	11	12	1	13	3	7	14	14	15	2	2	8	8	16	17	9	18	15	2	2	15	2	3	15	2	19	20	2	2	2	5	2	2	20	21	22	23	23	4	4	24	23	23	25	26	27
VP1897	4	4	1	1	3	1	3	3	1	1	1	1	2	2	8	8	3	4	1	4	1	2	2	1	2	3	1	2	9	3	2	2	2	1	2	2	3	1	1	1	1	3	3	1	1	1	10	3	3
VP1900	10	10	1	11	12	1	13	3	7	14	14	15	2	2	8	8	16	17	9	18	15	2	2	15	2	3	15	2	19	20	2	2	2	5	2	2	20	21	22	23	23	4	4	24	23	23	25	26	27
VP1901	30	30	1	31	32	1	21	3	28	33	33	34	2	2	21	21	14	35	29	36	34	2	2	34	2	3	34	2	37	14	2	2	2	38	2	2	14	39	14	40	40	4	4	41	40	40	42	21	42
VP1903	30	30	1	31	32	1	33	3	28	34	34	35	2	2	29	29	36	37	22	38	35	2	2	35	2	3	35	2	39	40	2	2	2	41	2	2	40	42	12	42	42	4	4	42	42	42	43	42	44
VP1904	30	30	1	31	32	1	33	3	27	34	34	35	2	2	28	28	36	37	29	38	35	2	2	35	2	3	35	2	39	40	2	2	2	41	2	2	40	42	11	43	43	21	21	44	43	43	45	46	47
VP1905	30	30	1	31	32	1	33	4	27	34	34	35	2	2	28	28	36	37	29	38	35	3	2	35	2	4	35	2	39	40	2	2	2	41	2	2	40	42	43	44	44	5	5	42	44	44	45	46	47
VP1906	19	19	1	19	20	1	21	3	17	12	12	3	2	2	18	18	8	22	11	5	3	2	2	3	2	3	3	2	11	6	2	2	2	23	2	2	6	24	8	3	3	4	4	5	3	3	8	25	12
VP1908	7	7	1	8	9	1	10	3	4	11	11	12	2	2	5	5	13	14	6	15	12	2	2	12	2	3	12	2	16	17	2	2	2	18	2	2	17	19	20	13	13	21	21	22	13	13	23	24	25
VP1909	29	29	1	30	31	1	32	3	26	33	33	34	2	2	27	27	35	36	28	37	34	2	2	34	2	3	34	2	38	39	2	2	2	40	2	2	39	41	42	43	43	20	20	44	43	43	45	46	47
VP1911	29	29	1	30	31	1	32	3	27	33	33	34	2	2	28	28	35	36	7	37	34	2	2	34	2	3	34	2	38	39	2	2	2	40	2	2	39	41	12	42	42	4	4	43	42	42	44	45	46
VP1913	29	29	1	30	31	1	32	3	26	14	14	33	2	2	27	27	34	33	28	35	33	2	2	33	2	3	33	2	36	37	2	2	2	38	2	2	37	26	11	39	39	4	4	26	39	39	40	41	34
VP1914	31	31	1	32	14	1	33	5	29	34	34	35	2	2	30	30	36	37	27	19	35	2	2	35	2	5	35	2	38	39	2	2	2	40	2	2	39	29	12	41	41	3	3	29	41	41	42	43	44
VP1915	31	31	1	32	33	1	34	3	28	35	35	28	2	2	29	29	36	37	30	38	28	2	2	28	2	3	28	2	39	40	2	2	2	41	2	2	40	28	12	42	42	4	4	28	42	42	43	44	45
VP1916	32	32	1	33	34	1	35	3	29	36	36	37	2	2	30	30	38	39	31	40	37	2	2	37	2	3	37	2	41	42	2	2	2	43	2	2	42	44	12	21	21	4	4	45	21	21	46	47	48
VP1919	8	8	1	9	10	1	11	6	4	12	12	13	3	3	5	5	14	15	7	16	13	3	3	13	3	6	13	3	17	18	3	3	3	19	3	3	18	20	21	22	22	2	2	2	22	22	23	24	25
VP1921	25	25	1	16	26	1	27	3	9	28	28	29	2	2	15	15	30	1	24	28	29	2	2	29	2	3	29	2	31	27	2	2	2	3	2	2	27	4	10	32	32	4	4	4	32	32	27	33	1
VP1922	1	1	1	1	1	1	1	1	1	1	1	1	1	1	1	1	2	1	5	1	1	1	1	1	1	1	1	1	1	1	1	1	1	1	1	1	1	1	1	6	6	1	1	1	6	6	1	1	1
VP1926	7	7	1	8	9	1	10	5	3	11	11	12	2	2	4	4	13	14	6	15	12	2	2	12	2	5	12	2	16	17	2	2	2	18	2	2	17	19	20	21	21	22	22	22	21	21	23	24	25
VP1927	9	9	1	10	11	1	12	2	5	13	13	14	7	7	6	6	15	16	8	17	14	7	7	14	7	2	14	7	18	36	7	7	7	19	7	7	36	3	20	37	37	3	3	3	37	37	21	22	23
VP1928	8	8	1	9	10	1	11	3	5	12	12	3	2	2	6	6	13	14	7	15	3	2	2	3	2	3	3	2	16	17	2	2	2	18	2	2	17	4	15	19	19	4	4	4	19	19	20	18	11
VP1929	32	32	1	33	34	1	35	3	29	36	36	37	2	2	30	30	38	39	31	40	37	2	2	37	2	3	37	2	41	42	2	2	2	43	2	2	42	4	12	44	44	4	4	4	44	44	45	46	47
VP1931	8	8	1	9	10	1	3	3	6	11	11	12	2	2	7	7	13	14	3	15	12	2	2	12	2	3	12	2	16	17	2	2	2	35	2	2	17	4	18	19	19	4	4	4	19	19	3	20	21
VP1933	30	30	1	31	32	1	10	3	27	33	33	34	2	2	28	28	35	36	29	37	34	2	2	34	2	3	34	2	38	39	2	2	2	40	2	2	39	41	13	42	42	4	4	4	42	42	43	44	35
VP1934	8	8	1	9	10	1	11	6	4	12	12	13	2	2	5	5	14	15	7	16	13	2	2	13	2	6	13	2	17	5	2	2	2	18	2	2	5	3	19	20	20	3	3	3	20	20	21	22	23
VP1935	9	9	1	10	11	1	12	7	5	13	13	14	2	2	6	6	15	16	8	17	14	2	2	14	2	7	14	2	18	6	2	2	2	19	2	2	6	3	20	21	21	3	3	3	21	21	22	23	24
VP1936	2	2	1	13	6	1	14	3	2	15	15	4	2	2	4	4	16	17	4	4	4	2	2	4	2	3	4	2	2	4	2	2	2	4	2	2	4	4	7	4	4	4	4	4	4	4	4	10	2
VP1939	5	5	1	24	25	1	5	3	22	26	26	27	2	2	23	23	10	28	5	29	27	2	2	27	2	3	27	2	5	23	2	2	2	5	2	2	23	4	30	31	31	4	4	4	31	31	4	32	25
VP1940	7	7	1	8	9	1	10	4	2	37	37	11	5	5	3	3	38	12	6	13	11	5	5	11	5	4	11	5	14	3	5	5	5	15	5	5	3	16	17	18	18	19	19	16	18	18	20	21	22
VP1943	22	22	1	23	24	1	25	3	8	26	26	27	2	2	10	10	28	29	17	27	27	2	2	27	2	3	27	2	30	10	2	2	2	31	2	2	10	4	12	8	8	4	4	4	32	32	33	8	30
VP1944	32	32	1	33	34	1	35	3	29	36	36	37	2	2	30	30	38	39	31	40	37	2	2	37	2	3	37	2	41	42	2	2	2	43	2	2	42	4	12	29	29	4	4	4	29	29	44	45	46
VP1947	28	28	1	27	29	1	30	3	25	31	31	32	2	2	26	26	33	34	27	12	32	2	2	32	2	3	32	2	35	36	2	2	2	37	2	2	36	38	39	37	37	4	4	4	37	37	30	40	41
VP1948	14	14	1	2	15	1	2	3	13	5	5	5	2	2	3	3	16	5	2	17	5	2	2	5	2	3	5	2	18	5	2	2	2	5	2	2	5	3	5	19	19	4	4	4	19	19	5	20	2
VP1949	1	1	1	7	1	1	1	1	1	8	8	1	1	1	1	1	1	1	1	1	1	1	1	1	1	1	1	1	5	1	1	1	1	9	1	1	1	1	1	10	10	1	1	1	10	10	1	9	11
VP1951	15	15	1	2	16	1	1	1	1	17	17	18	2	2	13	13	19	20	14	14	18	2	2	18	2	1	18	2	2	14	2	2	2	14	2	2	14	21	2	14	14	3	3	3	14	14	14	22	23
VP1952	30	30	1	31	32	1	33	3	27	34	34	6	2	2	28	28	35	36	29	37	6	2	2	6	2	3	6	2	38	39	2	2	2	40	2	2	39	41	13	10	10	4	4	4	10	10	42	43	44
VP1953	26	26	1	27	28	1	29	2	24	30	30	31	1	1	25	25	32	33	3	34	31	1	1	31	1	2	31	1	17	35	1	1	1	35	1	1	35	36	11	34	34	3	3	3	34	34	37	15	38
VP1954	9	9	1	1	1	1	10	3	6	1	1	11	2	2	7	7	1	12	8	13	11	2	2	11	2	3	11	2	14	1	2	2	2	11	2	2	1	4	5	13	13	4	4	4	13	13	15	6	16
VP1955	4	4	1	7	2	1	3	2	2	2	2	2	2	2	2	2	2	2	2	2	2	2	2	2	2	2	2	2	2	2	2	2	2	2	2	2	2	2	2	2	2	2	2	2	2	2	8	2	2
VP1956	30	30	1	31	32	1	33	28	26	34	34	35	2	2	27	27	36	37	29	38	35	2	2	35	2	28	35	2	39	40	2	2	2	41	2	2	40	42	10	43	43	42	42	42	43	43	44	45	46
VP1957	8	8	1	30	9	1	10	3	5	11	11	12	2	2	6	6	13	14	7	15	12	2	2	12	2	3	12	2	16	17	2	2	2	18	2	2	17	31	19	15	15	31	31	31	15	15	20	21	22
VP1958	17	17	1	30	31	1	32	3	27	9	9	33	2	2	28	28	34	35	29	36	33	2	2	33	2	3	33	2	37	38	2	2	2	39	2	2	38	4	14	40	40	4	4	4	40	40	41	42	43
VP1959	30	30	1	31	32	1	33	5	27	34	34	35	2	2	28	28	36	57	29	58	35	2	2	35	2	5	35	2	37	38	2	2	2	59	2	2	38	21	11	39	39	21	21	21	39	39	40	21	41
VP1960	28	28	1	29	30	1	31	3	25	32	32	33	2	2	26	26	34	35	27	36	33	2	2	33	2	3	33	2	37	38	2	2	2	39	2	2	38	4	12	33	33	4	4	4	33	33	40	41	42
VP1961	30	30	1	31	32	1	33	3	15	34	34	35	2	2	28	28	36	37	29	38	35	2	2	35	2	3	35	2	6	39	2	2	2	40	2	2	39	4	41	42	42	4	4	4	42	42	43	44	45
VP1962	30	30	1	31	32	1	33	3	27	34	34	35	2	2	28	28	4	36	29	37	35	2	2	35	2	3	35	2	38	39	2	2	2	4	2	2	39	4	40	4	4	4	4	4	4	4	41	42	37
VP1969	1	1	1	1	2	1	11	3	1	1	1	12	2	2	3	3	1	13	10	1	12	2	2	12	2	3	12	2	7	1	2	2	2	12	2	2	1	1	14	13	13	1	1	1	13	13	4	15	16
VP1970	16	16	1	19	20	1	21	3	17	9	9	22	2	2	18	18	23	24	2	12	22	2	2	22	2	3	22	2	12	25	2	2	2	22	2	2	25	5	26	27	27	4	4	4	27	27	18	5	12
VP1971	4	4	1	4	4	1	4	3	6	1	1	11	2	2	8	8	10	12	7	13	11	2	2	11	2	3	11	2	14	8	2	2	2	3	2	2	8	15	4	3	3	3	3	3	3	3	4	8	8
VP1978	28	28	1	29	30	1	31	5	25	32	32	33	2	2	26	26	34	33	27	35	33	2	2	33	2	5	33	2	36	37	2	2	2	38	2	2	37	39	40	41	41	3	3	3	41	41	42	43	37
VP1982	1	1	1	1	1	1	1	1	1	1	1	1	1	1	3	3	1	1	4	1	1	1	1	1	1	1	1	1	1	1	1	1	1	1	1	1	1	1	1	1	1	1	1	1	1	1	5	1	1
VP1983	7	7	1	8	9	1	10	5	3	11	11	3	2	2	4	4	12	3	6	13	3	2	2	3	2	5	3	2	14	15	2	2	2	13	2	2	15	16	17	18	18	19	19	19	18	18	3	20	21
VP1987	29	29	1	30	7	1	31	3	26	32	32	33	2	2	27	27	34	35	28	33	33	2	2	33	2	3	33	2	36	37	2	2	2	38	2	2	37	33	11	39	39	4	4	4	39	39	40	41	42
VP1988	9	9	1	10	11	1	12	7	5	13	13	14	2	2	6	6	15	16	8	14	14	2	2	14	2	7	14	2	17	18	2	2	2	19	2	2	18	20	21	22	22	3	3	3	22	22	23	24	25
VP1989	31	31	1	32	33	1	34	4	27	35	35	36	29	29	28	28	37	38	30	36	36	29	29	36	29	4	36	29	39	40	29	29	29	41	29	29	40	38	11	42	42	2	2	2	42	42	43	44	45
VP1991	9	9	1	10	11	1	12	4	6	13	13	14	2	2	7	7	15	16	8	16	14	2	3	14	2	4	14	2	17	18	2	2	2	19	2	2	18	16	20	21	21	5	5	5	21	21	22	23	24
VP1992	27	27	1	28	29	1	30	3	24	31	31	55	2	2	25	25	32	56	26	33	55	2	2	55	2	3	55	2	34	35	2	2	2	36	2	2	35	37	38	57	57	17	17	17	57	57	39	40	41
VP1996	9	9	1	10	11	1	12	2	6	13	13	14	5	5	7	7	39	15	8	16	14	5	5	14	5	2	14	5	17	18	5	5	5	19	5	5	18	3	40	20	20	3	3	21	20	20	22	23	24
VP1997	34	34	1	35	36	1	37	32	30	38	38	39	2	2	31	31	40	41	33	42	39	2	2	39	2	32	39	2	43	44	2	2	2	45	2	2	44	3	13	46	46	3	3	3	46	46	47	48	49
VP1998	11	11	1	12	13	1	14	5	8	15	15	16	2	2	9	9	17	18	10	19	16	2	2	16	2	5	16	2	20	21	2	2	2	22	2	2	21	23	24	25	25	3	3	3	25	25	26	27	28
VP2006	29	29	1	30	31	1	32	3	26	33	33	34	2	2	27	27	35	36	28	37	34	2	2	34	2	3	34	2	38	39	2	2	2	40	2	2	39	60	13	41	41	61	61	61	41	41	42	43	62
VP2009	26	26	1	31	32	1	33	3	28	34	34	35	2	2	29	29	36	37	30	38	35	2	2	35	2	3	35	2	39	40	2	2	2	41	2	2	40	4	14	42	42	4	4	4	42	42	43	44	45
VP2011	8	8	1	9	19	1	20	4	5	10	10	11	3	3	6	6	21	12	7	22	11	3	3	11	3	4	11	3	23	24	3	3	3	25	3	3	24	26	27	28	28	26	26	29	28	28	30	31	13
VP2013	21	21	1	22	51	1	23	18	16	24	24	25	19	19	17	17	26	27	20	28	25	19	19	25	19	18	25	19	52	29	19	19	19	30	19	19	29	31	53	32	32	31	31	31	32	32	33	34	35
VP2014	15	15	1	16	17	1	18	5	3	19	19	20	6	6	4	4	21	22	7	23	20	6	6	20	6	5	20	6	24	8	6	6	6	25	6	6	8	26	27	28	28	29	29	29	28	28	30	31	9
VP2015	9	9	1	10	11	1	12	3	6	13	13	14	2	2	7	7	15	16	8	17	14	2	2	14	2	3	14	2	18	19	2	2	2	20	2	2	19	21	22	23	23	4	4	4	23	23	24	25	26
VP2018	29	29	1	30	31	1	32	27	25	33	33	34	2	2	26	26	35	36	28	37	34	3	3	34	3	27	34	3	38	39	3	3	3	40	3	3	39	41	11	42	42	41	41	41	42	42	43	44	45
VP2019	32	32	1	8	9	1	10	2	5	33	33	11	4	4	6	6	12	3	7	13	11	4	4	11	4	2	11	4	14	15	4	4	4	16	4	4	15	3	17	18	18	3	3	3	18	18	19	20	21
VP2020	27	27	1	28	29	1	30	25	23	31	31	32	2	2	24	24	33	34	26	35	32	2	2	32	2	25	32	2	36	37	2	2	2	38	2	2	37	3	7	39	39	3	3	3	39	39	40	41	42
VP2021	6	6	1	18	19	1	20	3	16	21	21	22	2	2	6	6	23	24	17	25	22	2	2	22	2	3	22	2	26	27	2	2	2	28	2	2	27	4	6	29	29	4	4	4	29	29	3	30	31
VP2022	27	27	1	32	33	1	34	4	29	35	35	36	2	2	30	30	37	38	31	39	36	3	3	36	3	4	36	3	40	41	2	3	3	42	3	3	41	7	14	43	43	7	7	7	43	43	44	45	46
VP2026	10	10	1	14	31	1	3	3	28	23	23	32	2	2	29	29	33	34	30	35	32	2	2	32	2	3	32	2	30	14	2	2	2	36	2	2	14	4	13	37	37	4	4	4	37	37	38	39	40
VP2027	32	32	1	33	34	1	35	4	29	36	36	37	3	3	30	30	38	37	31	39	37	3	3	37	3	4	37	3	40	41	3	3	3	42	3	3	41	43	13	44	44	5	5	5	44	44	45	46	47
VP2028	1	1	1	1	1	1	1	2	1	1	1	15	1	1	13	13	16	1	14	1	15	1	1	15	1	2	15	1	1	4	1	1	1	1	1	1	4	1	6	4	4	1	1	1	4	4	4	17	4
VP2029	1	1	1	1	1	1	1	1	1	1	1	1	1	1	1	1	1	1	1	1	1	1	1	1	1	1	1	1	1	1	1	1	1	1	1	1	1	3	1	1	1	3	3	3	1	1	1	1	1
VP2031	8	8	1	1	15	1	1	3	1	6	6	1	2	2	1	1	11	1	14	16	1	2	2	1	2	3	1	2	1	17	2	2	2	11	2	2	17	4	1	8	8	4	4	4	8	8	1	18	19
VP2032	7	7	1	8	9	1	10	4	2	11	11	12	5	5	3	3	13	14	6	15	12	5	5	12	5	4	12	5	16	17	5	5	5	18	5	5	17	19	20	21	21	19	19	19	21	21	22	23	24
VP2033	27	27	5	28	5	5	29	3	24	30	30	31	2	2	25	25	32	33	26	34	31	2	2	31	2	3	31	2	35	36	2	2	2	37	2	2	36	4	12	38	38	4	4	4	38	38	39	40	41
VP2034	25	25	1	28	22	1	29	3	25	30	30	31	2	2	26	26	32	31	27	33	31	2	2	31	2	3	31	2	34	35	2	2	2	36	2	2	35	4	6	37	37	4	4	4	37	37	38	39	40
VP2035	9	9	1	10	11	1	12	4	6	13	13	14	2	2	7	7	15	16	8	17	14	2	2	14	2	4	14	2	18	19	2	2	2	20	2	2	19	3	21	22	22	3	3	3	22	22	23	24	25
VP2036	7	7	1	8	9	1	10	5	3	11	11	12	2	2	4	4	13	14	6	15	12	2	2	12	2	5	12	2	16	17	2	2	2	18	2	2	17	19	20	21	21	22	22	19	21	21	23	24	25
VP2037	29	29	1	30	31	1	32	3	26	33	33	34	2	2	27	27	35	26	28	34	34	2	2	34	2	3	34	2	8	36	2	2	2	37	2	2	36	38	12	39	39	4	4	38	39	39	40	18	41
VP2038	31	31	1	32	33	1	34	3	28	35	35	36	2	2	29	29	37	38	30	36	36	2	2	36	2	3	36	2	39	40	2	2	2	41	2	2	40	42	12	43	43	4	4	42	43	43	44	45	46
VP2039	8	8	1	9	10	1	11	6	4	12	12	13	2	2	5	5	14	15	7	16	13	2	2	13	2	6	13	2	17	18	2	2	2	19	2	2	18	20	21	22	22	23	23	24	22	22	25	26	27
VP2044	25	25	1	26	27	1	27	3	23	28	28	29	2	2	24	24	25	23	7	30	29	2	2	29	2	3	29	2	27	31	2	2	2	32	2	2	31	11	12	28	28	4	4	11	28	28	33	10	34
VP2048	30	30	1	31	32	1	33	28	26	34	34	35	2	2	27	27	36	37	29	38	35	2	2	35	2	28	35	2	39	40	2	2	2	41	2	2	40	3	10	42	42	3	3	3	42	42	43	44	45
VP2049	26	26	1	27	12	1	28	24	7	29	29	30	2	2	23	23	31	32	25	30	30	2	2	30	2	24	30	2	8	33	2	2	2	34	2	2	33	3	1	7	7	3	3	3	7	7	7	2	35
VP2050	8	8	1	9	10	1	11	3	5	12	12	13	2	2	6	6	14	15	7	16	13	2	2	13	2	3	13	2	17	10	2	2	2	18	2	2	10	4	19	20	20	4	4	4	20	20	21	22	23
VP2051	14	14	1	27	6	1	28	3	24	29	29	30	2	2	25	25	17	31	26	32	30	2	2	30	2	3	30	2	33	34	2	2	2	35	2	2	34	4	36	31	31	4	4	4	31	31	37	6	38
VP2052	28	28	1	29	30	1	31	3	25	28	28	32	2	2	26	26	7	33	27	23	32	2	2	32	2	3	32	2	34	35	2	2	2	3	2	2	36	4	11	37	37	4	4	4	37	37	38	7	39
VP2053	1	1	1	1	3	1	1	1	1	1	1	1	1	1	1	1	1	1	1	1	1	1	1	1	1	1	1	1	1	1	1	1	1	1	1	1	1	1	1	1	1	1	1	1	1	1	1	1	1
VP2054	7	7	1	8	9	1	10	3	4	11	11	12	2	2	5	5	13	12	6	14	12	2	2	12	2	3	12	2	15	16	2	2	2	17	2	2	16	18	19	12	12	18	18	18	12	12	20	18	21
VP2055	6	6	1	8	22	1	23	3	6	24	24	25	2	2	21	21	26	25	8	27	25	2	2	25	2	3	25	2	28	29	2	2	2	42	2	2	29	4	30	25	25	4	4	4	25	25	3	31	6
VP2056	3	3	1	23	13	1	24	3	20	6	6	25	2	2	21	21	26	27	22	28	25	2	2	25	2	3	25	2	10	29	2	2	2	13	2	2	29	1	30	27	27	4	4	4	27	27	3	31	13
VP2057	7	7	1	15	7	1	16	1	14	1	1	1	2	2	7	7	1	1	1	7	1	2	2	1	2	1	1	2	1	1	2	2	2	17	2	2	1	14	7	1	1	3	3	3	1	1	18	19	20
VP2058	1	1	1	1	1	1	1	1	1	1	1	1	1	1	1	1	1	1	1	1	1	1	1	1	1	1	1	1	1	1	1	1	1	1	1	1	1	1	1	1	1	1	1	1	1	1	1	1	1
VP2059	1	1	1	1	1	1	1	1	1	4	4	1	1	1	1	1	1	1	1	1	1	1	1	1	1	1	1	1	5	1	1	1	1	1	1	1	1	1	1	1	1	2	2	2	1	1	6	1	7
VP2061	26	26	1	27	28	1	29	3	24	14	14	30	2	2	25	25	31	32	6	33	30	2	2	30	2	3	30	2	34	3	2	2	2	33	2	2	3	35	10	36	36	4	4	4	36	36	3	37	38
VP2063	29	29	1	30	31	1	32	3	26	33	33	34	2	2	27	27	35	36	28	37	34	2	2	34	2	3	34	2	38	39	2	2	2	40	2	2	39	4	41	42	42	4	4	4	42	42	43	44	45
VP2064	15	15	1	26	14	1	27	2	16	28	28	29	2	2	24	24	13	30	25	31	29	2	2	29	2	2	29	2	15	32	2	2	2	33	2	2	32	3	11	34	34	3	3	3	34	34	25	35	36
VP2065	29	29	1	30	6	1	31	3	26	27	27	19	2	2	27	27	32	33	28	34	19	2	2	19	2	3	19	2	35	36	2	2	2	37	2	2	38	4	12	17	17	4	4	4	17	17	39	40	17
VP2066	31	31	1	32	33	1	34	3	28	35	35	36	2	2	29	29	37	38	30	39	36	2	2	36	2	3	36	2	40	41	2	2	2	42	2	2	41	4	12	43	43	4	4	4	43	43	44	45	46
VP2068	28	28	1	29	30	1	31	3	25	32	32	33	2	2	26	26	34	35	27	36	33	2	2	33	2	3	33	2	37	38	2	2	2	39	2	2	38	4	11	40	40	4	4	4	40	40	41	33	42
VP2069	8	8	1	9	10	1	11	6	4	12	12	13	2	2	5	5	14	15	7	16	13	3	3	13	3	6	13	3	17	18	2	3	3	19	3	3	18	20	21	22	22	20	20	20	22	22	23	24	25
VP2071	23	23	1	24	10	1	25	3	22	26	26	22	2	2	19	19	22	22	17	27	22	2	2	22	2	3	22	2	28	29	2	2	2	30	2	2	29	4	11	31	31	4	4	4	31	31	32	33	34
[truncated: 1,193 more rows]
[truncated: 185 more columns]

## Sheet: same in all
Locus	1 (1998|Spain|no|yes|yes|17)	2 (1999|Spain|no|yes|yes|17)	3 (2004|Spain|no|yes|yes|3)	4 (2002|Spain|no|no||52)	5 (2003|Spain|no|no||45)	6 (1997|Peru|no|yes|yes|3)	7 (1999|Peru|no|no||19)	8 (2004|USA|yes|yes|yes|50)	9 (2004|USA|yes|no|yes|61)	10 (2004|USA|yes|no|yes|12)	11 (2004|USA|yes|no|yes|12)	12 (2004|USA|yes|yes|yes|43)	13 (2004|USA|yes|yes|yes|59)	14 (2004|USA|yes|yes|yes|59)	15 (2004|USA|yes|no|yes|58)	16 (2004|USA|yes|no|yes|58)	17 (2004|USA|yes|no|yes|9)	18 (2004|USA|yes|yes|yes|20)	19 (2004|USA|yes|yes|yes|15)	20 (2004|USA|yes|yes|yes|5)	21 (2004|USA|yes|yes|yes|50)	22 (1990|USA|yes|yes|yes|36)	23 (1998|USA|yes|yes|yes|36)	25 (1990|USA|yes|yes|yes|44)	26 (1997|USA|yes|yes|yes|37)	27 (1997|USA|yes|yes|yes|50)	28 (2001|USA|yes|yes|yes|43)	29 (1990|USA|yes|yes|yes|36)	30 (1997|USA|no|no|yes|57)	31 (2001|USA|yes|yes|yes|40)	32 (1982|USA|yes|yes|yes|21)	33 (1988|USA|yes|yes|yes|36)	34 (1997|USA|yes|yes|yes|36)	35 (1993|USA|no|no|yes|22)	36 (1990|USA|yes|yes|yes|38)	37 (1992|USA|yes|yes|yes|39)	38 (2001|USA|yes|yes|yes|41)	39 (1995|USA|yes|yes|yes|32)	40 (1998|USA|yes|no|yes|18)	41 (1998|USA|yes|yes|yes|30)	42 (1998|USA|yes|yes|yes|30)	43 (1998|USA|yes|yes|yes|33)	44 (1998|USA|yes|yes|yes|34)	45 (1998|USA|yes|yes|yes|34)	46 (1998|USA|yes|yes|yes|30)	47 (1998|USA|yes|yes|yes|31)	48 (1999|USA|yes|yes|yes|53)	49 (1999|USA|yes|yes|yes|29)	50 (1999|USA|yes|yes|yes|54)
[truncated: 4 more rows]
[truncated: 185 more columns]

[truncated: 5 more sheets: incomplete, unique strains, distance matrix, parameters, citation]
