# Supplementary material for: Defining a Core Genome Multilocus Sequence Typing Scheme for the Global Epidemiology of Vibrio parahaemolyticus
Source: J Clin Microbiol. 2017 May 23;55(6):1682–97. doi: 10.1128/JCM.00227-17 (PMC5442524; doi:10.1128/JCM.00227-17)
Supplement: Supplemental material [file JCM.00227-17_zjm999095498s5.xlsx]

## Sheet: all
Locus	1279 (MDVP19)	1280 (MDVP20)	1287 (MDVP21)	1288 (MDVP23)	1289 (MDVP24)	1290 (MDVP29)	2371 (07-2964)	2420 (F30368)
VP0001	13	13	13	13	13	13	13	13
VP0003	22	22	22	22	22	22	22	22
VP0004	4	4	4	4	4	4	4	4
VP0005	2	2	2	2	2	2	1	1
VP0006	19	19	19	19	19	19	19	19
VP0007	3	3	3	3	3	3	3	3
VP0012	21	21	21	21	21	21	21	21
VP0015	2	2	2	2	2	2	2	2
VP0016	20	20	20	20	20	20	20	20
VP0018	16	16	16	16	16	16	16	16
VP0019	22	22	22	22	22	22	22	22
VP0022	19	19	19	19	19	19	19	19
VP0025	1	1	1	1	1	1	1	1
VP0026	1	1	1	1	1	1	1	1
VP0032	48	48	48	48	48	48	48	48
VP0034	40	40	40	40	40	40	40	40
VP0035	20	20	20	20	20	20	20	20
VP0036	3	3	3	3	3	3	7	7
VP0038	49	49	49	49	49	49	49	49
VP0040	17	17	17	17	17	17	17	17
VP0041	53	53	53	53	53	53	53	53
VP0042	4	4	4	4	4	4	4	4
VP0044	22	22	22	22	22	22	22	22
VP0045	1	1	1	1	1	1	1	1
VP0047	50	50	50	50	50	50	50	50
VP0048	49	49	49	49	49	49	49	49
VP0050	22	22	22	22	22	22	22	22
VP0055	19	19	19	19	19	19	19	73
VP0056	22	22	22	22	22	22	19	19
VP0061	12	12	12	12	12	12	12	12
VP0069	20	20	20	20	20	20	20	20
VP0070	20	20	20	20	20	20	20	20
VP0072	9	9	9	9	9	9	9	9
VP0073	53	53	53	53	53	53	53	53
VP0074	20	20	20	20	20	20	20	20
VP0075	22	22	22	22	22	22	22	22
VP0076	13	13	13	13	13	13	13	13
VP0077	1	1	1	1	1	1	1	1
VP0078	1	1	1	1	1	1	1	1
VP0079	20	20	20	20	20	20	20	20
VP0082	8	8	8	8	8	8	8	8
VP0083	1	1	1	1	1	1	1	1
VP0086	15	15	15	15	15	15	15	15
VP0087	16	16	16	16	16	16	16	16
VP0089	14	14	14	14	14	14	14	14
VP0093	48	48	48	48	48	48	56	56
VP0094	18	18	18	18	18	18	18	18
VP0095	21	21	21	21	21	21	21	21
VP0096	22	22	22	22	22	22	22	22
VP0097	23	23	23	23	23	23	23	23
VP0098	1	1	1	1	1	1	1	1
VP0100	20	20	20	20	20	20	20	20
VP0103	24	24	24	24	24	24	24	24
VP0104	19	19	19	19	19	19	19	19
VP0105	2	2	2	2	2	2	2	2
VP0107	56	56	56	56	56	56	56	56
VP0109	16	16	16	16	16	16	16	16
VP0110	2	2	2	2	2	2	2	2
VP0113	12	12	12	12	12	12	12	12
VP0114	3	3	3	3	3	3	3	3
VP0115	23	23	23	23	23	23	23	89
VP0116	20	20	20	20	20	20	20	20
VP0117	50	50	50	50	50	50	50	50
VP0119	22	22	22	22	22	22	22	22
VP0120	43	43	43	43	43	43	43	43
VP0121	20	20	20	20	20	20	20	20
VP0122	51	51	51	51	51	51	51	51
VP0123	46	46	46	46	46	46	46	46
VP0124	39	39	39	39	39	39	39	39
VP0130	20	20	20	20	20	20	20	20
VP0131	1	1	1	1	1	1	1	1
VP0132	16	16	16	16	16	16	16	16
VP0134	11	11	11	11	11	11	11	11
VP0135	20	20	20	20	20	20	20	20
VP0136	1	1	1	1	1	1	1	1
VP0137	19	19	19	19	19	19	19	19
VP0141	48	48	48	48	48	48	48	48
VP0142	2	2	2	2	2	2	2	2
VP0143	25	25	25	25	25	25	25	25
VP0144	22	22	22	22	22	22	22	22
VP0145	17	17	17	17	17	17	17	17
VP0146	28	28	28	28	28	28	28	28
VP0147	63	63	63	63	63	63	21	21
VP0148	18	18	18	18	18	18	18	18
VP0149	1	1	1	1	1	1	1	1
VP0150	53	53	53	53	53	53	69	53
VP0151	22	22	22	22	22	22	22	22
VP0152	34	34	34	34	34	34	13	13
VP0155	47	47	47	47	47	47	47	47
VP0156	21	21	21	21	21	21	21	21
VP0157	61	61	61	61	61	61	61	81
VP0158	44	44	44	44	44	44	44	44
VP0160	1	1	1	1	1	1	1	1
VP0161	8	8	8	8	8	8	8	8
VP0164	2	2	2	2	2	2	2	2
VP0165	5	5	5	5	5	5	5	5
VP0166	16	16	16	16	16	16	16	16
VP0167	13	13	13	13	13	13	13	13
VP0170	4	4	4	4	4	4	4	4
VP0172	19	19	19	19	19	19	19	19
VP0173	22	22	22	22	22	22	22	22
VP0174	50	50	50	50	50	50	15	15
VP0175	15	15	15	15	15	15	15	15
VP0177	45	45	45	45	45	45	60	60
VP0178	18	18	18	18	18	18	1	1
VP0179	11	11	11	11	11	11	22	22
VP0180	24	24	24	24	24	24	5	5
VP0181	44	44	44	44	44	44	19	19
VP0185	1	1	1	1	1	1	1	1
VP0186	1	1	1	1	1	1	1	1
VP0239	52	52	52	52	52	52	67	74
VP0240	22	22	22	22	22	22	53	2
VP0241	23	23	23	23	23	23	2	14
VP0242	42	42	42	42	42	42	52	58
VP0243	62	62	62	62	62	62	16	19
VP0244	68	68	68	68	68	68	83	19
VP0246	4	4	4	4	4	4	2	1
VP0251	42	42	42	42	42	42	10	39
VP0253	72	72	72	72	72	72	86	93
VP0254	1	1	1	1	1	1	10	2
VP0255	1	1	1	1	1	1	1	1
VP0256	1	1	1	1	1	1	1	1
VP0257	1	1	1	1	1	1	1	1
VP0258	1	1	1	1	1	1	1	1
VP0259	1	1	1	1	1	1	1	1
VP0260	1	1	1	1	1	1	7	5
VP0261	1	1	1	1	1	1	1	1
VP0262	1	1	1	1	1	1	1	1
VP0263	3	3	3	3	3	3	3	6
VP0264	1	1	1	1	1	1	1	1
VP0265	1	1	1	1	1	1	1	1
VP0266	1	1	1	1	1	1	1	1
VP0267	1	1	1	1	1	1	1	1
VP0268	1	1	1	1	1	1	1	1
VP0269	2	2	2	2	2	2	1	2
VP0270	1	1	1	1	1	1	1	1
VP0271	2	2	2	2	2	2	1	1
VP0272	1	1	1	1	1	1	13	1
VP0273	1	1	1	1	1	1	1	1
VP0274	1	1	1	1	1	1	1	1
VP0275	1	1	1	1	1	1	1	1
VP0276	1	1	1	1	1	1	1	1
VP0277	31	31	31	31	31	31	7	7
VP0278	1	1	1	1	1	1	1	1
VP0279	1	1	1	1	1	1	1	1
VP0280	1	1	1	1	1	1	1	1
VP0281	1	1	1	1	1	1	1	1
VP0282	3	3	3	3	3	3	3	3
VP0283	1	1	1	1	1	1	1	1
VP0284	3	3	3	3	3	3	38	4
VP0285	17	17	17	17	17	17	5	11
VP0286	20	20	20	20	20	20	63	20
VP0287	18	18	18	18	18	18	11	18
VP0288	53	53	53	53	53	53	70	53
VP0290	54	54	54	54	54	54	70	77
VP0291	69	69	69	69	69	69	82	22
VP0292	67	67	67	67	67	67	13	13
VP0293	52	52	52	52	52	52	68	68
VP0296	46	46	46	46	46	46	46	66
VP0297	53	53	53	53	53	53	53	18
VP0299	1	1	1	1	1	1	1	1
VP0300	69	69	69	69	69	69	83	22
VP0301	47	47	47	47	47	47	61	69
VP0303	1	1	1	1	1	1	1	14
VP0305	3	3	3	3	3	3	3	4
VP0306	59	59	59	59	59	59	59	17
VP0307	73	73	73	73	73	73	88	96
VP0308	72	72	72	72	72	72	88	23
VP0309	37	37	37	37	37	37	42	14
VP0310	53	53	53	53	53	53	64	12
VP0311	5	5	5	5	5	5	52	4
VP0313	43	43	43	43	43	43	64	20
VP0314	76	76	76	76	76	76	89	27
VP0316	50	50	50	50	50	50	65	72
VP0317	52	52	52	52	52	52	67	67
VP0318	9	9	9	9	9	9	18	21
VP0320	51	51	51	51	51	51	51	75
VP0323	19	19	19	19	19	19	19	19
VP0324	2	2	2	2	2	2	2	2
VP0325	20	20	20	20	20	20	20	20
VP0326	5	5	5	5	5	5	5	5
VP0327	43	43	43	43	43	43	43	43
VP0329	1	1	1	1	1	1	1	2
VP0330	20	20	20	20	20	20	20	20
VP0331	15	15	15	15	15	15	15	15
VP0334	22	22	22	22	22	22	22	77
VP0335	6	6	6	6	6	6	6	6
VP0336	21	21	21	21	21	21	21	21
VP0338	24	24	24	24	24	24	24	24
VP0339	53	53	53	53	53	53	53	76
VP0340	50	50	50	50	50	50	50	68
VP0341	59	59	59	59	59	59	59	20
VP0342	25	25	25	25	25	25	25	22
VP0344	25	25	25	25	25	25	83	22
VP0346	25	25	25	25	25	25	25	22
VP0347	8	8	8	8	8	8	8	22
VP0348	22	22	22	22	22	22	22	71
VP0350	44	44	44	44	44	44	44	59
VP0351	23	23	23	23	23	23	23	23
VP0352	53	53	53	53	53	53	53	53
VP0353	18	18	18	18	18	18	18	18
VP0354	20	20	20	20	20	20	20	20
VP0355	22	22	22	22	22	22	22	22
VP0356	21	21	21	21	21	21	21	18
VP0357	1	1	1	1	1	1	1	1
VP0358	20	20	20	20	20	20	20	17
VP0359	23	23	23	23	23	23	23	20
VP0369	49	49	49	49	49	49	65	78
VP0370	48	48	48	48	48	48	63	70
VP0374	57	57	57	57	57	57	21	7
VP0378	19	19	19	19	19	19	19	13
VP0404	71	71	71	71	71	71	71	17
VP0406	3	3	3	3	3	3	3	3
VP0408	24	24	24	24	24	24	24	21
VP0409	19	19	19	19	19	19	19	19
VP0411	1	1	1	1	1	1	1	1
VP0412	19	19	19	19	19	19	19	19
VP0413	22	22	22	22	22	22	22	22
VP0414	21	21	21	21	21	21	21	21
VP0415	50	50	50	50	50	50	56	56
VP0419	6	6	6	6	6	6	6	1
VP0420	23	23	23	23	23	23	23	20
VP0424	22	22	22	22	22	22	22	87
VP0426	43	43	43	43	43	43	43	61
VP0427	7	7	7	7	7	7	7	7
VP0429	5	5	5	5	5	5	5	10
VP0430	18	18	18	18	18	18	18	15
VP0431	49	49	49	49	49	49	49	69
VP0432	9	9	9	9	9	9	9	64
VP0433	21	21	21	21	21	21	21	18
VP0434	2	2	2	2	2	2	2	2
VP0436	20	20	20	20	20	20	20	20
VP0438	1	1	1	1	1	1	1	1
VP0441	7	7	7	7	7	7	7	7
VP0442	20	20	20	20	20	20	20	20
VP0443	21	21	21	21	21	21	21	18
VP0444	1	1	1	1	1	1	1	8
VP0449	49	49	49	49	49	49	49	70
VP0450	22	22	22	22	22	22	22	19
VP0451	1	1	1	1	1	1	1	1
VP0452	38	38	38	38	38	38	38	51
VP0453	9	9	9	9	9	9	9	2
VP0454	50	50	50	50	50	50	64	71
VP0455	24	24	24	24	24	24	24	21
VP0456	18	18	18	18	18	18	18	18
VP0457	20	20	20	20	20	20	20	20
VP0458	22	22	22	22	22	22	22	22
VP0459	22	22	22	22	22	22	22	22
VP0461	21	21	21	21	21	21	21	21
VP0463	40	40	40	40	40	40	40	40
VP0464	13	13	13	13	13	13	13	13
VP0465	19	19	19	19	19	19	19	19
VP0466	8	8	8	8	8	8	8	8
VP0467	21	21	21	21	21	21	21	21
VP0468	16	16	16	16	16	16	16	16
VP0469	3	3	3	3	3	3	3	3
VP0470	9	9	9	9	9	9	9	9
VP0475	16	16	16	16	16	16	17	17
VP0476	16	16	16	16	16	16	16	16
VP0477	19	19	19	19	19	19	19	19
VP0478	22	22	22	22	22	22	22	22
VP0479	18	18	18	18	18	18	18	18
VP0481	48	48	48	48	48	48	48	48
VP0484	52	52	52	52	52	52	52	52
VP0485	51	51	51	51	51	51	51	51
VP0486	52	52	52	52	52	52	52	52
VP0487	21	21	21	21	21	21	21	21
VP0488	25	25	25	25	25	25	25	25
VP0492	15	15	15	15	15	15	15	15
VP0493	12	12	12	12	12	12	12	12
VP0494	52	52	52	52	52	52	52	52
VP0495	49	49	49	49	49	49	49	49
VP0496	7	7	7	7	7	7	7	7
VP0499	7	7	7	7	7	7	7	7
VP0500	2	2	2	2	2	2	2	2
VP0502	2	2	2	2	2	2	2	2
VP0503	16	16	16	16	16	16	16	16
VP0504	49	49	49	49	49	49	49	49
VP0505	22	22	22	22	22	22	22	22
VP0506	21	21	21	21	21	21	21	21
VP0507	47	47	47	47	47	47	47	47
VP0511	20	20	20	20	20	20	20	20
VP0512	19	19	19	19	19	19	19	19
VP0513	23	23	23	23	23	23	23	23
VP0516	20	20	20	20	20	20	17	17
VP0517	11	11	11	11	11	11	11	11
VP0519	2	2	2	2	2	2	2	2
VP0520	4	4	4	4	4	4	4	4
VP0522	43	43	43	43	43	43	43	43
VP0523	19	19	19	19	19	19	19	19
VP0525	47	47	47	47	47	47	47	47
VP0527	23	23	23	23	23	23	23	23
VP0528	6	6	6	6	6	6	6	6
VP0529	9	9	9	9	9	9	9	9
VP0531	1	1	1	1	1	1	1	1
VP0532	52	52	52	52	52	52	52	52
VP0533	18	18	18	18	18	18	18	18
VP0534	18	18	18	18	18	18	18	18
VP0536	11	11	11	11	11	11	11	11
VP0537	19	19	19	19	19	19	19	19
VP0538	1	1	1	1	1	1	23	23
VP0539	73	73	73	73	73	73	22	22
VP0540	68	68	68	68	68	68	22	22
VP0542	50	50	50	50	50	50	22	22
VP0543	47	47	47	47	47	47	61	61
VP0545	46	46	46	46	46	46	57	57
VP0546	59	59	59	59	59	59	24	24
VP0547	48	48	48	48	48	48	57	57
VP0548	22	22	22	22	22	22	22	22
VP0549	17	17	17	17	17	17	17	17
VP0551	52	52	52	52	52	52	52	52
VP0552	23	23	23	23	23	23	23	23
VP0553	9	9	9	9	9	9	9	9
VP0554	19	19	19	19	19	19	19	19
VP0555	23	23	23	23	23	23	23	23
VP0556	6	6	6	6	6	6	6	6
VP0558	25	25	25	25	25	25	25	25
VP0560	42	42	42	42	42	42	42	42
VP0561	22	22	22	22	22	22	22	22
VP0563	14	14	14	14	14	14	14	14
VP0564	17	17	17	17	17	17	17	17
VP0565	7	7	7	7	7	7	7	7
VP0566	6	6	6	6	6	6	6	6
VP0569	20	20	20	20	20	20	20	20
VP0570	21	21	21	21	21	21	21	21
VP0571	48	48	48	48	48	48	48	48
VP0573	49	49	49	49	49	49	49	49
VP0575	50	50	50	50	50	50	57	57
VP0576	21	21	21	21	21	21	21	21
VP0577	17	17	17	17	17	17	17	17
VP0579	45	45	45	45	45	45	45	45
VP0580	12	12	12	12	12	12	12	33
VP0581	21	21	21	21	21	21	21	21
VP0582	6	6	6	6	6	6	6	9
VP0583	48	48	48	48	48	48	56	56
VP0584	22	22	22	22	22	22	22	22
VP0585	15	15	15	15	15	15	15	15
VP0587	21	21	21	21	21	21	21	21
VP0588	21	21	21	21	21	21	21	21
VP0589	9	9	9	9	9	9	9	9
VP0590	23	23	23	23	23	23	23	23
VP0591	22	22	22	22	22	22	22	22
VP0593	11	11	11	11	11	11	11	11
VP0594	7	7	7	7	7	7	7	7
VP0596	22	22	22	22	22	22	22	22
VP0597	3	3	3	3	3	3	3	3
VP0598	1	1	1	1	1	1	1	1
VP0599	18	18	18	18	18	18	48	18
VP0601	5	5	5	5	5	5	5	5
VP0602	10	10	10	10	10	10	10	10
VP0604	10	10	10	10	10	10	10	10
VP0605	43	43	43	43	43	43	43	43
VP0607	21	21	21	21	21	21	21	21
VP0608	37	37	37	37	37	37	37	37
VP0610	16	16	16	16	16	16	16	16
VP0611	17	17	17	17	17	17	17	17
VP0613	42	42	42	42	42	42	42	42
VP0614	1	1	1	1	1	1	1	1
VP0615	17	17	17	17	17	17	17	17
VP0616	23	23	23	23	23	23	23	23
VP0617	43	43	43	43	43	43	43	43
VP0620	16	16	16	16	16	16	16	16
VP0621	23	23	23	23	23	23	23	84
VP0623	19	19	19	19	19	19	19	19
VP0624	49	49	49	49	49	49	49	49
VP0628	21	21	21	21	21	21	21	21
VP0629	50	50	50	50	50	50	50	50
VP0630	47	47	47	47	47	47	47	68
VP0632	20	20	20	20	20	20	20	20
VP0636	30	30	30	30	30	30	30	30
VP0644	3	3	3	3	3	3	3	3
VP0645	9	9	9	9	9	9	9	9
VP0647	1	1	1	1	1	1	1	1
VP0648	25	25	25	25	25	25	22	22
VP0650	21	21	21	21	21	21	18	18
VP0651	18	18	18	18	18	18	46	16
VP0652	48	48	48	48	48	48	63	63
VP0653	23	23	23	23	23	23	20	20
VP0654	20	20	20	20	20	20	15	15
VP0662	22	22	22	22	22	22	18	18
VP0664	2	2	2	2	2	2	2	2
VP0665	20	20	20	20	20	20	20	20
VP0669	44	44	44	44	44	44	44	44
VP0670	20	20	20	20	20	20	20	20
VP0671	22	22	22	22	22	22	22	22
VP0672	20	20	20	20	20	20	20	20
VP0673	9	9	9	9	9	9	9	9
VP0674	9	9	9	9	9	9	9	9
VP0676	9	9	9	9	9	9	9	9
VP0678	16	16	16	16	16	16	16	16
VP0679	22	22	22	22	22	22	22	22
VP0680	13	13	13	13	13	13	13	13
VP0681	47	47	47	47	47	47	47	47
VP0682	5	5	5	5	5	5	5	5
VP0683	2	2	2	2	2	2	2	2
VP0684	30	30	30	30	30	30	30	30
VP0686	19	19	19	19	19	19	19	84
VP0687	15	15	15	15	15	15	15	1
VP0688	8	8	8	8	8	8	8	2
VP0689	14	14	14	14	14	14	14	61
VP0690	23	23	23	23	23	23	23	78
VP0691	18	18	18	18	18	18	18	75
VP0692	19	19	19	19	19	19	19	19
VP0694	20	20	20	20	20	20	20	20
VP0695	19	19	19	19	19	19	19	19
VP0697	20	20	20	20	20	20	20	20
VP0698	20	20	20	20	20	20	20	20
VP0699	23	23	23	23	23	23	23	23
VP0700	21	21	21	21	21	21	21	21
VP0701	20	20	20	20	20	20	75	20
VP0702	20	20	20	20	20	20	20	20
VP0703	21	21	21	21	21	21	21	21
VP0704	1	1	1	1	1	1	1	70
VP0706	23	23	23	23	23	23	23	23
VP0707	3	3	3	3	3	3	3	3
VP0708	9	9	9	9	9	9	9	9
VP0709	49	49	49	49	49	49	49	49
VP0710	50	50	50	50	50	50	50	50
VP0711	20	20	20	20	20	20	20	20
VP0714	41	41	41	41	41	41	15	15
VP0716	18	18	18	18	18	18	18	18
VP0717	19	19	19	19	19	19	19	19
VP0718	2	2	2	2	2	2	2	2
VP0719	51	51	51	51	51	51	64	64
VP0720	19	19	19	19	19	19	19	19
VP0722	19	19	19	19	19	19	19	19
VP0723	14	14	14	14	14	14	14	14
VP0724	1	1	1	1	1	1	1	1
VP0725	19	19	19	19	19	19	19	19
VP0726	40	40	40	40	40	40	17	17
VP0727	51	51	51	51	51	51	51	51
VP0728	12	12	12	12	12	12	12	12
VP0729	51	51	51	51	51	51	51	51
VP0730	1	1	1	1	1	1	1	1
VP0731	1	1	1	1	1	1	1	1
VP0735	19	19	19	19	19	19	19	19
VP0737	2	2	2	2	2	2	2	2
VP0738	15	15	15	15	15	15	15	15
VP0739	16	16	16	16	16	16	16	16
VP0742	18	18	18	18	18	18	18	18
VP0743	23	23	23	23	23	23	23	23
VP0744	21	21	21	21	21	21	21	21
VP0745	11	11	11	11	11	11	11	11
VP0746	42	42	42	42	42	42	15	15
VP0747	19	19	19	19	19	19	19	19
VP0748	23	23	23	23	23	23	23	23
VP0749	10	10	10	10	10	10	10	10
VP0752	1	1	1	1	1	1	1	1
VP0753	20	20	20	20	20	20	20	20
VP0755	53	53	53	53	53	53	68	68
VP0756	37	37	37	37	37	37	44	44
VP0757	12	12	12	12	12	12	12	12
VP0759	16	16	16	16	16	16	16	16
VP0763	1	1	1	1	1	1	1	1
VP0768	21	21	21	21	21	21	21	21
VP0770	5	5	5	5	5	5	5	5
VP0771	2	2	2	2	2	2	2	2
VP0774	16	16	16	16	16	16	16	16
VP0781	11	11	11	11	11	11	11	11
VP0783	20	20	20	20	20	20	20	20
VP0786	22	22	22	22	22	22	22	22
VP0793	2	2	2	2	2	2	2	2
VP0794	19	19	19	19	19	19	19	19
VP0795	1	1	1	1	1	1	1	1
VP0796	1	1	1	1	1	1	1	1
VP0797	18	18	18	18	18	18	69	69
VP0798	15	15	15	15	15	15	15	15
VP0802	19	19	19	19	19	19	19	19
VP0804	7	7	7	7	7	7	7	7
VP0806	18	18	18	18	18	18	18	18
VP0807	1	1	1	1	1	1	1	1
VP0808	21	21	21	21	21	21	21	77
VP0809	17	17	17	17	17	17	17	17
VP0810	22	22	22	22	22	22	22	22
VP0812	21	21	21	21	21	21	19	19
VP0814	4	4	4	4	4	4	4	4
VP0815	1	1	1	1	1	1	1	1
VP0816	40	40	40	40	40	40	40	40
VP0817	31	31	31	31	31	31	31	31
VP0818	9	9	9	9	9	9	69	9
VP0819	17	17	17	17	17	17	17	17
VP0820	7	7	7	7	7	7	20	20
VP0821	22	22	22	22	22	22	22	22
VP0822	13	13	13	13	13	13	13	13
VP0823	21	21	21	21	21	21	21	21
VP0824	21	21	21	21	21	21	21	21
VP0825	2	2	2	2	2	2	2	2
VP0826	22	22	22	22	22	22	22	22
VP0827	23	23	23	23	23	23	23	23
VP0828	3	3	3	3	3	3	3	3
VP0829	22	22	22	22	22	22	22	22
VP0831	20	20	20	20	20	20	20	20
VP0832	20	20	20	20	20	20	20	20
VP0833	3	3	3	3	3	3	3	3
VP0834	17	17	17	17	17	17	17	17
VP0835	11	11	11	11	11	11	11	11
VP0836	1	1	1	1	1	1	1	1
VP0837	20	20	20	20	20	20	20	20
VP0840	12	12	12	12	12	12	12	12
VP0841	45	45	45	45	45	45	45	45
VP0842	20	20	20	20	20	20	20	20
VP0845	48	48	48	48	48	48	48	48
VP0846	11	11	11	11	11	11	11	11
VP0847	53	53	53	53	53	53	53	53
VP0850	40	40	40	40	40	40	40	40
VP0853	17	17	17	17	17	17	17	17
VP0854	52	52	52	52	52	52	59	59
VP0857	2	2	2	2	2	2	4	4
VP0861	63	63	63	63	63	63	19	19
VP0862	3	3	3	3	3	3	3	3
VP0865	68	68	68	68	68	68	17	17
VP0866	42	42	42	42	42	42	47	47
VP0867	8	8	8	8	8	8	1	29
VP0868	9	9	9	9	9	9	43	43
VP0869	60	60	60	60	60	60	21	21
VP0870	69	69	69	69	69	69	19	19
VP0871	69	69	69	69	69	69	21	21
VP0872	11	11	11	11	11	11	3	3
VP0873	25	25	25	25	25	25	16	16
VP0874	7	7	7	7	7	7	12	12
VP0877	2	2	2	2	2	2	18	18
VP0878	68	68	68	68	68	68	21	21
VP0879	46	46	46	46	46	46	52	52
VP0881	50	50	50	50	50	50	59	59
VP0882	56	56	56	56	56	56	13	13
VP0884	49	49	49	49	49	49	58	58
VP0885	57	57	57	57	57	57	18	18
VP0886	47	47	47	47	47	47	56	56
VP0888	52	52	52	52	52	52	19	19
VP0890	66	66	66	66	66	66	73	73
VP0894	1	1	1	1	1	1	7	7
VP0895	1	1	1	1	1	1	6	6
VP0896	14	14	14	14	14	14	20	20
VP0898	1	1	1	1	1	1	1	1
VP0899	45	45	45	45	45	45	1	1
VP0900	67	67	67	67	67	67	20	20
VP0902	66	66	66	66	66	66	19	19
VP0903	70	70	70	70	70	70	19	19
VP0904	60	60	60	60	60	60	20	20
VP0907	70	70	70	70	70	70	20	20
VP0910	21	21	21	21	21	21	21	21
VP0911	22	22	22	22	22	22	22	22
VP0912	47	47	47	47	47	47	47	47
VP0913	1	1	1	1	1	1	1	1
VP0915	20	20	20	20	20	20	84	20
VP0916	18	18	18	18	18	18	18	18
VP0917	9	9	9	9	9	9	9	9
VP0918	19	19	19	19	19	19	19	19
VP0919	70	70	70	70	70	70	19	98
VP0920	1	1	1	1	1	1	1	1
VP0921	49	49	49	49	49	49	56	69
VP0922	24	24	24	24	24	24	5	5
VP0923	56	56	56	56	56	56	26	26
VP0925	70	70	70	70	70	70	20	20
VP0927	67	67	67	67	67	67	22	22
VP0928	50	50	50	50	50	50	65	65
VP0931	23	23	23	23	23	23	20	20
VP0933	71	71	71	71	71	71	20	20
VP0936	44	44	44	44	44	44	57	63
VP0937	52	52	52	52	52	52	67	67
VP0939	57	57	57	57	57	57	20	20
VP0940	61	61	61	61	61	61	74	19
VP0941	68	68	68	68	68	68	20	20
VP0942	20	20	20	20	20	20	1	1
VP0947	1	1	1	1	1	1	18	18
VP0949	22	22	22	22	22	22	22	22
VP0950	9	9	9	9	9	9	14	14
VP0951	37	37	37	37	37	37	7	7
VP0953	49	49	49	49	49	49	64	64
VP0954	63	63	63	63	63	63	21	21
VP0955	21	21	21	21	21	21	5	5
VP0956	69	69	69	69	69	69	83	21
VP0958	9	9	9	9	9	9	16	16
VP0959	73	73	73	73	73	73	19	19
VP0960	59	59	59	59	59	59	13	13
VP0962	45	45	45	45	45	45	53	53
VP0963	20	20	20	20	20	20	20	20
VP0964	4	4	4	4	4	4	4	4
VP0965	66	66	66	66	66	66	23	23
VP0966	17	17	17	17	17	17	17	17
VP0967	11	11	11	11	11	11	11	11
VP0969	7	7	7	7	7	7	7	7
VP0971	21	21	21	21	21	21	21	21
VP0973	19	19	19	19	19	19	19	60
VP0975	54	54	54	54	54	54	54	72
VP0976	46	46	46	46	46	46	46	46
VP0977	21	21	21	21	21	21	21	21
VP0979	67	67	67	67	67	67	19	19
VP0980	3	3	3	3	3	3	15	15
VP0982	20	20	20	20	20	20	19	19
VP0983	23	23	23	23	23	23	20	20
VP0984	22	22	22	22	22	22	20	20
VP0986	47	47	47	47	47	47	58	65
VP0988	23	23	23	23	23	23	21	21
VP0990	5	5	5	5	5	5	18	18
VP0991	24	24	24	24	24	24	22	22
VP0992	13	13	13	13	13	13	13	13
VP0993	21	21	21	21	21	21	21	21
VP0994	20	20	20	20	20	20	20	20
VP0995	47	47	47	47	47	47	47	47
VP0998	21	21	21	21	21	21	21	21
VP0999	18	18	18	18	18	18	18	18
VP1000	19	19	19	19	19	19	19	19
VP1003	20	20	20	20	20	20	20	20
VP1004	4	4	4	4	4	4	4	4
VP1005	19	19	19	19	19	19	19	19
VP1006	21	21	21	21	21	21	21	21
VP1007	24	24	24	24	24	24	24	24
VP1011	23	23	23	23	23	23	23	23
VP1013	1	1	1	1	1	1	1	1
VP1016	1	1	1	1	1	1	1	1
VP1017	20	20	20	20	20	20	20	62
VP1018	18	18	18	18	18	18	18	64
VP1019	16	16	16	16	16	16	16	41
VP1020	18	18	18	18	18	18	18	78
VP1021	6	6	6	6	6	6	6	6
VP1022	50	50	50	50	50	50	50	71
VP1025	15	15	15	15	15	15	15	8
VP1026	8	8	8	8	8	8	8	8
VP1027	18	18	18	18	18	18	18	18
VP1028	13	13	13	13	13	13	13	13
VP1030	20	20	20	20	20	20	20	20
VP1031	30	30	30	30	30	30	30	30
VP1032	19	19	19	19	19	19	19	19
VP1033	39	39	39	39	39	39	39	39
VP1034	7	7	7	7	7	7	7	7
VP1035	22	22	22	22	22	22	22	22
VP1037	53	53	53	53	53	53	53	53
VP1038	1	1	1	1	1	1	1	1
VP1040	20	20	20	20	20	20	20	20
VP1041	21	21	21	21	21	21	21	21
VP1043	41	41	41	41	41	41	41	41
VP1044	7	7	7	7	7	7	7	7
VP1045	51	51	51	51	51	51	51	51
VP1047	61	61	61	61	61	61	20	20
VP1048	20	20	20	20	20	20	20	20
VP1051	16	16	16	16	16	16	16	16
VP1052	21	21	21	21	21	21	21	21
VP1053	22	22	22	22	22	22	22	22
VP1054	6	6	6	6	6	6	6	6
VP1057	20	20	20	20	20	20	20	20
VP1060	47	47	47	47	47	47	47	47
VP1061	3	3	3	3	3	3	3	3
VP1062	16	16	16	16	16	16	16	16
VP1063	23	23	23	23	23	23	23	23
VP1100	1	1	1	1	1	1	1	1
VP1101	21	21	21	21	21	21	21	21
VP1106	33	33	33	33	33	33	33	33
VP1107	24	24	24	24	24	24	21	21
VP1112	51	51	51	51	51	51	51	51
VP1114	49	49	49	49	49	49	49	49
VP1115	21	21	21	21	21	21	21	21
VP1117	2	2	2	2	2	2	2	2
VP1119	5	5	5	5	5	5	5	5
VP1120	21	21	21	21	21	21	21	21
VP1121	20	20	20	20	20	20	82	20
VP1123	51	51	51	51	51	51	51	51
VP1125	46	46	46	46	46	46	46	46
VP1126	41	41	41	41	41	41	41	41
VP1128	22	22	22	22	22	22	22	22
VP1129	19	19	19	19	19	19	19	19
VP1130	19	19	19	19	19	19	19	19
VP1131	1	1	1	1	1	1	12	12
VP1133	1	1	1	1	1	1	4	4
VP1134	65	65	65	65	65	65	21	21
VP1135	70	70	70	70	70	70	20	20
VP1136	20	20	20	20	20	20	20	20
VP1137	18	18	18	18	18	18	18	18
VP1138	21	21	21	21	21	21	21	83
VP1139	19	19	19	19	19	19	19	19
VP1140	18	18	18	18	18	18	18	18
VP1141	15	15	15	15	15	15	15	15
VP1143	19	19	19	19	19	19	19	19
VP1144	43	43	43	43	43	43	43	43
VP1145	18	18	18	18	18	18	18	18
VP1147	22	22	22	22	22	22	22	22
VP1148	19	19	19	19	19	19	19	19
VP1149	9	9	9	9	9	9	9	9
VP1150	49	49	49	49	49	49	49	49
VP1151	47	47	47	47	47	47	15	15
VP1152	54	54	54	54	54	54	17	17
VP1153	65	65	65	65	65	65	22	22
VP1156	1	1	1	1	1	1	1	1
VP1157	9	9	9	9	9	9	18	18
VP1158	1	1	1	1	1	1	1	1
VP1160	1	1	1	1	1	1	1	1
VP1161	43	43	43	43	43	43	54	54
VP1162	70	70	70	70	70	70	23	23
VP1163	69	69	69	69	69	69	22	22
VP1164	70	70	70	70	70	70	20	20
VP1165	13	13	13	13	13	13	13	13
VP1166	18	18	18	18	18	18	18	18
VP1167	19	19	19	19	19	19	19	19
VP1168	20	20	20	20	20	20	20	20
VP1170	23	23	23	23	23	23	23	23
VP1171	18	18	18	18	18	18	18	18
VP1172	21	21	21	21	21	21	21	21
VP1173	37	37	37	37	37	37	37	37
VP1175	3	3	3	3	3	3	3	3
VP1176	49	49	49	49	49	49	49	49
VP1177	18	18	18	18	18	18	18	18
VP1179	2	2	2	2	2	2	2	2
VP1181	20	20	20	20	20	20	20	20
VP1182	23	23	23	23	23	23	23	23
VP1183	20	20	20	20	20	20	20	20
VP1185	18	18	18	18	18	18	80	18
VP1186	19	19	19	19	19	19	19	19
VP1187	50	50	50	50	50	50	50	50
VP1188	68	68	68	68	68	68	22	22
VP1189	52	52	52	52	52	52	52	52
VP1190	51	51	51	51	51	51	51	73
VP1191	1	1	1	1	1	1	1	1
VP1192	15	15	15	15	15	15	15	15
VP1195	51	51	51	51	51	51	67	67
VP1196	23	23	23	23	23	23	20	20
VP1197	48	48	48	48	48	48	59	59
VP1200	19	19	19	19	19	19	86	86
VP1203	11	11	11	11	11	11	11	11
VP1204	10	10	10	10	10	10	10	10
VP1210	1	1	1	1	1	1	1	1
VP1213	35	35	35	35	35	35	35	35
VP1214	20	20	20	20	20	20	20	20
VP1215	20	20	20	20	20	20	20	20
VP1218	22	22	22	22	22	22	22	22
VP1219	19	19	19	19	19	19	19	19
VP1221	24	24	24	24	24	24	24	24
VP1223	14	14	14	14	14	14	14	14
VP1226	21	21	21	21	21	21	21	21
VP1227	20	20	20	20	20	20	20	20
VP1228	49	49	49	49	49	49	49	49
VP1229	18	18	18	18	18	18	18	18
VP1230	22	22	22	22	22	22	22	22
VP1231	23	23	23	23	23	23	23	23
VP1232	49	49	49	49	49	49	49	49
VP1233	6	6	6	6	6	6	6	6
VP1235	23	23	23	23	23	23	23	23
VP1236	21	21	21	21	21	21	21	21
VP1237	21	21	21	21	21	21	21	21
VP1238	26	26	26	26	26	26	26	26
VP1239	22	22	22	22	22	22	22	22
VP1240	21	21	21	21	21	21	21	21
VP1241	15	15	15	15	15	15	15	15
VP1243	24	24	24	24	24	24	24	24
VP1244	18	18	18	18	18	18	18	18
VP1245	49	49	49	49	49	49	49	49
VP1247	18	18	18	18	18	18	18	18
VP1251	18	18	18	18	18	18	18	18
VP1253	50	50	50	50	50	50	50	50
VP1261	17	17	17	17	17	17	17	17
VP1265	20	20	20	20	20	20	10	10
VP1267	42	42	42	42	42	42	17	17
VP1274	52	52	52	52	52	52	52	52
VP1276	49	49	49	49	49	49	49	49
VP1280	21	21	21	21	21	21	21	21
VP1281	3	3	3	3	3	3	3	3
VP1282	2	2	2	2	2	2	2	2
VP1284	18	18	18	18	18	18	18	18
VP1287	22	22	22	22	22	22	22	22
VP1290	60	60	60	60	60	60	60	60
VP1293	51	51	51	51	51	51	51	51
VP1294	3	3	3	3	3	3	3	3
VP1296	23	23	23	23	23	23	23	23
VP1297	22	22	22	22	22	22	22	22
VP1299	22	22	22	22	22	22	22	22
VP1300	3	3	3	3	3	3	3	3
VP1302	65	65	65	65	65	65	22	22
VP1306	42	42	42	42	42	42	47	47
VP1311	48	48	48	48	48	48	64	64
VP1313	22	22	22	22	22	22	20	20
VP1315	49	49	49	49	49	49	64	64
VP1316	18	18	18	18	18	18	8	8
VP1324	50	50	50	50	50	50	50	50
VP1327	22	22	22	22	22	22	22	22
VP1330	54	54	54	54	54	54	54	54
VP1331	51	51	51	51	51	51	51	51
VP1332	51	51	51	51	51	51	64	64
VP1333	52	52	52	52	52	52	52	52
VP1335	22	22	22	22	22	22	22	22
VP1342	52	52	52	52	52	52	52	52
VP1343	20	20	20	20	20	20	20	20
VP1347	20	20	20	20	20	20	20	20
VP1348	21	21	21	21	21	21	21	21
VP1350	51	51	51	51	51	51	65	72
VP1352	64	64	64	64	64	64	70	70
VP1354	21	21	21	21	21	21	21	21
VP1374	50	50	50	50	50	50	50	50
VP1377	24	24	24	24	24	24	24	24
VP1378	21	21	21	21	21	21	21	21
VP1379	19	19	19	19	19	19	19	19
VP1381	24	24	24	24	24	24	24	24
VP1422	25	25	25	25	25	25	51	25
VP1423	22	22	22	22	22	22	22	22
VP1426	53	53	53	53	53	53	66	66
VP1427	52	52	52	52	52	52	52	52
VP1430	18	18	18	18	18	18	18	18
VP1431	23	23	23	23	23	23	23	23
VP1434	15	15	15	15	15	15	15	15
VP1436	20	20	20	20	20	20	20	20
VP1437	4	4	4	4	4	4	4	4
VP1438	54	54	54	54	54	54	54	54
VP1442	19	19	19	19	19	19	19	19
VP1443	7	7	7	7	7	7	7	7
VP1445	12	12	12	12	12	12	12	12
VP1447	55	55	55	55	55	55	55	55
VP1448	50	50	50	50	50	50	50	50
VP1449	50	50	50	50	50	50	50	50
VP1450	49	49	49	49	49	49	49	49
VP1452	22	22	22	22	22	22	81	81
VP1454	1	1	1	1	1	1	11	11
VP1455	26	26	26	26	26	26	23	23
VP1457	23	23	23	23	23	23	13	13
VP1458	50	50	50	50	50	50	37	37
VP1459	53	53	53	53	53	53	69	69
VP1460	11	11	11	11	11	11	1	1
VP1463	24	24	24	24	24	24	22	22
VP1464	49	49	49	49	49	49	57	57
VP1465	70	70	70	70	70	70	21	21
VP1469	16	16	16	16	16	16	16	16
VP1472	14	14	14	14	14	14	14	65
VP1473	9	9	9	9	9	9	9	9
VP1474	21	21	21	21	21	21	21	21
VP1475	20	20	20	20	20	20	20	20
VP1476	9	9	9	9	9	9	9	9
VP1479	67	67	67	67	67	67	21	21
VP1481	59	59	59	59	59	59	21	21
VP1482	50	50	50	50	50	50	18	18
VP1484	5	5	5	5	5	5	4	4
VP1485	3	3	3	3	3	3	18	18
VP1486	49	49	49	49	49	49	64	64
VP1494	21	21	21	21	21	21	17	17
VP1495	15	15	15	15	15	15	13	13
VP1501	23	23	23	23	23	23	23	23
VP1503	20	20	20	20	20	20	20	20
VP1504	56	56	56	56	56	56	71	71
VP1506	25	25	25	25	25	25	22	22
VP1511	21	21	21	21	21	21	21	21
VP1512	5	5	5	5	5	5	5	5
VP1513	69	69	69	69	69	69	20	90
VP1514	18	18	18	18	18	18	18	18
VP1515	21	21	21	21	21	21	21	21
VP1524	11	11	11	11	11	11	11	11
VP1525	47	47	47	47	47	47	47	47
VP1526	13	13	13	13	13	13	13	13
VP1527	1	1	1	1	1	1	1	1
VP1529	22	22	22	22	22	22	22	22
VP1531	47	47	47	47	47	47	47	47
VP1532	44	44	44	44	44	44	44	44
VP1533	16	16	16	16	16	16	16	16
VP1535	43	43	43	43	43	43	43	43
VP1536	21	21	21	21	21	21	21	21
VP1537	17	17	17	17	17	17	17	17
VP1538	5	5	5	5	5	5	5	5
VP1539	68	68	68	68	68	68	68	21
VP1540	17	17	17	17	17	17	17	17
VP1541	10	10	10	10	10	10	10	72
VP1542	1	1	1	1	1	1	1	1
VP1544	18	18	18	18	18	18	18	18
VP1588	7	7	7	7	7	7	7	7
VP1593	1	1	1	1	1	1	1	1
VP1598	2	2	2	2	2	2	2	2
VP1599	17	17	17	17	17	17	17	17
VP1603	11	11	11	11	11	11	11	11
VP1608	31	31	31	31	31	31	31	31
VP1609	53	53	53	53	53	53	53	53
VP1611	17	17	17	17	17	17	17	17
VP1612	22	22	22	22	22	22	22	22
VP1613	19	19	19	19	19	19	19	19
VP1614	17	17	17	17	17	17	17	17
VP1615	18	18	18	18	18	18	18	18
VP1616	20	20	20	20	20	20	20	20
VP1617	18	18	18	18	18	18	18	18
VP1620	20	20	20	20	20	20	20	20
VP1621	20	20	20	20	20	20	20	20
VP1622	21	21	21	21	21	21	21	21
VP1625	16	16	16	16	16	16	16	16
VP1626	10	10	10	10	10	10	10	10
VP1627	9	9	9	9	9	9	9	9
VP1629	47	47	47	47	47	47	47	47
VP1656	7	7	7	7	7	7	7	7
VP1658	16	16	16	16	16	16	16	16
VP1662	72	72	72	72	72	72	20	20
VP1665	47	47	47	47	47	47	3	3
VP1669	44	44	44	44	44	44	1	1
VP1672	65	65	65	65	65	65	14	14
VP1673	3	3	3	3	3	3	5	5
VP1674	67	67	67	67	67	67	20	20
VP1683	19	19	19	19	19	19	19	19
VP1684	44	44	44	44	44	44	44	44
VP1687	44	44	44	44	44	44	44	44
VP1690	20	20	20	20	20	20	20	20
VP1691	11	11	11	11	11	11	11	11
VP1693	8	8	8	8	8	8	8	8
VP1694	15	15	15	15	15	15	15	15
VP1695	53	53	53	53	53	53	53	53
VP1696	68	68	68	68	68	68	68	68
VP1698	69	69	69	69	69	69	20	20
VP1699	21	21	21	21	21	21	21	21
VP1702	10	10	10	10	10	10	10	10
VP1705	9	9	9	9	9	9	2	2
VP1706	1	1	1	1	1	1	1	1
VP1708	18	18	18	18	18	18	18	18
VP1709	14	14	14	14	14	14	14	14
VP1710	20	20	20	20	20	20	20	20
VP1711	47	47	47	47	47	47	47	47
VP1712	23	23	23	23	23	23	23	23
VP1713	63	63	63	63	63	63	74	74
VP1717	50	50	50	50	50	50	64	64
VP1719	17	17	17	17	17	17	73	17
VP1720	17	17	17	17	17	17	17	17
VP1724	54	54	54	54	54	54	54	54
VP1725	51	51	51	51	51	51	51	51
VP1729	20	20	20	20	20	20	20	20
VP1730	48	48	48	48	48	48	48	48
VP1731	48	48	48	48	48	48	48	48
VP1732	15	15	15	15	15	15	15	15
VP1733	20	20	20	20	20	20	20	20
VP1736	19	19	19	19	19	19	19	90
VP1737	51	51	51	51	51	51	51	51
VP1738	19	19	19	19	19	19	19	19
VP1740	1	1	1	1	1	1	1	1
VP1741	22	22	22	22	22	22	22	22
VP1743	21	21	21	21	21	21	21	21
VP1745	20	20	20	20	20	20	20	20
VP1751	69	69	69	69	69	69	69	69
VP1752	22	22	22	22	22	22	22	22
VP1753	25	25	25	25	25	25	25	25
VP1757	70	70	70	70	70	70	20	20
VP1758	18	18	18	18	18	18	18	18
VP1760	10	10	10	10	10	10	10	10
VP1763	12	12	12	12	12	12	12	12
VP1764	12	12	12	12	12	12	23	23
VP1768	51	51	51	51	51	51	51	51
VP1866	3	3	3	3	3	3	3	3
VP1868	22	22	22	22	22	22	22	22
VP1869	19	19	19	19	19	19	19	19
VP1871	68	68	68	68	68	68	19	19
VP1872	5	5	5	5	5	5	5	5
VP1873	49	49	49	49	49	49	49	49
VP1876	24	24	24	24	24	24	86	86
VP1877	23	23	23	23	23	23	23	23
VP1878	19	19	19	19	19	19	19	19
VP1879	7	7	7	7	7	7	7	7
VP1880	50	50	50	50	50	50	50	50
VP1881	48	48	48	48	48	48	48	48
VP1882	19	19	19	19	19	19	19	19
VP1892	50	50	50	50	50	50	50	50
VP1893	50	50	50	50	50	50	50	50
VP1897	3	3	3	3	3	3	3	3
VP1900	49	49	49	49	49	49	63	63
VP1901	19	19	19	19	19	19	19	19
VP1903	23	23	23	23	23	23	20	20
VP1904	23	23	23	23	23	23	20	20
VP1905	23	23	23	23	23	23	20	20
VP1906	13	13	13	13	13	13	13	13
VP1908	50	50	50	50	50	50	50	50
VP1909	19	19	19	19	19	19	19	19
VP1911	20	20	20	20	20	20	20	20
VP1913	21	21	21	21	21	21	21	21
VP1914	22	22	22	22	22	22	22	22
VP1915	22	22	22	22	22	22	22	22
VP1916	22	22	22	22	22	22	22	22
VP1919	50	50	50	50	50	50	64	64
VP1921	20	20	20	20	20	20	16	16
VP1922	1	1	1	1	1	1	1	1
VP1926	48	48	48	48	48	48	62	62
VP1927	48	48	48	48	48	48	36	36
VP1928	40	40	40	40	40	40	49	49
VP1929	24	24	24	24	24	24	21	21
VP1931	45	45	45	45	45	45	56	56
VP1933	20	20	20	20	20	20	20	20
VP1934	47	47	47	47	47	47	47	47
VP1935	43	43	43	43	43	43	43	43
VP1936	2	2	2	2	2	2	2	2
VP1939	4	4	4	4	4	4	4	4
VP1940	49	49	49	49	49	49	49	49
VP1943	19	19	19	19	19	19	19	19
VP1944	21	21	21	21	21	21	21	21
VP1947	18	18	18	18	18	18	18	18
VP1948	10	10	10	10	10	10	10	10
VP1949	1	1	1	1	1	1	1	1
VP1951	1	1	1	1	1	1	1	1
VP1952	20	20	20	20	20	20	20	20
VP1953	18	18	18	18	18	18	18	18
VP1954	29	29	29	29	29	29	29	29
VP1955	2	2	2	2	2	2	2	2
VP1956	19	19	19	19	19	19	19	19
VP1957	37	37	37	37	37	37	37	37
VP1958	21	21	21	21	21	21	21	21
VP1959	20	20	20	20	20	20	20	20
VP1960	19	19	19	19	19	19	19	19
VP1961	61	61	61	61	61	61	21	21
VP1962	21	21	21	21	21	21	21	21
VP1969	1	1	1	1	1	1	1	1
VP1970	7	7	7	7	7	7	7	7
VP1971	2	2	2	2	2	2	2	2
VP1978	20	20	20	20	20	20	20	20
VP1982	1	1	1	1	1	1	1	1
VP1983	43	43	43	43	43	43	43	43
VP1987	18	18	18	18	18	18	18	18
VP1988	46	46	46	46	46	46	46	46
VP1989	19	19	19	19	19	19	19	19
VP1991	48	48	48	48	48	48	48	48
VP1992	16	16	16	16	16	16	16	16
VP1996	51	51	51	51	51	51	51	51
VP1997	22	22	22	22	22	22	22	22
VP1998	51	51	51	51	51	51	51	51
VP2006	21	21	21	21	21	21	21	21
VP2009	24	24	24	24	24	24	24	24
VP2011	49	49	49	49	49	49	49	49
VP2013	66	66	66	66	66	66	66	66
VP2014	51	51	51	51	51	51	51	73
VP2015	50	50	50	50	50	50	50	50
VP2018	64	64	64	64	64	64	20	20
VP2019	41	41	41	41	41	41	41	41
VP2020	62	62	62	62	62	62	18	18
VP2021	1	1	1	1	1	1	5	5
VP2022	61	61	61	61	61	61	24	24
VP2026	10	10	10	10	10	10	23	23
VP2027	63	63	63	63	63	63	22	22
VP2028	1	1	1	1	1	1	1	1
VP2029	1	1	1	1	1	1	1	1
VP2031	1	1	1	1	1	1	1	33
VP2032	45	45	45	45	45	45	45	45
VP2033	19	19	19	19	19	19	19	19
VP2034	1	1	1	1	1	1	1	1
VP2035	47	47	47	47	47	47	47	47
VP2036	51	51	51	51	51	51	59	59
VP2037	21	21	21	21	21	21	21	21
VP2038	21	21	21	21	21	21	21	21
VP2039	51	51	51	51	51	51	51	51
VP2044	19	19	19	19	19	19	19	19
VP2048	19	19	19	19	19	19	19	19
VP2049	12	12	12	12	12	12	12	12
VP2050	46	46	46	46	46	46	46	46
VP2051	20	20	20	20	20	20	20	20
VP2052	19	19	19	19	19	19	19	19
VP2053	1	1	1	1	1	1	1	1
VP2054	38	38	38	38	38	38	38	38
VP2055	15	15	15	15	15	15	15	15
VP2056	18	18	18	18	18	18	18	18
VP2057	2	2	2	2	2	2	2	2
VP2058	1	1	1	1	1	1	1	1
VP2059	1	1	1	1	1	1	1	1
VP2061	19	19	19	19	19	19	19	19
VP2063	20	20	20	20	20	20	20	20
VP2064	20	20	20	20	20	20	20	20
VP2065	20	20	20	20	20	20	20	20
VP2066	21	21	21	21	21	21	78	21
VP2068	20	20	20	20	20	20	20	20
VP2069	48	48	48	48	48	48	48	67
VP2071	5	5	5	5	5	5	5	5
VP2072	63	63	63	63	63	63	18	18
VP2074	19	19	19	19	19	19	19	19
VP2078	60	60	60	60	60	60	60	60
VP2079	20	20	20	20	20	20	20	20
VP2080	19	19	19	19	19	19	19	19
VP2081	13	13	13	13	13	13	13	13
VP2082	15	15	15	15	15	15	41	41
VP2083	48	48	48	48	48	48	60	60
VP2084	22	22	22	22	22	22	18	18
VP2086	25	25	25	25	25	25	21	21
VP2087	23	23	23	23	23	23	20	20
VP2089	48	48	48	48	48	48	60	60
VP2090	20	20	20	20	20	20	8	8
VP2091	14	14	14	14	14	14	22	22
VP2092	38	38	38	38	38	38	38	38
VP2093	18	18	18	18	18	18	18	18
VP2094	14	14	14	14	14	14	14	14
VP2095	18	18	18	18	18	18	18	18
VP2096	19	19	19	19	19	19	19	19
VP2097	20	20	20	20	20	20	20	20
VP2100	70	70	70	70	70	70	20	20
VP2102	19	19	19	19	19	19	16	16
VP2103	34	34	34	34	34	34	12	12
VP2105	17	17	17	17	17	17	17	17
VP2106	19	19	19	19	19	19	19	19
VP2109	1	1	1	1	1	1	1	1
VP2110	1	1	1	1	1	1	1	1
VP2111	21	21	21	21	21	21	21	21
VP2112	2	2	2	2	2	2	2	2
VP2113	1	1	1	1	1	1	1	1
VP2114	12	12	12	12	12	12	18	18
VP2115	20	20	20	20	20	20	19	19
VP2116	21	21	21	21	21	21	17	17
VP2117	9	9	9	9	9	9	3	3
VP2118	1	1	1	1	1	1	1	1
VP2119	48	48	48	48	48	48	10	10
VP2120	56	56	56	56	56	56	19	19
VP2121	64	64	64	64	64	64	17	17
VP2122	42	42	42	42	42	42	15	15
VP2123	41	41	41	41	41	41	49	49
VP2124	65	65	65	65	65	65	20	20
VP2125	60	60	60	60	60	60	17	17
VP2126	66	66	66	66	66	66	19	19
VP2127	20	20	20	20	20	20	20	20
VP2128	42	42	42	42	42	42	42	42
VP2129	5	5	5	5	5	5	5	5
VP2130	48	48	48	48	48	48	48	68
VP2147	1	1	1	1	1	1	1	1
VP2149	18	18	18	18	18	18	18	18
VP2151	24	24	24	24	24	24	24	24
VP2152	18	18	18	18	18	18	18	18
VP2153	18	18	18	18	18	18	18	18
VP2154	2	2	2	2	2	2	2	2
VP2156	13	13	13	13	13	13	13	13
VP2157	10	10	10	10	10	10	10	10
VP2158	17	17	17	17	17	17	17	17
VP2161	47	47	47	47	47	47	47	47
VP2162	3	3	3	3	3	3	3	3
VP2163	21	21	21	21	21	21	21	21
VP2165	6	6	6	6	6	6	6	6
VP2166	2	2	2	2	2	2	2	44
VP2167	13	13	13	13	13	13	13	13
VP2168	20	20	20	20	20	20	20	85
VP2170	2	2	2	2	2	2	2	2
VP2171	2	2	2	2	2	2	2	2
VP2173	21	21	21	21	21	21	21	21
VP2176	20	20	20	20	20	20	20	20
VP2177	1	1	1	1	1	1	1	1
VP2178	1	1	1	1	1	1	1	1
VP2180	1	1	1	1	1	1	1	1
VP2181	3	3	3	3	3	3	3	3
VP2182	2	2	2	2	2	2	2	2
VP2184	19	19	19	19	19	19	19	19
VP2185	50	50	50	50	50	50	57	57
VP2186	4	4	4	4	4	4	4	4
VP2189	19	19	19	19	19	19	19	19
VP2190	7	7	7	7	7	7	7	7
VP2192	23	23	23	23	23	23	23	23
VP2193	18	18	18	18	18	18	18	18
VP2194	18	18	18	18	18	18	18	18
VP2195	53	53	53	53	53	53	53	53
VP2197	19	19	19	19	19	19	19	19
VP2198	15	15	15	15	15	15	15	15
VP2200	4	4	4	4	4	4	4	4
VP2201	21	21	21	21	21	21	21	21
VP2203	24	24	24	24	24	24	24	24
VP2204	13	13	13	13	13	13	13	13
VP2207	1	1	1	1	1	1	1	1
VP2208	25	25	25	25	25	25	21	21
VP2209	47	47	47	47	47	47	47	47
VP2211	6	6	6	6	6	6	6	6
VP2214	20	20	20	20	20	20	20	20
VP2215	23	23	23	23	23	23	23	23
VP2216	34	34	34	34	34	34	34	34
VP2217	19	19	19	19	19	19	19	19
VP2219	5	5	5	5	5	5	5	5
VP2220	2	2	2	2	2	2	2	2
VP2222	15	15	15	15	15	15	15	15
VP2223	11	11	11	11	11	11	11	11
VP2224	38	38	38	38	38	38	38	38
VP2225	1	1	1	1	1	1	1	1
VP2230	9	9	9	9	9	9	1	1
VP2231	4	4	4	4	4	4	2	2
VP2233	5	5	5	5	5	5	4	4
VP2234	23	23	23	23	23	23	5	5
VP2235	53	53	53	53	53	53	67	67
VP2236	22	22	22	22	22	22	2	2
VP2237	26	26	26	26	26	26	23	23
VP2238	14	14	14	14	14	14	13	13
VP2239	25	25	25	25	25	25	22	22
VP2241	19	19	19	19	19	19	11	11
VP2242	24	24	24	24	24	24	21	21
VP2243	19	19	19	19	19	19	18	18
VP2245	8	8	8	8	8	8	17	17
VP2250	2	2	2	2	2	2	2	2
VP2255	10	10	10	10	10	10	8	8
VP2257	3	3	3	3	3	3	3	3
VP2261	21	21	21	21	21	21	21	21
VP2262	19	19	19	19	19	19	19	19
VP2263	16	16	16	16	16	16	16	16
VP2264	35	35	35	35	35	35	35	35
VP2265	40	40	40	40	40	40	40	40
VP2266	1	1	1	1	1	1	1	6
VP2269	16	16	16	16	16	16	16	16
VP2270	44	44	44	44	44	44	44	44
VP2271	23	23	23	23	23	23	23	23
VP2272	23	23	23	23	23	23	23	23
VP2273	15	15	15	15	15	15	15	15
VP2274	20	20	20	20	20	20	20	20
VP2276	65	65	65	65	65	65	20	20
VP2277	5	5	5	5	5	5	5	5
VP2278	20	20	20	20	20	20	20	20
VP2279	18	18	18	18	18	18	18	49
VP2280	17	17	17	17	17	17	17	17
VP2281	17	17	17	17	17	17	17	17
VP2283	21	21	21	21	21	21	21	21
VP2284	18	18	18	18	18	18	18	18
VP2285	18	18	18	18	18	18	18	18
VP2286	20	20	20	20	20	20	20	20
VP2287	21	21	21	21	21	21	21	21
VP2288	12	12	12	12	12	12	12	12
VP2289	20	20	20	20	20	20	20	20
VP2290	52	52	52	52	52	52	52	52
VP2292	18	18	18	18	18	18	18	18
VP2293	16	16	16	16	16	16	16	16
VP2295	22	22	22	22	22	22	22	22
VP2296	51	51	51	51	51	51	51	51
VP2297	20	20	20	20	20	20	20	20
VP2298	18	18	18	18	18	18	18	18
VP2299	10	10	10	10	10	10	10	10
VP2300	17	17	17	17	17	17	17	17
VP2301	20	20	20	20	20	20	20	20
VP2302	23	23	23	23	23	23	23	23
VP2303	25	25	25	25	25	25	25	25
VP2304	6	6	6	6	6	6	6	6
VP2305	47	47	47	47	47	47	47	47
VP2306	3	3	3	3	3	3	3	3
VP2307	1	1	1	1	1	1	1	1
VP2308	24	24	24	24	24	24	24	24
VP2310	24	24	24	24	24	24	24	24
VP2311	63	63	63	63	63	63	23	23
VP2312	25	25	25	25	25	25	25	25
VP2313	18	18	18	18	18	18	18	18
VP2314	4	4	4	4	4	4	4	4
VP2315	4	4	4	4	4	4	4	4
VP2316	12	12	12	12	12	12	12	12
VP2317	16	16	16	16	16	16	16	16
VP2318	1	1	1	1	1	1	1	1
VP2319	22	22	22	22	22	22	22	22
VP2320	21	21	21	21	21	21	21	21
VP2321	13	13	13	13	13	13	13	13
VP2322	20	20	20	20	20	20	20	20
VP2323	5	5	5	5	5	5	5	5
VP2326	24	24	24	24	24	24	2	2
VP2327	3	3	3	3	3	3	16	16
VP2328	17	17	17	17	17	17	17	17
VP2331	13	13	13	13	13	13	13	13
VP2332	21	21	21	21	21	21	21	21
VP2333	4	4	4	4	4	4	4	4
VP2335	4	4	4	4	4	4	4	4
VP2336	1	1	1	1	1	1	1	1
VP2338	52	52	52	52	52	52	52	52
VP2339	22	22	22	22	22	22	22	22
VP2340	16	16	16	16	16	16	16	16
VP2343	10	10	10	10	10	10	10	10
VP2344	8	8	8	8	8	8	8	8
VP2345	18	18	18	18	18	18	18	18
VP2346	15	15	15	15	15	15	15	15
VP2347	4	4	4	4	4	4	4	4
VP2348	3	3	3	3	3	3	3	3
VP2350	18	18	18	18	18	18	18	18
VP2351	30	30	30	30	30	30	12	12
VP2352	2	2	2	2	2	2	2	2
VP2353	41	41	41	41	41	41	53	53
VP2354	19	19	19	19	19	19	19	19
VP2355	20	20	20	20	20	20	20	20
VP2356	21	21	21	21	21	21	21	21
VP2357	45	45	45	45	45	45	45	45
VP2358	23	23	23	23	23	23	18	18
VP2365	52	52	52	52	52	52	64	64
VP2367	4	4	4	4	4	4	13	13
VP2368	28	28	28	28	28	28	25	25
VP2369	23	23	23	23	23	23	21	21
VP2370	12	12	12	12	12	12	15	15
VP2371	24	24	24	24	24	24	22	22
VP2372	3	3	3	3	3	3	3	3
VP2373	50	50	50	50	50	50	63	63
VP2375	51	51	51	51	51	51	51	51
VP2377	55	55	55	55	55	55	55	55
VP2379	1	1	1	1	1	1	1	1
VP2380	21	21	21	21	21	21	21	21
VP2381	49	49	49	49	49	49	49	67
VP2386	22	22	22	22	22	22	22	22
VP2387	23	23	23	23	23	23	23	23
VP2388	18	18	18	18	18	18	18	18
VP2392	16	16	16	16	16	16	13	13
VP2404	18	18	18	18	18	18	18	18
VP2406	49	49	49	49	49	49	49	49
VP2407	50	50	50	50	50	50	50	50
VP2431	22	22	22	22	22	22	22	22
VP2432	21	21	21	21	21	21	21	21
VP2433	21	21	21	21	21	21	21	21
VP2436	18	18	18	18	18	18	2	2
VP2440	24	24	24	24	24	24	20	20
VP2442	42	42	42	42	42	42	17	17
VP2448	22	22	22	22	22	22	22	22
VP2451	23	23	23	23	23	23	23	23
VP2458	14	14	14	14	14	14	5	5
VP2465	2	2	2	2	2	2	2	2
VP2468	20	20	20	20	20	20	20	20
VP2470	20	20	20	20	20	20	20	20
VP2471	20	20	20	20	20	20	20	20
VP2474	2	2	2	2	2	2	2	2
VP2475	22	22	22	22	22	22	22	22
VP2476	20	20	20	20	20	20	20	20
VP2477	24	24	24	24	24	24	24	24
VP2478	24	24	24	24	24	24	24	24
VP2479	20	20	20	20	20	20	18	18
VP2480	36	36	36	36	36	36	4	4
VP2482	22	22	22	22	22	22	19	19
VP2483	19	19	19	19	19	19	17	17
VP2485	23	23	23	23	23	23	21	21
VP2486	20	20	20	20	20	20	18	18
VP2487	47	47	47	47	47	47	58	58
VP2489	20	20	20	20	20	20	20	20
VP2490	51	51	51	51	51	51	65	65
VP2491	22	22	22	22	22	22	19	19
VP2492	22	22	22	22	22	22	75	75
VP2493	2	2	2	2	2	2	1	1
VP2494	21	21	21	21	21	21	20	20
VP2500	1	1	1	1	1	1	1	1
VP2501	1	1	1	1	1	1	1	1
VP2502	10	10	10	10	10	10	5	5
VP2505	11	11	11	11	11	11	11	11
VP2506	9	9	9	9	9	9	9	9
VP2507	42	42	42	42	42	42	42	42
VP2510	20	20	20	20	20	20	20	20
VP2514	14	14	14	14	14	14	14	14
VP2515	15	15	15	15	15	15	15	15
VP2516	49	49	49	49	49	49	18	18
VP2517	61	61	61	61	61	61	20	20
VP2519	71	71	71	71	71	71	21	21
VP2521	5	5	5	5	5	5	5	5
VP2525	66	66	66	66	66	66	22	22
VP2526	19	19	19	19	19	19	19	19
VP2527	4	4	4	4	4	4	4	4
VP2528	12	12	12	12	12	12	12	12
VP2530	1	1	1	1	1	1	1	1
VP2531	28	28	28	28	28	28	28	28
VP2532	1	1	1	1	1	1	1	1
VP2533	1	1	1	1	1	1	1	1
VP2534	20	20	20	20	20	20	20	20
VP2535	1	1	1	1	1	1	1	1
VP2536	18	18	18	18	18	18	18	18
VP2537	10	10	10	10	10	10	10	10
VP2538	21	21	21	21	21	21	21	21
VP2539	64	64	64	64	64	64	1	1
VP2540	20	20	20	20	20	20	20	20
VP2542	69	69	69	69	69	69	22	22
VP2545	2	2	2	2	2	2	5	5
VP2546	1	1	1	1	1	1	1	1
VP2547	33	33	33	33	33	33	39	39
VP2548	21	21	21	21	21	21	21	21
VP2549	11	11	11	11	11	11	11	11
VP2551	37	37	37	37	37	37	37	37
VP2555	19	19	19	19	19	19	19	19
VP2556	24	24	24	24	24	24	24	24
VP2557	21	21	21	21	21	21	21	21
VP2558	5	5	5	5	5	5	5	5
VP2559	20	20	20	20	20	20	20	20
VP2560	4	4	4	4	4	4	4	4
VP2562	21	21	21	21	21	21	21	21
VP2566	69	69	69	69	69	69	69	69
VP2568	13	13	13	13	13	13	13	13
VP2569	5	5	5	5	5	5	5	5
VP2571	24	24	24	24	24	24	22	22
VP2573	23	23	23	23	23	23	21	21
VP2574	23	23	23	23	23	23	20	86
VP2575	7	7	7	7	7	7	17	17
VP2576	22	22	22	22	22	22	52	52
VP2577	1	1	1	1	1	1	1	1
VP2578	14	14	14	14	14	14	14	14
VP2579	1	1	1	1	1	1	1	1
VP2580	23	23	23	23	23	23	21	21
VP2581	20	20	20	20	20	20	20	20
VP2583	21	21	21	21	21	21	21	21
VP2585	1	1	1	1	1	1	1	1
VP2586	22	22	22	22	22	22	22	22
VP2587	67	67	67	67	67	67	23	23
VP2588	9	9	9	9	9	9	19	19
VP2590	14	14	14	14	14	14	1	1
VP2592	44	44	44	44	44	44	14	14
VP2593	44	44	44	44	44	44	57	57
VP2594	15	15	15	15	15	15	15	15
VP2596	22	22	22	22	22	22	22	22
VP2598	19	19	19	19	19	19	19	19
VP2599	19	19	19	19	19	19	19	19
VP2600	37	37	37	37	37	37	37	37
VP2601	22	22	22	22	22	22	22	22
VP2602	22	22	22	22	22	22	22	22
VP2603	48	48	48	48	48	48	60	48
VP2606	22	22	22	22	22	22	22	22
VP2607	21	21	21	21	21	21	21	21
VP2608	32	32	32	32	32	32	32	32
VP2612	7	7	7	7	7	7	7	7
VP2613	46	46	46	46	46	46	46	46
VP2616	1	1	1	1	1	1	47	13
VP2618	59	59	59	59	59	59	21	21
VP2619	1	1	1	1	1	1	6	6
VP2620	6	6	6	6	6	6	6	6
VP2621	12	12	12	12	12	12	12	12
VP2623	13	13	13	13	13	13	13	13
VP2625	17	17	17	17	17	17	17	17
VP2627	1	1	1	1	1	1	1	1
VP2628	20	20	20	20	20	20	20	20
VP2631	20	20	20	20	20	20	20	20
VP2637	5	5	5	5	5	5	5	5
VP2647	34	34	34	34	34	34	34	34
VP2648	54	54	54	54	54	54	15	15
VP2654	24	24	24	24	24	24	24	24
VP2655	15	15	15	15	15	15	15	15
VP2656	8	8	8	8	8	8	8	8
VP2659	2	2	2	2	2	2	2	2
VP2661	2	2	2	2	2	2	2	2
VP2671	3	3	3	3	3	3	3	3
VP2673	45	45	45	45	45	45	45	45
VP2676	21	21	21	21	21	21	21	21
VP2677	3	3	3	3	3	3	3	3
VP2679	22	22	22	22	22	22	22	22
VP2683	50	50	50	50	50	50	50	50
VP2684	49	49	49	49	49	49	59	59
VP2685	19	19	19	19	19	19	19	19
VP2702	15	15	15	15	15	15	15	84
VP2706	16	16	16	16	16	16	16	16
VP2710	44	44	44	44	44	44	9	9
VP2711	12	12	12	12	12	12	1	1
VP2721	24	24	24	24	24	24	21	21
VP2722	21	21	21	21	21	21	84	84
VP2723	2	2	2	2	2	2	1	1
VP2724	20	20	20	20	20	20	17	17
VP2725	3	3	3	3	3	3	8	8
VP2729	1	1	1	1	1	1	1	1
VP2730	1	1	1	1	1	1	1	1
VP2731	21	21	21	21	21	21	17	17
VP2735	22	22	22	22	22	22	33	33
VP2736	19	19	19	19	19	19	17	17
VP2737	1	1	1	1	1	1	1	1
VP2738	1	1	1	1	1	1	1	1
VP2739	4	4	4	4	4	4	1	1
VP2740	1	1	1	1	1	1	1	1
VP2741	21	21	21	21	21	21	16	16
VP2744	69	69	69	69	69	69	26	26
VP2745	1	1	1	1	1	1	1	1
VP2748	20	20	20	20	20	20	20	20
VP2750	20	20	20	20	20	20	20	20
VP2751	52	52	52	52	52	52	67	67
VP2752	17	17	17	17	17	17	17	17
VP2753	24	24	24	24	24	24	24	24
VP2755	16	16	16	16	16	16	16	16
VP2756	50	50	50	50	50	50	63	63
VP2757	50	50	50	50	50	50	63	63
VP2758	59	59	59	59	59	59	20	20
VP2760	49	49	49	49	49	49	57	57
VP2761	48	48	48	48	48	48	56	56
VP2762	3	3	3	3	3	3	8	8
VP2763	64	64	64	64	64	64	20	20
VP2764	53	53	53	53	53	53	61	61
VP2765	19	19	19	19	19	19	19	19
VP2766	6	6	6	6	6	6	6	6
VP2767	45	45	45	45	45	45	45	45
VP2768	14	14	14	14	14	14	14	14
VP2769	4	4	4	4	4	4	4	4
VP2772	1	1	1	1	1	1	1	1
VP2775	4	4	4	4	4	4	4	4
VP2776	11	11	11	11	11	11	11	11
VP2777	17	17	17	17	17	17	17	17
VP2778	5	5	5	5	5	5	5	5
VP2779	49	49	49	49	49	49	49	49
VP2780	9	9	9	9	9	9	9	9
VP2781	20	20	20	20	20	20	20	20
VP2783	17	17	17	17	17	17	17	17
VP2784	1	1	1	1	1	1	1	1
VP2787	1	1	1	1	1	1	1	1
VP2788	21	21	21	21	21	21	21	21
VP2789	5	5	5	5	5	5	5	5
VP2790	24	24	24	24	24	24	24	24
VP2791	4	4	4	4	4	4	4	4
VP2792	23	23	23	23	23	23	23	23
VP2793	1	1	1	1	1	1	1	1
VP2794	47	47	47	47	47	47	47	47
VP2795	21	21	21	21	21	21	21	21
VP2796	22	22	22	22	22	22	22	22
VP2797	23	23	23	23	23	23	23	23
VP2798	22	22	22	22	22	22	22	22
VP2804	22	22	22	22	22	22	22	22
VP2805	7	7	7	7	7	7	7	7
VP2806	11	11	11	11	11	11	11	11
VP2807	17	17	17	17	17	17	17	17
VP2808	12	12	12	12	12	12	12	12
VP2809	23	23	23	23	23	23	23	23
VP2811	22	22	22	22	22	22	22	22
VP2812	20	20	20	20	20	20	20	20
VP2813	5	5	5	5	5	5	5	5
VP2814	22	22	22	22	22	22	22	22
VP2815	19	19	19	19	19	19	19	19
VP2816	55	55	55	55	55	55	8	8
VP2817	1	1	1	1	1	1	1	1
VP2818	15	15	15	15	15	15	15	15
VP2820	50	50	50	50	50	50	50	50
VP2822	24	24	24	24	24	24	24	24
VP2823	19	19	19	19	19	19	19	19
VP2824	18	18	18	18	18	18	18	18
VP2825	19	19	19	19	19	19	19	19
VP2826	24	24	24	24	24	24	21	21
VP2827	22	22	22	22	22	22	19	19
VP2828	24	24	24	24	24	24	21	21
VP2829	47	47	47	47	47	47	63	63
VP2830	5	5	5	5	5	5	5	22
VP2831	15	15	15	15	15	15	15	15
VP2832	23	23	23	23	23	23	23	23
VP2833	20	20	20	20	20	20	20	20
VP2834	24	24	24	24	24	24	24	24
VP2835	23	23	23	23	23	23	20	20
VP2836	16	16	16	16	16	16	16	16
VP2837	20	20	20	20	20	20	20	20
VP2838	20	20	20	20	20	20	20	20
VP2839	1	1	1	1	1	1	1	1
VP2840	18	18	18	18	18	18	18	18
VP2841	6	6	6	6	6	6	6	6
VP2842	6	6	6	6	6	6	6	6
VP2843	5	5	5	5	5	5	5	5
VP2845	2	2	2	2	2	2	2	2
VP2846	11	11	11	11	11	11	11	11
VP2849	2	2	2	2	2	2	2	2
VP2850	2	2	2	2	2	2	2	2
VP2852	1	1	1	1	1	1	1	1
VP2853	24	24	24	24	24	24	21	21
VP2855	13	13	13	13	13	13	20	20
VP2856	22	22	22	22	22	22	21	21
VP2858	7	7	7	7	7	7	18	18
VP2859	25	25	25	25	25	25	84	22
VP2861	10	10	10	10	10	10	18	18
VP2862	5	5	5	5	5	5	18	18
VP2863	20	20	20	20	20	20	20	22
VP2865	19	19	19	19	19	19	19	19
VP2866	17	17	17	17	17	17	17	17
VP2867	16	16	16	16	16	16	16	16
VP2868	2	2	2	2	2	2	2	2
VP2870	2	2	2	2	2	2	2	2
VP2872	7	7	7	7	7	7	7	7
VP2873	49	49	49	49	49	49	49	49
VP2875	20	20	20	20	20	20	20	20
VP2876	55	55	55	55	55	55	63	63
VP2877	20	20	20	20	20	20	20	20
VP2881	58	58	58	58	58	58	18	18
VP2883	22	22	22	22	22	22	19	19
VP2884	19	19	19	19	19	19	4	4
VP2885	2	2	2	2	2	2	2	2
VP2893	51	51	51	51	51	51	51	51
VP2895	1	1	1	1	1	1	1	1
VP2896	49	49	49	49	49	49	49	49
VP2898	48	48	48	48	48	48	55	55
VP2913	3	3	3	3	3	3	3	3
VP2916	3	3	3	3	3	3	3	3
VP2920	1	1	1	1	1	1	15	15
VP2925	2	2	2	2	2	2	2	2
VP2926	1	1	1	1	1	1	1	1
VP2928	1	1	1	1	1	1	1	1
VP2929	2	2	2	2	2	2	2	2
VP2936	42	42	42	42	42	42	42	42
VP2941	9	9	9	9	9	9	9	9
VP2942	21	21	21	21	21	21	21	21
VP2949	20	20	20	20	20	20	20	20
VP2950	18	18	18	18	18	18	18	18
VP2951	18	18	18	18	18	18	18	18
VP2954	20	20	20	20	20	20	20	20
VP2957	19	19	19	19	19	19	16	16
VP2958	3	3	3	3	3	3	15	15
VP2960	20	20	20	20	20	20	22	22
VP2961	4	4	4	4	4	4	2	2
VP2964	1	1	1	1	1	1	1	1
VP2965	15	15	15	15	15	15	4	4
VP2970	25	25	25	25	25	25	22	82
VP2971	1	1	1	1	1	1	12	12
VP2976	6	6	6	6	6	6	18	18
VP2978	17	17	17	17	17	17	73	73
VP2983	21	21	21	21	21	21	21	21
VP2985	1	1	1	1	1	1	1	1
VP2986	1	1	1	1	1	1	1	1
VP2989	14	14	14	14	14	14	14	14
VP2991	46	46	46	46	46	46	46	46
VP2999	20	20	20	20	20	20	20	20
VP3001	1	1	1	1	1	1	1	1
VP3004	40	40	40	40	40	40	40	40
VP3014	10	10	10	10	10	10	10	10
VP3015	20	20	20	20	20	20	20	20
VP3017	18	18	18	18	18	18	18	18
VP3020	22	22	22	22	22	22	22	22
VP3031	11	11	11	11	11	11	11	11
VP3032	4	4	4	4	4	4	4	4
VP3033	62	62	62	62	62	62	62	62
VP3034	10	10	10	10	10	10	10	10
VP3035	2	2	2	2	2	2	2	2
VP3038	12	12	12	12	12	12	12	12
VP3039	19	19	19	19	19	19	19	19
VP3040	20	20	20	20	20	20	20	20
VP3042	1	1	1	1	1	1	11	11
VP3043	46	46	46	46	46	46	62	62
VP3044	24	24	24	24	24	24	20	20
VP3046	20	20	20	20	20	20	19	19
VP3048	41	41	41	41	41	41	54	54
VP3049	21	21	21	21	21	21	18	18
VP3050	1	1	1	1	1	1	1	1
VP3052	24	24	24	24	24	24	87	88
VP3054	20	20	20	20	20	20	17	17
VP3056	22	22	22	22	22	22	20	20
VP3059	9	9	9	9	9	9	9	9
VP3062	47	47	47	47	47	47	47	47
VP3063	17	17	17	17	17	17	17	17
VP3068	12	12	12	12	12	12	3	3
VP3069	18	18	18	18	18	18	18	18
VP3073	1	1	1	1	1	1	1	1
VP3074	1	1	1	1	1	1	1	1
VP3075	7	7	7	7	7	7	7	7
VP3076	1	1	1	1	1	1	1	1
VP3077	16	16	16	16	16	16	16	16
VP3078	16	16	16	16	16	16	16	16
VP3079	13	13	13	13	13	13	13	13
VP3080	20	20	20	20	20	20	20	20
VPA0001	23	23	23	23	23	23	23	23
VPA0005	1	1	1	1	1	1	1	1
VPA0008	19	19	19	19	19	19	19	19
VPA0010	2	2	2	2	2	2	2	2
VPA0011	13	13	13	13	13	13	13	13
VPA0012	19	19	19	19	19	19	19	19
VPA0023	16	16	16	16	16	16	16	16
VPA0025	38	38	38	38	38	38	38	38
VPA0032	15	15	15	15	15	15	15	15
VPA0033	21	21	21	21	21	21	21	86
VPA0034	17	17	17	17	17	17	17	17
VPA0035	20	20	20	20	20	20	20	20
VPA0036	19	19	19	19	19	19	75	19
VPA0038	6	6	6	6	6	6	1	1
VPA0040	1	1	1	1	1	1	2	2
VPA0041	24	24	24	24	24	24	21	21
VPA0049	60	60	60	60	60	60	21	21
VPA0051	18	18	18	18	18	18	18	18
VPA0052	45	45	45	45	45	45	54	45
VPA0053	10	10	10	10	10	10	10	10
VPA0054	16	16	16	16	16	16	16	16
VPA0055	17	17	17	17	17	17	17	17
VPA0056	21	21	21	21	21	21	21	21
VPA0057	12	12	12	12	12	12	12	12
VPA0058	1	1	1	1	1	1	1	1
VPA0061	24	24	24	24	24	24	24	24
VPA0064	21	21	21	21	21	21	21	21
VPA0065	20	20	20	20	20	20	20	20
VPA0066	22	22	22	22	22	22	22	22
VPA0068	22	22	22	22	22	22	22	22
VPA0070	22	22	22	22	22	22	22	22
VPA0091	42	42	42	42	42	42	42	42
VPA0093	48	48	48	48	48	48	48	48
VPA0094	13	13	13	13	13	13	13	13
VPA0096	12	12	12	12	12	12	12	12
VPA0103	21	21	21	21	21	21	21	21
VPA0119	12	12	12	12	12	12	12	12
VPA0120	12	12	12	12	12	12	11	11
VPA0121	15	15	15	15	15	15	15	15
VPA0122	4	4	4	4	4	4	4	4
VPA0123	24	24	24	24	24	24	20	20
VPA0124	42	42	42	42	42	42	42	42
VPA0126	44	44	44	44	44	44	44	44
VPA0130	43	43	43	43	43	43	43	43
VPA0136	52	52	52	52	52	52	52	69
VPA0137	2	2	2	2	2	2	2	2
VPA0138	48	48	48	48	48	48	48	48
VPA0139	48	48	48	48	48	48	48	48
VPA0144	21	21	21	21	21	21	21	21
VPA0145	45	45	45	45	45	45	45	45
VPA0146	21	21	21	21	21	21	21	21
VPA0148	20	20	20	20	20	20	20	20
VPA0150	22	22	22	22	22	22	22	22
VPA0151	42	42	42	42	42	42	42	42
VPA0153	7	7	7	7	7	7	7	62
VPA0154	15	15	15	15	15	15	15	15
VPA0155	20	20	20	20	20	20	20	20
VPA0156	22	22	22	22	22	22	22	89
VPA0157	45	45	45	45	45	45	45	45
VPA0158	15	15	15	15	15	15	15	15
VPA0159	19	19	19	19	19	19	19	19
VPA0160	25	25	25	25	25	25	25	25
VPA0161	16	16	16	16	16	16	16	16
VPA0162	22	22	22	22	22	22	22	22
VPA0165	21	21	21	21	21	21	21	21
VPA0169	21	21	21	21	21	21	21	21
VPA0170	18	18	18	18	18	18	18	18
VPA0171	22	22	22	22	22	22	22	22
VPA0172	1	1	1	1	1	1	1	1
VPA0173	21	21	21	21	21	21	21	21
VPA0178	3	3	3	3	3	3	3	3
VPA0180	24	24	24	24	24	24	24	24
VPA0186	14	14	14	14	14	14	24	14
VPA0189	20	20	20	20	20	20	20	20
VPA0191	13	13	13	13	13	13	13	13
VPA0194	9	9	9	9	9	9	9	9
VPA0195	68	68	68	68	68	68	68	68
VPA0197	21	21	21	21	21	21	21	21
VPA0198	22	22	22	22	22	22	22	22
VPA0199	22	22	22	22	22	22	22	22
VPA0207	23	23	23	23	23	23	82	82
VPA0209	23	23	23	23	23	23	19	19
VPA0210	2	2	2	2	2	2	3	3
VPA0214	25	25	25	25	25	25	23	23
VPA0215	15	15	15	15	15	15	6	6
VPA0216	25	25	25	25	25	25	22	22
VPA0217	20	20	20	20	20	20	17	17
VPA0219	17	17	17	17	17	17	17	17
VPA0226	23	23	23	23	23	23	22	22
VPA0230	15	15	15	15	15	15	15	15
VPA0232	20	20	20	20	20	20	20	20
VPA0235	52	52	52	52	52	52	52	52
VPA0239	51	51	51	51	51	51	51	51
VPA0240	21	21	21	21	21	21	21	21
VPA0248	21	21	21	21	21	21	21	21
VPA0251	48	48	48	48	48	48	48	48
VPA0252	4	4	4	4	4	4	4	4
VPA0255	22	22	22	22	22	22	22	22
VPA0257	2	2	2	2	2	2	2	2
VPA0258	8	8	8	8	8	8	8	8
VPA0260	21	21	21	21	21	21	21	21
VPA0262	6	6	6	6	6	6	6	6
VPA0264	8	8	8	8	8	8	8	8
VPA0265	20	20	20	20	20	20	20	20
VPA0266	20	20	20	20	20	20	20	20
VPA0268	48	48	48	48	48	48	54	54
VPA0269	24	24	24	24	24	24	24	24
VPA0272	12	12	12	12	12	12	12	12
VPA0273	52	52	52	52	52	52	65	65
VPA0277	53	53	53	53	53	53	53	53
VPA0279	8	8	8	8	8	8	8	8
VPA0284	22	22	22	22	22	22	22	22
VPA0286	3	3	3	3	3	3	3	3
VPA0287	23	23	23	23	23	23	23	23
VPA0288	18	18	18	18	18	18	18	18
VPA0291	10	10	10	10	10	10	10	10
VPA0293	14	14	14	14	14	14	59	59
VPA0303	19	19	19	19	19	19	19	19
VPA0309	21	21	21	21	21	21	21	21
VPA0310	7	7	7	7	7	7	7	7
VPA0312	19	19	19	19	19	19	19	19
VPA0316	22	22	22	22	22	22	22	22
VPA0317	51	51	51	51	51	51	51	51
VPA0318	20	20	20	20	20	20	20	20
VPA0320	20	20	20	20	20	20	20	20
VPA0326	1	1	1	1	1	1	10	10
VPA0329	48	48	48	48	48	48	61	61
VPA0330	48	48	48	48	48	48	61	61
VPA0331	46	46	46	46	46	46	57	57
VPA0335	20	20	20	20	20	20	18	18
VPA0340	22	22	22	22	22	22	20	20
VPA0341	20	20	20	20	20	20	18	18
VPA0343	25	25	25	25	25	25	22	91
VPA0344	21	21	21	21	21	21	21	21
VPA0349	47	47	47	47	47	47	47	47
VPA0350	48	48	48	48	48	48	48	48
VPA0351	20	20	20	20	20	20	20	20
VPA0353	60	60	60	60	60	60	20	20
VPA0356	69	69	69	69	69	69	22	22
VPA0357	53	53	53	53	53	53	62	62
VPA0359	60	60	60	60	60	60	6	6
VPA0361	35	35	35	35	35	35	3	3
VPA0365	72	72	72	72	72	72	86	23
VPA0367	23	23	23	23	23	23	23	23
VPA0368	22	22	22	22	22	22	22	22
VPA0369	20	20	20	20	20	20	20	20
VPA0372	19	19	19	19	19	19	19	19
VPA0374	52	52	52	52	52	52	52	52
VPA0375	54	54	54	54	54	54	54	54
VPA0376	48	48	48	48	48	48	48	48
VPA0377	19	19	19	19	19	19	19	19
VPA0379	7	7	7	7	7	7	7	7
VPA0385	51	51	51	51	51	51	51	51
VPA0405	22	22	22	22	22	22	22	22
VPA0408	20	20	20	20	20	20	20	20
VPA0409	5	5	5	5	5	5	5	5
VPA0411	24	24	24	24	24	24	20	20
VPA0412	47	47	47	47	47	47	60	60
VPA0413	21	21	21	21	21	21	1	1
VPA0414	12	12	12	12	12	12	12	12
VPA0415	16	16	16	16	16	16	13	13
VPA0416	22	22	22	22	22	22	19	19
VPA0417	45	45	45	45	45	45	58	58
VPA0418	13	13	13	13	13	13	3	3
VPA0419	5	5	5	5	5	5	1	1
VPA0421	49	49	49	49	49	49	60	60
VPA0422	16	16	16	16	16	16	12	81
VPA0424	25	25	25	25	25	25	22	22
VPA0425	51	51	51	51	51	51	65	65
VPA0427	24	24	24	24	24	24	21	21
VPA0428	24	24	24	24	24	24	21	21
VPA0429	24	24	24	24	24	24	21	21
VPA0430	44	44	44	44	44	44	21	21
VPA0431	22	22	22	22	22	22	78	78
VPA0441	52	52	52	52	52	52	66	66
VPA0450	21	21	21	21	21	21	21	21
VPA0451	1	1	1	1	1	1	1	1
VPA0452	19	19	19	19	19	19	19	19
VPA0456	51	51	51	51	51	51	51	51
VPA0460	2	2	2	2	2	2	2	2
VPA0463	11	11	11	11	11	11	11	11
VPA0470	26	26	26	26	26	26	26	26
VPA0471	52	52	52	52	52	52	52	76
VPA0474	21	21	21	21	21	21	21	21
VPA0475	1	1	1	1	1	1	1	1
VPA0476	20	20	20	20	20	20	20	20
VPA0480	22	22	22	22	22	22	22	22
VPA0488	19	19	19	19	19	19	19	19
VPA0489	22	22	22	22	22	22	22	22
VPA0496	50	50	50	50	50	50	50	50
VPA0498	22	22	22	22	22	22	22	22
VPA0500	17	17	17	17	17	17	15	15
VPA0501	18	18	18	18	18	18	18	18
VPA0503	17	17	17	17	17	17	17	47
VPA0504	23	23	23	23	23	23	23	23
VPA0507	21	21	21	21	21	21	21	21
VPA0508	4	4	4	4	4	4	4	4
VPA0509	68	68	68	68	68	68	21	21
VPA0510	52	52	52	52	52	52	14	14
VPA0513	1	1	1	1	1	1	1	1
VPA0515	8	8	8	8	8	8	14	14
VPA0516	50	50	50	50	50	50	1	1
VPA0517	19	19	19	19	19	19	19	19
VPA0519	14	14	14	14	14	14	14	14
VPA0523	5	5	5	5	5	5	5	5
VPA0528	19	19	19	19	19	19	19	19
VPA0529	11	11	11	11	11	11	11	11
VPA0532	36	36	37	36	36	36	36	36
VPA0535	69	69	69	69	69	69	85	21
VPA0536	48	48	48	48	48	48	48	48
VPA0538	21	21	21	21	21	21	21	21
VPA0539	17	17	17	17	17	17	17	17
VPA0540	24	24	24	24	24	24	24	24
VPA0543	23	23	23	23	23	23	23	23
VPA0545	19	19	19	19	19	19	19	19
VPA0548	20	20	20	20	20	20	62	20
VPA0551	12	12	12	12	12	12	12	12
VPA0557	64	64	64	64	64	64	22	22
VPA0559	51	51	51	51	51	51	64	64
VPA0561	71	71	71	71	71	71	77	77
VPA0563	22	22	22	22	22	22	22	22
VPA0564	21	21	21	21	21	21	21	21
VPA0567	20	20	20	20	20	20	20	20
VPA0569	20	20	20	20	20	20	82	20
VPA0570	21	21	21	21	21	21	21	21
VPA0572	20	20	20	20	20	20	20	20
VPA0573	17	17	17	17	17	17	17	17
VPA0576	8	8	8	8	8	8	8	8
VPA0583	19	19	19	19	19	19	19	85
VPA0584	9	9	9	9	9	9	9	9
VPA0586	1	1	1	1	1	1	1	1
VPA0587	7	7	7	7	7	7	57	7
VPA0589	21	21	21	21	21	21	21	21
VPA0592	2	2	2	2	2	2	2	2
VPA0593	21	21	21	21	21	21	21	21
VPA0595	22	22	22	22	22	22	22	22
VPA0596	52	52	52	52	52	52	67	67
VPA0603	45	45	45	45	45	45	45	45
VPA0604	21	21	21	21	21	21	21	21
VPA0606	68	68	68	68	68	68	24	24
VPA0607	50	50	50	50	50	50	64	64
VPA0611	61	61	61	61	61	61	16	16
VPA0612	22	22	22	22	22	22	22	22
VPA0613	22	22	22	22	22	22	22	22
VPA0614	49	49	49	49	49	49	49	49
VPA0615	49	49	49	49	49	49	49	49
VPA0616	22	22	22	22	22	22	22	22
VPA0617	59	59	59	59	59	59	59	59
VPA0618	25	25	25	25	25	25	25	25
VPA0619	2	2	2	2	2	2	2	2
VPA0620	15	15	15	15	15	15	15	15
VPA0621	49	49	49	49	49	49	49	49
VPA0622	50	50	50	50	50	50	57	57
VPA0624	70	70	70	70	70	70	21	21
VPA0625	69	69	69	69	69	69	22	22
VPA0627	24	24	24	24	24	24	21	21
VPA0628	49	49	49	49	49	49	60	60
VPA0630	41	41	41	41	41	41	50	50
VPA0631	14	14	14	14	14	14	59	59
VPA0634	22	22	22	22	22	22	22	22
VPA0635	50	50	50	50	50	50	64	64
VPA0637	24	24	24	24	24	24	21	21
VPA0638	60	60	60	60	60	60	20	20
VPA0639	60	60	60	60	60	60	20	20
VPA0642	66	66	66	66	66	66	77	21
VPA0647	51	51	51	51	51	51	64	64
VPA0648	17	17	17	17	17	17	15	15
VPA0649	39	39	39	39	39	39	39	39
VPA0652	21	21	21	21	21	21	21	21
VPA0654	19	19	19	19	19	19	19	19
VPA0655	19	19	19	19	19	19	18	18
VPA0656	11	11	11	11	11	11	11	11
VPA0660	48	48	48	48	48	48	48	48
VPA0662	20	20	20	20	20	20	20	20
VPA0663	24	24	24	24	24	24	20	20
VPA0669	34	34	34	34	34	34	34	34
VPA0670	9	9	9	9	9	9	9	9
VPA0674	22	22	22	22	22	22	22	22
VPA0676	5	5	5	5	5	5	5	9
VPA0678	12	12	12	12	12	12	12	12
VPA0686	22	22	22	22	22	22	22	22
VPA0690	22	22	22	22	22	22	22	22
VPA0691	49	49	49	49	49	49	19	19
VPA0695	22	22	22	22	22	22	22	22
VPA0697	51	51	51	51	51	51	51	51
VPA0698	19	19	19	19	19	19	19	19
VPA0701	23	23	23	23	23	23	23	23
VPA0703	4	4	4	4	4	4	4	4
VPA0706	66	66	66	66	66	66	21	21
VPA0707	69	69	69	69	69	69	22	22
VPA0708	45	45	45	45	45	45	23	23
VPA0710	71	71	71	71	71	71	22	22
VPA0712	64	64	64	64	64	64	21	21
VPA0741	9	9	9	9	9	9	9	9
VPA0745	4	4	4	4	4	4	4	4
VPA0746	65	65	65	65	65	65	22	22
VPA0748	1	1	1	1	1	1	1	1
VPA0752	42	42	42	42	42	42	5	5
VPA0756	23	23	23	23	23	23	49	49
VPA0757	69	69	69	69	69	69	19	19
VPA0760	64	64	64	64	64	64	19	19
VPA0764	47	47	47	47	47	47	55	55
VPA0765	28	28	28	28	28	28	22	22
VPA0767	1	1	1	1	1	1	1	1
VPA0768	69	69	69	69	69	69	76	76
VPA0769	43	43	43	43	43	43	15	15
VPA0770	62	62	62	62	62	62	18	18
VPA0775	48	48	48	48	48	48	8	8
VPA0777	53	53	53	53	53	53	60	60
VPA0780	70	70	70	70	70	70	19	19
VPA0781	4	4	4	4	4	4	15	15
VPA0784	43	43	43	43	43	43	58	64
VPA0788	69	69	69	69	69	69	21	21
VPA0789	45	45	45	45	45	45	18	18
VPA0791	41	41	41	41	41	41	54	54
VPA0798	49	49	49	49	49	49	58	58
VPA0802	19	19	19	19	19	19	11	11
VPA0803	54	54	54	54	54	54	71	71
VPA0804	59	59	59	59	59	59	22	22
VPA0805	57	57	57	57	57	57	12	12
VPA0806	49	49	49	49	49	49	7	7
VPA0807	51	51	51	51	51	51	51	51
VPA0808	23	23	23	23	23	23	23	23
VPA0809	55	55	55	55	55	55	55	55
VPA0812	66	66	66	66	66	66	66	66
VPA0813	21	21	21	21	21	21	21	21
VPA0814	23	23	23	23	23	23	23	23
VPA0816	1	1	1	1	1	1	1	1
VPA0819	49	49	49	49	49	49	49	49
VPA0821	48	48	48	48	48	48	48	48
VPA0822	48	48	48	48	48	48	48	48
VPA0823	20	20	20	20	20	20	20	20
VPA0824	45	45	45	45	45	45	45	45
VPA0829	23	23	23	23	23	23	23	87
VPA0830	19	19	19	19	19	19	19	19
VPA0833	45	45	45	45	45	45	45	45
VPA0834	69	69	69	69	69	69	21	21
VPA0835	48	48	48	48	48	48	48	48
VPA0837	12	12	12	12	12	12	12	12
VPA0838	12	12	12	12	12	12	12	12
VPA0839	48	48	48	48	48	48	48	48
VPA0840	1	1	1	1	1	1	1	1
VPA0841	20	20	20	20	20	20	20	20
VPA0842	47	47	47	47	47	47	47	47
VPA0843	1	1	1	1	1	1	1	1
VPA0844	22	22	22	22	22	22	22	22
VPA0845	22	22	22	22	22	22	22	22
VPA0868	24	24	24	24	24	24	24	24
VPA0869	53	53	53	53	53	53	67	53
VPA0870	49	49	49	49	49	49	49	49
VPA0871	18	18	18	18	18	18	18	18
VPA0872	20	20	20	20	20	20	20	20
VPA0873	22	22	22	22	22	22	85	22
VPA0876	46	46	46	46	46	46	46	46
VPA0877	46	46	46	46	46	46	46	46
VPA0878	20	20	20	20	20	20	20	90
VPA0879	65	65	65	65	65	65	22	22
VPA0881	1	1	1	1	1	1	10	1
VPA0882	51	51	51	51	51	51	51	73
VPA0884	23	23	23	23	23	23	21	90
VPA0885	15	15	15	15	15	15	15	15
VPA0886	19	19	19	19	19	19	19	72
VPA0887	10	10	10	10	10	10	10	10
VPA0888	28	28	28	28	28	28	28	28
VPA0916	2	2	2	2	2	2	2	2
VPA0917	47	47	47	47	47	47	47	47
VPA0918	21	21	21	21	21	21	21	21
VPA0922	20	20	20	20	20	20	20	20
VPA0923	31	31	31	31	31	31	3	3
VPA0924	14	14	14	14	14	14	12	12
VPA0925	22	22	22	22	22	22	20	20
VPA0928	17	17	17	17	17	17	6	6
VPA0929	24	24	24	24	24	24	21	21
VPA0931	47	47	47	47	47	47	58	58
VPA0932	25	25	25	25	25	25	21	21
VPA0936	26	26	26	26	26	26	22	22
VPA0938	25	25	25	25	25	25	22	22
VPA0939	24	24	24	24	24	24	21	21
VPA0940	20	20	20	20	20	20	17	17
VPA0941	53	53	53	53	53	53	66	66
VPA0943	54	54	54	54	54	54	54	54
VPA0945	16	16	16	16	16	16	16	16
VPA0946	6	6	6	6	6	6	6	6
VPA0947	6	6	6	6	6	6	6	6
VPA0948	1	1	1	1	1	1	1	1
VPA0959	51	51	51	51	51	51	51	51
VPA0961	49	49	49	49	49	49	49	49
VPA0966	22	22	22	22	22	22	80	80
VPA0968	23	23	23	23	23	23	21	21
VPA0972	23	23	23	23	23	23	21	21
VPA0973	23	23	23	23	23	23	20	20
VPA0974	20	20	20	20	20	20	17	17
VPA0978	1	1	1	1	1	1	1	1
VPA0981	50	50	50	50	50	50	50	77
VPA0982	16	16	16	16	16	16	16	16
VPA0983	21	21	21	21	21	21	21	21
VPA0984	20	20	20	20	20	20	18	18
VPA0985	67	67	67	67	67	67	23	87
VPA0986	13	13	13	13	13	13	4	4
[truncated: 255 more rows]

## Sheet: variable
Locus	1279 (MDVP19)	1280 (MDVP20)	1287 (MDVP21)	1288 (MDVP23)	1289 (MDVP24)	1290 (MDVP29)	2371 (07-2964)	2420 (F30368)
VP0005	2	2	2	2	2	2	1	1
VP0036	3	3	3	3	3	3	7	7
VP0055	19	19	19	19	19	19	19	73
VP0056	22	22	22	22	22	22	19	19
VP0093	48	48	48	48	48	48	56	56
VP0115	23	23	23	23	23	23	23	89
VP0147	63	63	63	63	63	63	21	21
VP0150	53	53	53	53	53	53	69	53
VP0152	34	34	34	34	34	34	13	13
VP0157	61	61	61	61	61	61	61	81
VP0174	50	50	50	50	50	50	15	15
VP0177	45	45	45	45	45	45	60	60
VP0178	18	18	18	18	18	18	1	1
VP0179	11	11	11	11	11	11	22	22
VP0180	24	24	24	24	24	24	5	5
VP0181	44	44	44	44	44	44	19	19
VP0239	52	52	52	52	52	52	67	74
VP0240	22	22	22	22	22	22	53	2
VP0241	23	23	23	23	23	23	2	14
VP0242	42	42	42	42	42	42	52	58
VP0243	62	62	62	62	62	62	16	19
VP0244	68	68	68	68	68	68	83	19
VP0246	4	4	4	4	4	4	2	1
VP0251	42	42	42	42	42	42	10	39
VP0253	72	72	72	72	72	72	86	93
VP0254	1	1	1	1	1	1	10	2
VP0260	1	1	1	1	1	1	7	5
VP0263	3	3	3	3	3	3	3	6
VP0269	2	2	2	2	2	2	1	2
VP0271	2	2	2	2	2	2	1	1
VP0272	1	1	1	1	1	1	13	1
VP0277	31	31	31	31	31	31	7	7
VP0284	3	3	3	3	3	3	38	4
VP0285	17	17	17	17	17	17	5	11
VP0286	20	20	20	20	20	20	63	20
VP0287	18	18	18	18	18	18	11	18
VP0288	53	53	53	53	53	53	70	53
VP0290	54	54	54	54	54	54	70	77
VP0291	69	69	69	69	69	69	82	22
VP0292	67	67	67	67	67	67	13	13
VP0293	52	52	52	52	52	52	68	68
VP0296	46	46	46	46	46	46	46	66
VP0297	53	53	53	53	53	53	53	18
VP0300	69	69	69	69	69	69	83	22
VP0301	47	47	47	47	47	47	61	69
VP0303	1	1	1	1	1	1	1	14
VP0305	3	3	3	3	3	3	3	4
VP0306	59	59	59	59	59	59	59	17
VP0307	73	73	73	73	73	73	88	96
VP0308	72	72	72	72	72	72	88	23
VP0309	37	37	37	37	37	37	42	14
VP0310	53	53	53	53	53	53	64	12
VP0311	5	5	5	5	5	5	52	4
VP0313	43	43	43	43	43	43	64	20
VP0314	76	76	76	76	76	76	89	27
VP0316	50	50	50	50	50	50	65	72
VP0317	52	52	52	52	52	52	67	67
VP0318	9	9	9	9	9	9	18	21
VP0320	51	51	51	51	51	51	51	75
VP0329	1	1	1	1	1	1	1	2
VP0334	22	22	22	22	22	22	22	77
VP0339	53	53	53	53	53	53	53	76
VP0340	50	50	50	50	50	50	50	68
VP0341	59	59	59	59	59	59	59	20
VP0342	25	25	25	25	25	25	25	22
VP0344	25	25	25	25	25	25	83	22
VP0346	25	25	25	25	25	25	25	22
VP0347	8	8	8	8	8	8	8	22
VP0348	22	22	22	22	22	22	22	71
VP0350	44	44	44	44	44	44	44	59
VP0356	21	21	21	21	21	21	21	18
VP0358	20	20	20	20	20	20	20	17
VP0359	23	23	23	23	23	23	23	20
VP0369	49	49	49	49	49	49	65	78
VP0370	48	48	48	48	48	48	63	70
VP0374	57	57	57	57	57	57	21	7
VP0378	19	19	19	19	19	19	19	13
VP0404	71	71	71	71	71	71	71	17
VP0408	24	24	24	24	24	24	24	21
VP0415	50	50	50	50	50	50	56	56
VP0419	6	6	6	6	6	6	6	1
VP0420	23	23	23	23	23	23	23	20
VP0424	22	22	22	22	22	22	22	87
VP0426	43	43	43	43	43	43	43	61
VP0429	5	5	5	5	5	5	5	10
VP0430	18	18	18	18	18	18	18	15
VP0431	49	49	49	49	49	49	49	69
VP0432	9	9	9	9	9	9	9	64
VP0433	21	21	21	21	21	21	21	18
VP0443	21	21	21	21	21	21	21	18
VP0444	1	1	1	1	1	1	1	8
VP0449	49	49	49	49	49	49	49	70
VP0450	22	22	22	22	22	22	22	19
VP0452	38	38	38	38	38	38	38	51
VP0453	9	9	9	9	9	9	9	2
VP0454	50	50	50	50	50	50	64	71
VP0455	24	24	24	24	24	24	24	21
VP0475	16	16	16	16	16	16	17	17
VP0516	20	20	20	20	20	20	17	17
VP0538	1	1	1	1	1	1	23	23
VP0539	73	73	73	73	73	73	22	22
VP0540	68	68	68	68	68	68	22	22
VP0542	50	50	50	50	50	50	22	22
VP0543	47	47	47	47	47	47	61	61
VP0545	46	46	46	46	46	46	57	57
VP0546	59	59	59	59	59	59	24	24
VP0547	48	48	48	48	48	48	57	57
VP0575	50	50	50	50	50	50	57	57
VP0580	12	12	12	12	12	12	12	33
VP0582	6	6	6	6	6	6	6	9
VP0583	48	48	48	48	48	48	56	56
VP0599	18	18	18	18	18	18	48	18
VP0621	23	23	23	23	23	23	23	84
VP0630	47	47	47	47	47	47	47	68
VP0648	25	25	25	25	25	25	22	22
VP0650	21	21	21	21	21	21	18	18
VP0651	18	18	18	18	18	18	46	16
VP0652	48	48	48	48	48	48	63	63
VP0653	23	23	23	23	23	23	20	20
VP0654	20	20	20	20	20	20	15	15
VP0662	22	22	22	22	22	22	18	18
VP0686	19	19	19	19	19	19	19	84
VP0687	15	15	15	15	15	15	15	1
VP0688	8	8	8	8	8	8	8	2
VP0689	14	14	14	14	14	14	14	61
VP0690	23	23	23	23	23	23	23	78
VP0691	18	18	18	18	18	18	18	75
VP0701	20	20	20	20	20	20	75	20
VP0704	1	1	1	1	1	1	1	70
VP0714	41	41	41	41	41	41	15	15
VP0719	51	51	51	51	51	51	64	64
VP0726	40	40	40	40	40	40	17	17
VP0746	42	42	42	42	42	42	15	15
VP0755	53	53	53	53	53	53	68	68
VP0756	37	37	37	37	37	37	44	44
VP0797	18	18	18	18	18	18	69	69
VP0808	21	21	21	21	21	21	21	77
VP0812	21	21	21	21	21	21	19	19
VP0818	9	9	9	9	9	9	69	9
VP0820	7	7	7	7	7	7	20	20
VP0854	52	52	52	52	52	52	59	59
VP0857	2	2	2	2	2	2	4	4
VP0861	63	63	63	63	63	63	19	19
VP0865	68	68	68	68	68	68	17	17
VP0866	42	42	42	42	42	42	47	47
VP0867	8	8	8	8	8	8	1	29
VP0868	9	9	9	9	9	9	43	43
VP0869	60	60	60	60	60	60	21	21
VP0870	69	69	69	69	69	69	19	19
VP0871	69	69	69	69	69	69	21	21
VP0872	11	11	11	11	11	11	3	3
VP0873	25	25	25	25	25	25	16	16
VP0874	7	7	7	7	7	7	12	12
VP0877	2	2	2	2	2	2	18	18
VP0878	68	68	68	68	68	68	21	21
VP0879	46	46	46	46	46	46	52	52
VP0881	50	50	50	50	50	50	59	59
VP0882	56	56	56	56	56	56	13	13
VP0884	49	49	49	49	49	49	58	58
VP0885	57	57	57	57	57	57	18	18
VP0886	47	47	47	47	47	47	56	56
VP0888	52	52	52	52	52	52	19	19
VP0890	66	66	66	66	66	66	73	73
VP0894	1	1	1	1	1	1	7	7
VP0895	1	1	1	1	1	1	6	6
VP0896	14	14	14	14	14	14	20	20
VP0899	45	45	45	45	45	45	1	1
VP0900	67	67	67	67	67	67	20	20
VP0902	66	66	66	66	66	66	19	19
VP0903	70	70	70	70	70	70	19	19
VP0904	60	60	60	60	60	60	20	20
VP0907	70	70	70	70	70	70	20	20
VP0915	20	20	20	20	20	20	84	20
VP0919	70	70	70	70	70	70	19	98
VP0921	49	49	49	49	49	49	56	69
VP0922	24	24	24	24	24	24	5	5
VP0923	56	56	56	56	56	56	26	26
VP0925	70	70	70	70	70	70	20	20
VP0927	67	67	67	67	67	67	22	22
VP0928	50	50	50	50	50	50	65	65
VP0931	23	23	23	23	23	23	20	20
VP0933	71	71	71	71	71	71	20	20
VP0936	44	44	44	44	44	44	57	63
VP0937	52	52	52	52	52	52	67	67
VP0939	57	57	57	57	57	57	20	20
VP0940	61	61	61	61	61	61	74	19
VP0941	68	68	68	68	68	68	20	20
VP0942	20	20	20	20	20	20	1	1
VP0947	1	1	1	1	1	1	18	18
VP0950	9	9	9	9	9	9	14	14
VP0951	37	37	37	37	37	37	7	7
VP0953	49	49	49	49	49	49	64	64
VP0954	63	63	63	63	63	63	21	21
VP0955	21	21	21	21	21	21	5	5
VP0956	69	69	69	69	69	69	83	21
VP0958	9	9	9	9	9	9	16	16
VP0959	73	73	73	73	73	73	19	19
VP0960	59	59	59	59	59	59	13	13
VP0962	45	45	45	45	45	45	53	53
VP0965	66	66	66	66	66	66	23	23
VP0973	19	19	19	19	19	19	19	60
VP0975	54	54	54	54	54	54	54	72
VP0979	67	67	67	67	67	67	19	19
VP0980	3	3	3	3	3	3	15	15
VP0982	20	20	20	20	20	20	19	19
VP0983	23	23	23	23	23	23	20	20
VP0984	22	22	22	22	22	22	20	20
VP0986	47	47	47	47	47	47	58	65
VP0988	23	23	23	23	23	23	21	21
VP0990	5	5	5	5	5	5	18	18
VP0991	24	24	24	24	24	24	22	22
VP1017	20	20	20	20	20	20	20	62
VP1018	18	18	18	18	18	18	18	64
VP1019	16	16	16	16	16	16	16	41
VP1020	18	18	18	18	18	18	18	78
VP1022	50	50	50	50	50	50	50	71
VP1025	15	15	15	15	15	15	15	8
VP1047	61	61	61	61	61	61	20	20
VP1107	24	24	24	24	24	24	21	21
VP1121	20	20	20	20	20	20	82	20
VP1131	1	1	1	1	1	1	12	12
VP1133	1	1	1	1	1	1	4	4
VP1134	65	65	65	65	65	65	21	21
VP1135	70	70	70	70	70	70	20	20
VP1138	21	21	21	21	21	21	21	83
VP1151	47	47	47	47	47	47	15	15
VP1152	54	54	54	54	54	54	17	17
VP1153	65	65	65	65	65	65	22	22
VP1157	9	9	9	9	9	9	18	18
VP1161	43	43	43	43	43	43	54	54
VP1162	70	70	70	70	70	70	23	23
VP1163	69	69	69	69	69	69	22	22
VP1164	70	70	70	70	70	70	20	20
VP1185	18	18	18	18	18	18	80	18
VP1188	68	68	68	68	68	68	22	22
VP1190	51	51	51	51	51	51	51	73
VP1195	51	51	51	51	51	51	67	67
VP1196	23	23	23	23	23	23	20	20
VP1197	48	48	48	48	48	48	59	59
VP1200	19	19	19	19	19	19	86	86
VP1265	20	20	20	20	20	20	10	10
VP1267	42	42	42	42	42	42	17	17
VP1302	65	65	65	65	65	65	22	22
VP1306	42	42	42	42	42	42	47	47
VP1311	48	48	48	48	48	48	64	64
VP1313	22	22	22	22	22	22	20	20
VP1315	49	49	49	49	49	49	64	64
VP1316	18	18	18	18	18	18	8	8
VP1332	51	51	51	51	51	51	64	64
VP1350	51	51	51	51	51	51	65	72
VP1352	64	64	64	64	64	64	70	70
VP1422	25	25	25	25	25	25	51	25
VP1426	53	53	53	53	53	53	66	66
VP1452	22	22	22	22	22	22	81	81
VP1454	1	1	1	1	1	1	11	11
VP1455	26	26	26	26	26	26	23	23
VP1457	23	23	23	23	23	23	13	13
VP1458	50	50	50	50	50	50	37	37
VP1459	53	53	53	53	53	53	69	69
VP1460	11	11	11	11	11	11	1	1
VP1463	24	24	24	24	24	24	22	22
VP1464	49	49	49	49	49	49	57	57
VP1465	70	70	70	70	70	70	21	21
VP1472	14	14	14	14	14	14	14	65
VP1479	67	67	67	67	67	67	21	21
VP1481	59	59	59	59	59	59	21	21
VP1482	50	50	50	50	50	50	18	18
VP1484	5	5	5	5	5	5	4	4
VP1485	3	3	3	3	3	3	18	18
VP1486	49	49	49	49	49	49	64	64
VP1494	21	21	21	21	21	21	17	17
VP1495	15	15	15	15	15	15	13	13
VP1504	56	56	56	56	56	56	71	71
VP1506	25	25	25	25	25	25	22	22
VP1513	69	69	69	69	69	69	20	90
VP1539	68	68	68	68	68	68	68	21
VP1541	10	10	10	10	10	10	10	72
VP1662	72	72	72	72	72	72	20	20
VP1665	47	47	47	47	47	47	3	3
VP1669	44	44	44	44	44	44	1	1
VP1672	65	65	65	65	65	65	14	14
VP1673	3	3	3	3	3	3	5	5
VP1674	67	67	67	67	67	67	20	20
VP1698	69	69	69	69	69	69	20	20
VP1705	9	9	9	9	9	9	2	2
VP1713	63	63	63	63	63	63	74	74
VP1717	50	50	50	50	50	50	64	64
VP1719	17	17	17	17	17	17	73	17
VP1736	19	19	19	19	19	19	19	90
VP1757	70	70	70	70	70	70	20	20
VP1764	12	12	12	12	12	12	23	23
VP1871	68	68	68	68	68	68	19	19
VP1876	24	24	24	24	24	24	86	86
VP1900	49	49	49	49	49	49	63	63
VP1903	23	23	23	23	23	23	20	20
VP1904	23	23	23	23	23	23	20	20
VP1905	23	23	23	23	23	23	20	20
VP1919	50	50	50	50	50	50	64	64
VP1921	20	20	20	20	20	20	16	16
VP1926	48	48	48	48	48	48	62	62
VP1927	48	48	48	48	48	48	36	36
VP1928	40	40	40	40	40	40	49	49
VP1929	24	24	24	24	24	24	21	21
VP1931	45	45	45	45	45	45	56	56
VP1961	61	61	61	61	61	61	21	21
VP2014	51	51	51	51	51	51	51	73
VP2018	64	64	64	64	64	64	20	20
VP2020	62	62	62	62	62	62	18	18
VP2021	1	1	1	1	1	1	5	5
VP2022	61	61	61	61	61	61	24	24
VP2026	10	10	10	10	10	10	23	23
VP2027	63	63	63	63	63	63	22	22
VP2031	1	1	1	1	1	1	1	33
VP2036	51	51	51	51	51	51	59	59
VP2066	21	21	21	21	21	21	78	21
VP2069	48	48	48	48	48	48	48	67
VP2072	63	63	63	63	63	63	18	18
VP2082	15	15	15	15	15	15	41	41
VP2083	48	48	48	48	48	48	60	60
VP2084	22	22	22	22	22	22	18	18
VP2086	25	25	25	25	25	25	21	21
VP2087	23	23	23	23	23	23	20	20
VP2089	48	48	48	48	48	48	60	60
VP2090	20	20	20	20	20	20	8	8
VP2091	14	14	14	14	14	14	22	22
VP2100	70	70	70	70	70	70	20	20
VP2102	19	19	19	19	19	19	16	16
VP2103	34	34	34	34	34	34	12	12
VP2114	12	12	12	12	12	12	18	18
VP2115	20	20	20	20	20	20	19	19
VP2116	21	21	21	21	21	21	17	17
VP2117	9	9	9	9	9	9	3	3
VP2119	48	48	48	48	48	48	10	10
VP2120	56	56	56	56	56	56	19	19
VP2121	64	64	64	64	64	64	17	17
VP2122	42	42	42	42	42	42	15	15
VP2123	41	41	41	41	41	41	49	49
VP2124	65	65	65	65	65	65	20	20
VP2125	60	60	60	60	60	60	17	17
VP2126	66	66	66	66	66	66	19	19
VP2130	48	48	48	48	48	48	48	68
VP2166	2	2	2	2	2	2	2	44
VP2168	20	20	20	20	20	20	20	85
VP2185	50	50	50	50	50	50	57	57
VP2208	25	25	25	25	25	25	21	21
VP2230	9	9	9	9	9	9	1	1
VP2231	4	4	4	4	4	4	2	2
VP2233	5	5	5	5	5	5	4	4
VP2234	23	23	23	23	23	23	5	5
VP2235	53	53	53	53	53	53	67	67
VP2236	22	22	22	22	22	22	2	2
VP2237	26	26	26	26	26	26	23	23
VP2238	14	14	14	14	14	14	13	13
VP2239	25	25	25	25	25	25	22	22
VP2241	19	19	19	19	19	19	11	11
VP2242	24	24	24	24	24	24	21	21
VP2243	19	19	19	19	19	19	18	18
VP2245	8	8	8	8	8	8	17	17
VP2255	10	10	10	10	10	10	8	8
VP2266	1	1	1	1	1	1	1	6
VP2276	65	65	65	65	65	65	20	20
VP2279	18	18	18	18	18	18	18	49
VP2311	63	63	63	63	63	63	23	23
VP2326	24	24	24	24	24	24	2	2
VP2327	3	3	3	3	3	3	16	16
VP2351	30	30	30	30	30	30	12	12
VP2353	41	41	41	41	41	41	53	53
VP2358	23	23	23	23	23	23	18	18
VP2365	52	52	52	52	52	52	64	64
VP2367	4	4	4	4	4	4	13	13
VP2368	28	28	28	28	28	28	25	25
VP2369	23	23	23	23	23	23	21	21
VP2370	12	12	12	12	12	12	15	15
VP2371	24	24	24	24	24	24	22	22
VP2373	50	50	50	50	50	50	63	63
VP2381	49	49	49	49	49	49	49	67
VP2392	16	16	16	16	16	16	13	13
VP2436	18	18	18	18	18	18	2	2
VP2440	24	24	24	24	24	24	20	20
VP2442	42	42	42	42	42	42	17	17
VP2458	14	14	14	14	14	14	5	5
VP2479	20	20	20	20	20	20	18	18
VP2480	36	36	36	36	36	36	4	4
VP2482	22	22	22	22	22	22	19	19
VP2483	19	19	19	19	19	19	17	17
VP2485	23	23	23	23	23	23	21	21
VP2486	20	20	20	20	20	20	18	18
VP2487	47	47	47	47	47	47	58	58
VP2490	51	51	51	51	51	51	65	65
VP2491	22	22	22	22	22	22	19	19
VP2492	22	22	22	22	22	22	75	75
VP2493	2	2	2	2	2	2	1	1
VP2494	21	21	21	21	21	21	20	20
VP2502	10	10	10	10	10	10	5	5
VP2516	49	49	49	49	49	49	18	18
VP2517	61	61	61	61	61	61	20	20
VP2519	71	71	71	71	71	71	21	21
VP2525	66	66	66	66	66	66	22	22
VP2539	64	64	64	64	64	64	1	1
VP2542	69	69	69	69	69	69	22	22
VP2545	2	2	2	2	2	2	5	5
VP2547	33	33	33	33	33	33	39	39
VP2571	24	24	24	24	24	24	22	22
VP2573	23	23	23	23	23	23	21	21
VP2574	23	23	23	23	23	23	20	86
VP2575	7	7	7	7	7	7	17	17
VP2576	22	22	22	22	22	22	52	52
VP2580	23	23	23	23	23	23	21	21
VP2587	67	67	67	67	67	67	23	23
VP2588	9	9	9	9	9	9	19	19
VP2590	14	14	14	14	14	14	1	1
VP2592	44	44	44	44	44	44	14	14
VP2593	44	44	44	44	44	44	57	57
VP2603	48	48	48	48	48	48	60	48
VP2616	1	1	1	1	1	1	47	13
VP2618	59	59	59	59	59	59	21	21
VP2619	1	1	1	1	1	1	6	6
VP2648	54	54	54	54	54	54	15	15
VP2684	49	49	49	49	49	49	59	59
VP2702	15	15	15	15	15	15	15	84
VP2710	44	44	44	44	44	44	9	9
VP2711	12	12	12	12	12	12	1	1
VP2721	24	24	24	24	24	24	21	21
VP2722	21	21	21	21	21	21	84	84
VP2723	2	2	2	2	2	2	1	1
VP2724	20	20	20	20	20	20	17	17
VP2725	3	3	3	3	3	3	8	8
VP2731	21	21	21	21	21	21	17	17
VP2735	22	22	22	22	22	22	33	33
VP2736	19	19	19	19	19	19	17	17
VP2739	4	4	4	4	4	4	1	1
VP2741	21	21	21	21	21	21	16	16
VP2744	69	69	69	69	69	69	26	26
VP2751	52	52	52	52	52	52	67	67
VP2756	50	50	50	50	50	50	63	63
VP2757	50	50	50	50	50	50	63	63
VP2758	59	59	59	59	59	59	20	20
VP2760	49	49	49	49	49	49	57	57
VP2761	48	48	48	48	48	48	56	56
VP2762	3	3	3	3	3	3	8	8
VP2763	64	64	64	64	64	64	20	20
VP2764	53	53	53	53	53	53	61	61
VP2816	55	55	55	55	55	55	8	8
VP2826	24	24	24	24	24	24	21	21
VP2827	22	22	22	22	22	22	19	19
VP2828	24	24	24	24	24	24	21	21
VP2829	47	47	47	47	47	47	63	63
VP2830	5	5	5	5	5	5	5	22
VP2835	23	23	23	23	23	23	20	20
VP2853	24	24	24	24	24	24	21	21
VP2855	13	13	13	13	13	13	20	20
VP2856	22	22	22	22	22	22	21	21
VP2858	7	7	7	7	7	7	18	18
VP2859	25	25	25	25	25	25	84	22
VP2861	10	10	10	10	10	10	18	18
VP2862	5	5	5	5	5	5	18	18
VP2863	20	20	20	20	20	20	20	22
VP2876	55	55	55	55	55	55	63	63
VP2881	58	58	58	58	58	58	18	18
VP2883	22	22	22	22	22	22	19	19
VP2884	19	19	19	19	19	19	4	4
VP2898	48	48	48	48	48	48	55	55
VP2920	1	1	1	1	1	1	15	15
VP2957	19	19	19	19	19	19	16	16
VP2958	3	3	3	3	3	3	15	15
VP2960	20	20	20	20	20	20	22	22
VP2961	4	4	4	4	4	4	2	2
VP2965	15	15	15	15	15	15	4	4
VP2970	25	25	25	25	25	25	22	82
VP2971	1	1	1	1	1	1	12	12
VP2976	6	6	6	6	6	6	18	18
VP2978	17	17	17	17	17	17	73	73
VP3042	1	1	1	1	1	1	11	11
VP3043	46	46	46	46	46	46	62	62
VP3044	24	24	24	24	24	24	20	20
VP3046	20	20	20	20	20	20	19	19
VP3048	41	41	41	41	41	41	54	54
VP3049	21	21	21	21	21	21	18	18
VP3052	24	24	24	24	24	24	87	88
VP3054	20	20	20	20	20	20	17	17
VP3056	22	22	22	22	22	22	20	20
VP3068	12	12	12	12	12	12	3	3
VPA0033	21	21	21	21	21	21	21	86
VPA0036	19	19	19	19	19	19	75	19
VPA0038	6	6	6	6	6	6	1	1
VPA0040	1	1	1	1	1	1	2	2
VPA0041	24	24	24	24	24	24	21	21
VPA0049	60	60	60	60	60	60	21	21
VPA0052	45	45	45	45	45	45	54	45
VPA0120	12	12	12	12	12	12	11	11
VPA0123	24	24	24	24	24	24	20	20
VPA0136	52	52	52	52	52	52	52	69
VPA0153	7	7	7	7	7	7	7	62
VPA0156	22	22	22	22	22	22	22	89
VPA0186	14	14	14	14	14	14	24	14
VPA0207	23	23	23	23	23	23	82	82
VPA0209	23	23	23	23	23	23	19	19
VPA0210	2	2	2	2	2	2	3	3
VPA0214	25	25	25	25	25	25	23	23
VPA0215	15	15	15	15	15	15	6	6
VPA0216	25	25	25	25	25	25	22	22
VPA0217	20	20	20	20	20	20	17	17
VPA0226	23	23	23	23	23	23	22	22
VPA0268	48	48	48	48	48	48	54	54
VPA0273	52	52	52	52	52	52	65	65
VPA0293	14	14	14	14	14	14	59	59
VPA0326	1	1	1	1	1	1	10	10
VPA0329	48	48	48	48	48	48	61	61
VPA0330	48	48	48	48	48	48	61	61
VPA0331	46	46	46	46	46	46	57	57
VPA0335	20	20	20	20	20	20	18	18
VPA0340	22	22	22	22	22	22	20	20
VPA0341	20	20	20	20	20	20	18	18
VPA0343	25	25	25	25	25	25	22	91
VPA0353	60	60	60	60	60	60	20	20
VPA0356	69	69	69	69	69	69	22	22
VPA0357	53	53	53	53	53	53	62	62
VPA0359	60	60	60	60	60	60	6	6
VPA0361	35	35	35	35	35	35	3	3
VPA0365	72	72	72	72	72	72	86	23
VPA0411	24	24	24	24	24	24	20	20
VPA0412	47	47	47	47	47	47	60	60
VPA0413	21	21	21	21	21	21	1	1
VPA0415	16	16	16	16	16	16	13	13
VPA0416	22	22	22	22	22	22	19	19
VPA0417	45	45	45	45	45	45	58	58
VPA0418	13	13	13	13	13	13	3	3
VPA0419	5	5	5	5	5	5	1	1
VPA0421	49	49	49	49	49	49	60	60
VPA0422	16	16	16	16	16	16	12	81
VPA0424	25	25	25	25	25	25	22	22
VPA0425	51	51	51	51	51	51	65	65
VPA0427	24	24	24	24	24	24	21	21
VPA0428	24	24	24	24	24	24	21	21
VPA0429	24	24	24	24	24	24	21	21
VPA0430	44	44	44	44	44	44	21	21
VPA0431	22	22	22	22	22	22	78	78
VPA0441	52	52	52	52	52	52	66	66
VPA0471	52	52	52	52	52	52	52	76
VPA0500	17	17	17	17	17	17	15	15
VPA0503	17	17	17	17	17	17	17	47
VPA0509	68	68	68	68	68	68	21	21
VPA0510	52	52	52	52	52	52	14	14
VPA0515	8	8	8	8	8	8	14	14
VPA0516	50	50	50	50	50	50	1	1
VPA0532	36	36	37	36	36	36	36	36
VPA0535	69	69	69	69	69	69	85	21
VPA0548	20	20	20	20	20	20	62	20
VPA0557	64	64	64	64	64	64	22	22
VPA0559	51	51	51	51	51	51	64	64
VPA0561	71	71	71	71	71	71	77	77
VPA0569	20	20	20	20	20	20	82	20
VPA0583	19	19	19	19	19	19	19	85
VPA0587	7	7	7	7	7	7	57	7
VPA0596	52	52	52	52	52	52	67	67
VPA0606	68	68	68	68	68	68	24	24
VPA0607	50	50	50	50	50	50	64	64
VPA0611	61	61	61	61	61	61	16	16
VPA0622	50	50	50	50	50	50	57	57
VPA0624	70	70	70	70	70	70	21	21
VPA0625	69	69	69	69	69	69	22	22
VPA0627	24	24	24	24	24	24	21	21
VPA0628	49	49	49	49	49	49	60	60
VPA0630	41	41	41	41	41	41	50	50
VPA0631	14	14	14	14	14	14	59	59
VPA0635	50	50	50	50	50	50	64	64
VPA0637	24	24	24	24	24	24	21	21
VPA0638	60	60	60	60	60	60	20	20
VPA0639	60	60	60	60	60	60	20	20
VPA0642	66	66	66	66	66	66	77	21
VPA0647	51	51	51	51	51	51	64	64
VPA0648	17	17	17	17	17	17	15	15
VPA0655	19	19	19	19	19	19	18	18
VPA0663	24	24	24	24	24	24	20	20
VPA0676	5	5	5	5	5	5	5	9
VPA0691	49	49	49	49	49	49	19	19
VPA0706	66	66	66	66	66	66	21	21
VPA0707	69	69	69	69	69	69	22	22
VPA0708	45	45	45	45	45	45	23	23
VPA0710	71	71	71	71	71	71	22	22
VPA0712	64	64	64	64	64	64	21	21
VPA0746	65	65	65	65	65	65	22	22
VPA0752	42	42	42	42	42	42	5	5
VPA0756	23	23	23	23	23	23	49	49
VPA0757	69	69	69	69	69	69	19	19
VPA0760	64	64	64	64	64	64	19	19
VPA0764	47	47	47	47	47	47	55	55
VPA0765	28	28	28	28	28	28	22	22
VPA0768	69	69	69	69	69	69	76	76
VPA0769	43	43	43	43	43	43	15	15
VPA0770	62	62	62	62	62	62	18	18
VPA0775	48	48	48	48	48	48	8	8
VPA0777	53	53	53	53	53	53	60	60
VPA0780	70	70	70	70	70	70	19	19
VPA0781	4	4	4	4	4	4	15	15
VPA0784	43	43	43	43	43	43	58	64
VPA0788	69	69	69	69	69	69	21	21
VPA0789	45	45	45	45	45	45	18	18
VPA0791	41	41	41	41	41	41	54	54
VPA0798	49	49	49	49	49	49	58	58
VPA0802	19	19	19	19	19	19	11	11
VPA0803	54	54	54	54	54	54	71	71
VPA0804	59	59	59	59	59	59	22	22
VPA0805	57	57	57	57	57	57	12	12
VPA0806	49	49	49	49	49	49	7	7
VPA0829	23	23	23	23	23	23	23	87
VPA0834	69	69	69	69	69	69	21	21
VPA0869	53	53	53	53	53	53	67	53
VPA0873	22	22	22	22	22	22	85	22
VPA0878	20	20	20	20	20	20	20	90
VPA0879	65	65	65	65	65	65	22	22
VPA0881	1	1	1	1	1	1	10	1
VPA0882	51	51	51	51	51	51	51	73
VPA0884	23	23	23	23	23	23	21	90
VPA0886	19	19	19	19	19	19	19	72
VPA0923	31	31	31	31	31	31	3	3
VPA0924	14	14	14	14	14	14	12	12
VPA0925	22	22	22	22	22	22	20	20
VPA0928	17	17	17	17	17	17	6	6
VPA0929	24	24	24	24	24	24	21	21
VPA0931	47	47	47	47	47	47	58	58
VPA0932	25	25	25	25	25	25	21	21
VPA0936	26	26	26	26	26	26	22	22
VPA0938	25	25	25	25	25	25	22	22
VPA0939	24	24	24	24	24	24	21	21
VPA0940	20	20	20	20	20	20	17	17
VPA0941	53	53	53	53	53	53	66	66
VPA0966	22	22	22	22	22	22	80	80
VPA0968	23	23	23	23	23	23	21	21
VPA0972	23	23	23	23	23	23	21	21
VPA0973	23	23	23	23	23	23	20	20
VPA0974	20	20	20	20	20	20	17	17
VPA0981	50	50	50	50	50	50	50	77
VPA0984	20	20	20	20	20	20	18	18
VPA0985	67	67	67	67	67	67	23	87
VPA0986	13	13	13	13	13	13	4	4
VPA0987	70	70	70	70	70	70	22	22
VPA0988	18	18	18	18	18	18	8	8
VPA1008	23	23	23	23	23	23	23	87
VPA1015	49	49	49	49	49	49	64	49
VPA1042	15	15	15	15	15	15	13	13
VPA1051	21	21	21	21	21	21	19	19
VPA1062	1	1	1	1	1	1	2	2
VPA1063	47	47	47	47	47	47	59	59
VPA1069	20	20	20	20	20	20	82	20
VPA1071	54	54	54	54	54	54	69	69
VPA1080	22	22	22	22	22	22	19	19
VPA1087	39	39	39	39	39	39	16	16
VPA1091	41	41	41	41	41	41	51	51
VPA1093	2	2	2	2	2	2	15	15
VPA1130	55	55	55	55	55	55	55	77
VPA1222	15	15	15	15	15	15	15	32
VPA1273	10	10	10	10	10	10	8	8
VPA1275	26	26	26	26	26	26	23	23
VPA1276	61	61	61	61	61	61	20	20
VPA1277	26	26	26	26	26	26	23	23
VPA1279	10	10	10	10	10	10	7	7
VPA1280	26	26	26	26	26	26	23	23
VPA1281	47	47	47	47	47	47	59	59
VPA1284	3	3	3	3	3	3	15	15
VPA1286	32	32	32	32	32	32	1	1
VPA1291	21	21	21	21	21	21	13	13
VPA1292	26	26	26	26	26	26	23	23
VPA1293	23	23	23	23	23	23	21	21
VPA1294	10	10	10	10	10	10	4	4
VPA1298	25	25	25	25	25	25	22	22
VPA1306	49	49	49	49	49	49	64	64
VPA1399	9	9	9	9	9	9	21	21
VPA1438	17	17	17	17	17	17	16	16
VPA1445	6	6	47	6	6	6	6	6
VPA1462	70	70	70	70	70	70	19	19
VPA1473	24	24	24	24	24	24	21	21
VPA1482	53	53	53	53	53	53	60	60
VPA1486	49	49	49	49	49	49	63	63
VPA1501	67	67	67	67	67	67	22	22
VPA1568	45	45	45	45	45	45	59	45
VPA1573	45	45	45	45	45	45	53	53
VPA1581	68	68	68	68	68	68	20	20
VPA1583	18	18	18	18	18	18	18	82
VPA1614	7	7	7	7	7	7	7	58
VPA1616	54	54	54	54	54	54	54	76
VPA1618	23	23	23	23	23	23	23	90
VPA1620	25	25	25	25	25	25	22	22
VPA1645	21	21	21	21	21	21	21	95
VPA1650	22	22	22	22	22	22	20	20
VPA1652	49	49	49	49	49	49	63	63
VPA1657	70	70	70	70	70	70	76	76
VPA1658	68	68	68	68	68	68	20	20
VPA1659	53	53	53	53	53	53	60	60
VPA1661	54	54	54	54	54	54	61	61
VPA1663	53	53	53	53	53	53	60	60
VPA1667	50	50	50	50	50	50	57	57
VPA1684	12	12	12	12	12	12	80	88
VPA1686	45	45	45	45	45	45	45	71
VPA1687	47	47	47	47	47	47	47	65
VPA1689	47	47	47	47	47	47	47	68
VPA1735	68	68	68	68	68	68	22	22

## Sheet: same in all
Locus	1279 (MDVP19)	1280 (MDVP20)	1287 (MDVP21)	1288 (MDVP23)	1289 (MDVP24)	1290 (MDVP29)	2371 (07-2964)	2420 (F30368)
VP0001	13	13	13	13	13	13	13	13
VP0003	22	22	22	22	22	22	22	22
VP0004	4	4	4	4	4	4	4	4
VP0006	19	19	19	19	19	19	19	19
VP0007	3	3	3	3	3	3	3	3
VP0012	21	21	21	21	21	21	21	21
VP0015	2	2	2	2	2	2	2	2
VP0016	20	20	20	20	20	20	20	20
VP0018	16	16	16	16	16	16	16	16
VP0019	22	22	22	22	22	22	22	22
VP0022	19	19	19	19	19	19	19	19
VP0025	1	1	1	1	1	1	1	1
VP0026	1	1	1	1	1	1	1	1
VP0032	48	48	48	48	48	48	48	48
VP0034	40	40	40	40	40	40	40	40
VP0035	20	20	20	20	20	20	20	20
VP0038	49	49	49	49	49	49	49	49
VP0040	17	17	17	17	17	17	17	17
VP0041	53	53	53	53	53	53	53	53
VP0042	4	4	4	4	4	4	4	4
VP0044	22	22	22	22	22	22	22	22
VP0045	1	1	1	1	1	1	1	1
VP0047	50	50	50	50	50	50	50	50
VP0048	49	49	49	49	49	49	49	49
VP0050	22	22	22	22	22	22	22	22
VP0061	12	12	12	12	12	12	12	12
VP0069	20	20	20	20	20	20	20	20
VP0070	20	20	20	20	20	20	20	20
VP0072	9	9	9	9	9	9	9	9
VP0073	53	53	53	53	53	53	53	53
VP0074	20	20	20	20	20	20	20	20
VP0075	22	22	22	22	22	22	22	22
VP0076	13	13	13	13	13	13	13	13
VP0077	1	1	1	1	1	1	1	1
VP0078	1	1	1	1	1	1	1	1
VP0079	20	20	20	20	20	20	20	20
VP0082	8	8	8	8	8	8	8	8
VP0083	1	1	1	1	1	1	1	1
VP0086	15	15	15	15	15	15	15	15
VP0087	16	16	16	16	16	16	16	16
VP0089	14	14	14	14	14	14	14	14
VP0094	18	18	18	18	18	18	18	18
VP0095	21	21	21	21	21	21	21	21
VP0096	22	22	22	22	22	22	22	22
VP0097	23	23	23	23	23	23	23	23
VP0098	1	1	1	1	1	1	1	1
VP0100	20	20	20	20	20	20	20	20
VP0103	24	24	24	24	24	24	24	24
VP0104	19	19	19	19	19	19	19	19
VP0105	2	2	2	2	2	2	2	2
VP0107	56	56	56	56	56	56	56	56
VP0109	16	16	16	16	16	16	16	16
VP0110	2	2	2	2	2	2	2	2
VP0113	12	12	12	12	12	12	12	12
VP0114	3	3	3	3	3	3	3	3
VP0116	20	20	20	20	20	20	20	20
VP0117	50	50	50	50	50	50	50	50
VP0119	22	22	22	22	22	22	22	22
VP0120	43	43	43	43	43	43	43	43
VP0121	20	20	20	20	20	20	20	20
VP0122	51	51	51	51	51	51	51	51
VP0123	46	46	46	46	46	46	46	46
VP0124	39	39	39	39	39	39	39	39
VP0130	20	20	20	20	20	20	20	20
VP0131	1	1	1	1	1	1	1	1
VP0132	16	16	16	16	16	16	16	16
VP0134	11	11	11	11	11	11	11	11
VP0135	20	20	20	20	20	20	20	20
VP0136	1	1	1	1	1	1	1	1
VP0137	19	19	19	19	19	19	19	19
VP0141	48	48	48	48	48	48	48	48
VP0142	2	2	2	2	2	2	2	2
VP0143	25	25	25	25	25	25	25	25
VP0144	22	22	22	22	22	22	22	22
VP0145	17	17	17	17	17	17	17	17
VP0146	28	28	28	28	28	28	28	28
VP0148	18	18	18	18	18	18	18	18
VP0149	1	1	1	1	1	1	1	1
VP0151	22	22	22	22	22	22	22	22
VP0155	47	47	47	47	47	47	47	47
VP0156	21	21	21	21	21	21	21	21
VP0158	44	44	44	44	44	44	44	44
VP0160	1	1	1	1	1	1	1	1
VP0161	8	8	8	8	8	8	8	8
VP0164	2	2	2	2	2	2	2	2
VP0165	5	5	5	5	5	5	5	5
VP0166	16	16	16	16	16	16	16	16
VP0167	13	13	13	13	13	13	13	13
VP0170	4	4	4	4	4	4	4	4
VP0172	19	19	19	19	19	19	19	19
VP0173	22	22	22	22	22	22	22	22
VP0175	15	15	15	15	15	15	15	15
VP0185	1	1	1	1	1	1	1	1
VP0186	1	1	1	1	1	1	1	1
VP0255	1	1	1	1	1	1	1	1
VP0256	1	1	1	1	1	1	1	1
VP0257	1	1	1	1	1	1	1	1
VP0258	1	1	1	1	1	1	1	1
VP0259	1	1	1	1	1	1	1	1
VP0261	1	1	1	1	1	1	1	1
VP0262	1	1	1	1	1	1	1	1
VP0264	1	1	1	1	1	1	1	1
VP0265	1	1	1	1	1	1	1	1
VP0266	1	1	1	1	1	1	1	1
VP0267	1	1	1	1	1	1	1	1
VP0268	1	1	1	1	1	1	1	1
VP0270	1	1	1	1	1	1	1	1
VP0273	1	1	1	1	1	1	1	1
VP0274	1	1	1	1	1	1	1	1
VP0275	1	1	1	1	1	1	1	1
VP0276	1	1	1	1	1	1	1	1
VP0278	1	1	1	1	1	1	1	1
VP0279	1	1	1	1	1	1	1	1
VP0280	1	1	1	1	1	1	1	1
VP0281	1	1	1	1	1	1	1	1
VP0282	3	3	3	3	3	3	3	3
VP0283	1	1	1	1	1	1	1	1
VP0299	1	1	1	1	1	1	1	1
VP0323	19	19	19	19	19	19	19	19
VP0324	2	2	2	2	2	2	2	2
VP0325	20	20	20	20	20	20	20	20
VP0326	5	5	5	5	5	5	5	5
VP0327	43	43	43	43	43	43	43	43
VP0330	20	20	20	20	20	20	20	20
VP0331	15	15	15	15	15	15	15	15
VP0335	6	6	6	6	6	6	6	6
VP0336	21	21	21	21	21	21	21	21
VP0338	24	24	24	24	24	24	24	24
VP0351	23	23	23	23	23	23	23	23
VP0352	53	53	53	53	53	53	53	53
VP0353	18	18	18	18	18	18	18	18
VP0354	20	20	20	20	20	20	20	20
VP0355	22	22	22	22	22	22	22	22
VP0357	1	1	1	1	1	1	1	1
VP0406	3	3	3	3	3	3	3	3
VP0409	19	19	19	19	19	19	19	19
VP0411	1	1	1	1	1	1	1	1
VP0412	19	19	19	19	19	19	19	19
VP0413	22	22	22	22	22	22	22	22
VP0414	21	21	21	21	21	21	21	21
VP0427	7	7	7	7	7	7	7	7
VP0434	2	2	2	2	2	2	2	2
VP0436	20	20	20	20	20	20	20	20
VP0438	1	1	1	1	1	1	1	1
VP0441	7	7	7	7	7	7	7	7
VP0442	20	20	20	20	20	20	20	20
VP0451	1	1	1	1	1	1	1	1
VP0456	18	18	18	18	18	18	18	18
VP0457	20	20	20	20	20	20	20	20
VP0458	22	22	22	22	22	22	22	22
VP0459	22	22	22	22	22	22	22	22
VP0461	21	21	21	21	21	21	21	21
VP0463	40	40	40	40	40	40	40	40
VP0464	13	13	13	13	13	13	13	13
VP0465	19	19	19	19	19	19	19	19
VP0466	8	8	8	8	8	8	8	8
VP0467	21	21	21	21	21	21	21	21
VP0468	16	16	16	16	16	16	16	16
VP0469	3	3	3	3	3	3	3	3
VP0470	9	9	9	9	9	9	9	9
VP0476	16	16	16	16	16	16	16	16
VP0477	19	19	19	19	19	19	19	19
VP0478	22	22	22	22	22	22	22	22
VP0479	18	18	18	18	18	18	18	18
VP0481	48	48	48	48	48	48	48	48
VP0484	52	52	52	52	52	52	52	52
VP0485	51	51	51	51	51	51	51	51
VP0486	52	52	52	52	52	52	52	52
VP0487	21	21	21	21	21	21	21	21
VP0488	25	25	25	25	25	25	25	25
VP0492	15	15	15	15	15	15	15	15
VP0493	12	12	12	12	12	12	12	12
VP0494	52	52	52	52	52	52	52	52
VP0495	49	49	49	49	49	49	49	49
VP0496	7	7	7	7	7	7	7	7
VP0499	7	7	7	7	7	7	7	7
VP0500	2	2	2	2	2	2	2	2
VP0502	2	2	2	2	2	2	2	2
VP0503	16	16	16	16	16	16	16	16
VP0504	49	49	49	49	49	49	49	49
VP0505	22	22	22	22	22	22	22	22
VP0506	21	21	21	21	21	21	21	21
VP0507	47	47	47	47	47	47	47	47
VP0511	20	20	20	20	20	20	20	20
VP0512	19	19	19	19	19	19	19	19
VP0513	23	23	23	23	23	23	23	23
VP0517	11	11	11	11	11	11	11	11
VP0519	2	2	2	2	2	2	2	2
VP0520	4	4	4	4	4	4	4	4
VP0522	43	43	43	43	43	43	43	43
VP0523	19	19	19	19	19	19	19	19
VP0525	47	47	47	47	47	47	47	47
VP0527	23	23	23	23	23	23	23	23
VP0528	6	6	6	6	6	6	6	6
VP0529	9	9	9	9	9	9	9	9
VP0531	1	1	1	1	1	1	1	1
VP0532	52	52	52	52	52	52	52	52
VP0533	18	18	18	18	18	18	18	18
VP0534	18	18	18	18	18	18	18	18
VP0536	11	11	11	11	11	11	11	11
VP0537	19	19	19	19	19	19	19	19
VP0548	22	22	22	22	22	22	22	22
VP0549	17	17	17	17	17	17	17	17
VP0551	52	52	52	52	52	52	52	52
VP0552	23	23	23	23	23	23	23	23
VP0553	9	9	9	9	9	9	9	9
VP0554	19	19	19	19	19	19	19	19
VP0555	23	23	23	23	23	23	23	23
VP0556	6	6	6	6	6	6	6	6
VP0558	25	25	25	25	25	25	25	25
VP0560	42	42	42	42	42	42	42	42
VP0561	22	22	22	22	22	22	22	22
VP0563	14	14	14	14	14	14	14	14
VP0564	17	17	17	17	17	17	17	17
VP0565	7	7	7	7	7	7	7	7
VP0566	6	6	6	6	6	6	6	6
VP0569	20	20	20	20	20	20	20	20
VP0570	21	21	21	21	21	21	21	21
VP0571	48	48	48	48	48	48	48	48
VP0573	49	49	49	49	49	49	49	49
VP0576	21	21	21	21	21	21	21	21
VP0577	17	17	17	17	17	17	17	17
VP0579	45	45	45	45	45	45	45	45
VP0581	21	21	21	21	21	21	21	21
VP0584	22	22	22	22	22	22	22	22
VP0585	15	15	15	15	15	15	15	15
VP0587	21	21	21	21	21	21	21	21
VP0588	21	21	21	21	21	21	21	21
VP0589	9	9	9	9	9	9	9	9
VP0590	23	23	23	23	23	23	23	23
VP0591	22	22	22	22	22	22	22	22
VP0593	11	11	11	11	11	11	11	11
VP0594	7	7	7	7	7	7	7	7
VP0596	22	22	22	22	22	22	22	22
VP0597	3	3	3	3	3	3	3	3
VP0598	1	1	1	1	1	1	1	1
VP0601	5	5	5	5	5	5	5	5
VP0602	10	10	10	10	10	10	10	10
VP0604	10	10	10	10	10	10	10	10
VP0605	43	43	43	43	43	43	43	43
VP0607	21	21	21	21	21	21	21	21
VP0608	37	37	37	37	37	37	37	37
VP0610	16	16	16	16	16	16	16	16
VP0611	17	17	17	17	17	17	17	17
VP0613	42	42	42	42	42	42	42	42
VP0614	1	1	1	1	1	1	1	1
VP0615	17	17	17	17	17	17	17	17
VP0616	23	23	23	23	23	23	23	23
VP0617	43	43	43	43	43	43	43	43
VP0620	16	16	16	16	16	16	16	16
VP0623	19	19	19	19	19	19	19	19
VP0624	49	49	49	49	49	49	49	49
VP0628	21	21	21	21	21	21	21	21
VP0629	50	50	50	50	50	50	50	50
VP0632	20	20	20	20	20	20	20	20
VP0636	30	30	30	30	30	30	30	30
VP0644	3	3	3	3	3	3	3	3
VP0645	9	9	9	9	9	9	9	9
VP0647	1	1	1	1	1	1	1	1
VP0664	2	2	2	2	2	2	2	2
VP0665	20	20	20	20	20	20	20	20
VP0669	44	44	44	44	44	44	44	44
VP0670	20	20	20	20	20	20	20	20
VP0671	22	22	22	22	22	22	22	22
VP0672	20	20	20	20	20	20	20	20
VP0673	9	9	9	9	9	9	9	9
VP0674	9	9	9	9	9	9	9	9
VP0676	9	9	9	9	9	9	9	9
VP0678	16	16	16	16	16	16	16	16
VP0679	22	22	22	22	22	22	22	22
VP0680	13	13	13	13	13	13	13	13
VP0681	47	47	47	47	47	47	47	47
VP0682	5	5	5	5	5	5	5	5
VP0683	2	2	2	2	2	2	2	2
VP0684	30	30	30	30	30	30	30	30
VP0692	19	19	19	19	19	19	19	19
VP0694	20	20	20	20	20	20	20	20
VP0695	19	19	19	19	19	19	19	19
VP0697	20	20	20	20	20	20	20	20
VP0698	20	20	20	20	20	20	20	20
VP0699	23	23	23	23	23	23	23	23
VP0700	21	21	21	21	21	21	21	21
VP0702	20	20	20	20	20	20	20	20
VP0703	21	21	21	21	21	21	21	21
VP0706	23	23	23	23	23	23	23	23
VP0707	3	3	3	3	3	3	3	3
VP0708	9	9	9	9	9	9	9	9
VP0709	49	49	49	49	49	49	49	49
VP0710	50	50	50	50	50	50	50	50
VP0711	20	20	20	20	20	20	20	20
VP0716	18	18	18	18	18	18	18	18
VP0717	19	19	19	19	19	19	19	19
VP0718	2	2	2	2	2	2	2	2
VP0720	19	19	19	19	19	19	19	19
VP0722	19	19	19	19	19	19	19	19
VP0723	14	14	14	14	14	14	14	14
VP0724	1	1	1	1	1	1	1	1
VP0725	19	19	19	19	19	19	19	19
VP0727	51	51	51	51	51	51	51	51
VP0728	12	12	12	12	12	12	12	12
VP0729	51	51	51	51	51	51	51	51
VP0730	1	1	1	1	1	1	1	1
VP0731	1	1	1	1	1	1	1	1
VP0735	19	19	19	19	19	19	19	19
VP0737	2	2	2	2	2	2	2	2
VP0738	15	15	15	15	15	15	15	15
VP0739	16	16	16	16	16	16	16	16
VP0742	18	18	18	18	18	18	18	18
VP0743	23	23	23	23	23	23	23	23
VP0744	21	21	21	21	21	21	21	21
VP0745	11	11	11	11	11	11	11	11
VP0747	19	19	19	19	19	19	19	19
VP0748	23	23	23	23	23	23	23	23
VP0749	10	10	10	10	10	10	10	10
VP0752	1	1	1	1	1	1	1	1
VP0753	20	20	20	20	20	20	20	20
VP0757	12	12	12	12	12	12	12	12
VP0759	16	16	16	16	16	16	16	16
VP0763	1	1	1	1	1	1	1	1
VP0768	21	21	21	21	21	21	21	21
VP0770	5	5	5	5	5	5	5	5
VP0771	2	2	2	2	2	2	2	2
VP0774	16	16	16	16	16	16	16	16
VP0781	11	11	11	11	11	11	11	11
VP0783	20	20	20	20	20	20	20	20
VP0786	22	22	22	22	22	22	22	22
VP0793	2	2	2	2	2	2	2	2
VP0794	19	19	19	19	19	19	19	19
VP0795	1	1	1	1	1	1	1	1
VP0796	1	1	1	1	1	1	1	1
VP0798	15	15	15	15	15	15	15	15
VP0802	19	19	19	19	19	19	19	19
VP0804	7	7	7	7	7	7	7	7
VP0806	18	18	18	18	18	18	18	18
VP0807	1	1	1	1	1	1	1	1
VP0809	17	17	17	17	17	17	17	17
VP0810	22	22	22	22	22	22	22	22
VP0814	4	4	4	4	4	4	4	4
VP0815	1	1	1	1	1	1	1	1
VP0816	40	40	40	40	40	40	40	40
VP0817	31	31	31	31	31	31	31	31
VP0819	17	17	17	17	17	17	17	17
VP0821	22	22	22	22	22	22	22	22
VP0822	13	13	13	13	13	13	13	13
VP0823	21	21	21	21	21	21	21	21
VP0824	21	21	21	21	21	21	21	21
VP0825	2	2	2	2	2	2	2	2
VP0826	22	22	22	22	22	22	22	22
VP0827	23	23	23	23	23	23	23	23
VP0828	3	3	3	3	3	3	3	3
VP0829	22	22	22	22	22	22	22	22
VP0831	20	20	20	20	20	20	20	20
VP0832	20	20	20	20	20	20	20	20
VP0833	3	3	3	3	3	3	3	3
VP0834	17	17	17	17	17	17	17	17
VP0835	11	11	11	11	11	11	11	11
VP0836	1	1	1	1	1	1	1	1
VP0837	20	20	20	20	20	20	20	20
VP0840	12	12	12	12	12	12	12	12
VP0841	45	45	45	45	45	45	45	45
VP0842	20	20	20	20	20	20	20	20
VP0845	48	48	48	48	48	48	48	48
VP0846	11	11	11	11	11	11	11	11
VP0847	53	53	53	53	53	53	53	53
VP0850	40	40	40	40	40	40	40	40
VP0853	17	17	17	17	17	17	17	17
VP0862	3	3	3	3	3	3	3	3
VP0898	1	1	1	1	1	1	1	1
VP0910	21	21	21	21	21	21	21	21
VP0911	22	22	22	22	22	22	22	22
VP0912	47	47	47	47	47	47	47	47
VP0913	1	1	1	1	1	1	1	1
VP0916	18	18	18	18	18	18	18	18
VP0917	9	9	9	9	9	9	9	9
VP0918	19	19	19	19	19	19	19	19
VP0920	1	1	1	1	1	1	1	1
VP0949	22	22	22	22	22	22	22	22
VP0963	20	20	20	20	20	20	20	20
VP0964	4	4	4	4	4	4	4	4
VP0966	17	17	17	17	17	17	17	17
VP0967	11	11	11	11	11	11	11	11
VP0969	7	7	7	7	7	7	7	7
VP0971	21	21	21	21	21	21	21	21
VP0976	46	46	46	46	46	46	46	46
VP0977	21	21	21	21	21	21	21	21
VP0992	13	13	13	13	13	13	13	13
VP0993	21	21	21	21	21	21	21	21
VP0994	20	20	20	20	20	20	20	20
VP0995	47	47	47	47	47	47	47	47
VP0998	21	21	21	21	21	21	21	21
VP0999	18	18	18	18	18	18	18	18
VP1000	19	19	19	19	19	19	19	19
VP1003	20	20	20	20	20	20	20	20
VP1004	4	4	4	4	4	4	4	4
VP1005	19	19	19	19	19	19	19	19
VP1006	21	21	21	21	21	21	21	21
VP1007	24	24	24	24	24	24	24	24
VP1011	23	23	23	23	23	23	23	23
VP1013	1	1	1	1	1	1	1	1
VP1016	1	1	1	1	1	1	1	1
VP1021	6	6	6	6	6	6	6	6
VP1026	8	8	8	8	8	8	8	8
VP1027	18	18	18	18	18	18	18	18
VP1028	13	13	13	13	13	13	13	13
VP1030	20	20	20	20	20	20	20	20
VP1031	30	30	30	30	30	30	30	30
VP1032	19	19	19	19	19	19	19	19
VP1033	39	39	39	39	39	39	39	39
VP1034	7	7	7	7	7	7	7	7
VP1035	22	22	22	22	22	22	22	22
VP1037	53	53	53	53	53	53	53	53
VP1038	1	1	1	1	1	1	1	1
VP1040	20	20	20	20	20	20	20	20
VP1041	21	21	21	21	21	21	21	21
VP1043	41	41	41	41	41	41	41	41
VP1044	7	7	7	7	7	7	7	7
VP1045	51	51	51	51	51	51	51	51
VP1048	20	20	20	20	20	20	20	20
VP1051	16	16	16	16	16	16	16	16
VP1052	21	21	21	21	21	21	21	21
VP1053	22	22	22	22	22	22	22	22
VP1054	6	6	6	6	6	6	6	6
VP1057	20	20	20	20	20	20	20	20
VP1060	47	47	47	47	47	47	47	47
VP1061	3	3	3	3	3	3	3	3
VP1062	16	16	16	16	16	16	16	16
VP1063	23	23	23	23	23	23	23	23
VP1100	1	1	1	1	1	1	1	1
VP1101	21	21	21	21	21	21	21	21
VP1106	33	33	33	33	33	33	33	33
VP1112	51	51	51	51	51	51	51	51
VP1114	49	49	49	49	49	49	49	49
VP1115	21	21	21	21	21	21	21	21
VP1117	2	2	2	2	2	2	2	2
VP1119	5	5	5	5	5	5	5	5
VP1120	21	21	21	21	21	21	21	21
VP1123	51	51	51	51	51	51	51	51
VP1125	46	46	46	46	46	46	46	46
VP1126	41	41	41	41	41	41	41	41
VP1128	22	22	22	22	22	22	22	22
VP1129	19	19	19	19	19	19	19	19
VP1130	19	19	19	19	19	19	19	19
VP1136	20	20	20	20	20	20	20	20
VP1137	18	18	18	18	18	18	18	18
VP1139	19	19	19	19	19	19	19	19
VP1140	18	18	18	18	18	18	18	18
VP1141	15	15	15	15	15	15	15	15
VP1143	19	19	19	19	19	19	19	19
VP1144	43	43	43	43	43	43	43	43
VP1145	18	18	18	18	18	18	18	18
VP1147	22	22	22	22	22	22	22	22
VP1148	19	19	19	19	19	19	19	19
VP1149	9	9	9	9	9	9	9	9
VP1150	49	49	49	49	49	49	49	49
VP1156	1	1	1	1	1	1	1	1
VP1158	1	1	1	1	1	1	1	1
VP1160	1	1	1	1	1	1	1	1
VP1165	13	13	13	13	13	13	13	13
VP1166	18	18	18	18	18	18	18	18
VP1167	19	19	19	19	19	19	19	19
VP1168	20	20	20	20	20	20	20	20
VP1170	23	23	23	23	23	23	23	23
VP1171	18	18	18	18	18	18	18	18
VP1172	21	21	21	21	21	21	21	21
VP1173	37	37	37	37	37	37	37	37
VP1175	3	3	3	3	3	3	3	3
VP1176	49	49	49	49	49	49	49	49
VP1177	18	18	18	18	18	18	18	18
VP1179	2	2	2	2	2	2	2	2
VP1181	20	20	20	20	20	20	20	20
VP1182	23	23	23	23	23	23	23	23
VP1183	20	20	20	20	20	20	20	20
VP1186	19	19	19	19	19	19	19	19
VP1187	50	50	50	50	50	50	50	50
VP1189	52	52	52	52	52	52	52	52
VP1191	1	1	1	1	1	1	1	1
VP1192	15	15	15	15	15	15	15	15
VP1203	11	11	11	11	11	11	11	11
VP1204	10	10	10	10	10	10	10	10
VP1210	1	1	1	1	1	1	1	1
VP1213	35	35	35	35	35	35	35	35
VP1214	20	20	20	20	20	20	20	20
VP1215	20	20	20	20	20	20	20	20
VP1218	22	22	22	22	22	22	22	22
VP1219	19	19	19	19	19	19	19	19
VP1221	24	24	24	24	24	24	24	24
VP1223	14	14	14	14	14	14	14	14
VP1226	21	21	21	21	21	21	21	21
VP1227	20	20	20	20	20	20	20	20
VP1228	49	49	49	49	49	49	49	49
VP1229	18	18	18	18	18	18	18	18
VP1230	22	22	22	22	22	22	22	22
VP1231	23	23	23	23	23	23	23	23
VP1232	49	49	49	49	49	49	49	49
VP1233	6	6	6	6	6	6	6	6
VP1235	23	23	23	23	23	23	23	23
VP1236	21	21	21	21	21	21	21	21
VP1237	21	21	21	21	21	21	21	21
VP1238	26	26	26	26	26	26	26	26
VP1239	22	22	22	22	22	22	22	22
VP1240	21	21	21	21	21	21	21	21
VP1241	15	15	15	15	15	15	15	15
VP1243	24	24	24	24	24	24	24	24
VP1244	18	18	18	18	18	18	18	18
VP1245	49	49	49	49	49	49	49	49
VP1247	18	18	18	18	18	18	18	18
VP1251	18	18	18	18	18	18	18	18
VP1253	50	50	50	50	50	50	50	50
VP1261	17	17	17	17	17	17	17	17
VP1274	52	52	52	52	52	52	52	52
VP1276	49	49	49	49	49	49	49	49
VP1280	21	21	21	21	21	21	21	21
VP1281	3	3	3	3	3	3	3	3
VP1282	2	2	2	2	2	2	2	2
VP1284	18	18	18	18	18	18	18	18
VP1287	22	22	22	22	22	22	22	22
VP1290	60	60	60	60	60	60	60	60
VP1293	51	51	51	51	51	51	51	51
VP1294	3	3	3	3	3	3	3	3
VP1296	23	23	23	23	23	23	23	23
VP1297	22	22	22	22	22	22	22	22
VP1299	22	22	22	22	22	22	22	22
VP1300	3	3	3	3	3	3	3	3
VP1324	50	50	50	50	50	50	50	50
VP1327	22	22	22	22	22	22	22	22
VP1330	54	54	54	54	54	54	54	54
VP1331	51	51	51	51	51	51	51	51
VP1333	52	52	52	52	52	52	52	52
VP1335	22	22	22	22	22	22	22	22
VP1342	52	52	52	52	52	52	52	52
VP1343	20	20	20	20	20	20	20	20
VP1347	20	20	20	20	20	20	20	20
VP1348	21	21	21	21	21	21	21	21
VP1354	21	21	21	21	21	21	21	21
VP1374	50	50	50	50	50	50	50	50
VP1377	24	24	24	24	24	24	24	24
VP1378	21	21	21	21	21	21	21	21
VP1379	19	19	19	19	19	19	19	19
VP1381	24	24	24	24	24	24	24	24
VP1423	22	22	22	22	22	22	22	22
VP1427	52	52	52	52	52	52	52	52
VP1430	18	18	18	18	18	18	18	18
VP1431	23	23	23	23	23	23	23	23
VP1434	15	15	15	15	15	15	15	15
VP1436	20	20	20	20	20	20	20	20
VP1437	4	4	4	4	4	4	4	4
VP1438	54	54	54	54	54	54	54	54
VP1442	19	19	19	19	19	19	19	19
VP1443	7	7	7	7	7	7	7	7
VP1445	12	12	12	12	12	12	12	12
VP1447	55	55	55	55	55	55	55	55
VP1448	50	50	50	50	50	50	50	50
VP1449	50	50	50	50	50	50	50	50
VP1450	49	49	49	49	49	49	49	49
VP1469	16	16	16	16	16	16	16	16
VP1473	9	9	9	9	9	9	9	9
VP1474	21	21	21	21	21	21	21	21
VP1475	20	20	20	20	20	20	20	20
VP1476	9	9	9	9	9	9	9	9
VP1501	23	23	23	23	23	23	23	23
VP1503	20	20	20	20	20	20	20	20
VP1511	21	21	21	21	21	21	21	21
VP1512	5	5	5	5	5	5	5	5
VP1514	18	18	18	18	18	18	18	18
VP1515	21	21	21	21	21	21	21	21
VP1524	11	11	11	11	11	11	11	11
VP1525	47	47	47	47	47	47	47	47
VP1526	13	13	13	13	13	13	13	13
VP1527	1	1	1	1	1	1	1	1
VP1529	22	22	22	22	22	22	22	22
VP1531	47	47	47	47	47	47	47	47
VP1532	44	44	44	44	44	44	44	44
VP1533	16	16	16	16	16	16	16	16
VP1535	43	43	43	43	43	43	43	43
VP1536	21	21	21	21	21	21	21	21
VP1537	17	17	17	17	17	17	17	17
VP1538	5	5	5	5	5	5	5	5
VP1540	17	17	17	17	17	17	17	17
VP1542	1	1	1	1	1	1	1	1
VP1544	18	18	18	18	18	18	18	18
VP1588	7	7	7	7	7	7	7	7
VP1593	1	1	1	1	1	1	1	1
VP1598	2	2	2	2	2	2	2	2
VP1599	17	17	17	17	17	17	17	17
VP1603	11	11	11	11	11	11	11	11
VP1608	31	31	31	31	31	31	31	31
VP1609	53	53	53	53	53	53	53	53
VP1611	17	17	17	17	17	17	17	17
VP1612	22	22	22	22	22	22	22	22
VP1613	19	19	19	19	19	19	19	19
VP1614	17	17	17	17	17	17	17	17
VP1615	18	18	18	18	18	18	18	18
VP1616	20	20	20	20	20	20	20	20
VP1617	18	18	18	18	18	18	18	18
VP1620	20	20	20	20	20	20	20	20
VP1621	20	20	20	20	20	20	20	20
VP1622	21	21	21	21	21	21	21	21
VP1625	16	16	16	16	16	16	16	16
VP1626	10	10	10	10	10	10	10	10
VP1627	9	9	9	9	9	9	9	9
VP1629	47	47	47	47	47	47	47	47
VP1656	7	7	7	7	7	7	7	7
VP1658	16	16	16	16	16	16	16	16
VP1683	19	19	19	19	19	19	19	19
VP1684	44	44	44	44	44	44	44	44
VP1687	44	44	44	44	44	44	44	44
VP1690	20	20	20	20	20	20	20	20
VP1691	11	11	11	11	11	11	11	11
VP1693	8	8	8	8	8	8	8	8
VP1694	15	15	15	15	15	15	15	15
VP1695	53	53	53	53	53	53	53	53
VP1696	68	68	68	68	68	68	68	68
VP1699	21	21	21	21	21	21	21	21
VP1702	10	10	10	10	10	10	10	10
VP1706	1	1	1	1	1	1	1	1
VP1708	18	18	18	18	18	18	18	18
VP1709	14	14	14	14	14	14	14	14
VP1710	20	20	20	20	20	20	20	20
VP1711	47	47	47	47	47	47	47	47
VP1712	23	23	23	23	23	23	23	23
VP1720	17	17	17	17	17	17	17	17
VP1724	54	54	54	54	54	54	54	54
VP1725	51	51	51	51	51	51	51	51
VP1729	20	20	20	20	20	20	20	20
VP1730	48	48	48	48	48	48	48	48
VP1731	48	48	48	48	48	48	48	48
VP1732	15	15	15	15	15	15	15	15
VP1733	20	20	20	20	20	20	20	20
VP1737	51	51	51	51	51	51	51	51
VP1738	19	19	19	19	19	19	19	19
VP1740	1	1	1	1	1	1	1	1
VP1741	22	22	22	22	22	22	22	22
VP1743	21	21	21	21	21	21	21	21
VP1745	20	20	20	20	20	20	20	20
VP1751	69	69	69	69	69	69	69	69
VP1752	22	22	22	22	22	22	22	22
VP1753	25	25	25	25	25	25	25	25
VP1758	18	18	18	18	18	18	18	18
VP1760	10	10	10	10	10	10	10	10
VP1763	12	12	12	12	12	12	12	12
VP1768	51	51	51	51	51	51	51	51
VP1866	3	3	3	3	3	3	3	3
VP1868	22	22	22	22	22	22	22	22
VP1869	19	19	19	19	19	19	19	19
VP1872	5	5	5	5	5	5	5	5
VP1873	49	49	49	49	49	49	49	49
VP1877	23	23	23	23	23	23	23	23
VP1878	19	19	19	19	19	19	19	19
VP1879	7	7	7	7	7	7	7	7
VP1880	50	50	50	50	50	50	50	50
VP1881	48	48	48	48	48	48	48	48
VP1882	19	19	19	19	19	19	19	19
VP1892	50	50	50	50	50	50	50	50
VP1893	50	50	50	50	50	50	50	50
VP1897	3	3	3	3	3	3	3	3
VP1901	19	19	19	19	19	19	19	19
VP1906	13	13	13	13	13	13	13	13
VP1908	50	50	50	50	50	50	50	50
VP1909	19	19	19	19	19	19	19	19
VP1911	20	20	20	20	20	20	20	20
VP1913	21	21	21	21	21	21	21	21
VP1914	22	22	22	22	22	22	22	22
VP1915	22	22	22	22	22	22	22	22
VP1916	22	22	22	22	22	22	22	22
VP1922	1	1	1	1	1	1	1	1
VP1933	20	20	20	20	20	20	20	20
VP1934	47	47	47	47	47	47	47	47
VP1935	43	43	43	43	43	43	43	43
VP1936	2	2	2	2	2	2	2	2
VP1939	4	4	4	4	4	4	4	4
VP1940	49	49	49	49	49	49	49	49
VP1943	19	19	19	19	19	19	19	19
VP1944	21	21	21	21	21	21	21	21
VP1947	18	18	18	18	18	18	18	18
VP1948	10	10	10	10	10	10	10	10
VP1949	1	1	1	1	1	1	1	1
VP1951	1	1	1	1	1	1	1	1
VP1952	20	20	20	20	20	20	20	20
VP1953	18	18	18	18	18	18	18	18
VP1954	29	29	29	29	29	29	29	29
VP1955	2	2	2	2	2	2	2	2
VP1956	19	19	19	19	19	19	19	19
VP1957	37	37	37	37	37	37	37	37
VP1958	21	21	21	21	21	21	21	21
VP1959	20	20	20	20	20	20	20	20
VP1960	19	19	19	19	19	19	19	19
VP1962	21	21	21	21	21	21	21	21
VP1969	1	1	1	1	1	1	1	1
VP1970	7	7	7	7	7	7	7	7
VP1971	2	2	2	2	2	2	2	2
VP1978	20	20	20	20	20	20	20	20
VP1982	1	1	1	1	1	1	1	1
VP1983	43	43	43	43	43	43	43	43
VP1987	18	18	18	18	18	18	18	18
VP1988	46	46	46	46	46	46	46	46
VP1989	19	19	19	19	19	19	19	19
VP1991	48	48	48	48	48	48	48	48
VP1992	16	16	16	16	16	16	16	16
VP1996	51	51	51	51	51	51	51	51
VP1997	22	22	22	22	22	22	22	22
VP1998	51	51	51	51	51	51	51	51
VP2006	21	21	21	21	21	21	21	21
VP2009	24	24	24	24	24	24	24	24
VP2011	49	49	49	49	49	49	49	49
VP2013	66	66	66	66	66	66	66	66
VP2015	50	50	50	50	50	50	50	50
VP2019	41	41	41	41	41	41	41	41
VP2028	1	1	1	1	1	1	1	1
VP2029	1	1	1	1	1	1	1	1
VP2032	45	45	45	45	45	45	45	45
VP2033	19	19	19	19	19	19	19	19
VP2034	1	1	1	1	1	1	1	1
VP2035	47	47	47	47	47	47	47	47
VP2037	21	21	21	21	21	21	21	21
VP2038	21	21	21	21	21	21	21	21
VP2039	51	51	51	51	51	51	51	51
VP2044	19	19	19	19	19	19	19	19
VP2048	19	19	19	19	19	19	19	19
VP2049	12	12	12	12	12	12	12	12
VP2050	46	46	46	46	46	46	46	46
VP2051	20	20	20	20	20	20	20	20
VP2052	19	19	19	19	19	19	19	19
VP2053	1	1	1	1	1	1	1	1
VP2054	38	38	38	38	38	38	38	38
VP2055	15	15	15	15	15	15	15	15
VP2056	18	18	18	18	18	18	18	18
VP2057	2	2	2	2	2	2	2	2
VP2058	1	1	1	1	1	1	1	1
VP2059	1	1	1	1	1	1	1	1
VP2061	19	19	19	19	19	19	19	19
VP2063	20	20	20	20	20	20	20	20
VP2064	20	20	20	20	20	20	20	20
VP2065	20	20	20	20	20	20	20	20
VP2068	20	20	20	20	20	20	20	20
VP2071	5	5	5	5	5	5	5	5
VP2074	19	19	19	19	19	19	19	19
VP2078	60	60	60	60	60	60	60	60
VP2079	20	20	20	20	20	20	20	20
VP2080	19	19	19	19	19	19	19	19
VP2081	13	13	13	13	13	13	13	13
VP2092	38	38	38	38	38	38	38	38
VP2093	18	18	18	18	18	18	18	18
VP2094	14	14	14	14	14	14	14	14
VP2095	18	18	18	18	18	18	18	18
VP2096	19	19	19	19	19	19	19	19
VP2097	20	20	20	20	20	20	20	20
VP2105	17	17	17	17	17	17	17	17
VP2106	19	19	19	19	19	19	19	19
VP2109	1	1	1	1	1	1	1	1
VP2110	1	1	1	1	1	1	1	1
VP2111	21	21	21	21	21	21	21	21
VP2112	2	2	2	2	2	2	2	2
VP2113	1	1	1	1	1	1	1	1
VP2118	1	1	1	1	1	1	1	1
VP2127	20	20	20	20	20	20	20	20
VP2128	42	42	42	42	42	42	42	42
VP2129	5	5	5	5	5	5	5	5
VP2147	1	1	1	1	1	1	1	1
VP2149	18	18	18	18	18	18	18	18
VP2151	24	24	24	24	24	24	24	24
VP2152	18	18	18	18	18	18	18	18
VP2153	18	18	18	18	18	18	18	18
VP2154	2	2	2	2	2	2	2	2
VP2156	13	13	13	13	13	13	13	13
VP2157	10	10	10	10	10	10	10	10
VP2158	17	17	17	17	17	17	17	17
VP2161	47	47	47	47	47	47	47	47
VP2162	3	3	3	3	3	3	3	3
VP2163	21	21	21	21	21	21	21	21
VP2165	6	6	6	6	6	6	6	6
VP2167	13	13	13	13	13	13	13	13
VP2170	2	2	2	2	2	2	2	2
VP2171	2	2	2	2	2	2	2	2
VP2173	21	21	21	21	21	21	21	21
VP2176	20	20	20	20	20	20	20	20
VP2177	1	1	1	1	1	1	1	1
VP2178	1	1	1	1	1	1	1	1
VP2180	1	1	1	1	1	1	1	1
VP2181	3	3	3	3	3	3	3	3
VP2182	2	2	2	2	2	2	2	2
VP2184	19	19	19	19	19	19	19	19
VP2186	4	4	4	4	4	4	4	4
VP2189	19	19	19	19	19	19	19	19
VP2190	7	7	7	7	7	7	7	7
VP2192	23	23	23	23	23	23	23	23
VP2193	18	18	18	18	18	18	18	18
VP2194	18	18	18	18	18	18	18	18
VP2195	53	53	53	53	53	53	53	53
VP2197	19	19	19	19	19	19	19	19
VP2198	15	15	15	15	15	15	15	15
VP2200	4	4	4	4	4	4	4	4
VP2201	21	21	21	21	21	21	21	21
VP2203	24	24	24	24	24	24	24	24
VP2204	13	13	13	13	13	13	13	13
VP2207	1	1	1	1	1	1	1	1
VP2209	47	47	47	47	47	47	47	47
VP2211	6	6	6	6	6	6	6	6
VP2214	20	20	20	20	20	20	20	20
VP2215	23	23	23	23	23	23	23	23
VP2216	34	34	34	34	34	34	34	34
VP2217	19	19	19	19	19	19	19	19
VP2219	5	5	5	5	5	5	5	5
VP2220	2	2	2	2	2	2	2	2
VP2222	15	15	15	15	15	15	15	15
VP2223	11	11	11	11	11	11	11	11
VP2224	38	38	38	38	38	38	38	38
VP2225	1	1	1	1	1	1	1	1
VP2250	2	2	2	2	2	2	2	2
VP2257	3	3	3	3	3	3	3	3
VP2261	21	21	21	21	21	21	21	21
VP2262	19	19	19	19	19	19	19	19
VP2263	16	16	16	16	16	16	16	16
VP2264	35	35	35	35	35	35	35	35
VP2265	40	40	40	40	40	40	40	40
VP2269	16	16	16	16	16	16	16	16
VP2270	44	44	44	44	44	44	44	44
VP2271	23	23	23	23	23	23	23	23
VP2272	23	23	23	23	23	23	23	23
VP2273	15	15	15	15	15	15	15	15
VP2274	20	20	20	20	20	20	20	20
VP2277	5	5	5	5	5	5	5	5
VP2278	20	20	20	20	20	20	20	20
VP2280	17	17	17	17	17	17	17	17
VP2281	17	17	17	17	17	17	17	17
VP2283	21	21	21	21	21	21	21	21
VP2284	18	18	18	18	18	18	18	18
VP2285	18	18	18	18	18	18	18	18
VP2286	20	20	20	20	20	20	20	20
VP2287	21	21	21	21	21	21	21	21
VP2288	12	12	12	12	12	12	12	12
VP2289	20	20	20	20	20	20	20	20
VP2290	52	52	52	52	52	52	52	52
VP2292	18	18	18	18	18	18	18	18
VP2293	16	16	16	16	16	16	16	16
VP2295	22	22	22	22	22	22	22	22
VP2296	51	51	51	51	51	51	51	51
VP2297	20	20	20	20	20	20	20	20
VP2298	18	18	18	18	18	18	18	18
VP2299	10	10	10	10	10	10	10	10
VP2300	17	17	17	17	17	17	17	17
VP2301	20	20	20	20	20	20	20	20
VP2302	23	23	23	23	23	23	23	23
VP2303	25	25	25	25	25	25	25	25
VP2304	6	6	6	6	6	6	6	6
VP2305	47	47	47	47	47	47	47	47
VP2306	3	3	3	3	3	3	3	3
VP2307	1	1	1	1	1	1	1	1
VP2308	24	24	24	24	24	24	24	24
VP2310	24	24	24	24	24	24	24	24
VP2312	25	25	25	25	25	25	25	25
VP2313	18	18	18	18	18	18	18	18
VP2314	4	4	4	4	4	4	4	4
VP2315	4	4	4	4	4	4	4	4
VP2316	12	12	12	12	12	12	12	12
VP2317	16	16	16	16	16	16	16	16
VP2318	1	1	1	1	1	1	1	1
VP2319	22	22	22	22	22	22	22	22
VP2320	21	21	21	21	21	21	21	21
VP2321	13	13	13	13	13	13	13	13
VP2322	20	20	20	20	20	20	20	20
VP2323	5	5	5	5	5	5	5	5
VP2328	17	17	17	17	17	17	17	17
VP2331	13	13	13	13	13	13	13	13
VP2332	21	21	21	21	21	21	21	21
VP2333	4	4	4	4	4	4	4	4
VP2335	4	4	4	4	4	4	4	4
VP2336	1	1	1	1	1	1	1	1
VP2338	52	52	52	52	52	52	52	52
VP2339	22	22	22	22	22	22	22	22
VP2340	16	16	16	16	16	16	16	16
VP2343	10	10	10	10	10	10	10	10
VP2344	8	8	8	8	8	8	8	8
VP2345	18	18	18	18	18	18	18	18
VP2346	15	15	15	15	15	15	15	15
VP2347	4	4	4	4	4	4	4	4
VP2348	3	3	3	3	3	3	3	3
VP2350	18	18	18	18	18	18	18	18
VP2352	2	2	2	2	2	2	2	2
VP2354	19	19	19	19	19	19	19	19
VP2355	20	20	20	20	20	20	20	20
VP2356	21	21	21	21	21	21	21	21
VP2357	45	45	45	45	45	45	45	45
VP2372	3	3	3	3	3	3	3	3
VP2375	51	51	51	51	51	51	51	51
VP2377	55	55	55	55	55	55	55	55
VP2379	1	1	1	1	1	1	1	1
VP2380	21	21	21	21	21	21	21	21
VP2386	22	22	22	22	22	22	22	22
VP2387	23	23	23	23	23	23	23	23
VP2388	18	18	18	18	18	18	18	18
VP2404	18	18	18	18	18	18	18	18
VP2406	49	49	49	49	49	49	49	49
VP2407	50	50	50	50	50	50	50	50
VP2431	22	22	22	22	22	22	22	22
VP2432	21	21	21	21	21	21	21	21
VP2433	21	21	21	21	21	21	21	21
VP2448	22	22	22	22	22	22	22	22
VP2451	23	23	23	23	23	23	23	23
VP2465	2	2	2	2	2	2	2	2
VP2468	20	20	20	20	20	20	20	20
VP2470	20	20	20	20	20	20	20	20
VP2471	20	20	20	20	20	20	20	20
VP2474	2	2	2	2	2	2	2	2
VP2475	22	22	22	22	22	22	22	22
VP2476	20	20	20	20	20	20	20	20
VP2477	24	24	24	24	24	24	24	24
VP2478	24	24	24	24	24	24	24	24
VP2489	20	20	20	20	20	20	20	20
VP2500	1	1	1	1	1	1	1	1
VP2501	1	1	1	1	1	1	1	1
VP2505	11	11	11	11	11	11	11	11
VP2506	9	9	9	9	9	9	9	9
VP2507	42	42	42	42	42	42	42	42
VP2510	20	20	20	20	20	20	20	20
VP2514	14	14	14	14	14	14	14	14
VP2515	15	15	15	15	15	15	15	15
VP2521	5	5	5	5	5	5	5	5
VP2526	19	19	19	19	19	19	19	19
VP2527	4	4	4	4	4	4	4	4
VP2528	12	12	12	12	12	12	12	12
VP2530	1	1	1	1	1	1	1	1
VP2531	28	28	28	28	28	28	28	28
VP2532	1	1	1	1	1	1	1	1
VP2533	1	1	1	1	1	1	1	1
VP2534	20	20	20	20	20	20	20	20
VP2535	1	1	1	1	1	1	1	1
VP2536	18	18	18	18	18	18	18	18
VP2537	10	10	10	10	10	10	10	10
VP2538	21	21	21	21	21	21	21	21
VP2540	20	20	20	20	20	20	20	20
VP2546	1	1	1	1	1	1	1	1
VP2548	21	21	21	21	21	21	21	21
VP2549	11	11	11	11	11	11	11	11
VP2551	37	37	37	37	37	37	37	37
VP2555	19	19	19	19	19	19	19	19
VP2556	24	24	24	24	24	24	24	24
VP2557	21	21	21	21	21	21	21	21
VP2558	5	5	5	5	5	5	5	5
VP2559	20	20	20	20	20	20	20	20
VP2560	4	4	4	4	4	4	4	4
VP2562	21	21	21	21	21	21	21	21
VP2566	69	69	69	69	69	69	69	69
VP2568	13	13	13	13	13	13	13	13
VP2569	5	5	5	5	5	5	5	5
VP2577	1	1	1	1	1	1	1	1
VP2578	14	14	14	14	14	14	14	14
VP2579	1	1	1	1	1	1	1	1
VP2581	20	20	20	20	20	20	20	20
VP2583	21	21	21	21	21	21	21	21
VP2585	1	1	1	1	1	1	1	1
VP2586	22	22	22	22	22	22	22	22
VP2594	15	15	15	15	15	15	15	15
VP2596	22	22	22	22	22	22	22	22
VP2598	19	19	19	19	19	19	19	19
VP2599	19	19	19	19	19	19	19	19
VP2600	37	37	37	37	37	37	37	37
VP2601	22	22	22	22	22	22	22	22
VP2602	22	22	22	22	22	22	22	22
VP2606	22	22	22	22	22	22	22	22
VP2607	21	21	21	21	21	21	21	21
VP2608	32	32	32	32	32	32	32	32
VP2612	7	7	7	7	7	7	7	7
VP2613	46	46	46	46	46	46	46	46
VP2620	6	6	6	6	6	6	6	6
VP2621	12	12	12	12	12	12	12	12
VP2623	13	13	13	13	13	13	13	13
VP2625	17	17	17	17	17	17	17	17
VP2627	1	1	1	1	1	1	1	1
VP2628	20	20	20	20	20	20	20	20
VP2631	20	20	20	20	20	20	20	20
VP2637	5	5	5	5	5	5	5	5
VP2647	34	34	34	34	34	34	34	34
VP2654	24	24	24	24	24	24	24	24
VP2655	15	15	15	15	15	15	15	15
VP2656	8	8	8	8	8	8	8	8
VP2659	2	2	2	2	2	2	2	2
VP2661	2	2	2	2	2	2	2	2
VP2671	3	3	3	3	3	3	3	3
VP2673	45	45	45	45	45	45	45	45
VP2676	21	21	21	21	21	21	21	21
VP2677	3	3	3	3	3	3	3	3
VP2679	22	22	22	22	22	22	22	22
VP2683	50	50	50	50	50	50	50	50
VP2685	19	19	19	19	19	19	19	19
VP2706	16	16	16	16	16	16	16	16
VP2729	1	1	1	1	1	1	1	1
VP2730	1	1	1	1	1	1	1	1
VP2737	1	1	1	1	1	1	1	1
VP2738	1	1	1	1	1	1	1	1
VP2740	1	1	1	1	1	1	1	1
VP2745	1	1	1	1	1	1	1	1
VP2748	20	20	20	20	20	20	20	20
VP2750	20	20	20	20	20	20	20	20
VP2752	17	17	17	17	17	17	17	17
VP2753	24	24	24	24	24	24	24	24
VP2755	16	16	16	16	16	16	16	16
VP2765	19	19	19	19	19	19	19	19
VP2766	6	6	6	6	6	6	6	6
VP2767	45	45	45	45	45	45	45	45
VP2768	14	14	14	14	14	14	14	14
VP2769	4	4	4	4	4	4	4	4
VP2772	1	1	1	1	1	1	1	1
VP2775	4	4	4	4	4	4	4	4
VP2776	11	11	11	11	11	11	11	11
VP2777	17	17	17	17	17	17	17	17
VP2778	5	5	5	5	5	5	5	5
VP2779	49	49	49	49	49	49	49	49
VP2780	9	9	9	9	9	9	9	9
VP2781	20	20	20	20	20	20	20	20
VP2783	17	17	17	17	17	17	17	17
VP2784	1	1	1	1	1	1	1	1
VP2787	1	1	1	1	1	1	1	1
VP2788	21	21	21	21	21	21	21	21
VP2789	5	5	5	5	5	5	5	5
VP2790	24	24	24	24	24	24	24	24
VP2791	4	4	4	4	4	4	4	4
VP2792	23	23	23	23	23	23	23	23
VP2793	1	1	1	1	1	1	1	1
VP2794	47	47	47	47	47	47	47	47
VP2795	21	21	21	21	21	21	21	21
VP2796	22	22	22	22	22	22	22	22
VP2797	23	23	23	23	23	23	23	23
VP2798	22	22	22	22	22	22	22	22
VP2804	22	22	22	22	22	22	22	22
VP2805	7	7	7	7	7	7	7	7
VP2806	11	11	11	11	11	11	11	11
VP2807	17	17	17	17	17	17	17	17
VP2808	12	12	12	12	12	12	12	12
VP2809	23	23	23	23	23	23	23	23
VP2811	22	22	22	22	22	22	22	22
VP2812	20	20	20	20	20	20	20	20
VP2813	5	5	5	5	5	5	5	5
VP2814	22	22	22	22	22	22	22	22
VP2815	19	19	19	19	19	19	19	19
VP2817	1	1	1	1	1	1	1	1
VP2818	15	15	15	15	15	15	15	15
VP2820	50	50	50	50	50	50	50	50
VP2822	24	24	24	24	24	24	24	24
VP2823	19	19	19	19	19	19	19	19
VP2824	18	18	18	18	18	18	18	18
VP2825	19	19	19	19	19	19	19	19
VP2831	15	15	15	15	15	15	15	15
VP2832	23	23	23	23	23	23	23	23
VP2833	20	20	20	20	20	20	20	20
VP2834	24	24	24	24	24	24	24	24
VP2836	16	16	16	16	16	16	16	16
VP2837	20	20	20	20	20	20	20	20
VP2838	20	20	20	20	20	20	20	20
VP2839	1	1	1	1	1	1	1	1
VP2840	18	18	18	18	18	18	18	18
VP2841	6	6	6	6	6	6	6	6
VP2842	6	6	6	6	6	6	6	6
VP2843	5	5	5	5	5	5	5	5
VP2845	2	2	2	2	2	2	2	2
VP2846	11	11	11	11	11	11	11	11
VP2849	2	2	2	2	2	2	2	2
VP2850	2	2	2	2	2	2	2	2
VP2852	1	1	1	1	1	1	1	1
VP2865	19	19	19	19	19	19	19	19
VP2866	17	17	17	17	17	17	17	17
VP2867	16	16	16	16	16	16	16	16
VP2868	2	2	2	2	2	2	2	2
VP2870	2	2	2	2	2	2	2	2
VP2872	7	7	7	7	7	7	7	7
VP2873	49	49	49	49	49	49	49	49
VP2875	20	20	20	20	20	20	20	20
VP2877	20	20	20	20	20	20	20	20
VP2885	2	2	2	2	2	2	2	2
VP2893	51	51	51	51	51	51	51	51
VP2895	1	1	1	1	1	1	1	1
VP2896	49	49	49	49	49	49	49	49
VP2913	3	3	3	3	3	3	3	3
VP2916	3	3	3	3	3	3	3	3
VP2925	2	2	2	2	2	2	2	2
VP2926	1	1	1	1	1	1	1	1
VP2928	1	1	1	1	1	1	1	1
VP2929	2	2	2	2	2	2	2	2
VP2936	42	42	42	42	42	42	42	42
VP2941	9	9	9	9	9	9	9	9
VP2942	21	21	21	21	21	21	21	21
VP2949	20	20	20	20	20	20	20	20
VP2950	18	18	18	18	18	18	18	18
VP2951	18	18	18	18	18	18	18	18
VP2954	20	20	20	20	20	20	20	20
VP2964	1	1	1	1	1	1	1	1
VP2983	21	21	21	21	21	21	21	21
VP2985	1	1	1	1	1	1	1	1
VP2986	1	1	1	1	1	1	1	1
VP2989	14	14	14	14	14	14	14	14
VP2991	46	46	46	46	46	46	46	46
VP2999	20	20	20	20	20	20	20	20
VP3001	1	1	1	1	1	1	1	1
VP3004	40	40	40	40	40	40	40	40
VP3014	10	10	10	10	10	10	10	10
VP3015	20	20	20	20	20	20	20	20
VP3017	18	18	18	18	18	18	18	18
VP3020	22	22	22	22	22	22	22	22
VP3031	11	11	11	11	11	11	11	11
VP3032	4	4	4	4	4	4	4	4
VP3033	62	62	62	62	62	62	62	62
VP3034	10	10	10	10	10	10	10	10
VP3035	2	2	2	2	2	2	2	2
VP3038	12	12	12	12	12	12	12	12
VP3039	19	19	19	19	19	19	19	19
VP3040	20	20	20	20	20	20	20	20
VP3050	1	1	1	1	1	1	1	1
VP3059	9	9	9	9	9	9	9	9
VP3062	47	47	47	47	47	47	47	47
VP3063	17	17	17	17	17	17	17	17
VP3069	18	18	18	18	18	18	18	18
VP3073	1	1	1	1	1	1	1	1
VP3074	1	1	1	1	1	1	1	1
VP3075	7	7	7	7	7	7	7	7
VP3076	1	1	1	1	1	1	1	1
VP3077	16	16	16	16	16	16	16	16
VP3078	16	16	16	16	16	16	16	16
VP3079	13	13	13	13	13	13	13	13
VP3080	20	20	20	20	20	20	20	20
VPA0001	23	23	23	23	23	23	23	23
VPA0005	1	1	1	1	1	1	1	1
VPA0008	19	19	19	19	19	19	19	19
VPA0010	2	2	2	2	2	2	2	2
VPA0011	13	13	13	13	13	13	13	13
VPA0012	19	19	19	19	19	19	19	19
VPA0023	16	16	16	16	16	16	16	16
VPA0025	38	38	38	38	38	38	38	38
VPA0032	15	15	15	15	15	15	15	15
VPA0034	17	17	17	17	17	17	17	17
VPA0035	20	20	20	20	20	20	20	20
VPA0051	18	18	18	18	18	18	18	18
VPA0053	10	10	10	10	10	10	10	10
VPA0054	16	16	16	16	16	16	16	16
VPA0055	17	17	17	17	17	17	17	17
VPA0056	21	21	21	21	21	21	21	21
VPA0057	12	12	12	12	12	12	12	12
VPA0058	1	1	1	1	1	1	1	1
VPA0061	24	24	24	24	24	24	24	24
VPA0064	21	21	21	21	21	21	21	21
VPA0065	20	20	20	20	20	20	20	20
VPA0066	22	22	22	22	22	22	22	22
VPA0068	22	22	22	22	22	22	22	22
VPA0070	22	22	22	22	22	22	22	22
VPA0091	42	42	42	42	42	42	42	42
VPA0093	48	48	48	48	48	48	48	48
VPA0094	13	13	13	13	13	13	13	13
VPA0096	12	12	12	12	12	12	12	12
VPA0103	21	21	21	21	21	21	21	21
VPA0119	12	12	12	12	12	12	12	12
VPA0121	15	15	15	15	15	15	15	15
VPA0122	4	4	4	4	4	4	4	4
VPA0124	42	42	42	42	42	42	42	42
VPA0126	44	44	44	44	44	44	44	44
VPA0130	43	43	43	43	43	43	43	43
VPA0137	2	2	2	2	2	2	2	2
VPA0138	48	48	48	48	48	48	48	48
VPA0139	48	48	48	48	48	48	48	48
VPA0144	21	21	21	21	21	21	21	21
VPA0145	45	45	45	45	45	45	45	45
VPA0146	21	21	21	21	21	21	21	21
VPA0148	20	20	20	20	20	20	20	20
VPA0150	22	22	22	22	22	22	22	22
VPA0151	42	42	42	42	42	42	42	42
VPA0154	15	15	15	15	15	15	15	15
VPA0155	20	20	20	20	20	20	20	20
VPA0157	45	45	45	45	45	45	45	45
VPA0158	15	15	15	15	15	15	15	15
VPA0159	19	19	19	19	19	19	19	19
VPA0160	25	25	25	25	25	25	25	25
VPA0161	16	16	16	16	16	16	16	16
VPA0162	22	22	22	22	22	22	22	22
VPA0165	21	21	21	21	21	21	21	21
VPA0169	21	21	21	21	21	21	21	21
VPA0170	18	18	18	18	18	18	18	18
VPA0171	22	22	22	22	22	22	22	22
VPA0172	1	1	1	1	1	1	1	1
VPA0173	21	21	21	21	21	21	21	21
VPA0178	3	3	3	3	3	3	3	3
VPA0180	24	24	24	24	24	24	24	24
VPA0189	20	20	20	20	20	20	20	20
VPA0191	13	13	13	13	13	13	13	13
VPA0194	9	9	9	9	9	9	9	9
VPA0195	68	68	68	68	68	68	68	68
VPA0197	21	21	21	21	21	21	21	21
VPA0198	22	22	22	22	22	22	22	22
VPA0199	22	22	22	22	22	22	22	22
VPA0219	17	17	17	17	17	17	17	17
VPA0230	15	15	15	15	15	15	15	15
VPA0232	20	20	20	20	20	20	20	20
VPA0235	52	52	52	52	52	52	52	52
VPA0239	51	51	51	51	51	51	51	51
VPA0240	21	21	21	21	21	21	21	21
VPA0248	21	21	21	21	21	21	21	21
VPA0251	48	48	48	48	48	48	48	48
VPA0252	4	4	4	4	4	4	4	4
VPA0255	22	22	22	22	22	22	22	22
VPA0257	2	2	2	2	2	2	2	2
VPA0258	8	8	8	8	8	8	8	8
VPA0260	21	21	21	21	21	21	21	21
VPA0262	6	6	6	6	6	6	6	6
VPA0264	8	8	8	8	8	8	8	8
VPA0265	20	20	20	20	20	20	20	20
VPA0266	20	20	20	20	20	20	20	20
VPA0269	24	24	24	24	24	24	24	24
VPA0272	12	12	12	12	12	12	12	12
VPA0277	53	53	53	53	53	53	53	53
VPA0279	8	8	8	8	8	8	8	8
VPA0284	22	22	22	22	22	22	22	22
VPA0286	3	3	3	3	3	3	3	3
VPA0287	23	23	23	23	23	23	23	23
VPA0288	18	18	18	18	18	18	18	18
VPA0291	10	10	10	10	10	10	10	10
VPA0303	19	19	19	19	19	19	19	19
VPA0309	21	21	21	21	21	21	21	21
VPA0310	7	7	7	7	7	7	7	7
VPA0312	19	19	19	19	19	19	19	19
VPA0316	22	22	22	22	22	22	22	22
VPA0317	51	51	51	51	51	51	51	51
VPA0318	20	20	20	20	20	20	20	20
VPA0320	20	20	20	20	20	20	20	20
VPA0344	21	21	21	21	21	21	21	21
VPA0349	47	47	47	47	47	47	47	47
VPA0350	48	48	48	48	48	48	48	48
VPA0351	20	20	20	20	20	20	20	20
VPA0367	23	23	23	23	23	23	23	23
VPA0368	22	22	22	22	22	22	22	22
VPA0369	20	20	20	20	20	20	20	20
VPA0372	19	19	19	19	19	19	19	19
VPA0374	52	52	52	52	52	52	52	52
VPA0375	54	54	54	54	54	54	54	54
VPA0376	48	48	48	48	48	48	48	48
VPA0377	19	19	19	19	19	19	19	19
VPA0379	7	7	7	7	7	7	7	7
VPA0385	51	51	51	51	51	51	51	51
VPA0405	22	22	22	22	22	22	22	22
VPA0408	20	20	20	20	20	20	20	20
VPA0409	5	5	5	5	5	5	5	5
VPA0414	12	12	12	12	12	12	12	12
VPA0450	21	21	21	21	21	21	21	21
VPA0451	1	1	1	1	1	1	1	1
VPA0452	19	19	19	19	19	19	19	19
VPA0456	51	51	51	51	51	51	51	51
VPA0460	2	2	2	2	2	2	2	2
VPA0463	11	11	11	11	11	11	11	11
VPA0470	26	26	26	26	26	26	26	26
VPA0474	21	21	21	21	21	21	21	21
VPA0475	1	1	1	1	1	1	1	1
VPA0476	20	20	20	20	20	20	20	20
VPA0480	22	22	22	22	22	22	22	22
VPA0488	19	19	19	19	19	19	19	19
VPA0489	22	22	22	22	22	22	22	22
VPA0496	50	50	50	50	50	50	50	50
VPA0498	22	22	22	22	22	22	22	22
VPA0501	18	18	18	18	18	18	18	18
VPA0504	23	23	23	23	23	23	23	23
VPA0507	21	21	21	21	21	21	21	21
VPA0508	4	4	4	4	4	4	4	4
VPA0513	1	1	1	1	1	1	1	1
VPA0517	19	19	19	19	19	19	19	19
VPA0519	14	14	14	14	14	14	14	14
VPA0523	5	5	5	5	5	5	5	5
VPA0528	19	19	19	19	19	19	19	19
VPA0529	11	11	11	11	11	11	11	11
VPA0536	48	48	48	48	48	48	48	48
VPA0538	21	21	21	21	21	21	21	21
VPA0539	17	17	17	17	17	17	17	17
VPA0540	24	24	24	24	24	24	24	24
VPA0543	23	23	23	23	23	23	23	23
VPA0545	19	19	19	19	19	19	19	19
VPA0551	12	12	12	12	12	12	12	12
VPA0563	22	22	22	22	22	22	22	22
VPA0564	21	21	21	21	21	21	21	21
VPA0567	20	20	20	20	20	20	20	20
VPA0570	21	21	21	21	21	21	21	21
VPA0572	20	20	20	20	20	20	20	20
VPA0573	17	17	17	17	17	17	17	17
VPA0576	8	8	8	8	8	8	8	8
VPA0584	9	9	9	9	9	9	9	9
VPA0586	1	1	1	1	1	1	1	1
VPA0589	21	21	21	21	21	21	21	21
VPA0592	2	2	2	2	2	2	2	2
VPA0593	21	21	21	21	21	21	21	21
VPA0595	22	22	22	22	22	22	22	22
VPA0603	45	45	45	45	45	45	45	45
VPA0604	21	21	21	21	21	21	21	21
VPA0612	22	22	22	22	22	22	22	22
VPA0613	22	22	22	22	22	22	22	22
VPA0614	49	49	49	49	49	49	49	49
VPA0615	49	49	49	49	49	49	49	49
VPA0616	22	22	22	22	22	22	22	22
VPA0617	59	59	59	59	59	59	59	59
VPA0618	25	25	25	25	25	25	25	25
VPA0619	2	2	2	2	2	2	2	2
VPA0620	15	15	15	15	15	15	15	15
VPA0621	49	49	49	49	49	49	49	49
VPA0634	22	22	22	22	22	22	22	22
VPA0649	39	39	39	39	39	39	39	39
VPA0652	21	21	21	21	21	21	21	21
VPA0654	19	19	19	19	19	19	19	19
VPA0656	11	11	11	11	11	11	11	11
VPA0660	48	48	48	48	48	48	48	48
VPA0662	20	20	20	20	20	20	20	20
VPA0669	34	34	34	34	34	34	34	34
VPA0670	9	9	9	9	9	9	9	9
VPA0674	22	22	22	22	22	22	22	22
VPA0678	12	12	12	12	12	12	12	12
VPA0686	22	22	22	22	22	22	22	22
VPA0690	22	22	22	22	22	22	22	22
VPA0695	22	22	22	22	22	22	22	22
VPA0697	51	51	51	51	51	51	51	51
VPA0698	19	19	19	19	19	19	19	19
VPA0701	23	23	23	23	23	23	23	23
VPA0703	4	4	4	4	4	4	4	4
VPA0741	9	9	9	9	9	9	9	9
VPA0745	4	4	4	4	4	4	4	4
VPA0748	1	1	1	1	1	1	1	1
VPA0767	1	1	1	1	1	1	1	1
VPA0807	51	51	51	51	51	51	51	51
VPA0808	23	23	23	23	23	23	23	23
VPA0809	55	55	55	55	55	55	55	55
VPA0812	66	66	66	66	66	66	66	66
VPA0813	21	21	21	21	21	21	21	21
VPA0814	23	23	23	23	23	23	23	23
VPA0816	1	1	1	1	1	1	1	1
VPA0819	49	49	49	49	49	49	49	49
VPA0821	48	48	48	48	48	48	48	48
VPA0822	48	48	48	48	48	48	48	48
VPA0823	20	20	20	20	20	20	20	20
VPA0824	45	45	45	45	45	45	45	45
VPA0830	19	19	19	19	19	19	19	19
VPA0833	45	45	45	45	45	45	45	45
VPA0835	48	48	48	48	48	48	48	48
VPA0837	12	12	12	12	12	12	12	12
VPA0838	12	12	12	12	12	12	12	12
VPA0839	48	48	48	48	48	48	48	48
VPA0840	1	1	1	1	1	1	1	1
VPA0841	20	20	20	20	20	20	20	20
VPA0842	47	47	47	47	47	47	47	47
VPA0843	1	1	1	1	1	1	1	1
VPA0844	22	22	22	22	22	22	22	22
VPA0845	22	22	22	22	22	22	22	22
VPA0868	24	24	24	24	24	24	24	24
VPA0870	49	49	49	49	49	49	49	49
VPA0871	18	18	18	18	18	18	18	18
VPA0872	20	20	20	20	20	20	20	20
VPA0876	46	46	46	46	46	46	46	46
VPA0877	46	46	46	46	46	46	46	46
VPA0885	15	15	15	15	15	15	15	15
VPA0887	10	10	10	10	10	10	10	10
VPA0888	28	28	28	28	28	28	28	28
VPA0916	2	2	2	2	2	2	2	2
VPA0917	47	47	47	47	47	47	47	47
VPA0918	21	21	21	21	21	21	21	21
VPA0922	20	20	20	20	20	20	20	20
VPA0943	54	54	54	54	54	54	54	54
VPA0945	16	16	16	16	16	16	16	16
VPA0946	6	6	6	6	6	6	6	6
VPA0947	6	6	6	6	6	6	6	6
VPA0948	1	1	1	1	1	1	1	1
VPA0959	51	51	51	51	51	51	51	51
VPA0961	49	49	49	49	49	49	49	49
VPA0978	1	1	1	1	1	1	1	1
VPA0982	16	16	16	16	16	16	16	16
VPA0983	21	21	21	21	21	21	21	21
VPA0998	4	4	4	4	4	4	4	4
VPA1004	19	19	19	19	19	19	19	19
VPA1005	23	23	23	23	23	23	23	23
VPA1010	22	22	22	22	22	22	22	22
VPA1011	23	23	23	23	23	23	23	23
VPA1014	50	50	50	50	50	50	50	50
VPA1017	19	19	19	19	19	19	19	19
VPA1018	20	20	20	20	20	20	20	20
VPA1021	14	14	14	14	14	14	14	14
VPA1023	23	23	23	23	23	23	23	23
VPA1024	45	45	45	45	45	45	45	45
VPA1025	6	6	6	6	6	6	6	6
VPA1029	20	20	20	20	20	20	20	20
VPA1030	46	46	46	46	46	46	46	46
VPA1031	8	8	8	8	8	8	8	8
VPA1032	40	40	40	40	40	40	40	40
VPA1035	1	1	1	1	1	1	1	1
VPA1036	20	20	20	20	20	20	20	20
VPA1037	10	10	10	10	10	10	10	10
VPA1039	22	22	22	22	22	22	22	22
VPA1040	4	4	4	4	4	4	4	4
VPA1053	44	44	44	44	44	44	44	44
VPA1066	20	20	20	20	20	20	20	20
VPA1068	1	1	1	1	1	1	1	1
VPA1072	15	15	15	15	15	15	15	15
VPA1075	22	22	22	22	22	22	22	22
VPA1078	18	18	18	18	18	18	18	18
VPA1079	50	50	50	50	50	50	50	50
VPA1083	17	17	17	17	17	17	17	17
VPA1084	18	18	18	18	18	18	18	18
VPA1086	50	50	50	50	50	50	50	50
VPA1088	53	53	53	53	53	53	53	53
VPA1089	21	21	21	21	21	21	21	21
VPA1092	44	44	44	44	44	44	44	44
VPA1094	45	45	45	45	45	45	45	45
VPA1095	30	30	30	30	30	30	30	30
VPA1096	18	18	18	18	18	18	18	18
VPA1098	50	50	50	50	50	50	50	50
VPA1102	3	3	3	3	3	3	3	3
VPA1105	56	56	56	56	56	56	56	56
VPA1106	48	48	48	48	48	48	48	48
VPA1107	22	22	22	22	22	22	22	22
VPA1109	51	51	51	51	51	51	51	51
VPA1110	45	45	45	45	45	45	45	45
VPA1113	55	55	55	55	55	55	55	55
VPA1114	46	46	46	46	46	46	46	46
VPA1115	54	54	54	54	54	54	54	54
VPA1117	49	49	49	49	49	49	49	49
VPA1125	50	50	50	50	50	50	50	50
VPA1126	54	54	54	54	54	54	54	54
VPA1157	49	49	49	49	49	49	49	49
VPA1160	20	20	20	20	20	20	20	20
VPA1161	16	16	16	16	16	16	16	16
VPA1166	51	51	51	51	51	51	51	51
VPA1174	1	1	1	1	1	1	1	1
VPA1175	21	21	21	21	21	21	21	21
VPA1177	20	20	20	20	20	20	20	20
VPA1180	20	20	20	20	20	20	20	20
VPA1185	22	22	22	22	22	22	22	22
VPA1192	16	16	16	16	16	16	16	16
VPA1194	23	23	23	23	23	23	23	23
VPA1197	9	9	9	9	9	9	9	9
VPA1198	16	16	16	16	16	16	16	16
VPA1200	5	5	5	5	5	5	5	5
VPA1201	20	20	20	20	20	20	20	20
VPA1202	51	51	51	51	51	51	51	51
VPA1203	17	17	17	17	17	17	17	17
VPA1206	17	17	17	17	17	17	17	17
VPA1208	22	22	22	22	22	22	22	22
VPA1210	17	17	17	17	17	17	17	17
VPA1211	20	20	20	20	20	20	20	20
VPA1212	20	20	20	20	20	20	20	20
VPA1214	8	8	8	8	8	8	8	8
VPA1215	21	21	21	21	21	21	21	21
VPA1216	21	21	21	21	21	21	21	21
VPA1217	20	20	20	20	20	20	20	20
VPA1219	20	20	20	20	20	20	20	20
VPA1220	19	19	19	19	19	19	19	19
VPA1223	19	19	19	19	19	19	19	19
VPA1224	1	1	1	1	1	1	1	1
VPA1226	1	1	1	1	1	1	1	1
VPA1228	50	50	50	50	50	50	50	50
VPA1230	24	24	24	24	24	24	24	24
VPA1244	2	2	2	2	2	2	2	2
VPA1248	6	6	6	6	6	6	6	6
VPA1249	57	57	57	57	57	57	57	57
VPA1250	22	22	22	22	22	22	22	22
VPA1272	19	19	19	19	19	19	19	19
VPA1282	4	4	4	4	4	4	4	4
VPA1405	1	1	1	1	1	1	1	1
VPA1407	21	21	21	21	21	21	21	21
VPA1410	20	20	20	20	20	20	20	20
VPA1411	22	22	22	22	22	22	22	22
VPA1413	20	20	20	20	20	20	20	20
VPA1414	16	16	16	16	16	16	16	16
VPA1415	20	20	20	20	20	20	20	20
VPA1417	21	21	21	21	21	21	21	21
VPA1418	22	22	22	22	22	22	22	22
VPA1428	18	18	18	18	18	18	18	18
VPA1444	22	22	22	22	22	22	22	22
VPA1446	8	8	8	8	8	8	8	8
VPA1447	2	2	2	2	2	2	2	2
VPA1448	2	2	2	2	2	2	2	2
VPA1458	15	15	15	15	15	15	15	15
VPA1463	45	45	45	45	45	45	45	45
VPA1464	52	52	52	52	52	52	52	52
VPA1469	1	1	1	1	1	1	1	1
VPA1470	52	52	52	52	52	52	52	52
VPA1474	7	7	7	7	7	7	7	7
VPA1476	49	49	49	49	49	49	49	49
VPA1481	17	17	17	17	17	17	17	17
VPA1499	20	20	20	20	20	20	20	20
VPA1500	11	11	11	11	11	11	11	11
VPA1509	45	45	45	45	45	45	45	45
VPA1510	21	21	21	21	21	21	21	21
VPA1513	25	25	25	25	25	25	25	25
VPA1514	39	39	39	39	39	39	39	39
VPA1515	22	22	22	22	22	22	22	22
VPA1516	49	49	49	49	49	49	49	49
VPA1518	49	49	49	49	49	49	49	49
VPA1519	19	19	19	19	19	19	19	19
VPA1521	19	19	19	19	19	19	19	19
VPA1522	19	19	19	19	19	19	19	19
VPA1526	1	1	1	1	1	1	1	1
VPA1529	22	22	22	22	22	22	22	22
VPA1530	17	17	17	17	17	17	17	17
VPA1532	21	21	21	21	21	21	21	21
VPA1536	24	24	24	24	24	24	24	24
VPA1537	3	3	3	3	3	3	3	3
VPA1538	18	18	18	18	18	18	18	18
VPA1540	17	17	17	17	17	17	17	17
VPA1541	8	8	8	8	8	8	8	8
VPA1546	51	51	51	51	51	51	51	51
VPA1552	6	6	6	6	6	6	6	6
VPA1554	5	5	5	5	5	5	5	5
VPA1555	13	13	13	13	13	13	13	13
VPA1556	9	9	9	9	9	9	9	9
VPA1557	21	21	21	21	21	21	21	21
VPA1561	19	19	19	19	19	19	19	19
VPA1562	23	23	23	23	23	23	23	23
VPA1567	50	50	50	50	50	50	50	50
VPA1569	49	49	49	49	49	49	49	49
VPA1570	18	18	18	18	18	18	18	18
VPA1578	51	51	51	51	51	51	51	51
VPA1579	50	50	50	50	50	50	50	50
VPA1580	13	13	13	13	13	13	13	13
VPA1594	10	10	10	10	10	10	10	10
VPA1595	48	48	48	48	48	48	48	48
VPA1598	22	22	22	22	22	22	22	22
VPA1599	21	21	21	21	21	21	21	21
VPA1600	17	17	17	17	17	17	17	17
VPA1610	20	20	20	20	20	20	20	20
VPA1611	20	20	20	20	20	20	20	20
VPA1612	41	41	41	41	41	41	41	41
VPA1613	20	20	20	20	20	20	20	20
VPA1617	50	50	50	50	50	50	50	50
VPA1619	20	20	20	20	20	20	20	20
VPA1625	20	20	20	20	20	20	20	20
VPA1628	11	11	11	11	11	11	11	11
VPA1631	8	8	8	8	8	8	8	8
VPA1632	39	39	39	39	39	39	39	39
VPA1638	51	51	51	51	51	51	51	51
VPA1639	21	21	21	21	21	21	21	21
VPA1647	18	18	18	18	18	18	18	18
VPA1648	21	21	21	21	21	21	21	21
VPA1649	20	20	20	20	20	20	20	20
VPA1654	49	49	49	49	49	49	49	49
VPA1655	51	51	51	51	51	51	51	51
VPA1656	21	21	21	21	21	21	21	21
VPA1679	1	1	1	1	1	1	1	1
VPA1683	15	15	15	15	15	15	15	15
VPA1697	18	18	18	18	18	18	18	18
VPA1714	21	21	21	21	21	21	21	21
VPA1716	24	24	24	24	24	24	24	24
VPA1717	4	4	4	4	4	4	4	4
VPA1719	18	18	18	18	18	18	18	18
VPA1722	8	8	8	8	8	8	8	8
VPA1723	20	20	20	20	20	20	20	20
VPA1725	23	23	23	23	23	23	23	23
VPA1728	2	2	2	2	2	2	2	2
VPA1729	15	15	15	15	15	15	15	15
VPA1730	10	10	10	10	10	10	10	10
VPA1733	20	20	20	20	20	20	20	20
VPA1734	1	1	1	1	1	1	1	1
VPA1736	20	20	20	20	20	20	20	20
VPA1740	49	49	49	49	49	49	49	49
VPA1741	21	21	21	21	21	21	21	21
VPA1743	20	20	20	20	20	20	20	20
VPA1745	21	21	21	21	21	21	21	21
VPA1748	19	19	19	19	19	19	19	19
VPA1749	20	20	20	20	20	20	20	20
VPA1750	50	50	50	50	50	50	50	50
VPA1751	42	42	42	42	42	42	42	42
VPA1752	42	42	42	42	42	42	42	42

## Sheet: unique strains
Strain 1	Strain 2	Strain 3	Strain 4
1279 (MDVP19)	2371 (07-2964)	2420 (F30368)	1287 (MDVP21)
1280 (MDVP20)
1288 (MDVP23)
1289 (MDVP24)
1290 (MDVP29)

## Sheet: distance matrix
	1279|MDVP19	1280|MDVP20	1287|MDVP21	1288|MDVP23	1289|MDVP24	1290|MDVP29	2371|07-2964	2420|F30368
1279|MDVP19	0
1280|MDVP20	0	0
1287|MDVP21	2	2	0
1288|MDVP23	0	0	2	0
1289|MDVP24	0	0	2	0	0
1290|MDVP29	0	0	2	0	0	0
2371|07-2964	591	591	593	591	591	591	0
2420|F30368	667	667	669	667	667	667	187	0

## Sheet: parameters
Job attributes
Plugin version:	1.8.1
Job:	BIGSdb_10496_1481304004_25022
Database:	pubmlst_vparahaemolyticus_isolates_all
Submit time:	2016-12-09 17:20:04
Start time:	2016-12-09 17:20:22
Stop time:	2016-12-09 18:43:31
Total time:	4988 s
Isolates:	8
Analysis type:	against defined loci
Loci:	2254
Parameters
Min % identity:	70
Min % alignment:	50
BLASTN word size:	20
Use TBLASTX:	no
Use tagged designations:	yes
Distance matrix calculation
Incomplete loci:	ignore in pairwise comparison
Alignments
Produce alignments:	yes
Align all:	yes
Aligner:	MAFFT
Core genome analysis
Core threshold %:	90
Calculate mean distances:	yes

## Sheet: citation
Please cite the following:
BIGSdb Genome Comparator
Jolley & Maiden (2010). BMC Bioinformatics 11:595
