# Supplementary material for: Defining a Core Genome Multilocus Sequence Typing Scheme for the Global Epidemiology of Vibrio parahaemolyticus
Source: J Clin Microbiol. 2017 May 23;55(6):1682–97. doi: 10.1128/JCM.00227-17 (PMC5442524; doi:10.1128/JCM.00227-17)
Supplement: Supplemental material [file JCM.00227-17_zjm999095498s6.xlsx]

## Sheet: all
Table S6. cgMLST analysis ST120 strains.
Locus	2197 (281-09)	2198 (283-09)	2199 (C220-09)	2200 (C224-09)	2201 (C226-09)	2202 (C244-09)	2203 (C235)	2204 (PIURA_17)	2205 (C237)	2206 (239-09)	2207 (241-09)	2208 (245-09)	2209 (CO1409)	2210 (CO1609)	2211 (285-09)	2212 (287-09)	2213 (379-09)	2214 (P306)	2215 (Guillen_151_Peru)	2216 (P310)
VP0001	27	27	27	27	27	27	27	27	27	27	27	27	27	27	27	27	27	27	27	27
VP0003	62	62	62	62	62	62	62	62	62	62	62	62	62	62	62	62	62	62	62	62
VP0004	1	1	1	1	1	1	1	1	1	1	1	1	1	1	1	1	1	1	1	1
VP0005	1	1	1	1	1	1	1	1	1	1	1	1	1	1	1	1	1	1	1	1
VP0006	7	7	7	7	7	7	7	7	7	7	7	7	7	7	7	7	7	7	7	7
VP0007	48	48	48	48	48	48	48	48	48	48	48	48	48	48	48	48	48	48	48	48
VP0012	28	28	28	28	28	28	28	28	28	28	28	28	28	28	28	28	28	28	28	28
VP0015	2	2	2	2	2	2	2	2	2	2	2	2	2	2	2	2	2	2	2	2
VP0016	13	13	13	13	13	13	13	13	13	13	13	13	13	13	13	13	13	13	13	13
VP0018	40	40	40	40	40	40	40	40	40	40	40	40	40	40	40	40	40	40	40	40
VP0019	14	14	14	14	14	14	14	14	14	14	14	14	14	14	14	14	14	14	14	14
VP0022	21	21	21	21	21	21	21	21	21	21	21	21	21	21	21	21	21	21	21	21
VP0025	1	1	1	1	1	1	1	1	1	1	1	1	1	1	1	1	1	1	1	1
VP0026	1	1	1	1	1	1	1	1	1	1	1	1	1	1	1	1	1	1	1	1
VP0032	53	53	53	53	53	53	53	53	53	53	53	53	53	53	53	53	53	53	53	53
VP0034	44	44	44	44	44	44	44	44	44	44	44	44	44	44	44	44	44	44	44	44
VP0035	67	67	67	67	67	67	67	67	67	67	67	67	67	67	67	67	67	67	67	67
VP0036	3	3	3	3	3	3	3	3	3	3	3	3	3	3	3	3	3	3	3	3
VP0038	55	55	55	55	55	55	55	55	55	55	55	55	55	55	55	55	55	55	55	55
VP0040	7	7	7	7	7	7	7	7	7	7	7	7	7	7	7	7	7	7	7	7
VP0041	58	58	58	58	58	58	58	58	58	58	58	58	58	58	58	58	58	58	58	58
VP0042	4	4	4	4	4	4	4	4	4	4	4	4	4	4	4	4	4	4	4	4
VP0044	68	68	68	68	68	68	68	68	68	68	68	68	68	68	68	68	68	68	68	68
VP0045	1	1	1	1	1	1	1	1	1	1	1	1	1	1	1	1	1	1	1	1
VP0047	56	56	56	56	56	56	56	56	56	56	56	56	56	56	56	56	56	56	56	56
VP0048	54	54	54	54	54	54	54	54	54	54	54	54	54	54	54	54	54	54	54	54
VP0050	35	35	35	35	35	35	35	35	35	35	35	35	35	35	35	35	35	35	35	35
VP0055	62	62	62	62	62	62	62	62	62	62	62	62	62	62	62	62	62	62	62	62
VP0056	74	74	74	74	74	74	74	74	74	74	74	74	74	74	74	74	74	74	74	74
VP0061	17	17	17	17	17	17	17	17	17	17	17	17	17	17	17	17	17	17	17	17
VP0069	69	69	69	69	69	69	69	69	69	69	69	69	69	69	69	69	69	69	69	69
VP0070	73	73	73	73	73	73	73	73	73	73	73	73	73	73	73	73	73	73	73	73
VP0072	8	8	8	8	8	8	8	8	8	8	8	8	8	8	8	8	8	8	8	8
VP0073	58	58	58	58	58	58	58	58	58	58	58	58	58	58	58	58	58	58	58	58
VP0074	60	60	60	60	60	60	60	60	60	60	60	60	60	60	60	60	60	60	60	60
VP0075	64	64	64	64	64	64	64	64	64	64	64	64	64	64	64	64	64	64	64	64
VP0076	13	13	13	13	13	13	13	13	13	13	13	13	13	13	13	13	13	13	13	13
VP0077	1	1	1	1	1	1	1	1	1	1	1	1	1	1	1	1	1	1	1	1
VP0078	1	1	1	1	1	1	1	1	1	1	1	1	1	1	1	1	1	1	1	1
VP0079	69	69	69	69	69	69	69	69	69	69	69	69	69	69	69	69	69	69	69	69
VP0082	17	17	17	17	17	17	17	17	17	17	17	17	17	17	17	17	17	17	17	17
VP0083	22	22	22	22	22	22	22	22	22	22	22	22	22	22	22	22	22	22	22	22
VP0086	2	2	2	2	2	2	2	2	2	2	2	2	2	2	2	2	2	2	2	2
VP0087	44	44	44	44	44	44	44	44	44	44	44	44	44	44	44	44	44	44	44	44
VP0089	57	57	57	57	57	57	57	57	57	57	57	57	57	57	57	57	57	57	57	57
VP0093	53	53	53	53	53	53	53	53	53	53	53	53	53	53	53	53	53	53	53	53
VP0094	68	68	68	68	68	68	68	68	68	68	68	68	68	68	68	68	68	68	68	68
VP0095	7	7	7	7	7	7	7	7	7	7	7	7	7	7	7	7	7	7	7	7
VP0096	56	56	56	56	56	56	56	56	56	56	56	56	56	56	56	56	56	56	56	56
VP0097	76	76	76	76	76	76	76	76	76	76	76	76	76	76	76	76	76	76	76	76
VP0098	1	1	1	1	1	1	1	1	1	1	1	1	1	1	1	1	1	1	1	1
VP0100	61	61	61	61	61	61	61	61	61	61	61	61	61	61	61	61	61	61	61	61
VP0103	76	76	76	76	76	76	76	76	76	76	76	76	76	76	76	76	76	76	76	76
VP0104	27	27	27	27	27	27	27	27	27	27	27	27	27	27	27	27	27	27	27	27
VP0105	2	2	2	2	2	2	2	2	2	2	2	2	2	2	2	2	2	2	2	2
VP0107	61	61	61	61	61	61	61	61	61	61	61	61	61	61	61	61	61	61	61	61
VP0109	3	3	3	3	3	3	3	3	3	3	3	3	3	3	3	3	3	3	3	3
VP0110	30	30	30	30	30	30	30	30	30	30	30	30	30	30	30	30	30	30	30	30
VP0113	51	51	51	51	51	51	51	51	51	51	51	51	51	51	51	51	51	51	51	51
VP0114	5	5	5	5	5	5	5	5	5	5	5	5	5	5	5	5	5	5	5	5
VP0115	76	76	76	76	76	76	76	76	76	76	76	76	76	76	76	76	76	76	76	76
VP0116	63	63	63	63	63	63	63	63	63	63	63	63	63	63	63	63	63	63	63	63
VP0117	55	55	55	55	55	55	55	55	55	55	55	55	55	55	55	55	55	55	55	55
VP0119	72	72	72	72	72	72	72	72	72	72	72	72	72	72	72	72	72	72	72	72
VP0120	47	47	47	47	47	47	47	47	47	47	47	47	47	47	47	47	47	47	47	47
VP0121	12	12	12	12	12	12	12	12	12	12	12	12	12	12	12	12	12	12	12	12
VP0122	56	56	56	56	56	56	56	56	56	56	56	56	56	56	56	56	56	56	56	56
VP0123	51	51	51	51	51	51	51	51	51	51	51	51	51	51	51	51	51	51	51	51
VP0124	43	43	43	43	43	43	43	43	43	43	43	43	43	43	43	43	43	43	43	43
VP0130	17	17	17	17	17	17	17	17	17	17	17	17	17	17	17	17	17	17	17	17
VP0131	2	2	2	2	2	2	2	2	2	2	2	2	2	2	2	2	2	2	2	2
VP0132	11	11	11	11	11	11	11	11	11	11	11	11	11	11	11	11	11	11	11	11
VP0134	70	70	70	70	70	70	70	70	70	70	70	70	70	70	70	70	70	70	70	70
VP0135	51	51	51	51	51	51	51	51	51	51	51	51	51	51	51	51	51	51	51	51
VP0136	2	2	2	2	2	2	2	2	2	2	2	2	2	2	2	2	2	2	2	2
VP0137	13	13	13	13	13	13	13	13	13	13	13	13	13	13	13	13	13	13	13	13
VP0141	54	54	54	54	54	54	54	54	54	54	54	54	54	54	54	54	54	54	54	54
VP0142	35	35	35	35	35	35	35	35	35	35	35	35	35	35	35	35	35	35	35	35
VP0143	67	67	67	67	67	67	67	67	67	67	67	67	67	67	67	67	67	67	67	67
VP0144	64	64	64	64	64	64	64	64	64	64	64	64	64	64	64	64	64	64	64	64
VP0145	48	48	48	48	48	48	48	48	48	48	48	48	48	48	48	48	48	48	48	48
VP0146	31	31	31	31	31	31	31	31	31	31	31	31	31	31	31	31	31	31	31	31
VP0147	68	68	68	68	68	68	68	68	68	68	68	68	68	68	68	68	68	68	68	68
VP0148	68	68	68	68	68	68	68	68	68	68	68	68	68	68	68	68	68	68	68	68
VP0149	8	8	8	8	8	8	8	8	8	8	8	8	8	8	8	8	8	8	8	8
VP0150	58	58	58	58	58	58	58	58	58	58	58	58	58	58	58	58	58	58	58	58
VP0151	76	76	76	76	76	76	76	76	76	76	76	76	76	76	76	76	76	76	76	76
VP0152	9	9	9	9	9	9	9	9	9	9	9	9	9	9	9	9	9	9	9	9
VP0155	52	52	52	52	52	52	52	52	52	52	52	52	52	52	52	52	52	52	52	52
VP0156	73	73	73	73	73	73	73	73	73	73	73	73	73	73	73	73	73	73	73	73
VP0157	66	66	66	66	66	66	66	66	66	66	66	66	66	66	66	66	66	66	66	66
VP0158	17	17	17	17	17	17	17	17	17	17	17	17	17	17	17	17	17	17	17	17
VP0160	1	1	1	1	1	1	1	1	1	1	1	1	1	1	1	1	1	1	1	1
VP0161	9	9	9	9	9	9	9	9	9	9	9	9	9	9	9	9	9	9	9	9
VP0164	1	1	1	1	1	1	1	1	1	1	1	1	1	1	1	1	1	1	1	1
VP0165	4	4	4	4	4	4	4	4	4	4	4	4	4	4	4	4	4	4	4	4
VP0166	46	46	46	46	46	46	46	46	46	46	46	46	46	46	46	46	46	46	46	46
VP0167	32	32	32	32	32	32	32	32	32	32	32	32	32	32	32	32	32	32	32	32
VP0170	55	55	55	55	55	55	55	55	55	55	55	55	55	55	55	55	55	55	55	55
VP0172	77	77	77	77	77	77	77	77	77	77	77	77	77	77	77	77	77	77	77	77
VP0173	66	66	66	66	66	66	66	66	66	66	66	66	66	66	66	66	66	66	66	66
VP0174	8	8	8	8	8	8	8	8	8	8	8	8	8	8	8	8	8	8	8	8
VP0175	26	26	26	26	26	26	26	26	26	26	26	26	26	26	26	26	26	26	26	26
VP0177	50	50	50	50	50	50	50	50	50	50	50	50	50	50	50	50	50	50	50	50
VP0178	10	10	10	10	10	10	10	10	10	10	10	10	10	10	10	10	10	10	10	10
VP0179	73	73	73	73	73	73	73	73	73	73	73	73	73	73	73	73	73	73	73	73
VP0180	5	5	5	5	5	5	5	5	5	5	5	5	5	5	5	5	5	5	5	5
VP0181	69	69	69	69	69	69	69	69	69	69	69	69	69	69	69	69	69	69	69	69
VP0185	1	1	1	1	1	1	1	1	1	1	1	1	1	1	1	1	1	1	1	1
VP0186	1	1	1	1	1	1	1	1	1	1	1	1	1	1	1	1	1	1	1	1
VP0239	57	57	57	57	57	57	57	57	57	57	57	57	57	57	57	57	57	57	57	57
VP0240	46	46	46	46	46	46	46	46	46	46	46	46	46	46	46	46	46	46	46	46
VP0241	2	2	2	2	2	2	2	2	2	2	2	2	2	2	2	2	2	2	2	2
VP0242	13	13	13	13	13	13	13	13	13	13	13	13	13	13	13	13	13	13	13	13
VP0243	67	67	67	67	67	67	67	67	67	67	67	67	67	67	67	67	67	67	67	67
VP0244	43	43	43	43	43	43	43	43	43	43	43	43	43	43	43	43	43	43	43	43
VP0246	1	1	1	1	1	1	1	1	1	1	1	1	1	1	1	1	1	1	1	1
VP0251	47	47	48	47	47	47	47	47	47	47	47	47	47	47	47	47	47	47	47	47
VP0253	77	77	77	77	77	77	77	77	77	77	77	77	77	77	77	77	77	77	77	77
VP0254	1	1	1	1	1	1	1	1	1	1	1	1	1	1	1	1	1	1	1	1
VP0255	1	1	1	1	1	1	1	1	1	1	1	1	1	1	1	1	1	1	1	1
VP0256	1	1	1	1	1	1	1	1	1	1	1	1	1	1	1	1	1	1	1	1
VP0257	1	1	1	1	1	1	1	1	1	1	1	1	1	1	1	1	1	1	1	1
VP0258	1	1	1	1	1	1	1	1	1	1	1	1	1	1	1	1	1	1	1	1
VP0259	1	1	1	1	1	1	1	1	1	1	1	1	1	1	1	1	1	1	1	1
VP0260	1	1	1	1	1	1	1	1	1	1	1	1	1	1	1	1	1	1	1	1
VP0261	5	5	5	5	5	5	5	5	5	5	5	5	5	5	5	5	5	5	5	5
VP0262	1	1	1	1	1	1	1	1	1	1	1	1	1	1	1	1	1	1	1	1
VP0263	3	3	3	3	3	3	3	3	3	3	3	3	3	3	3	3	3	3	3	3
VP0264	1	1	1	1	1	1	1	1	1	1	1	1	1	1	1	1	1	1	1	1
VP0265	1	1	1	1	1	1	1	1	1	1	1	1	1	1	1	1	1	1	1	1
VP0266	1	1	1	1	1	1	1	1	1	1	1	1	1	1	1	1	1	1	1	1
VP0267	1	1	1	1	1	1	1	1	1	1	1	1	1	1	1	1	1	1	1	1
VP0268	1	1	1	1	1	1	1	1	1	1	1	1	1	1	1	1	1	1	1	1
VP0269	1	1	1	1	1	1	1	1	1	1	1	1	1	1	1	1	1	1	1	1
VP0270	1	1	1	1	1	1	1	1	1	1	1	1	1	1	1	1	1	1	1	1
VP0271	1	1	1	1	1	1	1	1	1	1	1	1	1	1	1	1	1	1	1	1
VP0272	1	1	1	1	1	1	1	1	1	1	1	1	1	1	1	1	1	1	1	1
VP0273	1	1	1	1	1	1	1	1	1	1	1	1	1	1	1	1	1	1	1	1
VP0274	1	1	1	1	1	1	1	1	1	1	1	1	1	1	1	1	1	1	1	1
VP0275	1	1	1	1	1	1	1	1	1	1	1	1	1	1	1	1	1	1	1	1
VP0276	1	1	1	1	1	1	1	1	1	1	1	1	1	1	1	1	1	1	1	1
VP0277	7	7	7	7	7	7	7	7	7	7	7	7	7	7	7	7	7	7	7	7
VP0278	1	1	1	1	1	1	1	1	1	1	1	1	1	1	1	1	1	1	1	1
VP0279	1	1	1	1	1	1	1	1	1	1	1	1	1	1	1	1	1	1	1	1
VP0280	1	1	1	1	1	1	1	1	1	1	1	1	1	1	1	1	1	1	1	1
VP0281	1	1	1	1	1	1	1	1	1	1	1	1	1	1	1	1	1	1	1	1
VP0282	3	3	3	3	3	3	3	3	3	3	3	3	3	3	3	3	3	3	3	3
VP0283	1	1	1	1	1	1	1	1	1	1	1	1	1	1	1	1	1	1	1	1
VP0284	3	3	3	3	3	3	3	3	3	3	3	3	3	3	3	3	3	3	3	3
VP0285	3	3	3	3	3	3	3	3	3	3	3	3	3	3	3	3	3	3	3	3
VP0286	30	30	30	30	30	30	30	30	30	30	30	30	30	30	30	30	30	30	30	30
VP0287	3	3	3	3	3	3	3	3	3	3	3	3	3	3	3	3	3	3	3	3
VP0288	58	58	58	58	58	58	58	58	58	58	58	58	58	58	58	58	58	58	58	58
VP0290	58	58	58	58	58	58	58	58	58	58	58	58	58	58	58	58	58	58	58	58
VP0291	74	74	74	74	74	74	74	74	74	74	74	74	74	74	74	74	74	74	74	74
VP0292	70	70	70	70	70	70	70	70	70	70	70	70	70	70	70	70	70	70	70	70
VP0293	57	57	57	57	57	57	57	57	57	57	57	57	57	57	57	57	57	57	57	57
VP0296	51	51	51	51	51	51	51	51	51	51	51	51	51	51	51	51	51	51	51	51
VP0297	1	1	1	1	1	1	1	1	1	1	1	1	1	1	1	1	1	1	1	1
VP0299	26	26	26	26	26	26	26	26	26	26	26	26	26	26	26	26	26	26	26	26
VP0300	74	74	74	74	74	74	74	74	74	74	74	74	74	74	74	74	74	74	74	74
VP0301	52	52	52	52	52	52	52	52	52	52	52	52	52	52	52	52	52	52	52	52
VP0303	7	7	7	7	7	7	7	7	7	7	7	7	7	7	7	7	7	7	7	7
VP0305	3	3	3	3	3	3	3	3	3	3	3	3	3	3	3	3	3	3	3	3
VP0306	5	5	5	5	5	5	5	5	5	5	5	5	5	5	5	5	5	5	5	5
VP0307	78	78	78	78	78	78	78	78	78	78	78	78	78	78	78	78	78	78	78	78
VP0308	78	78	78	78	78	78	78	78	78	78	78	78	78	78	78	78	78	78	78	78
VP0309	7	7	7	7	7	7	7	7	7	7	7	7	7	7	7	7	7	7	7	7
VP0310	8	8	8	8	8	8	8	8	8	8	8	8	8	8	8	8	8	8	8	8
VP0311	48	48	48	48	48	48	48	48	48	48	48	48	48	48	48	48	48	48	48	48
VP0313	31	31	31	31	31	31	31	31	31	31	31	31	31	31	31	31	31	31	31	31
VP0314	60	60	60	60	60	60	60	60	60	60	60	60	60	60	60	60	60	60	60	60
VP0316	32	32	32	32	32	32	32	32	32	32	32	32	32	32	32	32	32	32	32	32
VP0317	57	57	57	57	57	57	57	57	57	57	57	57	57	57	57	57	57	57	57	57
VP0318	66	66	66	66	66	66	66	66	66	66	66	66	66	66	66	66	66	66	66	66
VP0320	56	56	56	56	56	56	56	56	56	56	56	56	56	56	56	56	56	56	56	56
VP0323	57	57	57	57	57	57	57	57	57	57	57	57	57	57	57	57	57	57	57	57
VP0324	27	27	27	27	27	27	27	27	27	27	27	27	27	27	27	27	27	27	27	27
VP0325	53	53	53	53	53	53	53	53	53	53	53	53	53	53	53	53	53	53	53	53
VP0326	29	29	29	29	29	29	29	29	29	29	29	29	29	29	29	29	29	29	29	29
VP0327	47	47	47	47	47	47	47	47	47	47	47	47	47	47	47	47	47	47	47	47
VP0329	1	1	1	1	1	1	1	1	1	1	1	1	1	1	1	1	1	1	1	1
VP0330	32	32	32	32	32	32	32	32	32	32	32	32	32	32	32	32	32	32	32	32
VP0331	30	30	30	30	30	30	30	30	30	30	30	30	30	30	30	30	30	30	30	30
VP0334	63	63	63	63	63	63	63	63	63	63	63	63	63	63	63	63	63	63	63	63
VP0335	24	24	24	24	24	24	24	24	24	24	24	24	24	24	24	24	24	24	24	24
VP0336	56	56	56	56	56	56	56	56	56	56	56	56	56	56	56	56	56	56	56	56
VP0338	71	71	71	71	71	71	71	71	71	71	71	71	71	71	71	71	71	71	71	71
VP0339	58	58	58	58	58	58	58	58	58	58	58	58	58	58	58	58	58	58	58	58
VP0340	54	54	54	54	54	54	54	54	54	54	54	54	54	54	54	54	54	54	54	54
VP0341	70	70	70	70	70	70	70	70	70	70	70	70	70	70	70	70	70	70	70	70
VP0342	65	65	65	65	65	65	65	65	65	65	65	65	65	65	65	65	65	65	65	65
VP0344	73	73	73	73	73	73	73	73	73	73	73	73	73	73	73	73	73	73	73	73
VP0346	72	72	72	72	72	72	72	72	72	72	72	72	72	72	72	72	72	72	72	72
VP0347	71	71	71	71	71	71	71	71	71	71	71	71	71	71	71	71	71	71	71	71
VP0348	57	57	57	57	57	57	57	57	57	57	57	57	57	57	57	57	57	57	57	57
VP0350	12	12	12	12	12	12	12	12	12	12	12	12	12	12	12	12	12	12	12	12
VP0351	75	75	75	75	75	75	75	75	75	75	75	75	75	75	75	75	75	75	75	75
VP0352	57	57	57	57	57	57	57	57	57	57	57	57	57	57	57	57	57	57	57	57
VP0353	55	55	55	55	55	55	55	55	55	55	55	55	55	55	55	55	55	55	55	55
VP0354	75	75	75	75	75	75	75	75	75	75	75	75	75	75	75	75	75	75	75	75
VP0355	59	59	59	59	59	59	59	59	59	59	59	59	59	59	59	59	59	59	59	59
VP0356	67	67	67	67	67	67	67	67	67	67	67	67	67	67	67	67	67	67	67	67
VP0357	1	1	1	1	1	1	1	1	1	1	1	1	1	1	1	1	1	1	1	1
VP0358	60	60	60	60	60	60	60	60	60	60	60	60	60	60	60	60	60	60	60	60
VP0359	73	73	73	73	73	73	73	73	73	73	73	73	73	73	73	73	73	73	73	73
VP0369	54	54	54	54	54	54	54	54	54	54	54	54	54	54	54	54	54	54	54	54
VP0370	53	53	53	53	53	53	53	53	53	53	53	53	53	53	53	53	53	53	53	53
VP0374	60	60	60	60	60	60	60	60	60	60	60	60	60	60	60	60	60	60	60	60
VP0378	19	19	19	19	19	19	19	19	19	19	19	19	19	19	19	19	19	19	19	19
VP0404	74	74	74	74	74	74	74	74	74	74	74	74	74	74	74	74	74	74	74	74
VP0406	18	18	18	18	18	18	18	18	18	18	18	18	18	18	18	18	18	18	18	18
VP0408	10	10	10	10	10	10	10	10	10	10	10	10	10	10	10	10	10	10	10	10
VP0409	65	65	65	65	65	65	65	65	65	65	65	65	65	65	65	65	65	65	65	65
VP0411	30	30	30	30	30	30	30	30	30	30	30	30	30	30	30	30	30	30	30	30
VP0412	52	52	52	52	52	52	52	52	52	52	52	52	52	52	52	52	52	52	52	52
VP0413	65	65	65	65	65	65	65	65	65	65	65	65	65	65	65	65	65	65	65	65
VP0414	65	65	65	65	65	65	65	65	65	65	65	65	65	65	65	65	65	65	65	65
VP0415	53	53	53	53	53	53	53	53	53	53	53	53	53	53	53	53	53	53	53	53
VP0419	1	1	1	1	1	1	1	1	1	1	1	1	1	1	1	1	1	1	1	1
VP0420	72	72	72	72	72	72	72	72	72	72	72	72	72	72	72	72	72	72	72	72
VP0424	71	71	71	71	71	71	71	71	71	71	71	71	71	71	71	71	71	71	71	71
VP0426	39	39	39	39	39	39	39	39	39	39	39	39	39	39	39	39	39	39	39	39
VP0427	7	7	7	7	7	7	7	7	7	7	7	7	7	7	7	7	7	7	7	7
VP0429	50	50	50	50	50	50	50	50	50	50	50	50	50	50	50	50	50	50	50	50
VP0430	68	68	68	68	68	68	68	68	68	68	68	68	68	68	68	68	68	68	68	68
VP0431	54	54	54	54	54	54	54	54	54	54	54	54	54	54	54	54	54	54	54	54
VP0432	49	49	49	49	49	49	49	49	49	49	49	49	49	49	49	49	49	49	49	49
VP0433	70	70	70	70	70	70	70	70	70	70	70	70	70	70	70	70	70	70	70	70
VP0434	2	2	2	2	2	2	2	2	2	2	2	2	2	2	2	2	2	2	2	2
VP0436	66	66	66	66	66	66	66	66	66	66	66	66	66	66	66	66	66	66	66	66
VP0438	1	1	1	1	1	1	1	1	1	1	1	1	1	1	1	1	1	1	1	1
VP0441	1	1	1	1	1	1	1	1	1	1	1	1	1	1	1	1	1	1	1	1
VP0442	63	63	63	63	63	63	63	63	63	63	63	63	63	63	63	63	63	63	63	63
VP0443	38	38	38	38	38	38	38	38	38	38	38	38	38	38	38	38	38	38	38	38
VP0444	1	1	1	1	1	1	1	1	1	1	1	1	1	1	1	1	1	1	1	1
VP0449	53	53	53	53	53	53	53	53	53	53	53	53	53	53	53	53	53	53	53	53
VP0450	53	53	53	53	53	53	53	53	53	53	53	53	53	53	53	53	53	53	53	53
VP0451	1	1	1	1	1	1	1	1	1	1	1	1	1	1	1	1	1	1	1	1
VP0452	40	40	40	40	40	40	40	40	40	40	40	40	40	40	40	40	40	40	40	40
VP0453	2	2	2	2	2	2	2	2	2	2	2	2	2	2	2	2	2	2	2	2
VP0454	54	54	54	54	54	54	54	54	54	54	54	54	54	54	54	54	54	54	54	54
VP0455	72	72	72	72	72	72	72	72	72	72	72	72	72	72	72	72	72	72	72	72
VP0456	71	71	71	71	71	71	71	71	71	71	71	71	71	71	71	71	71	71	71	71
VP0457	73	73	73	73	73	73	73	73	73	73	73	73	73	73	73	73	73	73	73	73
VP0458	73	73	73	73	73	73	73	73	73	73	73	73	73	73	73	73	73	73	73	73
VP0459	74	74	74	74	74	74	74	74	74	74	74	74	74	74	74	74	74	74	74	74
VP0461	72	72	72	72	72	72	72	72	72	72	72	72	72	72	72	72	72	72	72	72
VP0463	44	44	44	44	44	44	44	44	44	44	44	44	44	44	44	44	44	44	44	44
VP0464	34	34	34	34	34	34	34	34	34	34	34	34	34	34	34	34	34	34	34	34
VP0465	37	37	37	37	37	37	37	37	37	37	37	37	37	37	37	37	37	37	37	37
VP0466	11	11	11	11	11	11	11	11	11	11	11	11	11	11	11	11	11	11	11	11
VP0467	39	39	39	39	39	39	39	39	39	39	39	39	39	39	39	39	39	39	39	39
VP0468	9	9	9	9	9	9	9	9	9	9	9	9	9	9	9	9	9	9	9	9
VP0469	45	45	45	45	45	45	45	45	45	45	45	45	45	45	45	45	45	45	45	45
VP0470	9	9	9	9	9	9	9	9	9	9	9	9	9	9	9	9	9	9	9	9
VP0475	59	59	59	59	59	59	59	59	59	59	59	59	59	59	59	59	59	59	59	59
VP0476	54	54	54	54	54	54	54	54	54	54	54	54	54	54	54	54	54	54	54	54
VP0477	66	66	66	66	66	66	66	66	66	66	66	66	66	66	66	66	66	66	66	66
VP0478	70	70	70	70	70	70	70	70	70	70	70	70	70	70	70	70	70	70	70	70
VP0479	52	52	52	52	52	52	52	52	52	52	52	52	52	52	52	52	52	52	52	52
VP0481	10	10	10	10	10	10	10	10	10	10	10	10	10	10	10	10	10	10	10	10
VP0484	57	57	57	57	57	57	57	57	57	57	57	57	57	57	57	57	57	57	57	57
VP0485	41	41	41	41	41	41	41	41	41	41	41	41	41	41	41	41	41	41	41	41
VP0486	55	55	55	55	55	55	55	55	55	55	55	55	55	55	55	55	55	55	55	55
VP0487	71	71	71	71	71	71	71	71	71	71	71	71	71	71	71	71	71	71	71	71
VP0488	6	6	6	6	6	6	6	6	6	6	6	6	6	6	6	6	6	6	6	6
VP0492	48	48	48	48	48	48	48	48	48	48	48	48	48	48	48	48	48	48	48	48
VP0493	1	1	1	1	1	1	1	1	1	1	1	1	1	1	1	1	1	1	1	1
VP0494	56	56	56	56	56	56	56	56	56	56	56	56	56	56	56	56	56	56	56	56
VP0495	52	52	52	52	52	52	52	52	52	52	52	52	52	52	52	52	52	52	52	52
VP0496	69	69	69	69	69	69	69	69	69	69	69	69	69	69	69	69	69	69	69	69
VP0499	20	20	20	20	20	20	20	20	20	20	20	20	20	20	20	20	20	20	20	20
VP0500	55	55	55	55	55	55	55	55	55	55	55	55	55	55	55	55	55	55	55	55
VP0502	2	2	2	2	2	2	2	2	2	2	2	2	2	2	2	2	2	2	2	2
VP0503	64	64	64	64	64	64	64	64	64	64	64	64	64	64	64	64	64	64	64	64
VP0504	53	53	53	53	53	53	53	53	53	53	53	53	53	53	53	53	53	53	53	53
VP0505	69	69	69	69	69	69	69	69	69	69	69	69	69	69	69	69	69	69	69	69
VP0506	59	59	59	59	59	59	59	59	59	59	59	59	59	59	59	59	59	59	59	59
VP0507	50	50	50	50	50	50	50	50	50	50	50	50	50	50	50	50	50	50	50	50
VP0511	74	74	74	74	74	74	74	74	74	74	74	74	74	74	74	74	74	74	74	74
VP0512	60	60	60	60	60	60	60	60	60	60	60	60	60	60	60	60	60	60	60	60
VP0513	66	66	66	66	66	66	66	66	66	66	66	66	66	66	66	66	66	66	66	66
VP0516	67	67	67	67	67	67	67	67	67	67	67	67	67	67	67	67	67	67	67	67
VP0517	2	2	2	2	2	2	2	2	2	2	2	2	2	2	2	2	2	2	2	2
VP0519	2	2	2	2	2	2	2	2	2	2	2	2	2	2	2	2	2	2	2	2
VP0520	4	4	4	4	4	4	4	4	4	4	4	4	4	4	4	4	4	4	4	4
VP0522	47	47	47	47	47	47	47	47	47	47	47	47	47	47	47	47	47	47	47	47
VP0523	56	56	56	56	56	56	56	56	56	56	56	56	56	56	56	56	56	56	56	56
VP0525	51	51	51	51	51	51	51	51	51	51	51	51	51	51	51	51	51	51	51	51
VP0527	67	67	67	67	67	67	67	67	67	67	67	67	67	67	67	67	67	67	67	67
VP0528	7	7	7	7	7	7	7	7	7	7	7	7	7	7	7	7	7	7	7	7
VP0529	3	3	3	3	3	3	3	3	3	3	3	3	3	3	3	3	3	3	3	3
VP0531	1	1	1	1	1	1	1	1	1	1	1	1	1	1	1	1	1	1	1	1
VP0532	55	55	55	55	55	55	55	55	55	55	55	55	55	55	55	55	55	55	55	55
VP0533	3	3	3	3	3	3	3	3	3	3	3	3	3	3	3	3	3	3	3	3
VP0534	71	71	71	71	71	71	71	71	71	71	71	71	71	71	71	71	71	71	71	71
VP0536	38	38	38	38	38	38	38	38	38	38	38	38	38	38	38	38	38	38	38	38
VP0537	27	27	27	27	27	27	27	27	27	27	27	27	27	27	27	27	27	27	27	27
VP0538	10	10	10	10	10	10	10	10	10	10	10	10	10	10	10	10	10	10	10	10
VP0539	77	77	77	77	77	77	77	77	77	77	77	77	77	77	77	77	77	77	77	77
VP0540	72	72	72	72	72	72	72	72	72	72	72	72	72	72	72	72	72	72	72	72
VP0542	37	37	37	37	37	37	37	37	37	37	37	37	37	37	37	37	37	37	37	37
VP0543	51	51	51	51	51	51	51	51	51	51	51	51	51	51	51	51	51	51	51	51
VP0545	49	49	49	49	49	49	49	49	49	49	49	49	49	49	49	49	49	49	49	49
VP0546	70	70	70	70	70	70	70	70	70	70	70	70	70	70	70	70	70	70	70	70
VP0547	52	52	52	52	52	52	52	52	52	52	52	52	52	52	52	52	52	52	52	52
VP0548	64	64	64	64	64	64	64	64	64	64	64	64	64	64	64	64	64	64	64	64
VP0549	7	7	7	7	7	7	7	7	7	7	7	7	7	7	7	7	7	7	7	7
VP0551	56	56	56	56	56	56	56	56	56	56	56	56	56	56	56	56	56	56	56	56
VP0552	73	73	73	73	73	73	73	73	73	73	73	73	73	73	73	73	73	73	73	73
VP0553	37	37	37	37	37	37	37	37	37	37	37	37	37	37	37	37	37	37	37	37
VP0554	9	9	9	9	9	9	9	9	9	9	9	9	9	9	9	9	9	9	9	9
VP0555	72	72	72	72	72	72	72	72	72	72	72	72	72	72	72	72	72	72	72	72
VP0556	3	3	3	3	3	3	3	3	3	3	3	3	3	3	3	3	3	3	3	3
VP0558	59	59	59	59	59	59	59	59	59	59	59	59	59	59	59	59	59	59	59	59
VP0560	46	46	46	46	46	46	46	46	46	46	46	46	46	46	46	46	46	46	46	46
VP0561	71	71	71	71	71	71	71	71	71	71	71	71	71	71	71	71	71	71	71	71
VP0563	30	30	30	30	30	30	30	30	30	30	30	30	30	30	30	30	30	30	30	30
VP0564	60	60	60	60	60	60	60	60	60	60	60	60	60	60	60	60	60	60	60	60
VP0565	5	5	5	5	5	5	5	5	5	5	5	5	5	5	5	5	5	5	5	5
VP0566	1	1	1	1	1	1	1	1	1	1	1	1	1	1	1	1	1	1	1	1
VP0569	21	21	21	21	21	21	21	21	21	21	21	21	21	21	21	21	21	21	21	21
VP0570	69	69	69	69	69	69	69	69	69	69	69	69	69	69	69	69	69	69	69	69
VP0571	53	53	53	53	53	53	53	53	53	53	53	53	53	53	53	53	53	53	53	53
VP0573	54	54	54	54	54	54	54	54	54	54	54	54	54	54	54	54	54	54	54	54
VP0575	54	54	54	54	54	54	54	54	54	54	54	54	54	54	54	54	54	54	54	54
VP0576	46	46	46	46	46	46	46	46	46	46	46	46	46	46	46	46	46	46	46	46
VP0577	61	61	61	61	61	61	61	61	61	61	61	61	61	61	61	61	61	61	61	61
VP0579	49	49	49	49	49	49	49	49	49	49	49	49	49	49	49	49	49	49	49	49
VP0580	4	4	4	4	4	4	4	4	4	4	4	4	4	4	4	4	4	4	4	4
VP0581	59	59	59	59	59	59	59	59	59	59	59	59	59	59	59	59	59	59	59	59
VP0582	1	1	1	1	1	1	1	1	1	1	1	1	1	1	1	1	1	1	1	1
VP0583	53	53	53	53	53	53	53	53	53	53	53	53	53	53	53	53	53	53	53	53
VP0584	69	69	69	69	69	69	69	69	69	69	69	69	69	69	69	69	69	69	69	69
VP0585	7	7	7	7	7	7	7	7	7	7	7	7	7	7	7	7	7	7	7	7
VP0587	68	68	68	68	68	68	68	68	68	68	68	68	68	68	68	68	68	68	68	68
VP0588	61	61	61	61	61	61	61	61	61	61	61	61	61	61	61	61	61	61	61	61
VP0589	2	2	2	2	2	2	2	2	2	2	2	2	2	2	2	2	2	2	2	2
VP0590	70	70	70	70	70	70	70	70	70	70	70	70	70	70	70	70	70	70	70	70
VP0591	66	66	66	66	66	66	66	66	66	66	66	66	66	66	66	66	66	66	66	66
VP0593	31	31	31	31	31	31	31	31	31	31	31	31	31	31	31	31	31	31	31	31
VP0594	50	50	50	50	50	50	50	50	50	50	50	50	50	50	50	50	50	50	50	50
VP0596	66	66	66	66	66	66	66	66	66	66	66	66	66	66	66	66	66	66	66	66
VP0597	3	3	3	3	3	3	3	3	3	3	3	3	3	3	3	3	3	3	3	3
VP0598	1	1	1	1	1	1	1	1	1	1	1	1	1	1	1	1	1	1	1	1
VP0599	3	3	3	3	3	3	3	3	3	3	3	3	3	3	3	3	3	3	3	3
VP0601	5	5	5	5	5	5	5	5	5	5	5	5	5	5	5	5	5	5	5	5
VP0602	1	1	1	1	1	1	1	1	1	1	1	1	1	1	1	1	1	1	1	1
VP0604	6	6	6	6	6	6	6	6	6	6	6	6	6	6	6	6	6	6	6	6
VP0605	47	47	47	47	47	47	47	47	47	47	47	47	47	47	47	47	47	47	47	47
VP0607	13	13	13	13	13	13	13	13	13	13	13	13	13	13	13	13	13	13	13	13
VP0608	5	5	5	5	5	5	5	5	5	5	5	5	5	5	5	5	5	5	5	5
VP0610	44	44	44	44	44	44	44	44	44	44	44	44	44	44	44	44	44	44	44	44
VP0611	55	55	55	55	55	55	55	55	55	55	55	55	55	55	55	55	55	55	55	55
VP0613	46	46	46	46	46	46	46	46	46	46	46	46	46	46	46	46	46	46	46	46
VP0614	18	18	18	18	18	18	18	18	18	18	18	18	18	18	18	18	18	18	18	18
VP0615	59	59	59	59	59	59	59	59	59	59	59	59	59	59	59	59	59	59	59	59
VP0616	70	70	70	70	70	70	70	70	70	70	70	70	70	70	70	70	70	70	70	70
VP0617	47	47	47	47	47	47	47	47	47	47	47	47	47	47	47	47	47	47	47	47
VP0620	42	42	42	42	42	42	42	42	42	42	42	42	42	42	42	42	42	42	42	42
VP0621	66	66	66	66	66	66	66	66	66	66	66	66	66	66	66	66	66	66	66	66
VP0623	68	68	68	68	68	68	68	68	68	68	68	68	68	68	68	68	68	68	68	68
VP0624	53	53	53	53	53	53	53	53	53	53	53	53	53	53	53	53	53	53	53	53
VP0628	72	72	72	72	72	72	72	72	72	72	72	72	72	72	72	72	72	72	72	72
VP0629	52	52	52	52	52	52	52	52	52	52	52	52	52	52	52	52	52	52	52	52
VP0630	52	52	52	52	52	52	52	52	52	52	52	52	52	52	52	52	52	52	52	52
VP0632	67	67	67	67	67	67	67	67	67	67	67	67	67	67	67	67	67	67	67	67
VP0636	48	48	48	48	48	48	48	48	48	48	48	48	48	48	48	48	48	48	48	48
VP0644	21	21	21	21	21	21	21	21	21	21	21	21	21	21	21	21	21	21	21	21
VP0645	1	1	1	1	1	1	1	1	1	1	1	1	1	1	1	1	1	1	1	1
VP0647	16	16	16	16	16	16	16	16	16	16	16	16	16	16	16	16	16	16	16	16
VP0648	69	69	69	69	69	69	69	69	69	69	69	69	69	69	69	69	69	69	69	69
VP0650	55	55	55	55	55	55	55	55	55	55	55	55	55	55	55	55	55	55	55	55
VP0651	1	1	1	1	1	1	1	1	1	1	1	1	1	1	1	1	1	1	1	1
VP0652	52	52	52	52	52	52	52	52	52	52	52	52	52	52	52	52	52	52	52	52
VP0653	66	66	66	66	66	66	66	66	66	66	66	66	66	66	66	66	66	66	66	66
VP0654	65	65	65	65	65	65	65	65	65	65	65	65	65	65	65	65	65	65	65	65
VP0662	26	26	26	26	26	26	26	26	26	26	26	26	26	26	26	26	26	26	26	26
VP0664	3	3	3	3	3	3	3	3	3	3	3	3	3	3	3	3	3	3	3	3
VP0665	70	70	70	70	70	70	70	70	70	70	70	70	70	70	70	70	70	70	70	70
VP0669	48	48	48	48	48	48	48	48	48	48	48	48	48	48	48	48	48	48	48	48
VP0670	42	42	42	42	42	42	42	42	42	42	42	42	42	42	42	42	42	42	42	42
VP0671	69	69	69	69	69	69	69	69	69	69	69	69	69	69	69	69	69	69	69	69
VP0672	58	58	58	58	58	58	58	58	58	58	58	58	58	58	58	58	58	58	58	58
VP0673	9	9	9	9	9	9	9	9	9	9	9	9	9	9	9	9	9	9	9	9
VP0674	53	53	53	53	53	53	53	53	53	53	53	53	53	53	53	53	53	53	53	53
VP0676	69	69	69	69	69	69	69	69	69	69	69	69	69	69	69	69	69	69	69	69
VP0678	2	2	2	2	2	2	2	2	2	2	2	2	2	2	2	2	2	2	2	2
VP0679	73	73	73	73	73	73	73	73	73	73	73	73	73	73	73	73	73	73	73	73
VP0680	59	59	59	59	59	59	59	59	59	59	59	59	59	59	59	59	59	59	59	59
VP0681	51	51	51	51	51	51	51	51	51	51	51	51	51	51	51	51	51	51	51	51
VP0682	1	1	1	1	1	1	1	1	1	1	1	1	1	1	1	1	1	1	1	1
VP0683	2	2	2	2	2	2	2	2	2	2	2	2	2	2	2	2	2	2	2	2
VP0684	51	51	51	51	51	51	51	51	51	51	51	51	51	51	51	51	51	51	51	51
VP0686	69	69	69	69	69	69	69	69	69	69	69	69	69	69	69	69	69	69	69	69
VP0687	1	1	1	1	1	1	1	1	1	1	1	1	1	1	1	1	1	1	1	1
VP0688	2	2	2	2	2	2	2	2	2	2	2	2	2	2	2	2	2	2	2	2
VP0689	53	53	53	53	53	53	53	53	53	53	53	53	53	53	53	53	53	53	53	53
VP0690	65	65	65	65	65	65	65	65	65	65	65	65	65	65	65	65	65	65	65	65
VP0691	63	63	63	63	63	63	63	63	63	63	63	63	63	63	63	63	63	63	63	63
VP0692	63	63	63	63	63	63	63	63	63	63	63	63	63	63	63	63	63	63	63	63
VP0694	3	3	3	3	3	3	3	3	3	3	3	3	3	3	3	3	3	3	3	3
VP0695	68	68	68	68	68	68	68	68	68	68	68	68	68	68	68	68	68	68	68	68
VP0697	63	63	63	63	63	63	63	63	63	63	63	63	63	63	63	63	63	63	63	63
VP0698	65	65	65	65	65	65	65	65	65	65	65	65	65	65	65	65	65	65	65	65
VP0699	70	70	70	70	70	70	70	70	70	70	70	70	70	70	70	70	70	70	70	70
VP0700	70	70	70	70	70	70	70	70	70	70	70	70	70	70	70	70	70	70	70	70
VP0701	66	66	66	66	66	66	66	66	66	66	66	66	66	66	66	66	66	66	66	66
VP0702	65	65	65	65	65	65	65	65	65	65	65	65	65	65	65	65	65	65	65	65
VP0703	6	6	6	6	6	6	6	6	6	6	6	6	6	6	6	6	6	6	6	6
VP0704	1	1	1	1	1	1	1	1	1	1	1	1	1	1	1	1	1	1	1	1
VP0706	70	70	70	70	70	70	70	70	70	70	70	70	70	70	70	70	70	70	70	70
VP0707	22	22	22	22	22	22	22	22	22	22	22	22	22	22	22	22	22	22	22	22
VP0708	9	9	9	9	9	9	9	9	9	9	9	9	9	9	9	9	9	9	9	9
VP0709	53	53	53	53	53	53	53	53	53	53	53	53	53	53	53	53	53	53	53	53
VP0710	55	55	55	55	55	55	55	55	55	55	55	55	55	55	55	55	55	55	55	55
VP0711	71	71	71	71	71	71	71	71	71	71	71	71	71	71	71	71	71	71	71	71
VP0714	8	8	8	8	8	8	8	8	8	8	8	8	8	8	8	8	8	8	8	8
VP0716	35	35	35	35	35	35	35	35	35	35	35	35	35	35	35	35	35	35	35	35
VP0717	45	45	45	45	45	45	45	45	45	45	45	45	45	45	45	45	45	45	45	45
VP0718	4	4	4	4	4	4	4	4	4	4	4	4	4	4	4	4	4	4	4	4
VP0719	55	55	55	55	55	55	55	55	55	55	55	55	55	55	55	55	55	55	55	55
VP0720	14	14	14	14	14	14	14	14	14	14	14	14	14	14	14	14	14	14	14	14
VP0722	69	69	69	69	69	69	69	69	69	69	69	69	69	69	69	69	69	69	69	69
VP0723	29	29	29	29	29	29	29	29	29	29	29	29	29	29	29	29	29	29	29	29
VP0724	16	16	16	16	16	16	16	16	16	16	16	16	16	16	16	16	16	16	16	16
VP0725	69	69	69	69	69	69	69	69	69	69	69	69	69	69	69	69	69	69	69	69
VP0726	41	41	41	41	41	41	41	41	41	41	41	41	41	41	41	41	41	41	41	41
VP0727	55	55	55	55	55	55	55	55	55	55	55	55	55	55	55	55	55	55	55	55
VP0728	39	39	39	39	39	39	39	39	39	39	39	39	39	39	39	39	39	39	39	39
VP0729	54	54	54	54	54	54	54	54	54	54	54	54	54	54	54	54	54	54	54	54
VP0730	34	34	34	34	34	34	34	34	34	34	34	34	34	34	34	34	34	34	34	34
VP0731	4	4	4	4	4	4	4	4	4	4	4	4	4	4	4	4	4	4	4	4
VP0735	70	70	70	70	70	70	70	70	70	70	70	70	70	70	70	70	70	70	70	70
VP0737	38	38	38	38	38	38	38	38	38	38	38	38	38	38	38	38	38	38	38	38
VP0738	13	13	13	13	13	13	13	13	13	13	13	13	13	13	13	13	13	13	13	13
VP0739	3	3	3	3	3	3	3	3	3	3	3	3	3	3	3	3	3	3	3	3
VP0742	66	66	66	66	66	66	66	66	66	66	66	66	66	66	66	66	66	66	66	66
VP0743	50	50	50	50	50	50	50	50	50	50	50	50	50	50	50	50	50	50	50	50
VP0744	51	51	51	51	51	51	51	51	51	51	51	51	51	51	51	51	51	51	51	51
VP0745	2	2	2	2	2	2	2	2	2	2	2	2	2	2	2	2	2	2	2	2
VP0746	2	2	2	2	2	2	2	2	2	2	2	2	2	2	2	2	2	2	2	2
VP0747	44	44	44	44	44	44	44	44	44	44	44	44	44	44	44	44	44	44	44	44
VP0748	72	72	72	72	72	72	72	72	72	72	72	72	72	72	72	72	72	72	72	72
VP0749	40	40	40	40	40	40	40	40	40	40	40	40	40	40	40	40	40	40	40	40
VP0752	1	1	1	1	1	1	1	1	1	1	1	1	1	1	1	1	1	1	1	1
VP0753	71	71	71	71	71	71	71	71	71	71	71	71	71	71	71	71	71	71	71	71
VP0755	58	58	58	58	58	58	58	58	58	58	58	58	58	58	58	58	58	58	58	58
VP0756	26	26	26	26	26	26	26	26	26	26	26	26	26	26	26	26	26	26	26	26
VP0757	39	39	39	39	39	39	39	39	39	39	39	39	39	39	39	39	39	39	39	39
VP0759	29	29	29	29	29	29	29	29	29	29	29	29	29	29	29	29	29	29	29	29
VP0763	1	1	1	1	1	1	1	1	1	1	1	1	1	1	1	1	1	1	1	1
VP0768	61	61	61	61	61	61	61	61	61	61	61	61	61	61	61	61	61	61	61	61
VP0770	44	44	44	44	44	44	44	44	44	44	44	44	44	44	44	44	44	44	44	44
VP0771	11	11	11	11	11	11	11	11	11	11	11	11	11	11	11	11	11	11	11	11
VP0774	51	51	51	51	51	51	51	51	51	51	51	51	51	51	51	51	51	51	51	51
VP0781	19	19	19	19	19	19	19	19	19	19	19	19	19	19	19	19	19	19	19	19
VP0783	70	70	70	70	70	70	70	70	70	70	70	70	70	70	70	70	70	70	70	70
VP0786	72	72	72	72	72	72	72	72	72	72	72	72	72	72	72	72	72	72	72	72
VP0793	1	1	1	1	1	1	1	1	1	1	1	1	1	1	1	1	1	1	1	1
VP0794	67	67	67	67	67	67	67	67	67	67	67	67	67	67	67	67	67	67	67	67
VP0795	3	3	3	3	3	3	3	3	3	3	3	3	3	3	3	3	3	3	3	3
VP0796	1	1	1	1	1	1	1	1	1	1	1	1	1	1	1	1	1	1	1	1
VP0797	61	61	61	61	61	61	61	61	61	61	61	61	61	61	61	61	61	61	61	61
VP0798	1	1	1	1	1	1	1	1	1	1	1	1	1	1	1	1	1	1	1	1
VP0802	60	60	60	60	60	60	60	60	60	60	60	60	60	60	60	60	60	60	60	60
VP0804	47	47	47	47	47	47	47	47	47	47	47	47	47	47	47	47	47	47	47	47
VP0806	5	5	5	5	5	5	5	5	5	5	5	5	5	5	5	5	5	5	5	5
VP0807	1	1	1	1	1	1	1	1	1	1	1	1	1	1	1	1	1	1	1	1
VP0808	44	44	44	44	44	44	44	44	44	44	44	44	44	44	44	44	44	44	44	44
VP0809	61	61	61	61	61	61	61	61	61	61	61	61	61	61	61	61	61	61	61	61
VP0810	58	58	58	58	58	58	58	58	58	58	58	58	58	58	58	58	58	58	58	58
VP0812	27	27	27	27	27	27	27	27	27	27	27	27	27	27	27	27	27	27	27	27
VP0814	16	16	16	16	16	16	16	16	16	16	16	16	16	16	16	16	16	16	16	16
VP0815	1	1	1	1	1	1	1	1	1	1	1	1	1	1	1	1	1	1	1	1
VP0816	44	44	44	44	44	44	44	44	44	44	44	44	44	44	44	44	44	44	44	44
VP0817	6	6	6	6	6	6	6	6	6	6	6	6	6	6	6	6	6	6	6	6
VP0818	54	54	54	54	54	54	54	54	54	54	54	54	54	54	54	54	54	54	54	54
VP0819	42	42	42	42	42	42	42	42	42	42	42	42	42	42	42	42	42	42	42	42
VP0820	57	57	57	57	57	57	57	57	57	57	57	57	57	57	57	57	57	57	57	57
VP0821	75	75	75	75	75	75	75	75	75	75	75	75	75	75	75	75	75	75	75	75
VP0822	1	1	1	1	1	1	1	1	1	1	1	1	1	1	1	1	1	1	1	1
VP0823	64	64	64	64	64	64	64	64	64	64	64	64	64	64	64	64	64	64	64	64
VP0824	66	66	66	66	66	66	66	66	66	66	66	66	66	66	66	66	66	66	66	66
VP0825	7	7	7	7	7	7	7	7	7	7	7	7	7	7	7	7	7	7	7	7
VP0826	68	68	68	68	68	68	68	68	68	68	68	68	68	68	68	68	68	68	68	68
VP0827	69	69	69	69	69	69	69	69	69	69	69	69	69	69	69	69	69	69	69	69
VP0828	58	58	58	58	58	58	58	58	58	58	58	58	58	58	58	58	58	58	58	58
VP0829	30	30	30	30	30	30	30	30	30	30	30	30	30	30	30	30	30	30	30	30
VP0831	63	63	63	63	63	63	63	63	63	63	63	63	63	63	63	63	63	63	63	63
VP0832	67	67	67	67	67	67	67	67	67	67	67	67	67	67	67	67	67	67	67	67
VP0833	12	12	12	12	12	12	12	12	12	12	12	12	12	12	12	12	12	12	12	12
VP0834	45	45	45	45	45	45	45	45	45	45	45	45	45	45	45	45	45	45	45	45
VP0835	5	5	5	5	5	5	5	5	5	5	5	5	5	5	5	5	5	5	5	5
VP0836	1	1	1	1	1	1	1	1	1	1	1	1	1	1	1	1	1	1	1	1
VP0837	3	3	3	3	3	3	3	3	3	3	3	3	3	3	3	3	3	3	3	3
VP0840	59	59	59	59	59	59	59	59	59	59	59	59	59	59	59	59	59	59	59	59
VP0841	28	28	28	28	28	28	28	28	28	28	28	28	28	28	28	28	28	28	28	28
VP0842	66	66	66	66	66	66	66	66	66	66	66	66	66	66	66	66	66	66	66	66
VP0845	53	53	53	53	53	53	53	53	53	53	53	53	53	53	53	53	53	53	53	53
VP0846	29	29	29	29	29	29	29	29	29	29	29	29	29	29	29	29	29	29	29	29
VP0847	57	57	57	57	57	57	57	57	57	57	57	57	57	57	57	57	57	57	57	57
VP0850	43	43	43	43	43	43	43	43	43	43	43	43	43	43	43	43	43	43	43	43
VP0853	58	58	58	58	58	58	58	58	58	58	58	58	58	58	58	58	58	58	58	58
VP0854	56	56	56	56	56	56	56	56	56	56	56	56	56	56	56	56	56	56	56	56
VP0857	4	4	4	4	4	4	4	4	4	4	4	4	4	4	4	4	4	4	4	4
VP0861	68	68	68	68	68	68	68	68	68	68	68	68	68	68	68	68	68	68	68	68
VP0862	1	1	1	1	1	1	1	1	1	1	1	1	1	1	1	1	1	1	1	1
VP0865	73	73	73	73	73	73	73	73	73	73	73	73	73	73	73	73	73	73	73	73
VP0866	46	46	46	46	46	46	46	46	46	46	46	46	46	46	46	46	46	46	46	46
VP0867	8	8	8	8	8	8	8	8	8	8	8	8	8	8	8	8	8	8	8	8
VP0868	2	2	2	2	2	2	2	2	2	2	2	2	2	2	2	2	2	2	2	2
VP0869	64	64	64	64	64	64	64	64	64	64	64	64	64	64	64	64	64	64	64	64
VP0870	72	72	72	72	72	72	72	72	72	72	72	72	72	72	72	72	72	72	72	72
VP0871	73	73	73	73	73	73	73	73	73	73	73	73	73	73	73	73	73	73	73	73
VP0872	6	6	6	6	6	6	6	6	6	6	6	6	6	6	6	6	6	6	6	6
VP0873	27	27	27	27	27	27	27	27	27	27	27	27	27	27	27	27	27	27	27	27
VP0874	32	32	32	32	32	32	32	32	32	32	32	32	32	32	32	32	32	32	32	32
VP0877	59	59	59	59	59	59	59	59	59	59	59	59	59	59	59	59	59	59	59	59
VP0878	71	71	71	71	71	71	71	71	71	71	71	71	71	71	71	71	71	71	71	71
VP0879	49	49	49	49	49	49	49	49	49	49	49	49	49	49	49	49	49	49	49	49
VP0881	56	56	56	56	56	56	56	56	56	56	56	56	56	56	56	56	56	56	56	56
VP0882	61	61	61	61	61	61	61	61	61	61	61	61	61	61	61	61	61	61	61	61
VP0884	55	55	55	55	55	55	55	55	55	55	55	55	55	55	55	55	55	55	55	55
VP0885	59	59	59	59	59	59	59	59	59	59	59	59	59	59	59	59	59	59	59	59
VP0886	52	52	52	52	52	52	52	52	52	52	52	52	52	52	52	52	52	52	52	52
VP0888	56	56	56	56	56	56	56	56	56	56	56	56	56	56	56	56	56	56	56	56
VP0890	71	71	71	71	71	71	71	71	71	71	71	71	71	71	71	71	71	71	71	71
VP0894	1	1	1	1	1	1	1	1	1	1	1	1	1	1	1	1	1	1	1	1
VP0895	17	17	17	17	17	17	17	17	17	17	17	17	17	17	17	17	17	17	17	17
VP0896	65	65	65	65	65	65	65	65	65	65	65	65	65	65	65	65	65	65	65	65
VP0898	1	1	1	1	1	1	1	1	1	1	1	1	1	1	1	1	1	1	1	1
VP0899	49	49	49	49	49	49	49	49	49	49	49	49	49	49	49	49	49	49	49	49
VP0900	72	72	72	72	72	72	72	72	72	72	72	72	72	72	72	72	72	72	72	72
VP0902	71	71	71	71	71	71	71	71	71	71	71	71	71	71	71	71	71	71	71	71
VP0903	74	74	74	74	74	74	74	74	74	74	74	74	74	74	74	74	74	74	74	74
VP0904	57	57	57	57	57	57	57	57	57	57	57	57	57	57	57	57	57	57	57	57
VP0907	76	76	76	76	76	76	76	76	76	76	76	76	76	76	76	76	76	76	76	76
VP0910	71	71	71	71	71	71	71	71	71	71	71	71	71	71	71	71	71	71	71	71
VP0911	60	60	60	60	60	60	60	60	60	60	60	60	60	60	60	60	60	60	60	60
VP0912	52	52	52	52	52	52	52	52	52	52	52	52	52	52	52	52	52	52	52	52
VP0913	1	1	1	1	1	1	1	1	1	1	1	1	1	1	1	1	1	1	1	1
VP0915	75	75	75	75	75	75	75	75	75	75	75	75	75	75	75	75	75	75	75	75
VP0916	61	61	61	61	61	61	61	61	61	61	61	61	61	61	61	61	61	61	61	61
VP0917	15	15	15	15	15	15	15	15	15	15	15	15	15	15	15	15	15	15	15	15
VP0918	66	66	66	66	66	66	66	66	66	66	66	66	66	66	66	66	66	66	66	66
VP0919	75	75	75	75	75	75	75	75	75	75	75	76	75	75	75	75	75	75	75	75
VP0920	1	1	1	1	1	1	1	1	1	1	1	1	1	1	1	1	1	1	1	1
VP0921	54	54	54	54	54	54	54	54	54	54	54	54	54	54	54	54	54	54	54	54
VP0922	6	6	6	6	6	6	6	6	6	6	6	6	6	6	6	6	6	6	6	6
VP0923	59	59	59	59	59	59	59	59	59	59	59	59	59	59	59	59	59	59	59	59
VP0925	74	74	74	74	74	74	74	74	74	74	74	74	74	74	74	74	74	74	74	74
VP0927	71	71	71	71	71	71	71	71	71	71	71	71	71	71	71	71	71	71	71	71
VP0928	54	54	54	54	54	54	54	54	54	54	54	54	54	54	54	54	54	54	54	54
VP0931	67	67	67	67	67	67	67	67	67	67	67	67	67	67	67	67	67	67	67	67
VP0933	75	75	75	75	75	75	75	75	75	75	75	75	75	75	75	75	75	75	75	75
VP0936	47	47	47	47	47	47	47	47	47	47	47	47	47	47	47	47	47	47	47	47
VP0937	56	56	56	56	56	56	56	56	56	56	56	56	56	56	56	56	56	56	56	56
VP0939	61	61	61	61	61	61	61	61	61	61	61	61	61	61	61	61	61	61	61	61
VP0940	65	65	65	65	65	65	65	65	65	65	65	65	65	65	65	65	65	65	65	65
VP0941	73	73	73	73	73	73	73	73	73	73	73	73	73	73	73	73	73	73	73	73
VP0942	1	1	1	1	1	1	1	1	1	1	1	1	1	1	1	1	1	1	1	1
VP0947	52	52	52	52	52	52	52	52	52	52	52	52	52	52	52	52	52	52	52	52
VP0949	65	65	65	65	65	65	65	65	65	65	65	65	65	65	65	65	65	65	65	65
VP0950	27	27	27	27	27	27	27	27	27	27	27	27	27	27	27	27	27	27	27	27
VP0951	21	21	21	21	21	21	21	21	21	21	21	21	21	21	21	21	21	21	21	21
VP0953	54	54	54	54	54	54	54	54	54	54	54	54	54	54	54	54	54	54	54	54
VP0954	67	67	67	67	67	67	67	67	67	67	67	67	67	67	67	67	67	67	67	67
VP0955	3	3	3	3	3	3	3	3	3	3	3	3	3	3	3	3	3	3	3	3
VP0956	74	74	74	74	74	74	74	74	74	74	74	74	74	74	74	74	74	74	74	74
VP0958	9	9	9	9	9	9	9	9	9	9	9	9	9	9	9	9	9	9	9	9
VP0959	78	78	78	78	78	78	78	78	78	78	78	78	78	78	78	78	78	78	78	78
VP0960	62	62	62	62	62	62	62	62	62	62	62	62	62	62	62	62	62	62	62	62
VP0962	50	50	50	50	50	50	50	50	50	50	50	50	50	50	50	50	50	50	50	50
VP0963	22	22	22	22	22	22	22	22	22	22	22	22	22	22	22	22	22	22	22	22
VP0964	12	12	12	12	12	12	12	12	12	12	12	12	12	12	12	12	12	12	12	12
VP0965	70	70	70	70	70	70	70	70	70	70	70	70	70	70	70	70	70	70	70	70
VP0966	39	39	39	39	39	39	39	39	39	39	39	39	39	39	39	39	39	39	39	39
VP0967	2	2	2	2	2	2	2	2	2	2	2	2	2	2	2	2	2	2	2	2
VP0969	6	6	6	6	6	6	6	6	6	6	6	6	6	6	6	6	6	6	6	6
VP0971	69	69	69	69	69	69	69	69	69	69	69	69	69	69	69	69	69	69	69	69
VP0973	52	52	52	52	52	52	52	52	52	52	52	52	52	52	52	52	52	52	52	52
VP0975	58	58	58	58	58	58	58	58	58	58	58	58	58	58	58	58	58	58	58	58
VP0976	49	49	49	49	49	49	49	49	49	49	49	49	49	49	49	49	49	49	49	49
VP0977	70	70	70	70	70	70	70	70	70	70	70	70	70	70	70	70	70	70	70	70
VP0979	71	71	71	71	71	71	71	71	71	71	71	71	71	71	71	71	71	71	71	71
VP0980	29	29	29	29	29	29	29	29	29	29	29	29	29	29	29	29	29	29	29	29
VP0982	66	66	66	66	66	66	66	66	66	66	66	66	66	66	66	66	66	66	66	66
VP0983	66	66	66	66	66	66	66	66	66	66	66	66	66	66	66	66	66	66	66	66
VP0984	57	57	57	57	57	57	57	57	57	57	57	57	57	57	57	57	57	57	57	57
VP0986	50	50	50	50	50	50	50	50	50	50	50	50	50	50	50	50	50	50	50	50
VP0988	71	71	71	71	71	71	71	71	71	71	71	71	71	71	71	71	71	71	71	71
VP0990	45	45	45	45	45	45	45	45	45	45	45	45	45	45	45	45	45	45	45	45
VP0991	61	61	61	61	61	61	61	61	61	61	61	61	61	61	61	61	61	61	61	61
VP0992	42	42	42	42	42	42	42	42	42	42	42	42	42	42	42	42	42	42	42	42
VP0993	65	65	65	65	65	65	65	65	65	65	65	65	65	65	65	65	65	65	65	65
VP0994	67	67	67	67	67	67	67	67	67	67	67	67	67	67	67	67	67	67	67	67
VP0995	51	51	51	51	51	51	51	51	51	51	51	51	51	51	51	51	51	51	51	51
VP0998	53	53	53	53	53	53	53	53	53	53	53	53	53	53	53	53	53	53	53	53
VP0999	54	54	54	54	54	54	54	54	54	54	54	54	54	54	54	54	54	54	54	54
VP1000	7	7	7	7	7	7	7	7	7	7	7	7	7	7	7	7	7	7	7	7
VP1003	56	56	56	56	56	56	56	56	56	56	56	56	56	56	56	56	56	56	56	56
VP1004	4	4	4	4	4	4	4	4	4	4	4	4	4	4	4	4	4	4	4	4
VP1005	60	60	60	60	60	60	60	60	60	60	60	60	60	60	60	60	60	60	60	60
VP1006	58	58	58	58	58	58	58	58	58	58	58	58	58	58	58	58	58	58	58	58
VP1007	73	73	73	73	73	73	73	73	73	73	73	73	73	73	73	73	73	73	73	73
VP1011	74	74	74	74	74	74	74	74	74	74	74	74	74	74	74	74	74	74	74	74
VP1013	12	12	12	12	12	12	12	12	12	12	12	12	12	12	12	12	12	12	12	12
VP1016	1	1	1	1	1	1	1	1	1	1	1	1	1	1	1	1	1	1	1	1
VP1017	54	54	54	54	54	54	54	54	54	54	54	54	54	54	54	54	54	54	54	54
VP1018	52	52	52	52	52	52	52	52	52	52	52	52	52	52	52	52	52	52	52	52
VP1019	35	35	35	35	35	35	35	35	35	35	35	35	35	35	35	35	35	35	35	35
VP1020	64	64	64	64	64	64	64	64	64	64	64	64	64	64	64	64	64	64	64	64
VP1021	16	16	16	16	16	16	16	16	16	16	16	16	16	16	16	16	16	16	16	16
VP1022	55	55	55	55	55	55	55	55	55	55	55	55	55	55	55	55	55	55	55	55
VP1025	17	17	17	17	17	17	17	17	17	17	17	17	17	17	17	17	17	17	17	17
VP1026	7	7	7	7	7	7	7	7	7	7	7	7	7	7	7	7	7	7	7	7
VP1027	60	60	60	60	60	60	60	60	60	60	60	60	60	60	60	60	60	60	60	60
VP1028	22	22	22	22	22	22	22	22	22	22	22	22	22	22	22	22	22	22	22	22
VP1030	1	1	1	1	1	1	1	1	1	1	1	1	1	1	1	1	1	1	1	1
VP1031	37	37	37	37	37	37	37	37	37	37	37	37	37	37	37	37	37	37	37	37
VP1032	61	61	61	61	61	61	61	61	61	61	61	61	61	61	61	61	61	61	61	61
VP1033	41	41	41	41	41	41	41	41	41	41	41	41	41	41	41	41	41	41	41	41
VP1034	16	16	16	16	16	16	16	16	16	16	16	16	16	16	16	16	16	16	16	16
VP1035	68	68	68	68	68	68	68	68	68	68	68	68	68	68	68	68	68	68	68	68
VP1037	57	57	57	57	57	57	57	57	57	57	57	57	57	57	57	57	57	57	57	57
VP1038	10	10	10	10	10	10	10	10	10	10	10	10	10	10	10	10	10	10	10	10
VP1040	69	69	69	69	69	69	69	69	69	69	69	69	69	69	69	69	69	69	69	69
VP1041	74	74	74	74	74	74	74	74	74	74	74	74	74	74	74	74	74	74	74	74
VP1043	45	45	45	45	45	45	45	45	45	45	45	45	45	45	45	45	45	45	45	45
VP1044	51	51	51	51	51	51	51	51	51	51	51	51	51	51	51	51	51	51	51	51
VP1045	54	54	54	54	54	54	54	54	54	54	54	54	54	54	54	54	54	54	54	54
VP1047	66	66	66	66	66	66	66	66	66	66	66	66	66	66	66	66	66	66	66	66
VP1048	12	12	12	12	12	12	12	12	12	12	12	12	12	12	12	12	12	12	12	12
VP1051	42	42	42	42	42	42	42	42	42	42	42	42	42	42	42	42	42	42	42	42
VP1052	58	58	58	58	58	58	58	58	58	58	58	58	58	58	58	58	58	58	58	58
VP1053	69	69	69	69	69	69	69	69	69	69	69	69	69	69	69	69	69	69	69	69
VP1054	62	62	62	62	62	62	62	62	62	62	62	62	62	62	62	62	62	62	62	62
VP1057	34	34	34	34	34	34	34	34	34	34	34	34	34	34	34	34	34	34	34	34
VP1060	51	51	51	51	51	51	51	51	51	51	51	51	51	51	51	51	51	51	51	51
VP1061	17	17	17	17	17	17	17	17	17	17	17	17	17	17	17	17	17	17	17	17
VP1062	38	38	38	38	38	38	38	38	38	38	38	38	38	38	38	38	38	38	38	38
VP1063	71	71	71	71	71	71	71	71	71	71	71	71	71	71	71	71	71	71	71	71
VP1100	46	46	46	46	46	46	46	46	46	46	46	46	46	46	46	46	46	46	46	46
VP1101	71	71	71	71	71	71	71	71	71	71	71	71	71	71	71	71	71	71	71	71
VP1106	16	16	16	16	16	16	16	16	16	16	16	16	16	16	16	16	16	16	16	16
VP1107	31	31	31	31	31	31	31	31	31	31	31	31	31	31	31	31	31	31	31	31
VP1112	55	55	55	55	55	55	55	55	55	55	55	55	55	55	55	55	55	55	55	55
VP1114	52	52	52	52	52	52	52	52	52	52	52	52	52	52	52	52	52	52	52	52
VP1115	60	60	60	60	60	60	60	60	60	60	60	60	60	60	60	60	60	60	60	60
VP1117	1	1	1	1	1	1	1	1	1	1	1	1	1	1	1	1	1	1	1	1
VP1119	6	6	6	6	6	6	6	6	6	6	6	6	6	6	6	6	6	6	6	6
VP1120	67	67	67	67	67	67	67	67	67	67	67	67	67	67	67	67	67	67	67	67
VP1121	73	73	73	73	73	73	73	73	73	73	73	73	73	73	73	73	73	73	73	73
VP1123	56	56	56	56	56	56	56	56	56	56	56	56	56	56	56	56	56	56	56	56
VP1125	48	48	48	48	48	48	48	48	48	48	48	48	48	48	48	48	48	48	48	48
VP1126	45	45	45	45	45	45	45	45	45	45	45	45	45	45	45	45	45	45	45	45
VP1128	72	72	72	72	72	72	72	72	72	72	72	72	72	72	72	72	72	72	72	72
VP1129	47	47	47	47	47	47	47	47	47	47	47	47	47	47	47	47	47	47	47	47
VP1130	61	61	61	61	61	61	61	61	61	61	61	61	61	61	61	61	61	61	61	61
VP1131	31	31	31	31	31	31	31	31	31	31	31	31	31	31	31	31	31	31	31	31
VP1133	1	1	1	1	1	1	1	1	1	1	1	1	1	1	1	1	1	1	1	1
VP1134	69	69	69	69	69	69	69	69	69	69	69	69	69	69	69	69	69	69	69	69
VP1135	75	75	75	75	75	75	75	75	75	75	75	75	75	75	75	75	75	75	75	75
VP1136	62	62	62	62	62	62	62	62	62	62	62	62	62	62	62	62	62	62	62	62
VP1137	58	58	58	58	58	58	58	58	58	58	58	58	58	58	58	58	58	58	58	58
VP1138	67	67	67	67	67	67	67	67	67	67	67	67	67	67	67	67	67	67	67	67
VP1139	64	64	64	64	64	64	64	64	64	64	64	64	64	64	64	64	64	64	64	64
VP1140	57	57	57	57	57	57	57	57	57	57	57	57	57	57	57	57	57	57	57	57
VP1141	9	9	9	9	9	9	9	9	9	9	9	9	9	9	9	9	9	9	9	9
VP1143	57	57	57	57	57	57	57	57	57	57	57	57	57	57	57	57	57	57	57	57
VP1144	38	38	38	38	38	38	38	38	38	38	38	38	38	38	38	38	38	38	38	38
VP1145	51	51	51	51	51	51	51	51	51	51	51	51	51	51	51	51	51	51	51	51
VP1147	60	60	60	60	60	60	60	60	60	60	60	60	60	60	60	60	60	60	60	60
VP1148	51	51	51	51	51	51	51	51	51	51	51	51	51	51	51	51	51	51	51	51
VP1149	4	4	4	4	4	4	4	4	4	4	4	4	4	4	4	4	4	4	4	4
VP1150	52	52	52	52	52	52	52	52	52	52	52	52	52	52	52	52	52	52	52	52
VP1151	10	10	10	10	10	10	10	10	10	10	10	10	10	10	10	10	10	10	10	10
VP1152	48	48	48	48	48	48	48	48	48	48	48	48	48	48	48	48	48	48	48	48
VP1153	69	69	69	69	69	69	69	69	69	69	69	69	69	69	69	69	69	69	69	69
VP1156	1	1	1	1	1	1	1	1	1	1	1	1	1	1	1	1	1	1	1	1
VP1157	57	57	57	57	57	57	57	57	57	57	57	57	57	57	57	57	57	57	57	57
VP1158	2	2	2	2	2	2	2	2	2	2	2	2	2	2	2	2	2	2	2	2
VP1160	1	1	1	1	1	1	1	1	1	1	1	1	1	1	1	1	1	1	1	1
VP1161	37	37	37	37	37	37	37	37	37	37	37	37	37	37	37	37	37	37	37	37
VP1162	75	75	75	75	75	75	75	75	75	75	75	75	75	75	75	75	75	75	75	75
VP1163	74	74	74	74	74	74	74	74	74	74	74	74	74	74	74	74	74	74	74	74
VP1164	73	73	73	73	73	73	73	73	73	73	73	73	73	73	73	73	73	73	73	73
VP1165	1	1	1	1	1	1	1	1	1	1	1	1	1	1	1	1	1	1	1	1
VP1166	22	22	22	22	22	22	22	22	22	22	22	22	22	22	22	22	22	22	22	22
VP1167	24	24	24	24	24	24	24	24	24	24	24	24	24	24	24	24	24	24	24	24
VP1168	72	72	72	72	72	72	72	72	72	72	72	72	72	72	72	72	72	72	72	72
VP1170	72	72	72	72	72	72	72	72	72	72	72	72	72	72	72	72	72	72	72	72
VP1171	73	73	73	73	73	73	73	73	73	73	73	73	73	73	73	73	73	73	73	73
VP1172	67	67	67	67	67	67	67	67	67	67	67	67	67	67	67	67	67	67	67	67
VP1173	31	31	31	31	31	31	31	31	31	31	31	31	31	31	31	31	31	31	31	31
VP1175	1	1	1	1	1	1	1	1	1	1	1	1	1	1	1	1	1	1	1	1
VP1176	53	53	53	53	53	53	53	53	53	53	53	53	53	53	53	53	53	53	53	53
VP1177	74	74	74	74	74	74	74	74	74	74	74	74	74	74	74	74	74	74	74	74
VP1179	65	65	65	65	65	65	65	65	65	65	65	65	65	65	65	65	65	65	65	65
VP1181	71	71	71	71	71	71	71	71	71	71	71	71	71	71	71	71	71	71	71	71
VP1182	69	69	69	69	69	69	69	69	69	69	69	69	69	69	69	69	69	69	69	69
VP1183	72	72	72	72	72	72	72	72	72	72	72	72	72	72	72	72	72	72	72	72
VP1185	72	72	72	72	72	72	72	72	72	72	72	72	72	72	72	72	72	72	72	72
VP1186	66	66	66	66	66	66	66	66	66	66	66	66	66	66	66	66	66	66	66	66
VP1187	55	55	55	55	55	55	55	55	55	55	55	55	55	55	55	55	55	55	55	55
VP1188	73	73	73	73	73	73	73	73	73	73	73	73	73	73	73	73	73	73	73	73
VP1189	57	57	57	57	57	57	57	57	57	57	57	57	57	57	57	57	57	57	57	57
VP1190	57	57	57	57	57	57	57	57	57	57	57	57	57	57	57	57	57	57	57	57
VP1191	19	19	19	19	19	19	19	19	19	19	19	19	19	19	19	19	19	19	19	19
VP1192	38	38	38	38	38	38	38	38	38	38	38	38	38	38	38	38	38	38	38	38
VP1195	56	56	56	56	56	56	56	56	56	56	56	56	56	56	56	56	56	56	56	56
VP1196	72	72	72	72	72	72	72	72	72	72	72	72	72	72	72	72	72	72	72	72
VP1197	52	52	52	52	52	52	52	52	52	52	52	52	52	52	52	52	52	52	52	52
VP1200	65	65	65	65	65	65	65	65	65	65	65	65	65	65	65	65	65	65	65	65
VP1203	27	27	27	27	27	27	27	27	27	27	27	27	27	27	27	27	27	27	27	27
VP1204	4	4	4	4	4	4	4	4	4	4	4	4	4	4	4	4	4	4	4	4
VP1210	1	1	1	1	1	1	1	1	1	1	1	1	1	1	1	1	1	1	1	1
VP1213	4	4	4	4	4	4	4	4	4	4	4	4	4	4	4	4	4	4	4	4
VP1214	71	71	71	71	71	71	71	71	71	71	71	71	71	71	71	71	71	71	71	71
VP1215	61	61	61	61	61	61	61	61	61	61	61	61	61	61	61	61	61	61	61	61
VP1218	71	71	71	71	71	71	71	71	71	71	71	71	71	71	71	71	71	71	71	71
VP1219	68	68	68	68	68	68	68	68	68	68	68	68	68	68	68	68	68	68	68	68
VP1221	66	66	66	66	66	66	66	66	66	66	66	66	66	66	66	66	66	66	66	66
VP1223	60	60	60	60	60	60	60	60	60	60	60	60	60	60	60	60	60	60	60	60
VP1226	68	68	68	68	68	68	68	68	68	68	68	68	68	68	68	68	68	68	68	68
VP1227	60	60	60	60	60	60	60	60	60	60	60	60	60	60	60	60	60	60	60	60
VP1228	52	52	52	52	52	52	52	52	52	52	52	52	52	52	52	52	52	52	52	52
VP1229	44	44	44	44	44	44	44	44	44	44	44	44	44	44	44	44	44	44	44	44
VP1230	73	73	73	73	73	73	73	73	73	73	73	73	73	73	73	73	73	73	73	73
VP1231	11	11	11	11	11	11	11	11	11	11	11	11	11	11	11	11	11	11	11	11
VP1232	53	53	53	53	53	53	53	53	53	53	53	53	53	53	53	53	53	53	53	53
VP1233	1	1	1	1	1	1	1	1	1	1	1	1	1	1	1	1	1	1	1	1
VP1235	71	71	71	71	71	71	71	71	71	71	71	71	71	71	71	71	71	71	71	71
VP1236	58	58	58	58	58	58	58	58	58	58	58	58	58	58	58	58	58	58	58	58
VP1237	70	70	70	70	70	70	70	70	70	70	70	70	70	70	70	70	70	70	70	70
VP1238	34	34	34	34	34	34	34	34	34	34	34	34	34	34	34	34	34	34	34	34
VP1239	62	62	62	62	62	62	62	62	62	62	62	62	62	62	62	62	62	62	62	62
VP1240	63	63	63	63	63	63	63	63	63	63	63	63	63	63	63	63	63	63	63	63
VP1241	1	1	1	1	1	1	1	1	1	1	1	1	1	1	1	1	1	1	1	1
VP1243	7	7	7	7	7	7	7	7	7	7	7	7	7	7	7	7	7	7	7	7
VP1244	10	10	10	10	10	10	10	10	10	10	10	10	10	10	10	10	10	10	10	10
VP1245	53	53	53	53	53	53	53	53	53	53	53	53	53	53	53	53	53	53	53	53
VP1247	68	68	68	68	68	68	68	68	68	68	68	68	68	68	68	68	68	68	68	68
VP1251	27	27	27	27	27	27	27	27	27	27	27	27	27	27	27	27	27	27	27	27
VP1253	54	54	54	54	54	54	54	54	54	54	54	54	54	54	54	54	54	54	54	54
VP1261	32	32	32	32	32	32	32	32	32	32	32	32	32	32	32	32	32	32	32	32
VP1265	2	2	2	2	2	2	2	2	2	2	2	2	2	2	2	2	2	2	2	2
VP1267	5	5	5	5	5	5	5	5	5	5	5	5	5	5	5	5	5	5	5	5
VP1274	56	56	56	56	56	56	56	56	56	56	56	56	56	56	56	56	56	56	56	56
VP1276	54	54	54	54	54	54	54	54	54	54	54	54	54	54	54	54	54	54	54	54
VP1280	69	69	69	69	69	69	69	69	69	69	69	69	69	69	69	69	69	69	69	69
VP1281	1	1	1	1	1	1	1	1	1	1	1	1	1	1	1	1	1	1	1	1
VP1282	1	1	1	1	1	1	1	1	1	1	1	1	1	1	1	1	1	1	1	1
VP1284	48	48	48	48	48	48	48	48	48	48	48	48	48	48	48	48	48	48	48	48
VP1287	66	66	66	66	66	66	66	66	66	66	66	66	66	66	66	66	66	66	66	66
VP1290	59	59	59	59	59	59	59	59	59	59	59	59	59	59	59	59	59	59	59	59
VP1293	55	55	55	55	55	55	55	55	55	55	55	55	55	55	55	55	55	55	55	55
VP1294	1	1	1	1	1	1	1	1	1	1	1	1	1	1	1	1	1	1	1	1
VP1296	55	55	55	55	55	55	55	55	55	55	55	55	55	55	55	55	55	55	55	55
VP1297	74	74	74	74	74	74	74	74	74	74	74	74	74	74	74	74	74	74	74	74
VP1299	63	63	63	63	63	63	63	63	63	63	63	63	63	63	63	63	63	63	63	63
VP1300	21	21	21	21	21	21	21	21	21	21	21	21	21	21	21	21	21	21	21	21
VP1302	69	69	69	69	69	69	69	69	69	69	69	69	69	69	69	69	69	69	69	69
VP1306	44	44	44	44	44	44	44	44	44	44	44	44	44	44	44	44	44	44	44	44
VP1311	53	53	53	53	53	53	53	53	53	53	53	53	53	53	53	53	53	53	53	53
VP1313	30	30	30	30	30	30	30	30	30	30	30	30	30	30	30	30	30	30	30	30
VP1315	54	54	54	54	54	54	54	54	54	54	54	54	54	54	54	54	54	54	54	54
VP1316	53	53	53	53	53	53	53	53	53	53	53	53	53	53	53	53	53	53	53	53
VP1324	54	54	54	54	54	54	54	54	54	54	54	54	54	54	54	54	54	54	54	54
VP1327	68	68	68	68	68	68	68	68	68	68	68	68	68	68	68	68	68	68	68	68
VP1330	58	58	58	58	58	58	58	58	58	58	58	58	58	58	58	58	58	58	58	58
VP1331	55	55	55	55	55	55	55	55	55	55	55	55	55	55	55	55	55	55	55	55
VP1332	55	55	55	55	55	55	55	55	55	55	55	55	55	55	55	55	55	55	55	55
VP1333	56	56	56	56	56	56	56	56	56	56	56	56	56	56	56	56	56	56	56	56
VP1335	74	74	74	74	74	74	74	74	74	74	74	74	74	74	74	74	74	74	74	74
VP1342	57	57	57	57	57	57	57	57	57	57	57	57	57	57	57	57	57	57	57	57
VP1343	72	72	72	72	72	72	72	72	72	72	72	72	72	72	72	72	72	72	I	72
VP1347	74	74	74	74	74	74	74	74	74	74	74	74	74	74	74	74	74	74	74	74
VP1348	71	71	71	71	71	71	71	71	71	71	71	71	71	71	71	71	71	71	71	71
VP1350	55	55	55	55	55	55	55	55	55	55	55	55	55	55	55	55	55	55	55	55
VP1352	68	68	68	68	68	68	68	68	68	68	68	68	68	68	68	68	68	68	68	68
VP1354	34	34	34	34	34	34	34	34	34	34	34	34	34	34	34	34	34	34	34	34
VP1374	55	55	55	55	55	55	55	55	55	55	55	55	55	55	55	55	55	55	55	55
VP1377	75	75	75	75	75	75	75	75	75	75	75	75	75	75	75	75	75	75	75	75
VP1378	69	69	69	69	69	69	69	69	69	69	69	69	69	69	69	69	69	69	69	69
VP1379	66	66	66	66	66	66	66	66	66	66	66	66	66	66	66	66	66	66	66	66
VP1381	72	72	72	72	72	72	72	72	72	72	72	72	72	72	72	72	72	72	72	72
VP1422	44	44	44	44	44	44	44	44	44	44	44	44	44	44	44	44	44	44	44	44
VP1423	73	73	73	73	73	73	73	73	73	73	73	73	73	73	73	73	73	73	73	73
VP1426	58	58	58	58	58	58	58	58	58	58	58	58	58	58	58	58	58	58	58	58
VP1427	55	55	55	55	55	55	55	55	55	55	55	55	55	55	55	55	55	55	55	55
VP1430	44	44	44	44	44	44	44	44	44	44	44	44	44	44	44	44	44	44	44	44
VP1431	75	75	75	75	75	75	75	75	75	75	75	75	75	75	75	75	75	75	75	75
VP1434	11	11	11	11	11	11	11	11	11	11	11	11	11	11	11	11	11	11	11	11
VP1436	70	70	70	70	70	70	70	70	70	70	70	70	70	70	70	70	70	70	70	70
VP1437	27	27	27	27	27	27	27	27	27	27	27	27	27	27	27	27	27	27	27	27
VP1438	58	58	58	58	58	58	58	58	58	58	58	58	58	58	58	58	58	58	58	58
VP1442	52	52	52	52	52	52	52	52	52	52	52	52	52	52	52	52	52	52	52	52
VP1443	14	14	14	14	14	14	14	14	14	14	14	14	14	14	14	14	14	14	14	14
VP1445	9	9	9	9	9	9	9	9	9	9	9	9	9	9	9	9	9	9	9	9
VP1447	61	61	61	61	61	61	61	61	61	61	61	61	61	61	61	61	61	61	61	61
VP1448	56	56	56	56	56	56	56	56	56	56	56	56	56	56	56	56	56	56	56	56
VP1449	54	54	54	54	54	54	54	54	54	54	54	54	54	54	54	54	54	54	54	54
VP1450	53	53	53	53	53	53	53	53	53	53	53	53	53	53	53	53	53	53	53	53
VP1452	67	67	67	67	67	67	67	67	67	67	67	67	67	67	67	67	67	67	67	67
VP1454	1	1	1	1	1	1	1	1	1	1	1	1	1	1	1	1	1	1	1	1
VP1455	21	21	21	21	21	21	21	21	21	21	21	21	21	21	21	21	21	21	21	21
VP1457	56	56	56	56	56	56	56	56	56	56	56	56	56	56	56	56	56	56	56	56
VP1458	48	48	48	48	48	48	48	48	48	48	48	48	48	48	48	48	48	48	48	48
VP1459	57	57	57	57	57	57	57	57	57	57	57	57	57	57	57	57	57	57	57	57
VP1460	20	20	20	20	20	20	20	20	20	20	20	20	20	20	20	20	20	20	20	20
VP1463	72	72	72	72	72	72	72	72	72	72	72	72	72	72	72	72	72	72	72	72
VP1464	53	53	53	53	53	53	53	53	53	53	53	53	53	53	53	53	53	53	53	53
VP1465	73	73	73	73	73	73	73	73	73	73	73	73	73	73	73	73	73	73	73	73
VP1469	69	69	69	69	69	69	69	69	69	69	69	69	69	69	69	69	69	69	69	69
VP1472	25	25	25	25	25	25	25	25	25	25	25	25	25	25	25	25	25	25	25	25
VP1473	65	65	65	65	65	65	65	65	65	65	65	65	65	65	65	65	65	65	65	65
VP1474	70	70	70	70	70	70	70	70	70	70	70	70	70	70	70	70	70	70	70	70
VP1475	68	68	68	68	68	68	68	68	68	68	68	68	68	68	68	68	68	68	68	68
VP1476	1	1	1	1	1	1	1	1	1	1	1	1	1	1	1	1	1	1	1	1
VP1479	71	71	71	71	71	71	71	71	71	71	71	71	71	71	72	71	71	71	71	71
VP1481	18	18	18	18	18	18	18	18	18	18	18	18	18	18	18	18	18	18	18	18
VP1482	58	58	58	58	58	58	58	58	58	58	58	58	58	58	58	58	58	58	58	58
VP1484	14	14	14	14	14	14	14	14	14	14	14	14	14	14	14	14	14	14	14	14
VP1485	55	55	55	55	55	55	55	55	55	55	55	55	55	55	55	55	55	55	55	55
VP1486	53	53	53	53	53	53	53	53	53	53	53	53	53	53	53	53	53	53	53	53
VP1494	66	66	66	66	66	66	66	66	66	66	66	66	66	66	66	66	66	66	66	66
VP1495	32	32	32	32	32	32	32	32	32	32	32	32	32	32	32	32	32	32	32	32
VP1501	71	71	71	71	71	71	71	71	71	71	71	71	71	71	71	71	71	71	71	71
VP1503	75	75	75	75	75	75	75	75	75	75	75	75	75	75	75	75	75	75	75	75
VP1504	61	61	61	61	61	61	61	61	61	61	61	61	61	61	61	61	61	61	61	61
VP1506	71	71	71	71	71	71	71	71	71	71	71	71	71	71	71	71	71	71	71	71
VP1511	68	68	68	68	68	68	68	68	68	68	68	68	68	68	68	68	68	68	68	68
VP1512	1	1	1	1	1	1	1	1	1	1	1	1	1	1	1	1	1	1	1	1
VP1513	74	74	74	74	74	74	74	74	74	74	74	74	74	74	74	74	74	74	74	74
VP1514	12	12	12	12	12	12	12	12	12	12	12	12	12	12	12	12	12	12	12	12
VP1515	69	69	69	69	69	69	69	69	69	69	69	69	69	69	69	69	69	69	69	69
VP1524	62	62	62	62	62	62	62	62	62	62	62	62	62	62	62	62	62	62	62	62
VP1525	50	50	50	50	50	50	50	50	50	50	50	50	50	50	50	50	50	50	50	50
VP1526	67	67	67	67	67	67	67	67	67	67	67	67	67	67	67	67	67	67	67	67
VP1527	39	39	39	39	39	39	39	39	39	39	39	39	39	39	39	39	39	39	39	39
VP1529	57	57	57	57	57	57	57	57	57	57	57	57	57	57	57	57	57	57	57	57
VP1531	5	5	5	5	5	5	5	5	5	5	5	5	5	5	5	5	5	5	5	5
VP1532	49	49	49	49	49	49	49	49	49	49	49	49	49	49	49	49	49	49	49	49
VP1533	33	33	33	33	33	33	33	33	33	33	33	33	33	33	33	33	33	33	33	33
VP1535	14	14	14	14	14	14	14	14	14	14	14	14	14	14	14	14	14	14	14	14
VP1536	30	30	30	30	30	30	30	30	30	30	30	30	30	30	30	30	30	30	30	30
VP1537	57	57	57	57	57	57	57	57	57	57	57	57	57	57	57	57	57	57	57	57
VP1538	13	13	13	13	13	13	13	13	13	13	13	13	13	13	13	13	13	13	13	13
VP1539	72	72	72	72	72	72	72	72	72	72	72	72	72	72	72	72	72	72	72	72
VP1540	46	46	46	46	46	46	46	46	46	46	46	46	46	46	46	46	46	46	46	46
VP1541	61	61	61	61	61	61	61	61	61	61	61	61	61	61	61	61	61	61	61	61
VP1542	1	1	1	1	1	1	1	1	1	1	1	1	1	1	1	1	1	1	1	1
VP1544	50	50	50	50	50	50	50	50	50	50	50	50	50	50	50	50	50	50	50	50
VP1588	13	13	13	13	13	13	13	13	13	13	13	13	13	13	13	13	13	13	13	13
VP1593	1	1	1	1	1	1	1	1	1	1	1	1	1	1	1	1	1	1	1	1
VP1598	2	2	2	2	2	2	2	2	2	2	2	2	2	2	2	2	2	2	2	2
VP1599	19	19	19	19	19	19	19	19	19	19	19	19	19	19	19	19	19	19	19	19
VP1603	23	23	23	23	23	23	23	23	23	23	23	23	23	23	23	23	23	23	23	23
VP1608	10	10	10	10	10	10	10	10	10	10	10	10	10	10	10	10	10	10	10	10
VP1609	57	57	57	57	57	57	57	57	57	57	57	57	57	57	57	57	57	57	57	57
VP1611	70	70	70	70	70	70	70	70	70	70	70	70	70	70	70	70	70	70	70	70
VP1612	75	75	75	75	75	75	75	75	75	75	75	75	75	75	75	75	75	75	75	75
VP1613	61	61	61	61	61	61	61	61	61	61	61	61	61	61	61	61	61	61	61	61
VP1614	70	70	70	70	70	70	70	70	70	70	70	70	70	70	70	70	70	70	70	70
VP1615	58	58	58	58	58	58	58	58	58	58	58	58	58	58	58	58	58	58	58	58
VP1616	68	68	68	68	68	68	68	68	68	68	68	68	68	68	68	68	68	68	68	68
VP1617	8	8	8	8	8	8	8	8	8	8	8	8	8	8	8	8	8	8	8	8
VP1620	74	74	74	74	74	74	74	74	74	74	74	74	74	74	74	74	74	74	74	74
VP1621	72	72	72	72	72	72	72	72	72	72	72	72	72	72	72	72	72	72	72	72
VP1622	74	74	74	74	74	74	74	74	74	74	74	74	74	74	74	74	74	74	74	74
VP1625	19	19	19	19	19	19	19	19	19	19	19	19	19	19	19	19	19	19	19	19
VP1626	34	34	34	34	34	34	34	34	34	34	34	34	34	34	34	34	34	34	34	34
VP1627	1	1	1	1	1	1	1	1	1	1	1	1	1	1	1	1	1	1	1	1
VP1629	52	52	52	52	52	52	52	52	52	52	52	52	52	52	52	52	52	52	52	52
VP1656	67	67	67	67	67	67	67	67	67	67	67	67	67	67	67	67	67	67	67	67
VP1658	10	10	10	10	10	10	10	10	10	10	10	10	10	10	10	10	10	10	10	10
VP1662	77	77	77	77	77	77	77	77	77	77	77	77	77	77	77	77	77	77	77	77
VP1665	51	51	51	51	51	51	51	51	51	51	51	51	51	51	51	51	51	51	51	51
VP1669	45	45	45	45	45	45	45	45	45	45	45	45	45	45	45	45	45	45	45	45
VP1672	67	67	67	67	67	67	67	67	67	67	67	67	67	67	67	67	67	67	67	67
VP1673	33	33	33	33	33	33	33	33	33	33	33	33	33	33	33	33	33	33	33	33
VP1674	70	70	70	70	70	70	70	70	70	70	70	70	70	70	70	70	70	70	70	70
VP1683	67	67	67	67	67	67	67	67	67	67	67	67	67	67	67	67	67	67	67	67
VP1684	47	47	47	47	47	47	47	47	47	47	47	47	47	47	47	47	47	47	47	47
VP1687	48	48	48	48	48	48	48	48	48	48	48	48	48	48	48	48	48	48	48	48
VP1690	69	69	69	69	69	69	69	69	69	69	69	69	69	69	69	69	69	69	69	69
VP1691	1	1	1	1	1	1	1	1	1	1	1	1	1	1	1	1	1	1	1	1
VP1693	14	14	14	14	14	14	14	14	14	14	14	14	14	14	14	14	14	14	14	14
VP1694	42	42	42	42	42	42	42	42	42	42	42	42	42	42	42	42	42	42	42	42
VP1695	57	57	57	57	57	57	57	57	57	57	57	57	57	57	57	57	57	57	57	57
VP1696	73	73	73	73	73	73	73	73	73	73	73	73	73	73	73	73	73	73	73	73
VP1698	74	74	74	74	74	74	74	74	74	74	74	74	74	74	74	74	74	74	74	74
VP1699	58	58	58	58	58	58	58	58	58	58	58	58	58	58	58	58	58	58	58	58
VP1702	33	33	33	33	33	33	33	33	33	33	33	33	33	33	33	33	33	33	33	33
VP1705	2	2	2	2	2	2	2	2	2	2	2	2	2	2	2	2	2	2	2	2
VP1706	1	1	1	1	1	1	1	1	1	1	1	1	1	1	1	1	1	1	1	1
VP1708	65	65	65	65	65	65	65	65	65	65	65	65	65	65	65	65	65	65	65	65
VP1709	64	64	64	64	64	64	64	64	64	64	64	64	64	64	64	64	64	64	64	64
VP1710	75	75	75	75	75	75	75	75	75	75	75	75	75	75	75	75	75	75	75	75
VP1711	30	30	30	30	30	30	30	30	30	30	30	30	30	30	30	30	30	30	30	30
VP1712	75	75	75	75	75	75	75	75	75	75	75	75	75	75	75	75	75	75	75	75
VP1713	67	67	67	67	67	67	67	67	67	67	67	67	67	67	67	67	67	67	67	67
VP1717	55	55	55	55	55	55	55	55	55	55	55	55	55	55	55	55	55	55	55	55
VP1719	67	67	67	67	67	67	67	67	67	67	67	67	67	67	67	67	67	67	67	67
VP1720	1	1	1	1	1	1	1	1	1	1	1	1	1	1	1	1	1	1	1	1
VP1724	59	59	59	59	59	59	59	59	59	59	59	59	59	59	59	59	59	59	59	59
VP1725	56	56	56	56	56	56	56	56	56	56	56	56	56	56	56	56	56	56	56	56
VP1729	53	53	53	53	53	53	53	53	53	53	53	53	53	53	53	53	53	53	53	53
VP1730	53	53	53	53	53	53	53	53	53	53	53	53	53	53	53	53	53	53	53	53
VP1731	52	52	52	52	52	52	52	52	52	52	52	52	52	52	52	52	52	52	52	52
VP1732	65	65	65	65	65	65	65	65	65	65	65	65	65	65	65	65	65	65	65	65
VP1733	65	65	65	65	65	65	65	65	65	65	65	65	65	65	65	65	65	65	65	65
VP1736	75	75	75	75	75	75	75	75	75	75	75	75	75	75	75	75	75	75	75	75
VP1737	31	31	31	31	31	31	31	31	31	31	31	31	31	31	31	31	31	31	31	31
VP1738	15	15	15	15	15	15	15	15	15	15	15	15	15	15	15	15	15	15	15	15
VP1740	16	16	16	16	16	16	16	16	16	16	16	16	16	16	16	16	16	16	16	16
VP1741	73	73	73	73	73	73	73	73	73	73	73	73	73	73	73	73	73	73	73	73
VP1743	63	63	63	63	63	63	63	63	63	63	63	63	63	63	63	63	63	63	63	63
VP1745	70	70	70	70	70	70	70	70	70	70	70	70	70	70	70	70	70	70	70	70
VP1751	73	73	73	73	73	73	73	73	73	73	73	73	73	73	73	73	73	73	73	73
VP1752	33	33	33	33	33	33	33	33	33	33	33	33	33	33	33	33	33	33	33	33
VP1753	72	72	72	72	72	72	72	72	72	72	72	72	72	72	72	72	72	72	72	72
VP1757	74	74	74	74	74	74	74	74	74	74	74	74	74	74	74	74	74	74	74	74
VP1758	53	53	53	53	53	53	53	53	53	53	53	53	53	53	53	53	53	53	53	53
VP1760	64	64	64	64	64	64	64	64	64	64	64	64	64	64	64	64	64	64	64	64
VP1763	24	24	24	24	24	24	24	24	24	24	24	24	24	24	24	24	24	24	24	24
VP1764	74	74	74	74	74	74	74	74	74	74	74	74	74	74	74	74	74	74	74	74
VP1768	55	55	55	55	55	55	55	55	55	55	55	55	55	55	55	55	55	55	55	55
VP1866	30	30	30	30	30	30	30	30	30	30	30	30	30	30	30	30	30	30	30	30
VP1868	7	7	7	7	7	7	7	7	7	7	7	7	7	7	7	7	7	7	7	7
VP1869	72	72	72	72	72	72	72	72	72	72	72	72	72	72	72	72	72	72	72	72
VP1871	71	71	71	71	71	71	71	71	71	71	71	71	71	71	71	71	71	71	71	71
VP1872	1	1	1	1	1	1	1	1	1	1	1	1	1	1	1	1	1	1	1	1
VP1873	53	53	53	53	53	53	53	53	53	53	53	53	53	53	53	53	53	53	53	53
VP1876	76	76	76	76	76	76	76	76	76	76	76	76	76	76	76	76	76	76	76	76
VP1877	61	61	61	61	61	61	61	61	61	61	61	61	61	61	61	61	61	61	61	61
VP1878	11	11	11	11	11	11	11	11	11	11	11	11	11	11	11	11	11	11	11	11
VP1879	49	49	49	49	49	49	49	49	49	49	49	49	49	49	49	49	49	49	49	49
VP1880	54	54	54	54	54	54	54	54	54	54	54	54	54	54	54	54	54	54	54	54
VP1881	53	53	53	53	53	53	53	53	53	53	53	53	53	53	53	53	53	53	53	53
VP1882	58	58	58	58	58	58	58	58	58	58	58	58	58	58	58	58	58	58	58	58
VP1892	54	54	54	54	54	54	54	54	54	54	54	54	54	54	54	54	54	54	54	54
VP1893	52	52	52	52	52	52	52	52	52	52	52	52	52	52	52	52	52	52	52	52
VP1897	4	4	4	4	4	4	4	4	4	4	4	4	4	4	4	4	4	4	4	4
VP1900	53	53	53	53	53	53	53	53	53	53	53	53	53	53	53	53	53	53	53	53
VP1901	58	58	58	58	58	58	58	58	58	58	58	58	58	58	58	58	58	58	58	58
VP1903	68	68	68	68	68	68	68	68	68	68	68	68	68	68	68	68	68	68	68	68
VP1904	72	72	72	72	72	72	72	72	72	72	72	72	72	72	72	72	72	72	72	72
VP1905	74	74	74	74	74	74	74	74	74	74	74	74	74	74	74	74	74	74	74	74
VP1906	8	8	8	8	8	8	8	8	8	8	8	8	8	8	8	8	8	8	8	8
VP1908	54	54	54	54	54	54	54	54	54	54	54	54	54	54	54	54	54	54	54	54
VP1909	75	75	75	75	75	75	75	75	75	75	75	75	75	75	75	75	75	75	75	75
VP1911	70	70	70	70	70	70	70	70	70	70	70	70	70	70	70	70	70	70	70	70
VP1913	59	59	59	59	59	59	59	59	59	59	59	59	59	59	59	59	59	59	59	59
VP1914	66	66	66	66	66	66	66	66	66	66	66	66	66	66	66	66	66	66	66	66
VP1915	63	63	63	63	63	63	63	63	63	63	63	63	63	63	63	63	63	63	63	63
VP1916	72	72	72	72	72	72	72	72	72	72	72	72	72	72	72	72	72	72	72	72
VP1919	55	55	55	55	55	55	55	55	55	55	55	55	55	55	55	55	55	55	55	55
VP1921	1	1	1	1	1	1	1	1	1	1	1	1	1	1	1	1	1	1	1	1
VP1922	1	1	1	1	1	1	1	1	1	1	1	1	1	1	1	1	1	1	1	1
VP1926	52	52	52	52	52	52	52	52	52	52	52	52	52	52	52	52	52	52	52	52
VP1927	52	52	52	52	52	52	52	52	52	52	52	52	52	52	52	52	52	52	52	52
VP1928	42	42	42	42	42	42	42	42	42	42	42	42	42	42	42	42	42	42	42	42
VP1929	71	71	71	71	71	71	71	71	71	71	71	71	71	71	71	71	71	71	71	71
VP1931	48	48	48	48	48	48	48	48	48	48	48	48	48	48	48	48	48	48	48	48
VP1933	28	28	28	28	28	28	28	28	28	28	28	28	28	28	28	28	28	28	28	28
VP1934	52	52	52	52	52	52	52	52	52	52	52	52	52	52	52	52	52	52	52	52
VP1935	46	46	46	46	46	46	46	46	46	46	46	46	46	46	46	46	46	46	46	46
VP1936	14	14	14	14	14	14	14	14	14	14	14	14	14	14	14	14	14	14	14	14
VP1939	46	46	46	46	46	46	46	46	46	46	46	46	46	46	46	46	46	46	46	46
VP1940	52	52	52	52	52	52	52	52	52	52	52	52	52	52	52	52	52	52	52	52
VP1943	45	45	45	45	45	45	45	45	45	45	45	45	45	45	45	45	45	45	45	45
VP1944	71	71	71	71	71	71	71	71	71	71	71	71	71	71	71	71	71	71	71	71
VP1947	59	59	59	59	59	59	59	59	59	59	59	59	59	59	59	59	59	59	59	59
VP1948	2	2	2	2	2	2	2	2	2	2	2	2	2	2	2	2	2	2	2	2
VP1949	1	1	1	1	1	1	1	1	1	1	1	1	1	1	1	1	1	1	1	1
VP1951	14	14	14	14	14	14	14	14	14	14	14	14	14	14	14	14	14	14	14	14
VP1952	64	64	64	64	64	64	64	64	64	64	64	64	64	64	64	64	64	64	64	64
VP1953	52	52	52	52	52	52	52	52	52	52	52	52	52	52	52	52	52	52	52	52
VP1954	31	31	31	31	31	31	31	31	31	31	31	31	31	31	31	31	31	31	31	31
VP1955	2	2	2	2	2	2	2	2	2	2	2	2	2	2	2	2	2	2	2	2
VP1956	73	73	73	73	73	73	73	73	73	73	73	73	73	73	73	73	73	73	73	73
VP1957	41	41	41	41	41	41	41	41	41	41	41	41	41	41	41	41	41	41	41	41
VP1958	66	66	66	66	66	66	66	66	66	66	66	66	66	66	66	66	66	66	66	66
VP1959	70	70	70	70	70	70	70	70	70	70	70	70	70	70	70	70	70	70	70	70
VP1960	64	64	64	64	64	64	64	64	64	64	64	64	64	64	64	64	64	64	64	64
VP1961	65	65	65	65	65	65	65	65	65	65	65	65	65	65	65	65	65	65	65	65
VP1962	66	66	66	66	66	66	66	66	66	66	66	66	66	66	66	66	66	66	66	66
VP1969	1	1	1	1	1	1	1	1	1	1	1	1	1	1	1	1	1	1	1	1
VP1970	36	36	36	36	36	36	36	36	36	36	36	36	36	36	36	36	36	36	36	36
VP1971	4	4	4	4	4	4	4	4	4	4	4	4	4	4	4	4	4	4	4	4
VP1978	64	64	64	64	64	64	64	64	64	64	64	64	64	64	64	64	64	64	64	64
VP1982	1	1	1	1	1	1	1	1	1	1	1	1	1	1	1	1	1	1	1	1
VP1983	47	47	47	47	47	47	47	47	47	47	47	47	47	47	47	47	47	47	47	47
VP1987	64	64	64	64	64	64	64	64	64	64	64	64	64	64	64	64	64	64	64	64
VP1988	50	50	50	50	50	50	50	50	50	50	50	50	50	50	50	50	50	50	50	50
VP1989	69	69	69	69	69	69	69	69	69	69	69	69	69	69	69	69	69	69	69	69
VP1991	52	52	52	52	52	52	52	52	52	52	52	52	52	52	52	52	52	52	52	52
VP1992	69	69	69	69	69	69	69	69	69	69	69	69	69	69	69	69	69	69	69	69
VP1996	55	55	55	55	55	55	55	55	55	55	55	55	55	55	55	55	55	55	55	55
VP1997	74	74	74	74	74	74	74	74	74	74	74	74	74	74	74	74	74	74	74	74
VP1998	55	55	55	55	55	55	55	55	55	55	55	55	55	55	55	55	55	55	55	55
VP2006	74	74	74	74	74	74	74	74	74	74	74	74	74	74	74	74	74	74	74	74
VP2009	22	22	22	22	22	22	22	22	22	22	22	22	22	22	22	22	22	22	22	22
VP2011	54	54	54	54	54	54	54	54	54	54	54	54	54	54	54	54	54	54	54	54
VP2013	64	64	64	64	64	64	64	64	64	64	64	64	64	64	64	64	64	64	64	64
VP2014	56	56	56	56	56	56	56	56	56	56	56	56	56	56	56	56	56	56	56	56
VP2015	54	54	54	54	54	54	54	54	54	54	54	54	54	54	54	54	54	54	54	54
VP2018	68	68	68	68	68	68	68	68	68	68	68	68	68	68	68	68	68	68	68	68
VP2019	43	43	43	43	43	43	43	43	43	43	43	43	43	43	43	43	43	43	43	43
VP2020	66	66	66	66	66	66	66	66	66	66	66	66	66	66	66	66	66	66	66	66
VP2021	37	37	37	37	37	37	37	37	37	37	37	37	37	37	37	37	37	37	37	37
VP2022	63	63	63	63	63	63	63	63	63	63	63	63	63	63	63	63	63	63	63	63
VP2026	11	11	11	11	11	11	11	11	11	11	11	11	11	11	11	11	11	11	11	11
VP2027	67	67	67	67	67	67	67	67	67	67	67	67	67	67	67	67	67	67	67	67
VP2028	19	19	19	19	19	19	19	19	19	19	19	19	19	19	19	19	19	19	19	19
VP2029	1	1	1	1	1	1	1	1	1	1	1	1	1	1	1	1	1	1	1	1
VP2031	27	27	27	27	27	27	27	27	27	27	27	27	27	27	27	27	27	27	27	27
VP2032	50	50	50	50	50	50	50	50	50	50	50	50	50	50	50	50	50	50	50	50
VP2033	61	61	61	61	61	61	61	61	61	61	61	61	61	61	61	61	61	61	61	61
VP2034	62	62	62	62	62	62	62	62	62	62	62	62	62	62	62	62	62	62	62	62
VP2035	52	52	52	52	52	52	52	52	52	52	52	52	52	52	52	52	52	52	52	52
VP2036	56	56	56	56	56	56	56	56	56	56	56	56	56	56	56	56	56	56	56	56
VP2037	61	61	61	61	61	61	61	61	61	61	61	61	61	61	61	61	61	61	61	61
VP2038	31	31	31	31	31	31	31	31	31	31	31	31	31	31	31	31	31	31	31	31
VP2039	53	53	53	53	53	53	53	53	53	53	53	53	53	53	53	53	53	53	53	53
VP2044	28	28	28	28	28	28	28	28	28	28	28	28	28	28	28	28	28	28	28	28
VP2048	65	65	65	65	65	65	65	65	65	65	65	65	65	65	65	65	65	65	65	65
VP2049	30	30	30	30	30	30	30	30	30	30	30	30	30	30	30	30	30	30	30	30
VP2050	50	50	50	50	50	50	50	50	50	50	50	50	50	50	50	50	50	50	50	50
VP2051	55	55	55	55	55	55	55	55	55	55	55	55	55	55	55	55	55	55	55	55
VP2052	60	60	60	60	60	60	60	60	60	60	60	60	60	60	60	60	60	60	60	60
VP2053	1	1	1	1	1	1	1	1	1	1	1	1	1	1	1	1	1	1	1	1
VP2054	18	18	18	18	18	18	18	18	18	18	18	18	18	18	18	18	18	18	18	18
VP2055	8	8	8	8	8	8	8	8	8	8	8	8	8	8	8	8	8	8	8	8
VP2056	34	34	34	34	34	34	34	34	34	34	34	34	34	34	34	34	34	34	34	34
VP2057	31	31	31	31	31	31	31	31	31	31	31	31	31	31	31	31	31	31	31	31
VP2058	1	1	1	1	1	1	1	1	1	1	1	1	1	1	1	1	1	1	1	1
VP2059	1	1	1	1	1	1	1	1	1	1	1	1	1	1	1	1	1	1	1	1
VP2061	57	57	57	57	57	57	57	57	57	57	57	57	57	57	57	57	57	57	57	57
VP2063	55	55	55	55	55	55	55	55	55	55	55	55	55	55	55	55	55	55	55	55
VP2064	49	49	49	49	49	49	49	49	49	49	49	49	49	49	49	49	49	49	49	49
VP2065	55	55	55	55	55	55	55	55	55	55	55	55	55	55	55	55	55	55	55	55
VP2066	69	69	69	69	69	69	69	69	69	69	69	69	69	69	69	69	69	69	69	69
VP2068	64	64	64	64	64	64	64	64	64	64	64	64	64	64	64	64	64	64	64	64
VP2069	51	51	51	51	51	51	51	51	51	51	51	51	51	51	51	51	51	51	51	51
VP2071	47	47	47	47	47	47	47	47	47	47	47	47	47	47	47	47	47	47	47	47
VP2072	68	68	68	68	68	68	68	68	68	68	68	68	68	68	68	68	68	68	68	68
VP2074	55	55	55	55	55	55	55	55	55	55	55	55	55	55	55	55	55	55	55	55
VP2078	65	65	65	65	65	65	65	65	65	65	65	65	65	65	65	65	65	65	65	65
VP2079	66	66	66	66	66	66	66	66	66	66	66	66	66	66	66	66	66	66	66	66
VP2080	60	60	60	60	60	60	60	60	60	60	60	60	60	60	60	60	60	60	60	60
VP2081	37	37	37	37	37	37	37	37	37	37	37	37	37	37	37	37	37	37	37	37
VP2082	13	13	13	13	13	13	13	13	13	13	13	13	13	13	13	13	13	13	13	13
VP2083	52	52	52	52	52	52	52	52	52	52	52	52	52	52	52	52	52	52	52	52
VP2084	73	73	73	73	73	73	73	73	73	73	73	73	73	73	73	73	73	73	73	73
VP2086	70	70	70	70	70	70	70	70	70	70	70	70	70	70	70	70	70	70	70	70
VP2087	37	37	37	37	37	37	37	37	37	37	37	37	37	37	37	37	37	37	37	37
VP2089	52	52	52	52	52	52	52	52	52	52	52	52	52	52	52	52	52	52	52	52
VP2090	11	11	11	11	11	11	11	11	11	11	11	11	11	11	11	11	11	11	11	11
VP2091	71	71	71	71	71	71	71	71	71	71	71	71	71	71	71	71	71	71	71	71
VP2092	40	40	40	40	40	40	40	40	40	40	40	40	40	40	40	40	40	40	40	40
VP2093	13	13	13	13	13	13	13	13	13	13	13	13	13	13	13	13	13	13	13	13
VP2094	5	5	5	5	5	5	5	5	5	5	5	5	5	5	5	5	5	5	5	5
VP2095	49	49	49	49	49	49	49	49	49	49	49	49	49	49	49	49	49	49	49	49
VP2096	67	67	67	67	67	67	67	67	67	67	67	67	67	67	67	67	67	67	67	67
VP2097	39	39	39	39	39	39	39	39	39	39	39	39	39	39	39	39	39	39	39	39
VP2100	75	75	75	75	75	75	75	75	75	75	75	75	75	75	75	75	75	75	75	75
VP2102	12	12	12	12	12	12	12	12	12	12	12	12	12	12	12	12	12	12	12	12
VP2103	1	1	1	1	1	1	1	1	1	1	1	1	1	1	1	1	1	1	1	1
VP2105	66	66	66	66	66	66	66	66	66	66	66	66	66	66	66	66	66	66	66	66
VP2106	18	18	18	18	18	18	18	18	18	18	18	18	18	18	18	18	18	18	18	18
VP2109	1	1	1	1	1	1	1	1	1	1	1	1	1	1	1	1	1	1	1	1
VP2110	1	1	1	1	1	1	1	1	1	1	1	1	1	1	1	1	1	1	1	1
VP2111	68	68	68	68	68	68	68	68	68	68	68	68	68	68	68	68	68	68	68	68
VP2112	2	2	2	2	2	2	2	2	2	2	2	2	2	2	2	2	2	2	2	2
VP2113	1	1	1	1	1	1	1	1	1	1	1	1	1	1	1	1	1	1	1	1
VP2114	17	17	17	17	17	17	17	17	17	17	17	17	17	17	17	17	17	17	17	17
VP2115	66	66	66	66	66	66	66	66	66	66	66	66	66	66	66	66	66	66	66	66
VP2116	56	56	56	56	56	56	56	56	56	56	56	56	56	56	56	56	56	56	56	56
VP2117	10	10	10	10	10	10	10	10	10	10	10	10	10	10	10	10	10	10	10	10
VP2118	1	1	1	1	1	1	1	1	1	1	1	1	1	1	1	1	1	1	1	1
VP2119	51	51	51	51	51	51	51	51	51	51	51	51	51	51	51	51	51	51	51	51
VP2120	58	58	58	58	58	58	58	58	58	58	58	58	58	58	58	58	58	58	58	58
VP2121	68	68	68	68	68	68	68	68	68	68	68	68	68	68	68	68	68	68	68	68
VP2122	6	6	6	6	6	6	6	6	6	6	6	6	6	6	6	6	6	6	6	6
VP2123	46	46	46	46	46	46	46	46	46	46	46	46	46	46	46	46	46	46	46	46
VP2124	68	68	68	68	68	68	68	68	68	68	68	68	68	68	68	68	68	68	68	68
VP2125	64	64	64	64	64	64	64	64	64	64	64	64	64	64	64	64	64	64	64	64
VP2126	70	70	70	70	70	70	70	70	70	70	70	70	70	70	70	70	70	70	70	70
VP2127	66	66	66	66	66	66	66	66	66	66	66	66	66	66	66	66	66	66	66	66
VP2128	10	10	10	10	10	10	10	10	10	10	10	10	10	10	10	10	10	10	10	10
VP2129	2	2	2	2	2	2	2	2	2	2	2	2	2	2	2	2	2	2	2	2
VP2130	52	52	52	52	52	52	52	52	52	52	52	52	52	52	52	52	52	52	52	52
VP2147	5	5	5	5	5	5	5	5	5	5	5	5	5	5	5	5	5	5	5	5
VP2149	72	72	72	72	72	72	72	72	72	72	72	72	72	72	72	72	72	72	72	72
VP2151	71	71	71	71	71	71	71	71	71	71	71	71	71	71	71	71	71	71	71	71
VP2152	71	71	71	71	71	72	71	71	71	71	71	71	71	71	71	71	71	71	71	71
VP2153	63	63	63	63	63	63	63	63	63	63	63	63	63	63	63	63	63	63	63	63
VP2154	2	2	2	2	2	2	2	2	2	2	2	2	2	2	2	2	2	2	2	2
VP2156	9	9	9	9	9	9	9	9	9	9	9	9	9	9	9	9	9	9	9	9
VP2157	2	2	2	2	2	2	2	2	2	2	2	2	2	2	2	2	2	2	2	2
VP2158	66	66	66	66	66	66	66	66	66	66	66	66	66	66	66	66	66	66	66	66
VP2161	50	50	50	50	50	50	50	50	50	50	50	50	50	50	50	50	50	50	50	50
VP2162	49	49	49	49	49	49	49	49	49	49	49	49	49	49	49	49	49	49	49	49
VP2163	70	70	70	70	70	70	70	70	70	70	70	70	70	70	70	70	70	70	70	70
VP2165	6	6	6	6	6	6	6	6	6	6	6	6	6	6	6	6	6	6	6	6
VP2166	2	2	2	2	2	2	2	2	2	2	2	2	2	2	2	2	2	2	2	2
VP2167	33	33	33	33	33	33	33	33	33	33	33	33	33	33	33	33	33	33	33	33
VP2168	71	71	71	71	71	71	71	71	71	71	71	71	71	71	71	71	71	71	71	71
VP2170	24	24	24	24	24	24	24	24	24	24	24	24	24	24	24	24	24	24	24	24
VP2171	3	3	3	3	3	3	3	3	3	3	3	3	3	3	3	3	3	3	3	3
VP2173	69	69	69	69	69	69	69	69	69	69	69	69	69	69	69	69	69	69	69	69
VP2176	54	54	54	54	54	54	54	54	54	54	54	54	54	54	54	54	54	54	54	54
VP2177	30	30	30	30	30	30	30	30	30	30	30	30	30	30	30	30	30	30	30	30
VP2178	8	8	8	8	8	8	8	8	8	8	8	8	8	8	8	8	8	8	8	8
VP2180	32	32	32	32	32	32	32	32	32	32	32	32	32	32	32	32	32	32	32	32
VP2181	35	35	35	35	35	35	35	35	35	35	35	35	35	35	35	35	35	35	35	35
VP2182	3	3	3	3	3	3	3	3	3	3	3	3	3	3	3	3	3	3	3	3
VP2184	15	15	15	15	15	15	15	15	15	15	15	15	15	15	15	15	15	15	15	15
VP2185	54	54	54	54	54	54	54	54	54	54	54	54	54	54	54	54	54	54	54	54
VP2186	4	4	4	4	4	4	4	4	4	4	4	4	4	4	4	4	4	4	4	4
VP2189	40	40	40	40	40	40	40	40	40	40	40	40	40	40	40	40	40	40	40	40
VP2190	49	49	49	49	49	49	49	49	49	49	49	49	49	49	49	49	49	49	49	49
VP2192	70	70	70	70	70	70	70	70	70	70	70	70	70	70	70	70	70	70	70	70
VP2193	71	71	71	71	71	71	71	71	71	71	71	71	71	71	71	71	71	71	71	71
VP2194	66	66	66	66	66	66	66	66	66	66	66	66	66	66	66	66	66	66	66	66
VP2195	58	58	58	58	58	58	58	58	58	58	58	58	58	58	58	58	58	58	58	58
VP2197	62	62	62	62	62	62	62	62	62	62	62	62	62	62	62	62	62	62	62	62
VP2198	30	30	30	30	30	30	30	30	30	30	30	30	30	30	30	30	30	30	30	30
VP2200	2	2	2	2	2	2	2	2	2	2	2	2	2	2	2	2	2	2	2	2
VP2201	47	47	47	47	47	47	47	47	47	47	47	47	47	47	47	47	47	47	47	47
VP2203	71	71	71	71	71	71	71	71	71	71	71	71	71	71	71	71	71	71	71	71
VP2204	27	27	27	27	27	27	27	27	27	27	27	27	27	27	27	27	27	27	27	27
VP2207	18	18	18	18	18	18	18	18	18	18	18	18	18	18	18	18	18	18	18	18
VP2208	75	75	75	75	75	75	75	75	75	75	75	75	75	75	75	75	75	75	75	75
VP2209	50	50	50	50	50	50	50	50	50	50	50	50	50	50	50	50	50	50	50	50
VP2211	27	27	27	27	27	27	27	27	27	27	27	27	27	27	27	27	27	27	27	27
VP2214	54	54	54	54	54	54	54	54	54	54	54	54	54	54	54	54	54	54	54	54
VP2215	68	68	68	68	68	68	68	68	68	68	68	68	68	68	68	68	68	68	68	68
VP2216	20	20	20	20	20	20	20	20	20	20	20	20	20	20	20	20	20	20	20	20
VP2217	7	7	7	7	7	7	7	7	7	7	7	7	7	7	7	7	7	7	7	7
VP2219	38	38	38	38	38	38	38	38	38	38	38	38	38	38	38	38	38	38	38	38
VP2220	1	1	1	1	1	1	1	1	1	1	1	1	1	1	1	1	1	1	1	1
VP2222	1	1	1	1	1	1	1	1	1	1	1	1	1	1	1	1	1	1	1	1
VP2223	35	35	35	35	35	35	35	35	35	35	35	35	35	35	35	35	35	35	35	35
VP2224	41	41	41	41	41	41	41	41	41	41	41	41	41	41	41	41	41	41	41	41
VP2225	10	10	10	10	10	10	10	10	10	10	10	10	10	10	10	10	10	10	10	10
VP2230	33	33	33	33	33	33	33	33	33	33	33	33	33	33	33	33	33	33	33	33
VP2231	4	4	4	4	4	4	4	4	4	4	4	4	4	4	4	4	4	4	4	4
VP2233	12	12	12	12	12	12	12	12	12	12	12	12	12	12	12	12	12	12	12	12
VP2234	71	71	71	71	71	71	71	71	71	71	71	71	71	71	71	71	71	71	71	71
VP2235	57	57	57	57	57	57	57	57	57	57	57	57	57	57	57	57	57	57	57	57
VP2236	11	11	11	11	11	11	11	11	11	11	11	11	11	11	11	11	11	11	11	11
VP2237	26	26	26	26	26	26	26	26	26	26	26	26	26	26	26	26	26	26	26	26
VP2238	17	17	17	17	17	17	17	17	17	17	17	17	17	17	17	17	17	17	17	17
VP2239	73	73	73	73	73	73	73	73	73	73	73	73	73	73	73	73	73	73	73	73
VP2241	11	11	11	11	11	11	11	11	11	11	11	11	11	11	11	11	11	11	11	11
VP2242	69	69	69	69	69	69	69	69	69	69	69	69	69	69	69	69	69	69	69	69
VP2243	50	50	50	50	50	50	50	50	50	50	50	50	50	50	50	50	50	50	50	50
VP2245	52	52	52	52	52	52	52	52	52	52	52	52	52	52	52	52	52	52	52	52
VP2250	14	14	14	14	14	14	14	14	14	14	14	14	14	14	14	14	14	14	14	14
VP2255	7	7	7	7	7	7	7	7	7	7	7	7	7	7	7	7	7	7	7	7
VP2257	13	13	13	13	13	13	13	13	13	13	13	13	13	13	13	13	13	13	13	13
VP2261	73	73	73	73	73	73	73	73	73	73	73	73	73	73	73	73	73	73	73	73
VP2262	69	69	69	69	69	69	69	69	69	69	69	69	69	69	69	69	69	69	69	69
VP2263	41	41	41	41	41	41	41	41	41	41	41	41	41	41	41	41	41	41	41	41
VP2264	39	39	39	39	39	39	39	39	39	39	39	39	39	39	39	39	39	39	39	39
VP2265	1	1	1	1	1	1	1	1	1	1	1	1	1	1	1	1	1	1	1	1
VP2266	4	4	4	4	4	4	4	4	4	4	4	4	4	4	4	4	4	4	4	4
VP2269	67	67	67	67	67	67	67	67	67	67	67	67	67	67	67	67	67	67	67	67
VP2270	48	48	48	48	48	48	48	48	48	48	48	48	48	48	48	48	48	48	48	48
VP2271	13	13	13	13	13	13	13	13	13	13	13	13	13	13	13	13	13	13	13	13
VP2272	74	74	74	74	74	74	74	74	74	74	74	74	74	74	74	74	74	74	74	74
VP2273	11	11	11	11	11	11	11	11	11	11	11	11	11	11	11	11	11	11	11	11
VP2274	53	53	53	53	53	53	53	53	53	53	53	53	53	53	53	53	53	53	53	53
VP2276	69	69	69	69	69	69	69	69	69	69	69	69	69	69	69	69	69	69	69	69
VP2277	15	15	15	15	15	15	15	15	15	15	15	15	15	15	15	15	15	15	15	15
VP2278	65	65	65	65	65	65	65	65	65	65	65	65	65	65	65	65	65	65	65	65
VP2279	13	13	13	13	13	13	13	13	13	13	13	13	13	13	13	13	13	13	13	13
VP2280	50	50	50	50	50	50	50	50	50	50	50	50	50	50	50	50	50	50	50	50
VP2281	51	51	51	51	51	51	51	51	51	51	51	51	51	51	51	51	51	51	51	51
VP2283	74	74	74	74	74	74	74	74	74	74	74	74	74	74	74	74	74	74	74	74
VP2284	20	20	20	20	20	20	20	20	20	20	20	20	20	20	20	20	20	20	20	20
VP2285	58	58	58	58	58	58	58	58	58	58	58	58	58	58	58	58	58	58	58	58
VP2286	66	66	66	66	66	66	66	66	66	66	66	66	66	66	66	66	66	66	66	66
VP2287	73	73	73	73	73	73	73	73	73	73	73	73	73	73	73	73	73	73	73	73
VP2288	2	2	2	2	2	2	2	2	2	2	2	2	2	2	2	2	2	2	2	2
VP2289	76	76	76	76	76	76	76	76	76	76	76	76	76	76	76	76	76	76	76	76
VP2290	57	57	57	57	57	57	57	57	57	57	57	57	57	57	57	57	57	57	57	57
VP2292	51	51	51	51	51	51	51	51	51	51	51	51	51	51	51	51	51	51	51	51
VP2293	9	9	9	9	9	9	9	9	9	9	9	9	9	9	9	9	9	9	9	9
VP2295	63	63	63	63	63	63	63	63	63	63	63	63	63	63	63	63	63	63	63	63
VP2296	55	55	55	55	55	55	55	55	55	55	55	55	55	55	55	55	55	55	55	55
VP2297	3	3	3	3	3	3	3	3	3	3	3	3	3	3	3	3	3	3	3	3
VP2298	62	62	62	62	62	62	62	62	62	62	62	62	62	62	62	62	62	62	62	62
VP2299	14	14	14	14	14	14	14	14	14	14	14	14	14	14	14	14	14	14	14	14
VP2300	11	11	11	11	11	11	11	11	11	11	11	11	11	11	11	11	11	11	11	11
VP2301	69	69	69	69	69	69	69	69	69	69	69	69	69	69	69	69	69	69	69	69
VP2302	65	65	65	65	65	65	65	65	65	65	65	65	65	65	65	65	65	65	65	65
VP2303	74	74	74	74	74	74	74	74	74	74	74	74	74	74	74	74	74	74	74	74
VP2304	29	29	29	29	29	29	29	29	29	29	29	29	29	29	29	29	29	29	29	29
VP2305	50	50	50	50	50	50	50	50	50	50	50	50	50	50	50	50	50	50	50	50
VP2306	50	50	50	50	50	50	50	50	50	50	50	50	50	50	50	50	50	50	50	50
VP2307	1	1	1	1	1	1	1	1	1	1	1	1	1	1	1	1	1	1	1	1
VP2308	70	70	70	70	70	70	70	70	70	70	70	70	70	70	70	70	70	70	70	70
VP2310	74	74	74	74	74	74	74	74	74	74	74	74	74	74	74	74	74	74	74	74
VP2311	64	64	64	64	64	64	64	64	64	64	64	64	64	64	64	64	64	64	64	64
VP2312	66	66	66	66	66	66	66	66	66	66	66	66	66	66	66	66	66	66	66	66
VP2313	51	51	51	51	51	51	51	51	51	51	51	51	51	51	51	51	51	51	51	51
VP2314	34	34	34	34	34	34	34	34	34	34	34	34	34	34	34	34	34	34	34	34
VP2315	8	8	8	8	8	8	8	8	8	8	8	8	8	8	8	8	8	8	8	8
VP2316	4	4	4	4	4	4	4	4	4	4	4	4	4	4	4	4	4	4	4	4
VP2317	16	16	16	16	16	16	16	16	16	16	16	16	16	16	16	16	16	16	16	16
VP2318	1	1	1	1	1	1	1	1	1	1	1	1	1	1	1	1	1	1	1	1
VP2319	58	58	58	58	58	58	58	58	58	58	58	58	58	58	58	58	58	58	58	58
VP2320	69	69	69	69	69	69	69	69	69	69	69	69	69	69	69	69	69	69	69	69
VP2321	8	8	8	8	8	8	8	8	8	8	8	8	8	8	8	8	8	8	8	8
VP2322	60	60	60	60	60	60	60	60	60	60	60	60	60	60	60	60	60	60	60	60
VP2323	3	3	3	3	3	3	3	3	3	3	3	3	3	3	3	3	3	3	3	3
VP2326	25	25	25	25	25	25	25	25	25	25	25	25	25	25	25	25	25	25	25	25
VP2327	17	17	17	17	17	17	17	17	17	17	17	17	17	17	17	17	17	17	17	17
VP2328	50	50	50	50	50	50	50	50	50	50	50	50	50	50	50	50	50	50	50	50
VP2331	3	3	3	3	3	3	3	3	3	3	3	3	3	3	3	3	3	3	3	3
VP2332	65	65	65	65	65	65	65	65	65	65	65	65	65	65	65	65	65	65	65	65
VP2333	69	69	69	69	69	69	69	69	69	69	69	69	69	69	69	69	69	69	69	69
VP2335	2	2	2	2	2	2	2	2	2	2	2	2	2	2	2	2	2	2	2	2
VP2336	2	2	2	2	2	2	2	2	2	2	2	2	2	2	2	2	2	2	2	2
VP2338	56	56	56	56	56	56	56	56	56	56	56	56	56	56	56	56	56	56	56	56
VP2339	62	62	62	62	62	62	62	62	62	62	62	62	62	62	62	62	62	62	62	62
VP2340	69	69	69	69	69	69	69	69	69	69	69	69	69	69	69	69	69	69	69	69
VP2343	9	9	9	9	9	9	9	9	9	9	9	9	9	9	9	9	9	9	9	9
VP2344	20	20	20	20	20	20	20	20	20	20	20	20	20	20	20	20	20	20	20	20
VP2345	50	50	50	50	50	50	50	50	50	50	50	50	50	50	50	50	50	50	50	50
VP2346	48	48	48	48	48	48	48	48	48	48	48	48	48	48	48	48	48	48	48	48
VP2347	11	11	11	11	11	11	11	11	11	11	11	11	11	11	11	11	11	11	11	11
VP2348	20	20	20	20	20	20	20	20	20	20	20	20	20	20	20	20	20	20	20	20
VP2350	49	49	49	49	49	49	49	49	49	49	49	49	49	49	49	49	49	49	49	49
VP2351	34	34	34	34	34	34	34	34	34	34	34	34	34	34	34	34	34	34	34	34
VP2352	28	28	28	28	28	28	28	28	28	28	28	28	28	28	28	28	28	28	28	28
VP2353	34	34	34	34	34	34	34	34	34	34	34	34	34	34	34	34	34	34	34	34
VP2354	55	55	55	55	55	55	55	55	55	55	55	55	55	55	55	55	55	55	55	55
VP2355	7	7	7	7	7	7	7	7	7	7	7	7	7	7	7	7	7	7	7	7
VP2356	69	69	69	69	69	69	69	69	69	69	69	69	69	69	69	69	69	69	69	69
VP2357	48	48	48	48	48	48	48	48	48	48	48	48	48	48	48	48	48	48	48	48
VP2358	56	56	56	56	56	56	56	56	56	56	56	56	56	56	56	56	56	56	56	56
VP2365	56	56	56	56	56	56	56	56	56	56	56	56	56	56	56	56	56	56	56	56
VP2367	4	4	4	4	4	4	4	4	4	4	4	4	4	4	4	4	4	4	4	4
VP2368	72	72	72	72	72	72	72	72	72	72	72	72	72	72	72	72	72	72	72	72
VP2369	68	68	68	68	68	68	68	68	68	68	68	68	68	68	68	68	68	68	68	68
VP2370	8	8	8	8	8	8	8	8	8	8	8	8	8	8	8	8	8	8	8	8
VP2371	70	70	70	70	70	70	70	70	70	70	70	70	70	70	70	70	70	70	70	70
VP2372	1	1	1	1	1	1	1	1	1	1	1	1	1	1	1	1	1	1	1	1
VP2373	54	54	54	54	54	54	54	54	54	54	54	54	54	54	54	54	54	54	54	54
VP2375	55	55	55	55	55	55	55	55	55	55	55	55	55	55	55	55	55	55	55	55
VP2377	59	59	59	59	59	59	59	59	59	59	59	59	59	59	59	59	59	59	59	59
VP2379	11	11	11	11	11	11	11	11	11	11	11	11	11	11	11	11	11	11	11	11
VP2380	67	67	67	67	67	67	67	67	67	67	67	67	67	67	67	67	67	67	67	67
VP2381	52	52	52	52	52	52	52	52	52	52	52	52	52	52	52	52	52	52	52	52
VP2386	71	71	71	71	71	71	71	71	71	71	71	71	71	71	71	71	71	71	71	71
VP2387	62	62	63	62	62	62	62	62	62	62	62	62	62	62	62	62	62	62	62	62
VP2388	67	67	67	67	67	67	67	67	67	67	67	67	67	67	67	67	67	67	67	67
VP2392	53	53	53	53	53	53	53	53	53	53	53	53	53	53	53	53	53	53	53	53
VP2404	46	46	46	46	46	46	46	46	46	46	46	46	46	46	46	46	46	46	46	46
VP2406	54	54	54	54	54	54	54	54	54	54	54	54	54	54	54	54	54	54	54	54
VP2407	55	55	55	55	55	55	55	55	55	55	55	55	55	55	55	55	55	55	55	55
VP2431	70	70	70	70	70	70	70	70	70	70	70	70	70	70	70	70	70	70	70	70
VP2432	57	57	57	57	57	57	57	57	57	57	57	57	57	57	57	57	57	57	57	57
VP2433	61	61	61	61	61	61	61	61	61	61	61	61	61	61	61	61	61	61	61	61
VP2436	2	2	2	2	2	2	2	2	2	2	2	2	2	2	2	2	2	2	2	2
VP2440	20	20	20	20	20	20	20	20	20	20	20	20	20	20	20	20	20	20	20	20
VP2442	17	17	17	17	17	17	17	17	17	17	17	17	17	17	17	17	17	17	17	17
VP2448	64	64	64	64	64	64	64	64	64	64	64	64	64	64	64	64	64	64	64	64
VP2451	63	63	63	63	63	63	63	63	63	63	63	63	63	63	63	63	63	63	63	63
VP2458	5	5	5	5	5	5	5	5	5	5	5	5	5	5	5	5	5	5	5	5
VP2465	2	2	2	2	2	2	2	2	2	2	2	2	2	2	2	2	2	2	2	2
VP2468	68	68	68	68	68	68	68	68	68	68	68	68	68	68	68	68	68	68	68	68
VP2470	70	70	70	70	70	70	70	70	70	70	70	70	70	70	70	70	70	70	70	70
VP2471	67	67	67	67	67	67	67	67	67	67	67	67	67	67	67	67	67	67	67	67
VP2474	7	7	7	7	7	7	7	7	7	7	7	7	7	7	7	7	7	7	7	7
VP2475	70	70	70	70	70	70	70	70	70	70	70	70	70	70	70	70	70	70	70	70
VP2476	69	69	69	69	69	69	69	69	69	69	69	69	69	69	69	69	69	69	69	69
VP2477	70	70	70	70	70	70	70	70	70	70	70	70	70	70	70	70	70	70	70	70
VP2478	75	75	75	75	75	75	75	75	75	75	75	75	75	75	75	75	75	75	75	75
VP2479	59	59	59	59	59	59	59	59	59	59	59	59	59	59	59	59	59	59	59	59
VP2480	38	38	38	38	38	38	38	38	38	38	38	38	38	38	38	38	38	38	38	38
VP2482	58	58	58	58	58	58	58	58	58	58	58	58	58	58	58	58	58	58	58	58
VP2483	54	54	54	54	54	54	54	54	54	54	54	54	54	54	54	54	54	54	54	54
VP2485	69	69	69	69	69	69	69	69	69	69	69	69	69	69	69	69	69	69	69	69
VP2486	68	68	68	68	68	68	68	68	68	68	68	68	68	68	68	68	68	68	68	68
VP2487	50	50	50	50	50	50	50	50	50	50	50	50	50	50	50	50	50	50	50	50
VP2489	63	63	63	63	63	63	63	63	63	63	63	63	63	63	63	63	63	63	63	63
VP2490	55	55	55	55	55	55	55	55	55	55	55	55	55	55	55	55	55	55	55	55
VP2491	6	6	6	6	6	6	6	6	6	6	6	6	6	6	6	6	6	6	6	6
VP2492	67	67	67	67	67	67	67	67	67	67	67	67	67	67	67	67	67	67	67	67
VP2493	2	2	2	2	2	2	2	2	2	2	2	2	2	2	2	2	2	2	2	2
VP2494	40	40	40	40	40	40	40	40	40	40	40	40	40	40	40	40	40	40	40	40
VP2500	1	1	1	1	1	1	1	1	1	1	1	1	1	1	1	1	1	1	1	1
VP2501	1	1	1	1	1	1	1	1	1	1	1	1	1	1	1	1	1	1	1	1
VP2502	48	48	48	48	48	48	48	48	48	48	48	48	48	48	48	48	48	48	48	48
VP2505	4	4	4	4	4	4	4	4	4	4	4	4	4	4	4	4	4	4	4	4
VP2506	4	4	4	4	4	4	4	4	4	4	4	4	4	4	4	4	4	4	4	4
VP2507	46	46	46	46	46	46	46	46	46	46	46	46	46	46	46	46	46	46	46	46
VP2510	67	67	67	67	67	67	67	67	67	67	67	67	67	67	67	67	67	67	67	67
VP2514	53	53	53	53	53	53	53	53	53	53	53	53	53	53	53	53	53	53	53	53
VP2515	33	33	33	33	33	33	33	33	33	33	33	33	33	33	33	33	33	33	33	33
VP2516	12	12	12	12	12	12	12	12	12	12	12	12	12	12	12	12	12	12	12	12
VP2517	64	64	64	64	64	64	64	64	64	64	64	64	64	64	64	64	64	64	64	64
VP2519	76	76	76	76	76	76	76	76	76	76	76	76	76	76	76	76	76	76	76	76
VP2521	49	49	49	49	49	49	49	49	49	49	49	49	49	49	49	49	49	49	49	49
VP2525	69	69	69	69	69	69	69	69	69	69	69	69	69	69	69	69	69	69	69	69
VP2526	63	63	63	63	63	63	63	63	63	63	63	63	63	63	63	63	63	63	63	63
VP2527	46	46	46	46	46	46	46	46	46	46	46	46	46	46	46	46	46	46	46	46
VP2528	49	49	49	49	49	49	49	49	49	49	49	49	49	49	49	49	49	49	49	49
VP2530	1	1	1	1	1	1	1	1	1	1	1	1	1	1	1	1	1	1	1	1
VP2531	30	30	30	30	30	30	30	30	30	30	30	30	30	30	30	30	30	30	30	30
VP2532	19	19	19	19	19	19	19	19	19	19	19	19	19	19	19	19	19	19	19	19
VP2533	1	1	1	1	1	1	1	1	1	1	1	1	1	1	1	1	1	1	1	1
VP2534	66	66	66	66	66	66	66	66	66	66	66	66	66	66	66	66	66	66	66	66
VP2535	40	40	40	40	40	40	40	40	40	40	40	40	40	40	40	40	40	40	40	40
VP2536	64	64	64	64	64	64	64	64	64	64	64	64	64	64	64	64	64	64	64	64
VP2537	32	32	32	32	32	32	32	32	32	32	32	32	32	32	32	32	32	32	32	32
VP2538	55	55	55	55	55	55	55	55	55	55	55	55	55	55	55	55	55	55	55	55
VP2539	69	69	69	69	69	69	69	69	69	69	69	69	69	69	69	69	69	69	69	69
VP2540	74	74	74	74	74	74	74	74	74	74	74	74	74	74	74	74	74	74	74	74
VP2542	74	74	74	74	74	74	74	74	74	74	74	74	74	74	74	74	74	74	74	74
VP2545	5	5	5	5	5	5	5	5	5	5	5	5	5	5	5	5	5	5	5	5
VP2546	1	1	1	1	1	1	1	1	1	1	1	1	1	1	1	1	1	1	1	1
VP2547	12	12	12	12	12	12	12	12	12	12	12	12	12	12	12	12	12	12	12	12
VP2548	71	71	71	71	71	71	71	71	71	71	71	71	71	71	71	71	71	71	71	71
VP2549	26	26	26	26	26	26	26	26	26	26	26	26	26	26	26	26	26	26	26	26
VP2551	22	22	22	22	22	22	22	22	22	22	22	22	22	22	22	22	22	22	22	22
VP2555	53	53	53	53	53	53	53	53	53	53	53	53	53	53	53	53	53	53	53	53
VP2556	11	11	11	11	11	11	11	11	11	11	11	11	11	11	11	11	11	11	11	11
VP2557	64	64	64	64	64	64	64	64	64	64	64	64	64	64	64	64	64	64	64	64
VP2558	34	34	34	34	34	34	34	34	34	34	34	34	34	34	34	34	34	34	34	34
VP2559	54	54	54	54	54	54	54	54	54	54	54	54	54	54	54	54	54	54	54	54
VP2560	7	7	7	7	7	7	7	7	7	7	7	7	7	7	7	7	7	7	7	7
VP2562	73	73	73	73	73	73	73	73	73	73	73	73	73	73	73	73	73	73	73	73
VP2566	73	73	73	73	73	73	73	73	73	73	73	73	73	73	73	73	73	73	73	73
VP2568	34	34	34	34	34	34	34	34	34	34	34	34	34	34	34	34	34	34	34	34
VP2569	55	55	55	55	55	55	55	55	55	55	55	55	55	55	55	55	55	55	55	55
VP2571	69	69	69	69	69	69	69	69	69	69	69	69	69	69	69	69	69	69	69	69
VP2573	65	65	65	65	65	65	65	65	65	65	65	65	65	65	65	65	65	65	65	65
VP2574	73	73	73	73	73	73	73	73	73	73	73	73	73	73	73	73	73	73	73	73
VP2575	54	54	54	54	54	54	54	54	54	54	54	54	54	54	54	54	54	54	54	54
VP2576	47	47	47	47	47	47	47	47	47	47	47	47	47	47	47	47	47	47	47	47
VP2577	8	8	8	8	8	8	8	8	8	8	8	8	8	8	8	8	8	8	8	8
VP2578	3	3	3	3	3	3	3	3	3	3	3	3	3	3	3	3	3	3	3	3
VP2579	1	1	1	1	1	1	1	1	1	1	1	1	1	1	1	1	1	1	1	1
VP2580	73	73	73	73	73	73	73	73	73	73	73	73	73	73	73	73	73	73	73	73
VP2581	12	12	12	12	12	12	12	12	12	12	12	12	12	12	12	12	12	12	12	12
VP2583	67	67	67	67	67	67	67	67	67	67	67	67	67	67	67	67	67	67	67	67
VP2585	1	1	1	1	1	1	1	1	1	1	1	1	1	1	1	1	1	1	1	1
VP2586	71	71	71	71	71	71	71	71	71	71	71	71	71	71	71	71	71	71	71	71
VP2587	71	71	71	71	71	71	71	71	71	71	71	71	71	71	71	71	71	71	71	71
VP2588	1	1	1	1	1	1	1	1	1	1	1	1	1	1	1	1	1	1	1	1
VP2590	15	15	15	15	15	15	15	15	15	15	15	15	15	15	15	15	15	15	15	15
VP2592	45	45	45	45	45	45	45	45	45	45	45	45	45	45	45	45	45	45	45	45
VP2593	48	48	48	48	48	48	48	48	48	48	48	48	48	48	48	48	48	48	48	48
VP2594	45	45	45	45	45	45	45	45	45	45	45	45	45	45	45	45	45	45	45	45
VP2596	54	54	54	54	54	54	54	54	54	54	54	54	54	54	54	54	54	54	54	54
VP2598	58	58	58	58	58	58	58	58	58	58	58	58	58	58	58	58	58	58	58	58
VP2599	3	3	3	3	3	3	3	3	3	3	3	3	3	3	3	3	3	3	3	3
VP2600	8	8	8	8	8	8	8	8	8	8	8	8	8	8	8	8	8	8	8	8
VP2601	66	66	66	66	66	66	66	66	66	66	66	66	66	66	66	66	66	66	66	66
VP2602	73	73	73	73	73	73	73	73	73	73	73	73	73	73	73	73	73	73	73	73
VP2603	52	52	52	52	52	52	52	52	52	52	52	52	52	52	52	52	52	52	52	52
VP2606	62	62	62	62	62	62	62	62	62	62	62	62	62	62	62	62	62	62	62	62
VP2607	70	70	70	70	70	70	70	70	70	70	70	70	70	70	70	70	70	70	70	70
VP2608	32	32	32	32	32	32	32	32	32	32	32	32	32	32	32	32	32	32	32	32
VP2612	43	43	43	43	43	43	43	43	43	43	43	43	43	43	43	43	43	43	43	43
VP2613	49	49	49	49	49	49	49	49	49	49	49	49	49	49	49	49	49	49	49	49
VP2616	40	40	40	40	40	40	40	40	40	40	40	40	40	40	40	40	40	40	40	40
VP2618	60	60	60	60	60	60	60	60	60	60	60	60	60	60	60	60	60	60	60	60
VP2619	30	30	30	30	30	30	30	30	30	30	30	30	30	30	30	30	30	30	30	30
VP2620	9	9	9	9	9	9	9	9	9	9	9	9	9	9	9	9	9	9	9	9
VP2621	38	38	38	38	38	38	38	38	38	38	38	38	38	38	38	38	38	38	38	38
VP2623	66	66	66	66	66	66	66	66	66	66	66	66	66	66	66	66	66	66	66	66
VP2625	53	53	53	53	53	53	53	53	53	53	53	53	53	53	53	53	53	53	53	53
VP2627	2	2	2	2	2	2	2	2	2	2	2	2	2	2	2	2	2	2	2	2
VP2628	59	59	59	59	59	59	59	59	59	59	59	59	59	59	59	59	59	59	59	59
VP2631	27	27	27	27	27	27	27	27	27	27	27	27	27	27	27	27	27	27	27	27
VP2637	31	31	31	31	31	31	31	31	31	31	31	31	31	31	31	31	31	31	31	31
VP2647	21	21	21	21	21	21	21	21	21	21	21	21	21	21	21	21	21	21	21	21
VP2648	57	57	57	57	57	57	57	57	57	57	57	57	57	57	57	57	57	57	57	57
VP2654	64	64	64	64	64	64	64	64	64	64	64	64	64	64	64	64	64	64	64	64
VP2655	29	29	29	29	29	29	29	29	29	29	29	29	29	29	29	29	29	29	29	29
VP2656	4	4	4	4	4	4	4	4	4	4	4	4	4	4	4	4	4	4	4	4
VP2659	2	2	2	2	2	2	2	2	2	2	2	2	2	2	2	2	2	2	2	2
VP2661	59	59	59	59	59	59	59	59	59	59	59	59	59	59	59	59	59	59	59	59
VP2671	3	3	3	3	3	3	3	3	3	3	3	3	3	3	3	3	3	3	3	3
VP2673	49	49	49	49	49	49	49	49	49	49	49	49	49	49	49	49	49	49	49	49
VP2676	73	73	73	73	73	73	73	73	73	73	73	73	73	73	73	73	73	73	73	73
VP2677	41	41	41	41	41	41	41	41	41	41	41	41	41	41	41	41	41	41	41	41
VP2679	72	72	72	72	72	72	72	72	72	72	72	72	72	72	72	72	72	72	72	72
VP2683	55	55	55	55	55	55	55	55	55	55	55	55	55	55	55	55	55	55	55	55
VP2684	56	56	56	56	56	56	56	56	56	56	56	56	56	56	56	56	56	56	56	56
VP2685	71	71	71	71	71	71	71	71	71	71	71	71	71	71	71	71	71	71	71	71
VP2702	70	70	70	70	70	70	70	70	70	70	70	70	70	70	70	70	70	70	70	70
VP2706	6	6	6	6	6	6	6	6	6	6	6	6	6	6	6	6	6	6	6	6
VP2710	32	32	32	32	32	32	32	32	32	32	32	32	32	32	32	32	32	32	32	32
VP2711	62	62	62	62	62	62	62	62	62	62	62	62	62	62	62	62	62	62	62	62
VP2721	73	73	73	73	73	73	73	73	73	73	73	73	73	73	73	73	73	73	73	73
VP2722	75	75	75	75	75	75	75	75	75	75	75	75	75	75	75	75	75	75	75	75
VP2723	3	3	3	3	3	3	3	3	3	3	3	3	3	3	3	3	3	3	3	3
VP2724	48	48	48	48	48	48	48	48	48	48	48	48	48	48	48	48	48	48	48	48
VP2725	5	5	5	5	5	5	5	5	5	5	5	5	5	5	5	5	5	5	5	5
VP2729	1	1	1	1	1	1	1	1	1	1	1	1	1	1	1	1	1	1	1	1
VP2730	1	1	1	1	1	1	1	1	1	1	1	1	1	1	1	1	1	1	1	1
VP2731	71	71	71	71	71	71	71	71	71	71	71	71	71	71	71	71	71	71	71	71
VP2735	69	69	69	69	69	69	69	69	69	69	69	69	69	69	69	69	69	69	69	69
VP2736	55	55	55	55	55	55	55	55	55	55	55	55	55	55	55	55	55	55	55	55
VP2737	1	1	1	1	1	1	1	1	1	1	1	1	1	1	1	1	1	1	1	1
VP2738	1	1	1	1	1	1	1	1	1	1	1	1	1	1	1	1	1	1	1	1
VP2739	4	4	4	4	4	4	4	4	4	4	4	4	4	4	4	4	4	4	4	4
VP2740	1	1	1	1	1	1	1	1	1	1	1	1	1	1	1	1	1	1	1	1
VP2741	49	49	49	49	49	49	49	49	49	49	49	49	49	49	49	49	49	49	49	49
VP2744	71	71	71	71	71	71	71	71	71	71	71	71	71	71	71	71	71	71	71	71
VP2745	1	1	1	1	1	1	1	1	1	1	1	1	1	1	1	1	1	1	1	1
VP2748	48	48	48	48	48	48	48	48	48	48	48	48	48	48	48	48	48	48	48	48
VP2750	66	66	66	66	66	66	66	66	66	66	66	66	66	66	66	66	66	66	66	66
VP2751	57	57	57	57	57	57	57	57	57	57	57	57	57	57	57	57	57	57	57	57
VP2752	59	59	59	59	59	59	59	59	59	59	59	59	59	59	59	59	59	59	59	59
VP2753	72	72	72	72	72	72	72	72	72	72	72	72	72	72	72	72	72	72	72	72
VP2755	6	6	6	6	6	6	6	6	6	6	6	6	6	6	6	6	6	6	6	6
VP2756	55	55	55	55	55	55	55	55	55	55	55	55	55	55	55	55	55	55	55	55
VP2757	55	55	55	55	55	55	55	55	55	55	55	55	55	55	55	55	55	55	55	55
VP2758	63	63	63	63	63	63	63	63	63	63	63	63	63	63	63	63	63	63	63	63
VP2760	55	55	55	55	55	55	55	55	55	55	55	55	55	55	55	55	55	55	55	55
VP2761	53	53	53	53	53	53	53	53	53	53	53	53	53	53	53	53	53	53	53	53
VP2762	28	28	28	28	28	28	28	28	28	28	28	28	28	28	28	28	28	28	28	28
VP2763	67	67	67	67	67	67	67	67	67	67	67	67	67	67	67	67	67	67	67	67
VP2764	58	58	58	58	58	58	58	58	58	58	58	58	58	58	58	58	58	58	58	58
VP2765	70	70	70	70	70	70	70	70	70	70	70	70	70	70	70	70	70	70	70	70
VP2766	1	1	1	1	1	1	1	1	1	1	1	1	1	1	1	1	1	1	1	1
VP2767	44	44	44	44	44	44	44	44	44	44	44	44	44	44	44	44	44	44	44	44
VP2768	1	1	1	1	1	1	1	1	1	1	1	1	1	1	1	1	1	1	1	1
VP2769	1	1	1	1	1	1	1	1	1	1	1	1	1	1	1	1	1	1	1	1
VP2772	1	1	1	1	1	1	1	1	1	1	1	1	1	1	1	1	1	1	1	1
VP2775	1	1	1	1	1	1	1	1	1	1	1	1	1	1	1	1	1	1	1	1
VP2776	5	5	5	5	5	5	5	5	5	5	5	5	5	5	5	5	5	5	5	5
VP2777	57	57	57	57	57	57	57	57	57	57	57	57	57	57	57	57	57	57	57	57
VP2778	5	5	5	5	5	5	5	5	5	5	5	5	5	5	5	5	5	5	5	5
VP2779	54	54	54	54	54	54	54	54	54	54	54	54	54	54	54	54	54	54	54	54
VP2780	20	20	20	20	20	20	20	20	20	20	20	20	20	20	20	20	20	20	20	20
VP2781	72	72	72	72	72	72	72	72	72	72	72	72	72	72	72	72	72	72	72	72
VP2783	19	19	19	19	19	19	19	19	19	19	19	19	19	19	19	19	19	19	19	19
VP2784	1	1	1	1	1	1	1	1	1	1	1	1	1	1	1	1	1	1	1	1
VP2787	6	6	6	6	6	6	6	6	6	6	6	6	6	6	6	6	6	6	6	6
VP2788	73	73	73	73	73	73	73	73	73	73	73	73	73	73	73	73	73	73	73	73
VP2789	6	6	6	6	6	6	6	6	6	6	6	6	6	6	6	6	6	6	6	6
VP2790	69	69	69	69	69	69	69	69	69	69	69	69	69	69	69	69	69	69	69	69
VP2791	6	6	6	6	6	6	6	6	6	6	6	6	6	6	6	6	6	6	6	6
VP2792	69	69	69	69	69	69	69	69	69	69	69	69	69	69	69	69	69	69	69	69
VP2793	11	11	11	11	11	11	11	11	11	11	11	11	11	11	11	11	11	11	11	11
VP2794	52	52	52	52	52	52	52	52	52	52	52	52	52	52	52	52	52	52	52	52
VP2795	75	75	75	75	75	75	75	75	75	75	75	75	75	75	75	75	75	75	75	75
VP2796	71	71	71	71	71	71	71	71	71	71	71	71	71	71	71	71	71	71	71	71
VP2797	71	71	71	71	71	71	71	71	71	71	71	71	71	71	71	71	71	71	71	71
VP2798	43	43	43	43	43	43	43	43	43	43	43	43	43	43	43	43	43	43	43	43
VP2804	69	69	69	69	69	69	69	69	69	69	69	69	69	69	69	69	69	69	69	69
VP2805	4	4	4	4	4	4	4	4	4	4	4	4	4	4	4	4	4	4	4	4
VP2806	22	22	22	22	22	22	22	22	22	22	22	22	22	22	22	22	22	64	22	22
VP2807	72	72	72	72	72	72	72	72	72	72	72	72	72	72	72	72	72	72	72	72
VP2808	1	1	1	1	1	1	1	1	1	1	1	1	1	1	1	1	1	1	1	1
VP2809	72	72	72	72	72	72	72	72	72	72	72	72	72	72	72	72	72	72	72	72
VP2811	22	22	22	22	22	22	22	22	22	22	22	22	22	22	22	22	22	22	22	22
VP2812	60	60	60	60	60	60	60	60	60	60	60	60	60	60	60	60	60	60	60	60
VP2813	4	4	4	4	4	4	4	4	4	4	4	4	4	4	4	4	4	4	4	4
VP2814	61	61	61	61	61	61	61	61	61	61	61	61	61	61	61	61	61	61	61	61
VP2815	65	65	65	65	65	65	65	65	65	65	65	65	65	65	65	65	65	65	65	65
VP2816	59	59	59	59	59	59	59	59	59	59	59	59	59	59	59	59	59	59	59	59
VP2817	1	1	1	1	1	1	1	1	1	1	1	1	1	1	1	1	1	1	1	1
VP2818	52	52	52	52	52	52	52	52	52	52	52	52	52	52	52	52	52	52	52	52
VP2820	56	56	56	56	56	56	56	56	56	56	56	56	56	56	56	56	56	56	56	56
VP2822	74	74	74	74	74	74	74	74	74	74	74	74	74	74	74	74	74	74	74	74
VP2823	48	48	48	48	48	48	48	48	48	48	48	48	48	48	48	48	48	48	48	48
VP2824	64	64	64	64	64	64	64	64	64	64	64	64	64	64	64	64	64	64	64	64
VP2825	12	12	12	12	12	12	12	12	12	12	12	12	12	12	12	12	12	12	12	12
VP2826	76	76	76	76	76	76	76	76	76	76	76	76	76	76	76	76	76	76	76	76
VP2827	74	74	74	74	74	74	74	74	74	74	74	74	74	74	74	74	74	74	74	74
VP2828	74	74	74	74	74	74	74	74	74	74	74	74	74	74	74	74	74	74	74	74
VP2829	53	53	53	53	53	53	53	53	53	53	53	53	53	53	53	53	53	53	53	53
VP2830	1	1	1	1	1	1	1	1	1	1	1	1	1	1	1	1	1	1	1	1
VP2831	34	34	34	34	34	34	34	34	34	34	34	34	34	34	34	34	34	34	34	34
VP2832	70	70	70	70	70	70	70	70	70	70	70	70	70	70	70	70	70	70	70	70
VP2833	60	60	60	60	60	60	60	60	60	60	60	60	60	60	60	60	60	60	60	60
VP2834	73	73	73	73	73	73	73	73	73	73	73	73	73	73	73	73	73	73	73	73
VP2835	37	37	37	37	37	37	37	37	37	37	37	37	37	37	37	37	37	37	37	37
VP2836	4	4	4	4	4	4	4	4	4	4	4	4	4	4	4	4	4	4	4	4
VP2837	25	25	25	25	25	25	25	25	25	25	25	25	25	25	25	25	25	25	25	25
VP2838	67	67	67	67	67	67	67	67	67	67	67	67	67	67	67	67	67	67	67	67
VP2839	1	1	1	1	1	1	1	1	1	1	1	1	1	1	1	1	1	1	1	1
VP2840	67	67	67	67	67	67	67	67	67	67	67	67	67	67	67	67	67	67	67	67
VP2841	53	53	53	53	53	53	53	53	53	53	53	53	53	53	53	53	53	53	53	53
VP2842	22	22	22	22	22	22	22	22	22	22	22	22	22	22	22	22	22	22	22	22
VP2843	1	1	1	1	1	1	1	1	1	1	1	1	1	1	1	1	1	1	1	1
VP2845	2	2	2	2	2	2	2	2	2	2	2	2	2	2	2	2	2	2	2	2
VP2846	72	72	72	72	72	72	72	72	72	72	72	72	72	72	72	72	72	72	72	72
VP2849	29	29	29	29	29	29	29	29	29	29	29	29	29	29	29	29	29	29	29	29
VP2850	52	52	52	52	52	52	52	52	52	52	52	52	52	52	52	52	52	52	52	52
VP2852	1	1	1	1	1	1	1	1	1	1	1	1	1	1	1	1	1	1	1	1
VP2853	76	76	76	76	76	76	76	76	76	76	76	76	76	76	76	76	76	76	76	76
VP2855	57	57	57	57	57	57	57	57	57	57	57	57	57	57	57	57	57	57	57	57
VP2856	65	65	65	65	65	65	65	65	65	65	65	65	65	65	65	65	65	65	65	65
VP2858	61	61	61	61	61	61	61	61	61	61	61	61	61	61	61	61	61	61	61	61
VP2859	59	59	59	59	59	59	59	59	59	59	59	59	59	59	59	59	59	59	59	59
VP2861	5	5	5	5	5	5	5	5	5	5	5	5	5	5	5	5	5	5	5	5
VP2862	50	50	50	50	50	50	50	50	50	50	50	50	50	50	50	50	50	50	50	50
VP2863	71	71	71	71	71	71	71	71	71	71	71	71	71	71	71	71	71	71	71	71
VP2865	70	70	70	70	70	70	70	70	70	70	70	70	70	70	70	70	70	70	70	70
VP2866	49	49	49	49	49	49	49	49	49	49	49	49	49	49	49	49	49	49	49	49
VP2867	6	6	6	6	6	6	6	6	6	6	6	6	6	6	6	6	6	6	6	6
VP2868	1	1	1	1	1	1	1	1	1	1	1	1	1	1	1	1	1	1	1	1
VP2870	37	37	37	37	37	37	37	37	37	37	37	37	37	37	37	37	37	37	37	37
VP2872	11	11	11	11	11	11	11	11	11	11	11	11	11	11	11	11	11	11	11	11
VP2873	54	54	54	54	54	54	54	54	54	54	54	54	54	54	54	54	54	54	54	54
VP2875	72	72	72	72	72	72	72	72	72	72	72	72	72	72	72	72	72	72	72	72
VP2876	60	60	60	60	60	60	60	60	60	60	60	60	60	60	60	60	60	60	60	60
VP2877	60	60	60	60	60	60	60	60	60	60	60	60	60	60	60	60	60	60	60	60
VP2881	63	63	63	63	63	63	63	63	63	63	63	63	63	63	63	63	63	63	63	63
VP2883	19	19	19	19	19	19	19	19	19	19	19	19	19	19	19	19	19	19	19	19
VP2884	20	20	20	20	20	20	20	20	20	20	20	20	20	20	20	20	20	20	20	20
VP2885	2	2	2	2	2	2	2	2	2	2	2	2	2	2	2	2	2	2	2	2
VP2893	55	55	55	55	55	55	55	55	55	55	55	55	55	55	55	55	55	55	I	55
VP2895	2	2	2	2	2	2	2	2	2	2	2	2	2	2	2	2	2	2	2	2
VP2896	53	53	53	53	53	53	53	53	53	53	53	53	53	53	53	53	53	53	I	53
VP2898	52	52	52	52	52	52	52	52	52	52	52	52	52	52	52	52	52	52	52	52
VP2913	1	1	1	1	1	1	1	1	1	1	1	1	1	1	1	1	1	1	I	1
VP2916	7	7	7	7	7	7	7	7	7	7	7	7	7	7	7	7	7	7	I	7
VP2920	9	9	9	9	9	9	9	9	9	9	9	9	9	9	9	9	9	9	I	9
VP2925	2	2	2	2	2	2	2	2	2	2	2	2	2	2	2	2	2	2	2	2
VP2926	1	1	1	1	1	1	1	1	1	1	1	1	1	1	1	1	1	1	1	1
VP2928	1	1	1	1	1	1	1	1	1	1	1	1	1	1	1	1	1	1	1	1
VP2929	2	2	2	2	2	2	2	2	2	2	2	2	2	2	2	2	2	2	2	2
VP2936	39	39	39	39	39	39	39	39	39	39	39	39	39	39	39	39	39	39	39	39
VP2941	2	2	2	2	2	2	2	2	2	2	2	2	2	2	2	2	2	2	2	2
VP2942	71	71	71	71	71	71	71	71	71	71	71	71	71	71	71	71	71	71	71	71
VP2949	17	17	17	17	17	17	17	17	17	17	17	17	17	17	17	17	17	17	17	17
VP2950	35	35	35	35	35	35	35	35	35	35	35	35	35	35	35	35	35	35	35	35
VP2951	65	65	65	65	65	65	65	65	65	65	65	65	65	65	65	65	65	65	65	65
VP2954	68	68	68	68	68	68	68	68	68	68	68	68	68	68	68	68	68	68	68	68
VP2957	53	53	53	53	53	53	53	53	53	53	53	53	53	53	53	53	53	53	53	53
VP2958	25	25	25	25	25	25	25	25	25	25	25	25	25	25	25	25	25	25	25	25
VP2960	3	3	3	3	3	3	3	3	3	3	3	3	3	3	3	3	3	3	3	3
VP2961	53	53	53	53	53	53	53	53	53	53	53	53	53	53	53	53	53	53	53	53
VP2964	21	21	21	21	21	21	21	21	21	21	21	21	21	21	21	21	21	21	21	21
VP2965	4	4	4	4	4	4	4	4	4	4	4	4	4	4	4	4	4	4	4	4
VP2970	71	71	71	71	71	71	71	71	71	71	71	71	71	71	71	71	71	71	71	71
VP2971	8	8	8	8	8	8	8	8	8	8	8	8	8	8	8	8	8	8	8	8
VP2976	7	7	7	7	7	7	7	7	7	7	7	7	7	7	7	7	7	7	7	7
VP2978	65	65	65	65	65	65	65	65	65	65	65	65	65	65	65	65	65	65	65	65
VP2983	65	65	65	65	65	65	65	65	65	65	65	65	65	65	65	65	65	65	65	65
VP2985	1	1	1	1	1	1	1	1	1	1	1	1	1	1	1	1	1	1	1	1
VP2986	24	24	24	24	24	24	24	24	24	24	24	24	24	24	24	24	24	24	24	24
VP2989	2	2	2	2	2	2	2	2	2	2	2	2	2	2	2	2	2	2	2	2
VP2991	51	51	51	51	51	51	51	51	51	51	51	51	51	51	51	51	51	51	51	51
VP2999	67	67	67	67	67	67	67	67	67	67	67	67	67	67	67	67	67	67	67	67
VP3001	1	1	1	1	1	1	1	1	1	1	1	1	1	1	1	1	1	1	1	1
VP3004	34	34	34	34	34	34	34	34	34	34	34	34	34	34	34	34	34	34	34	34
VP3014	2	2	2	2	2	2	2	2	2	2	2	2	2	2	2	2	2	2	2	2
VP3015	71	71	71	71	71	71	71	71	71	71	71	71	71	71	71	71	71	71	71	71
VP3017	13	13	13	13	13	13	13	13	13	13	13	13	13	13	13	13	13	13	13	13
VP3020	71	71	71	71	71	71	71	71	71	71	71	71	71	71	71	71	71	71	71	71
VP3031	53	53	53	53	53	53	53	53	53	53	53	53	53	53	53	53	53	53	53	53
VP3032	4	4	4	4	4	4	4	4	4	4	4	4	4	4	4	4	4	4	4	4
VP3033	11	11	11	11	11	11	11	11	11	11	11	11	11	11	11	11	11	11	11	11
VP3034	66	66	66	66	66	66	66	66	66	66	66	66	66	66	66	66	66	66	66	66
VP3035	8	8	8	8	8	8	8	8	8	8	8	8	8	8	8	8	8	8	8	8
VP3038	60	60	60	60	60	60	60	60	60	60	60	60	60	60	60	60	60	60	60	60
VP3039	16	16	16	16	16	16	16	16	16	16	16	16	16	16	16	16	16	16	16	16
VP3040	72	72	72	72	72	72	72	72	72	72	72	72	72	72	72	72	72	72	72	72
VP3042	1	1	1	1	1	1	1	1	1	1	1	1	1	1	1	1	1	1	1	1
VP3043	52	52	52	52	52	52	52	52	52	52	52	52	52	52	52	52	52	52	52	52
VP3044	72	72	72	72	72	72	72	72	72	72	72	72	72	72	72	72	72	72	72	72
VP3046	70	70	70	70	70	70	70	70	70	70	70	70	70	70	70	70	70	70	70	70
VP3048	45	45	45	45	45	45	45	45	45	45	45	45	45	45	45	45	45	45	45	45
VP3049	64	64	64	64	64	64	64	64	64	64	64	64	64	64	64	64	64	64	64	64
VP3050	1	1	1	1	1	1	1	1	1	1	1	1	1	1	1	1	1	1	1	1
VP3052	66	66	66	66	66	66	66	66	66	66	66	66	66	66	66	66	66	66	66	I
VP3054	27	27	27	27	27	27	27	27	27	27	27	27	27	27	27	27	27	27	27	27
VP3056	66	66	66	66	66	66	66	66	66	66	66	66	66	66	66	66	66	66	66	I
VP3059	2	2	2	2	2	2	2	2	2	2	2	2	2	2	2	2	2	2	2	2
VP3062	51	51	51	51	51	51	51	51	51	51	51	51	51	51	51	51	51	51	51	51
VP3063	63	63	63	63	63	63	63	63	63	63	63	63	63	63	63	63	63	63	63	63
VP3068	3	3	3	3	3	3	3	3	3	3	3	3	3	3	3	3	3	3	3	3
VP3069	52	52	52	52	52	52	52	52	52	52	52	52	52	52	52	52	52	52	52	52
VP3073	9	9	9	9	9	9	9	9	9	9	9	9	9	9	9	9	9	9	9	9
VP3074	1	1	1	1	1	1	1	1	1	1	1	1	1	1	1	1	1	1	1	1
VP3075	1	1	1	1	1	1	1	1	1	1	1	1	1	1	1	1	1	1	1	1
VP3076	1	1	1	1	1	1	1	1	1	1	1	1	1	1	1	1	1	1	1	1
VP3077	4	4	4	4	4	4	4	4	4	4	4	4	4	4	4	4	4	4	4	4
VP3078	23	23	23	23	23	23	23	23	23	23	23	23	23	23	23	23	23	23	23	23
VP3079	7	7	7	7	7	7	7	7	7	7	7	7	7	7	7	7	7	7	7	7
VP3080	71	71	71	71	71	71	71	71	71	71	71	71	71	71	71	71	71	71	71	71
VPA0001	72	72	72	72	72	72	72	72	72	72	72	72	72	72	72	72	72	72	72	72
VPA0005	1	1	1	1	1	1	1	1	1	1	1	1	1	1	1	1	1	1	1	1
VPA0008	65	65	65	65	65	65	65	65	65	65	65	65	65	65	65	65	65	65	65	65
VPA0010	2	2	2	2	2	2	2	2	2	2	2	2	2	2	2	2	2	2	2	2
VPA0011	9	9	9	9	9	9	9	9	9	9	9	9	9	9	9	9	9	9	9	9
VPA0012	68	68	68	68	68	68	68	68	68	68	68	68	68	68	68	68	68	68	68	68
VPA0023	55	55	55	55	55	55	55	55	55	55	55	55	55	55	55	55	55	55	55	55
VPA0025	36	36	36	36	36	36	36	36	36	36	36	36	36	36	36	36	36	36	36	36
VPA0032	68	68	68	68	68	68	68	68	68	68	68	68	68	68	68	68	68	68	68	68
VPA0033	73	73	73	73	73	73	73	73	73	73	73	73	73	73	73	73	73	73	73	73
VPA0034	31	31	31	31	31	31	31	31	31	31	31	31	31	31	31	31	31	31	31	31
VPA0035	74	74	74	74	74	74	74	74	74	74	74	74	74	74	74	74	74	74	74	74
VPA0036	71	71	71	71	71	71	71	71	71	71	71	71	71	71	71	71	71	71	71	71
VPA0038	6	6	6	6	6	6	6	6	6	6	6	6	6	6	6	6	6	6	6	6
VPA0040	2	2	2	2	2	2	2	2	2	2	2	2	2	2	2	2	2	2	2	2
VPA0041	51	51	51	51	51	51	51	51	51	51	51	51	51	51	51	51	51	51	51	51
VPA0049	63	63	63	63	63	63	63	63	63	63	63	63	63	63	63	63	63	63	63	63
VPA0051	65	65	65	65	65	65	65	65	65	65	65	65	65	65	65	65	65	65	65	65
VPA0052	2	2	2	2	2	2	2	2	2	2	2	2	2	2	2	2	2	2	2	2
VPA0053	46	46	46	46	46	46	46	46	46	46	46	46	46	46	46	46	46	46	46	46
VPA0054	2	2	2	2	2	2	2	2	2	2	2	2	2	2	2	2	2	2	2	2
VPA0055	71	71	71	71	71	71	71	71	71	71	71	71	71	71	71	71	71	71	71	71
VPA0056	66	66	66	66	66	66	66	66	66	66	66	66	66	66	66	66	66	66	66	66
VPA0057	5	5	5	5	5	5	5	5	5	5	5	5	5	5	5	5	5	5	5	5
VPA0058	4	4	4	4	4	4	4	4	4	4	4	4	4	4	4	4	4	4	4	4
VPA0061	77	77	77	77	77	77	77	77	77	77	77	77	77	77	77	77	77	77	77	77
VPA0064	64	64	64	64	64	64	64	64	64	64	64	64	64	64	64	64	64	64	64	64
VPA0065	67	67	67	67	67	67	67	67	67	67	67	67	67	67	67	67	67	67	67	67
VPA0066	65	65	65	65	65	65	65	65	65	65	65	65	65	65	65	65	65	65	65	65
VPA0068	65	65	65	65	65	65	65	65	65	65	65	65	65	65	65	65	65	65	65	65
VPA0070	64	64	64	64	64	64	64	64	64	64	64	64	64	64	64	64	64	64	64	64
VPA0091	45	45	45	45	45	45	45	45	45	45	45	45	45	45	45	45	45	45	45	45
VPA0093	52	52	52	52	52	52	52	52	52	52	52	52	52	52	52	52	52	52	52	52
VPA0094	54	54	54	54	54	54	54	54	54	54	54	54	54	54	54	54	54	54	54	54
VPA0096	47	47	47	47	47	47	47	47	47	47	47	47	47	47	47	47	47	47	47	47
VPA0103	13	13	13	13	13	13	13	13	13	13	13	13	13	13	13	13	13	13	13	13
VPA0119	68	68	68	68	68	68	68	68	68	68	68	68	68	68	68	68	68	68	68	68
VPA0120	17	17	17	17	17	17	17	17	17	17	17	17	17	17	17	17	17	17	17	17
VPA0121	63	63	63	63	63	63	63	63	63	63	63	63	63	63	63	63	63	63	63	63
VPA0122	64	64	64	64	64	64	64	64	64	64	64	64	64	64	64	64	64	64	64	64
VPA0123	61	61	61	61	61	61	61	61	61	61	61	61	61	61	61	61	61	61	61	61
VPA0124	45	45	45	45	45	45	45	45	45	45	45	45	45	45	45	46	45	45	45	45
VPA0126	47	47	47	47	47	47	47	47	47	47	47	47	47	47	47	47	47	47	47	47
VPA0130	46	46	46	46	46	46	46	46	46	46	46	46	46	46	46	46	46	46	46	46
VPA0136	55	55	55	55	55	55	55	55	55	55	55	55	55	55	55	55	55	55	55	55
VPA0137	1	1	1	1	1	1	1	1	1	1	1	1	1	1	1	1	1	1	1	1
VPA0138	51	51	51	51	51	51	51	51	51	51	51	51	51	51	51	51	51	51	51	51
VPA0139	52	52	52	52	52	52	52	52	52	52	52	52	52	52	52	52	52	52	52	52
VPA0144	75	75	75	75	75	75	75	75	75	75	75	75	75	75	75	75	75	75	75	75
VPA0145	42	42	42	42	42	42	42	42	42	42	42	42	42	42	42	42	42	42	42	42
VPA0146	67	67	67	67	67	67	67	67	67	67	67	67	67	67	67	67	67	67	67	67
VPA0148	65	65	65	65	65	65	65	65	65	65	65	65	65	65	65	65	65	65	65	65
VPA0150	73	73	73	73	73	73	73	73	73	73	73	73	73	73	73	73	73	73	73	73
VPA0151	45	45	45	45	45	45	45	45	45	45	45	45	45	45	45	45	45	45	45	45
VPA0153	14	14	14	14	14	14	14	14	14	14	14	14	14	14	14	14	14	14	14	14
VPA0154	13	13	13	13	13	13	13	13	13	13	13	13	13	13	13	13	13	13	13	13
VPA0155	59	59	59	59	59	59	59	59	59	59	59	59	59	59	59	59	59	59	59	59
VPA0156	73	73	73	73	73	73	73	73	73	73	73	73	73	73	73	73	73	73	73	73
VPA0157	49	49	49	49	49	49	49	49	49	49	49	49	49	49	49	49	49	49	49	49
VPA0158	56	56	56	56	56	56	56	56	56	56	56	56	56	56	56	56	56	56	56	56
VPA0159	67	67	67	67	67	67	67	67	67	67	67	67	67	67	67	67	67	67	67	67
VPA0160	28	28	28	28	28	28	28	28	28	28	28	28	28	28	28	28	28	28	28	28
VPA0161	14	14	14	14	14	14	14	14	14	14	14	14	14	14	14	14	14	14	14	14
VPA0162	69	69	69	69	69	69	69	69	69	69	69	69	69	69	69	69	69	69	69	69
VPA0165	69	69	69	69	69	69	69	69	69	69	69	69	69	69	69	69	69	69	69	69
VPA0169	65	65	65	65	65	65	65	65	65	65	65	65	65	65	65	65	65	65	65	65
VPA0170	72	72	72	72	72	72	72	72	72	72	72	72	72	72	72	72	72	72	72	72
VPA0171	69	69	69	69	69	69	69	69	69	69	69	69	69	69	69	69	69	69	69	69
VPA0172	25	25	25	25	25	25	25	25	25	25	25	25	25	25	25	25	25	25	25	25
VPA0173	60	60	60	60	60	60	60	60	60	60	60	60	60	60	60	60	60	60	60	60
VPA0178	3	3	3	3	3	3	3	3	3	3	3	3	3	3	3	3	3	3	3	3
VPA0180	77	77	77	77	77	77	77	77	77	77	77	77	77	77	77	77	77	77	77	77
VPA0186	20	20	20	20	20	20	20	20	20	20	20	20	20	20	20	20	20	20	20	20
VPA0189	73	73	73	73	73	73	73	73	73	73	73	73	73	73	73	73	73	73	73	73
VPA0191	32	32	32	32	32	32	32	32	32	32	32	32	32	32	32	32	32	32	32	32
VPA0194	2	2	2	2	2	2	2	2	2	2	2	2	2	2	2	2	2	2	2	2
VPA0195	72	72	72	72	72	72	72	72	72	72	72	72	72	72	72	72	72	72	72	72
VPA0197	10	10	10	10	10	10	10	10	10	10	10	10	10	10	10	10	10	10	10	10
VPA0198	78	78	78	78	78	78	78	78	78	78	78	78	78	78	78	78	78	78	78	78
VPA0199	76	76	76	76	76	76	76	76	76	76	76	76	76	76	76	76	76	76	76	76
VPA0207	72	72	72	72	72	72	72	72	72	72	72	72	72	72	72	72	72	72	72	72
VPA0209	30	30	30	30	30	30	30	30	30	30	30	30	30	30	30	30	30	30	30	30
VPA0210	32	32	32	32	32	32	32	32	32	32	32	32	32	32	32	32	32	32	32	32
VPA0214	72	72	72	72	72	72	72	72	72	72	72	72	72	72	72	72	72	72	72	72
VPA0215	36	36	36	36	36	36	36	36	36	36	36	36	36	36	36	36	36	36	36	36
VPA0216	78	78	78	78	78	78	78	78	78	78	78	78	78	78	78	78	78	78	78	78
VPA0217	55	55	55	55	55	55	55	55	55	55	55	55	55	55	55	55	55	55	55	55
VPA0219	60	60	60	60	60	60	60	60	60	60	60	60	60	60	60	60	60	60	60	60
VPA0226	20	20	20	20	20	20	20	20	20	20	20	20	20	20	20	20	20	20	20	20
VPA0230	37	37	37	37	37	37	37	37	37	37	37	37	37	37	37	37	37	37	37	37
VPA0232	69	69	69	69	69	69	69	69	69	69	69	69	69	69	69	69	69	69	69	69
VPA0235	57	57	57	57	57	57	57	57	57	57	57	57	57	57	57	57	57	57	57	57
VPA0239	55	55	55	55	55	55	55	55	55	55	55	55	55	55	55	55	55	55	55	55
VPA0240	59	59	59	59	59	59	59	59	59	59	59	59	59	59	59	59	59	59	59	59
VPA0248	66	66	66	66	66	66	66	66	66	66	66	66	66	66	66	66	66	66	66	66
VPA0251	3	3	3	3	3	3	3	3	3	3	3	3	3	3	3	3	3	3	3	3
VPA0252	1	1	1	1	1	1	1	1	1	1	1	1	1	1	1	1	1	1	1	1
VPA0255	69	69	69	69	69	69	69	69	69	69	69	69	69	69	69	69	69	69	69	69
VPA0257	25	25	25	25	25	25	25	25	25	25	25	25	25	25	25	25	25	25	25	25
VPA0258	54	54	54	54	54	54	54	54	54	54	54	54	54	54	54	54	54	54	54	54
VPA0260	59	59	59	59	59	59	59	59	59	59	59	59	59	59	59	59	59	59	59	59
VPA0262	3	3	3	3	3	3	3	3	3	3	3	3	3	3	3	3	3	3	3	3
VPA0264	3	3	3	3	3	3	3	3	3	3	3	3	3	3	3	3	3	3	3	3
VPA0265	5	5	5	5	5	5	5	5	5	5	5	5	5	5	5	5	5	5	5	5
VPA0266	6	6	6	6	6	6	6	6	6	6	6	6	6	6	6	6	6	6	6	6
VPA0268	51	51	51	51	51	51	51	51	51	51	51	51	51	51	51	51	51	51	51	51
VPA0269	68	68	68	68	68	68	68	68	68	68	68	68	68	68	68	68	68	68	68	68
VPA0272	65	65	65	65	65	65	65	65	65	65	65	65	65	65	65	65	65	65	65	65
VPA0273	56	56	56	56	56	56	56	56	56	56	56	56	56	56	56	56	56	56	56	56
VPA0277	57	57	57	57	57	57	57	57	57	57	57	57	57	57	57	57	57	57	57	57
VPA0279	8	8	8	8	8	8	8	8	8	8	8	8	8	8	8	8	8	8	8	8
VPA0284	18	18	18	18	18	18	18	18	18	18	18	18	18	18	18	18	18	18	18	18
VPA0286	23	23	23	23	23	23	23	23	23	23	23	23	23	23	23	23	23	23	23	23
VPA0287	70	70	70	70	70	70	70	70	70	70	70	70	70	70	70	70	70	70	70	70
VPA0288	63	63	63	63	63	63	63	63	63	63	63	63	63	63	63	63	63	63	63	63
VPA0291	27	27	27	27	27	27	27	27	27	27	27	27	27	27	27	27	27	27	27	27
VPA0293	34	34	34	34	34	34	34	34	34	34	34	34	34	34	34	34	34	34	34	34
VPA0303	52	52	52	52	52	52	52	52	52	52	52	52	52	52	52	52	52	52	52	52
VPA0309	73	73	73	73	73	73	73	73	73	73	73	73	73	73	73	73	73	73	73	73
VPA0310	41	41	41	41	41	41	41	41	41	41	41	41	41	41	41	41	41	41	41	41
VPA0312	58	58	58	58	58	58	58	58	58	58	58	58	58	58	58	58	58	58	58	58
VPA0316	62	62	62	62	62	62	62	62	62	62	62	62	62	62	62	62	62	62	62	62
VPA0317	54	54	54	54	54	54	54	54	54	54	54	54	54	54	54	54	54	54	54	54
VPA0318	66	66	66	66	66	66	66	66	66	66	66	66	66	66	66	66	66	66	66	66
VPA0320	57	57	57	57	57	57	57	57	57	57	57	57	57	57	57	57	57	57	57	57
VPA0326	1	1	1	1	1	1	1	1	1	1	1	1	1	1	1	1	1	1	1	1
VPA0329	51	51	51	51	51	51	51	51	51	51	51	51	51	51	51	51	51	51	51	51
VPA0330	52	52	52	52	52	52	52	52	52	52	52	52	52	52	52	52	52	52	52	52
VPA0331	50	50	50	50	50	50	50	50	50	50	50	50	50	50	50	50	50	50	50	50
VPA0335	56	56	56	56	56	56	56	56	56	56	56	56	56	56	56	56	56	56	56	56
VPA0340	66	66	66	66	66	66	66	66	66	66	66	66	66	66	66	66	66	66	66	66
VPA0341	73	73	73	73	73	73	73	73	73	73	73	73	73	73	73	73	73	73	73	73
VPA0343	76	76	76	76	76	76	76	76	76	76	76	76	76	76	76	76	76	76	76	76
VPA0344	77	77	77	77	77	77	77	77	77	77	77	77	77	77	77	77	77	77	77	77
VPA0349	50	50	50	50	50	50	50	50	50	50	50	50	50	50	50	50	50	50	50	50
VPA0350	52	52	52	52	52	52	52	52	52	52	52	52	52	52	52	52	52	52	52	52
VPA0351	9	9	9	9	9	9	9	9	9	9	9	9	9	9	9	9	9	9	9	9
VPA0353	65	65	65	65	65	65	65	65	65	65	65	65	65	65	65	65	65	65	65	65
VPA0356	75	75	75	75	75	75	75	75	75	75	75	75	75	75	75	75	75	75	75	75
VPA0357	59	59	59	59	59	59	59	59	59	59	59	59	59	59	59	59	59	59	59	59
VPA0359	63	63	63	63	63	63	63	63	63	63	63	63	63	63	63	63	63	63	63	63
VPA0361	29	29	29	29	29	29	29	29	29	29	29	29	29	29	29	29	29	29	29	29
VPA0365	77	77	77	77	77	77	77	77	77	77	77	77	77	77	77	77	77	77	77	77
VPA0367	74	74	74	74	74	74	74	74	74	74	74	74	74	74	74	74	74	74	74	74
VPA0368	76	76	76	76	76	76	76	76	76	76	76	76	76	76	76	76	76	76	76	76
VPA0369	13	13	13	13	13	13	13	13	13	13	13	13	13	13	13	13	13	13	13	13
VPA0372	73	73	73	73	73	73	73	73	73	73	73	73	73	73	73	73	73	73	73	73
VPA0374	57	57	57	57	57	57	57	57	57	57	57	57	57	57	57	57	57	57	57	57
VPA0375	59	59	59	59	59	59	59	59	59	59	59	59	59	59	59	59	59	59	59	59
VPA0376	52	52	52	52	52	52	52	52	52	52	52	52	52	52	52	52	52	52	52	52
VPA0377	16	16	16	16	16	16	16	16	16	16	16	16	16	16	16	16	16	16	16	16
VPA0379	52	52	52	52	52	52	52	52	52	52	52	52	52	52	52	52	52	52	52	52
VPA0385	55	55	55	55	55	55	55	55	55	55	55	55	55	55	55	55	55	55	55	55
VPA0405	71	71	71	71	71	71	71	71	71	71	71	71	71	71	71	71	71	71	71	71
VPA0408	67	67	67	67	67	67	67	67	67	67	67	67	67	67	67	67	67	67	67	67
VPA0409	2	2	2	2	2	2	2	2	2	2	2	2	2	2	2	2	2	2	2	2
VPA0411	74	74	74	74	74	74	74	74	74	74	74	74	74	74	74	74	74	74	74	74
VPA0412	2	2	2	2	2	2	2	2	2	2	2	2	2	2	2	2	2	2	2	2
VPA0413	50	50	50	50	50	50	50	50	50	50	50	50	50	50	50	50	50	50	50	50
VPA0414	1	1	1	1	1	1	1	1	1	1	1	1	1	1	1	1	1	1	1	1
VPA0415	48	48	48	48	48	48	48	48	48	48	48	48	48	48	48	48	48	48	48	48
VPA0416	67	67	67	67	67	67	67	67	67	67	67	67	67	67	67	67	67	67	67	67
VPA0417	49	49	49	49	49	49	49	49	49	49	49	49	49	49	49	49	49	49	49	49
VPA0418	2	2	2	2	2	2	2	2	2	2	2	2	2	2	2	2	2	2	2	2
VPA0419	1	1	1	1	1	1	1	1	1	1	1	1	1	1	1	1	1	1	1	1
VPA0421	52	52	52	52	52	52	52	52	52	52	52	52	52	52	52	52	52	52	52	52
VPA0422	64	64	64	64	64	64	64	64	64	64	64	64	64	64	64	64	64	64	64	64
VPA0424	57	57	57	57	57	57	57	57	57	57	57	57	57	57	57	57	57	57	57	57
VPA0425	55	55	55	55	55	55	55	55	55	55	55	55	55	55	55	55	55	55	55	55
VPA0427	73	73	73	73	73	73	73	73	73	73	73	73	73	73	73	73	73	73	73	73
VPA0428	65	65	65	65	65	65	65	65	65	65	65	65	65	65	65	65	65	65	65	65
VPA0429	59	59	59	59	59	59	59	59	59	59	59	59	59	59	59	59	59	59	59	59
VPA0430	48	48	48	48	48	48	48	48	48	48	48	48	48	48	48	48	48	48	48	48
VPA0431	69	69	69	69	69	69	69	69	69	69	69	69	69	69	69	69	69	69	69	69
VPA0441	56	56	56	56	56	56	56	56	56	56	56	56	56	56	56	56	56	56	56	56
VPA0450	75	75	75	75	75	75	75	75	75	75	75	75	75	75	75	75	75	75	75	75
VPA0451	36	36	36	36	36	36	36	36	36	36	36	36	36	36	36	36	36	36	36	36
VPA0452	2	2	2	2	2	2	2	2	2	2	2	2	2	2	2	2	2	2	2	2
VPA0456	56	56	56	56	56	56	56	56	56	56	56	56	56	56	56	56	56	56	56	56
VPA0460	2	2	2	2	2	2	2	2	2	2	2	2	2	2	2	2	2	2	2	2
VPA0463	25	25	25	25	25	25	25	25	25	25	25	25	25	25	25	25	25	25	25	25
VPA0470	73	73	73	73	73	73	73	73	73	73	73	73	73	73	73	73	73	73	73	73
VPA0471	56	56	56	56	56	56	56	56	56	56	56	56	56	56	56	56	56	56	56	56
VPA0474	55	55	55	55	55	55	55	55	55	55	55	55	55	55	55	55	55	55	55	55
VPA0475	1	1	1	1	1	1	1	1	1	1	1	1	1	1	1	1	1	1	1	1
VPA0476	65	65	65	65	65	65	65	65	65	65	65	65	65	65	65	65	65	65	65	65
VPA0480	73	73	73	73	73	73	73	73	73	73	73	73	73	73	73	73	73	73	73	73
VPA0488	71	71	71	71	71	71	71	71	71	71	71	71	71	71	71	71	71	71	71	71
VPA0489	70	70	70	70	70	70	70	70	70	70	70	70	70	70	70	70	70	70	70	70
VPA0496	54	54	54	54	54	54	54	54	54	54	54	54	54	54	54	54	54	54	54	54
VPA0498	75	75	75	75	75	75	75	75	75	75	75	75	75	75	75	75	75	75	75	75
VPA0500	11	11	11	11	11	11	11	11	11	11	11	11	11	11	11	11	11	11	11	11
VPA0501	70	70	70	70	70	70	70	70	70	70	70	70	70	70	70	70	70	70	70	70
VPA0503	44	44	44	44	44	44	44	44	44	44	44	44	44	44	44	44	44	44	44	44
VPA0504	64	64	64	64	64	64	64	64	64	64	64	64	64	64	64	64	64	64	64	64
VPA0507	12	12	12	12	12	12	12	12	12	12	12	12	12	12	12	12	12	12	12	12
VPA0508	37	37	37	37	37	37	37	37	37	37	37	37	37	37	37	37	37	37	37	37
VPA0509	72	72	72	72	72	72	72	72	72	72	72	72	72	72	72	72	72	72	72	72
VPA0510	14	14	14	14	14	14	14	14	14	14	14	14	14	14	14	14	14	14	14	14
VPA0513	1	1	1	1	1	1	1	1	1	1	1	1	1	1	1	1	1	1	1	1
VPA0515	37	37	37	37	37	37	37	37	37	37	37	37	37	37	37	37	37	37	37	37
VPA0516	53	53	53	53	53	53	53	53	53	53	53	53	53	53	53	53	53	53	53	53
VPA0517	66	66	66	66	66	66	66	66	66	66	66	66	66	66	66	66	66	66	66	66
VPA0519	63	63	63	63	63	63	63	63	63	63	63	63	63	63	63	63	63	63	63	63
VPA0523	3	3	3	3	3	3	3	3	3	3	3	3	3	3	3	3	3	3	3	3
VPA0528	60	60	60	60	60	60	60	60	60	60	60	60	60	60	60	60	60	60	60	60
VPA0529	34	34	34	34	34	34	34	34	34	34	34	34	34	34	34	34	34	34	34	34
VPA0532	38	38	38	38	38	38	38	38	38	38	38	38	38	38	38	38	38	38	38	38
VPA0535	74	74	74	74	74	74	74	74	74	74	74	74	74	74	74	74	74	74	74	74
VPA0536	17	17	17	17	17	17	17	17	17	17	17	17	17	17	17	17	17	17	17	17
VPA0538	41	41	41	41	41	41	41	41	41	41	41	41	41	41	41	41	41	41	41	41
VPA0539	8	8	8	8	8	8	8	8	8	8	8	8	8	8	8	8	8	8	8	8
VPA0540	71	71	71	71	71	71	71	71	71	71	71	71	71	71	71	71	71	71	71	71
VPA0543	47	47	47	47	47	47	47	47	47	47	47	47	47	47	47	47	47	47	47	47
VPA0545	54	54	54	54	54	54	54	54	54	54	54	54	54	54	54	54	54	54	54	54
VPA0548	54	54	54	54	54	54	54	54	54	54	54	54	54	54	54	54	54	54	54	54
VPA0551	24	24	24	24	24	24	24	24	24	24	24	24	24	24	24	24	24	24	24	24
VPA0557	68	68	68	68	68	68	68	68	68	68	68	68	68	68	68	68	68	68	68	68
VPA0559	56	56	56	56	56	56	56	56	56	56	56	56	56	56	56	56	56	56	56	56
VPA0561	75	75	75	75	75	75	75	75	75	75	75	75	75	75	75	75	75	75	75	75
VPA0563	57	57	57	57	57	57	57	57	57	57	57	57	57	57	57	57	57	57	57	57
VPA0564	20	20	20	20	20	20	20	20	20	20	20	20	20	20	20	20	20	20	20	20
VPA0567	62	62	62	62	62	62	62	62	62	62	62	62	62	62	62	62	62	62	62	62
VPA0569	73	73	73	73	73	73	73	73	73	73	73	73	73	73	73	73	73	73	73	73
VPA0570	60	60	60	60	60	60	60	60	60	60	60	60	60	60	60	60	60	60	60	60
VPA0572	62	62	62	62	62	62	62	62	62	62	62	62	62	62	62	62	62	62	62	62
VPA0573	71	71	71	71	71	71	71	71	71	71	71	71	71	71	71	71	71	71	71	71
VPA0576	63	63	63	63	63	63	63	63	63	63	63	63	63	63	63	63	63	63	63	63
VPA0583	69	69	69	69	69	69	69	69	69	69	69	69	69	69	69	69	69	69	69	69
VPA0584	15	15	15	15	15	15	15	15	15	15	15	15	15	15	15	15	15	15	15	15
VPA0586	1	1	1	1	1	1	1	1	1	1	1	1	1	1	1	1	1	1	1	1
VPA0587	48	48	48	48	48	48	48	48	48	48	48	48	48	48	48	48	48	48	48	48
VPA0589	66	66	66	66	66	66	66	66	66	66	66	66	66	66	66	66	66	66	66	66
VPA0592	66	66	66	66	66	66	66	66	66	66	66	66	66	66	66	66	66	66	66	66
VPA0593	51	51	51	51	51	51	51	51	51	51	51	51	51	51	51	51	51	51	51	51
VPA0595	76	76	76	76	76	76	76	76	76	76	76	76	76	76	76	76	76	76	76	76
VPA0596	57	57	57	57	57	57	57	57	57	57	57	57	57	57	57	57	57	57	57	57
VPA0603	48	48	48	48	48	48	48	48	48	48	48	48	48	48	48	48	48	48	48	48
VPA0604	67	67	67	67	67	67	67	67	67	67	67	67	67	67	67	67	67	67	67	67
VPA0606	72	72	72	72	72	72	72	72	72	72	72	72	72	72	72	72	72	72	72	72
VPA0607	56	56	56	56	56	56	56	56	56	56	56	56	56	56	56	56	56	56	56	56
VPA0611	64	64	64	64	64	64	64	64	64	64	64	64	64	64	64	64	64	64	64	64
VPA0612	76	76	76	76	76	76	76	76	76	76	76	76	76	76	76	76	76	76	76	76
VPA0613	71	71	71	71	71	71	71	71	71	71	71	71	71	71	71	71	71	71	71	71
VPA0614	52	52	52	52	52	52	52	52	52	52	52	52	52	52	52	52	52	52	52	52
VPA0615	52	52	52	52	52	52	52	52	52	52	52	52	52	52	52	52	52	52	52	52
VPA0616	68	68	68	68	68	68	68	68	68	68	68	68	68	68	68	68	68	68	68	68
VPA0617	63	63	63	63	63	63	63	63	63	63	63	63	63	63	63	63	63	63	63	63
VPA0618	76	76	76	76	76	76	76	76	76	76	76	76	76	76	76	76	76	76	76	76
VPA0619	42	42	42	42	42	42	42	42	42	42	42	42	42	42	42	42	42	42	42	42
VPA0620	66	66	66	66	66	66	66	66	66	66	66	66	66	66	66	66	66	66	66	66
VPA0621	53	53	53	53	53	53	53	53	53	53	53	53	53	53	53	53	53	53	53	53
VPA0622	54	54	54	54	54	54	54	54	54	54	54	54	54	54	54	54	54	54	54	54
VPA0624	74	74	74	74	74	74	74	74	74	74	74	74	74	74	74	74	74	74	74	74
VPA0625	74	74	74	74	74	74	74	74	74	74	74	74	74	74	74	74	74	74	74	74
VPA0627	72	72	72	72	72	72	72	72	72	72	72	72	72	72	72	72	72	72	72	72
VPA0628	55	55	55	55	55	55	55	55	55	55	55	55	55	55	55	55	55	55	55	55
VPA0630	45	45	45	45	45	45	45	45	45	45	45	45	45	45	45	45	45	45	45	45
VPA0631	51	51	51	51	51	51	51	51	51	51	51	51	51	51	51	51	51	51	51	51
VPA0634	67	67	67	67	67	67	67	67	67	67	67	67	67	67	67	67	67	67	67	67
VPA0635	54	54	54	54	54	54	54	54	54	54	54	54	54	54	54	54	54	54	54	54
VPA0637	23	23	23	23	23	23	23	23	23	23	23	23	23	23	23	23	23	23	23	23
VPA0638	64	64	64	64	64	64	64	64	64	64	64	64	64	64	64	64	64	64	64	64
VPA0639	21	21	21	21	21	21	21	21	21	21	21	21	21	21	21	21	21	21	21	21
VPA0642	69	69	69	69	69	69	69	69	69	69	69	69	69	69	69	69	69	69	69	69
VPA0647	54	54	54	54	54	54	54	54	54	54	54	54	54	54	54	54	54	54	54	54
VPA0648	6	6	6	6	6	6	6	6	6	6	6	6	6	6	6	6	6	6	6	6
VPA0649	6	6	6	6	6	6	6	6	6	6	6	6	6	6	6	6	6	6	6	6
VPA0652	62	62	62	62	62	62	62	62	62	62	62	62	62	62	62	62	62	62	62	62
VPA0654	55	55	55	55	55	55	55	55	55	55	55	55	55	55	55	55	55	55	55	55
VPA0655	66	66	66	66	66	66	66	66	66	66	66	66	66	66	66	66	66	66	66	66
VPA0656	44	44	44	44	44	44	44	44	44	44	44	44	44	44	44	44	44	44	44	44
VPA0660	53	53	53	53	53	53	53	53	53	53	53	53	53	53	53	53	53	53	53	53
VPA0662	30	30	30	30	30	30	30	30	30	30	30	30	30	30	30	30	30	30	30	30
VPA0663	73	73	73	73	73	73	73	73	73	73	73	73	73	73	73	73	73	73	73	73
VPA0669	36	36	36	36	36	36	36	36	36	36	36	36	36	36	36	36	36	36	36	36
VPA0670	27	27	27	27	27	27	27	27	27	27	27	27	27	27	27	27	27	27	27	27
VPA0674	72	72	72	72	72	72	72	72	72	72	72	72	72	72	72	72	72	72	72	72
VPA0676	4	4	4	4	4	4	4	4	4	4	4	4	4	4	4	4	4	4	4	4
VPA0678	54	54	54	54	54	54	54	54	54	54	54	54	54	54	54	54	54	54	54	54
VPA0686	72	72	72	72	72	72	72	72	72	72	72	72	72	72	72	72	72	72	72	72
VPA0690	71	71	71	71	71	71	71	71	71	71	71	71	71	71	71	71	71	71	71	71
VPA0691	51	51	51	51	51	51	51	51	51	51	51	51	51	51	51	51	51	51	51	51
VPA0695	69	69	69	69	69	69	69	69	69	69	69	69	69	69	69	69	69	69	69	69
VPA0697	55	55	55	55	55	55	55	55	55	55	55	55	55	55	55	55	55	55	55	55
VPA0698	74	74	74	74	74	74	74	74	74	74	74	74	74	74	74	74	74	74	74	74
VPA0701	69	69	69	69	69	69	69	69	69	69	69	69	69	69	69	69	69	69	69	69
VPA0703	28	28	28	28	28	28	28	28	28	28	28	28	28	28	28	28	28	28	28	28
VPA0706	70	70	70	70	70	70	70	70	70	70	70	70	70	70	70	70	70	70	70	70
VPA0707	73	73	73	73	73	73	73	73	73	73	73	73	73	73	73	73	73	73	73	73
VPA0708	65	65	65	65	65	65	65	65	65	65	65	65	65	65	65	65	65	65	65	65
VPA0710	76	76	76	76	76	76	76	76	76	76	76	76	76	76	76	76	76	76	76	76
VPA0712	68	68	68	68	68	68	68	68	68	68	68	68	68	68	68	68	68	68	68	68
VPA0741	50	50	50	50	50	50	50	50	50	50	50	50	50	50	50	50	50	50	50	50
VPA0745	4	4	4	4	4	4	4	4	4	4	4	4	4	4	4	4	4	4	4	4
VPA0746	67	67	67	67	67	67	67	67	67	67	67	67	67	67	67	67	67	67	67	67
VPA0748	2	2	2	2	2	2	2	2	2	2	2	2	2	2	2	2	2	2	2	2
VPA0752	45	45	45	45	45	45	45	45	45	45	45	45	45	45	45	45	45	45	45	45
VPA0756	7	7	7	7	7	7	7	7	7	7	7	7	7	7	7	7	7	7	7	7
VPA0757	73	73	73	73	73	73	73	73	73	73	73	73	73	73	73	73	73	73	73	73
VPA0760	7	7	7	7	7	7	7	7	7	7	7	7	7	7	7	7	7	7	7	7
VPA0764	52	52	52	52	52	52	52	52	52	52	52	52	52	52	52	52	52	52	52	52
VPA0765	76	76	76	76	76	76	76	76	76	76	76	76	76	76	76	76	76	76	76	76
VPA0767	9	9	9	9	9	9	9	9	9	9	9	9	9	9	9	9	9	9	9	9
VPA0768	74	74	74	74	74	74	74	74	74	74	74	74	74	74	74	74	74	74	74	74
VPA0769	19	19	19	19	19	19	19	19	19	19	19	19	19	19	19	19	19	19	19	19
VPA0770	67	67	67	67	67	67	67	67	67	67	67	67	67	67	67	67	67	67	67	67
VPA0775	47	47	47	47	47	47	47	47	47	47	47	47	47	47	47	47	47	47	47	47
VPA0777	57	57	57	57	57	57	57	57	57	57	57	57	57	57	57	57	57	57	57	57
VPA0780	74	74	74	74	74	74	74	74	74	74	74	74	74	74	74	74	74	74	74	74
VPA0781	8	8	8	8	8	8	8	8	8	8	8	8	8	8	8	8	8	8	8	8
VPA0784	47	47	47	47	47	47	47	47	47	47	47	47	47	47	47	47	47	47	47	47
VPA0788	72	72	72	72	72	72	72	72	72	72	72	72	72	72	72	72	72	72	72	72
VPA0789	49	49	49	49	49	49	49	49	49	49	49	49	49	49	49	49	49	49	49	49
VPA0791	45	45	45	45	45	45	45	45	45	45	45	45	45	45	45	45	45	45	45	45
VPA0798	53	53	53	53	53	53	53	53	53	53	53	53	53	53	53	53	53	53	53	53
VPA0802	22	22	22	22	22	22	22	22	22	22	22	22	22	22	22	22	22	22	22	22
VPA0803	59	59	59	59	59	59	59	59	59	59	59	59	59	59	59	59	59	59	59	59
VPA0804	62	62	62	62	62	62	62	62	62	62	62	62	62	62	62	62	62	62	62	62
VPA0805	62	62	62	62	62	62	62	62	62	62	62	62	62	62	62	62	62	62	62	62
VPA0806	51	51	51	51	51	51	51	51	51	51	51	51	51	51	51	51	51	51	51	51
VPA0807	48	48	48	48	48	48	48	48	48	48	48	48	48	48	48	48	48	48	48	48
VPA0808	77	77	77	77	77	77	77	77	77	77	77	77	77	77	77	77	77	77	77	77
VPA0809	60	60	60	60	60	60	60	60	60	60	60	60	60	60	60	60	60	60	60	60
VPA0812	72	72	72	72	72	72	72	72	72	72	72	72	72	72	72	72	72	72	72	72
VPA0813	75	75	75	75	75	75	75	75	75	75	75	75	75	75	75	75	75	75	75	75
VPA0814	76	76	76	76	76	76	76	76	76	76	76	76	76	76	76	76	76	76	76	76
VPA0816	7	7	7	7	7	7	7	7	7	7	7	7	7	7	7	7	7	7	7	7
VPA0819	55	55	55	55	55	55	55	55	55	55	55	55	55	55	55	55	55	55	55	55
VPA0821	53	53	53	53	53	53	53	53	53	53	53	53	53	53	53	53	53	53	53	53
VPA0822	52	52	52	52	52	52	52	52	52	52	52	52	52	52	52	52	52	52	52	52
VPA0823	72	72	72	72	72	72	72	72	72	72	72	72	72	72	72	72	72	72	72	72
VPA0824	39	39	39	39	39	39	39	39	39	39	39	39	39	39	39	39	39	39	39	39
VPA0829	72	72	72	72	72	72	72	72	72	72	72	72	72	72	72	72	72	72	72	72
VPA0830	14	14	14	14	14	14	14	14	14	14	14	14	14	14	14	14	14	14	14	14
VPA0833	18	18	18	18	18	18	18	18	18	18	18	18	18	18	18	18	18	18	18	18
VPA0834	74	74	74	74	74	74	74	74	74	74	74	74	74	74	74	74	74	74	74	74
VPA0835	52	52	52	52	52	52	52	52	52	52	52	52	52	52	52	52	52	52	52	52
VPA0837	2	2	2	2	2	2	2	2	2	2	2	2	2	2	2	2	2	2	2	2
VPA0838	40	40	40	40	40	40	40	40	40	40	40	40	40	40	40	40	40	40	40	40
VPA0839	52	52	52	52	52	52	52	52	52	52	52	52	52	52	52	52	52	52	52	52
VPA0840	1	1	1	1	1	1	1	1	1	1	1	1	1	1	1	1	1	1	1	1
VPA0841	55	56	55	55	55	55	55	55	55	55	55	55	55	55	55	55	55	55	55	55
VPA0842	52	52	52	52	52	52	52	52	52	52	52	52	52	52	52	52	52	52	52	52
VPA0843	1	1	1	1	1	1	1	1	1	1	1	1	1	1	1	1	1	1	1	1
VPA0844	23	23	23	23	23	23	23	23	23	23	23	23	23	23	23	23	23	23	23	23
VPA0845	70	70	70	70	70	70	70	70	70	70	70	70	70	70	70	70	70	70	70	70
VPA0868	78	78	78	78	78	78	78	78	78	78	78	78	78	78	78	78	78	78	78	78
VPA0869	57	57	57	57	57	57	57	57	57	57	57	57	57	57	57	57	57	57	57	57
VPA0870	53	53	53	53	53	53	53	53	53	53	53	53	53	53	53	53	53	53	53	53
VPA0871	61	61	61	61	61	61	61	61	61	61	61	61	61	61	61	61	61	61	61	61
VPA0872	52	52	52	52	52	52	52	52	52	52	52	52	52	52	52	52	52	52	52	52
VPA0873	76	76	76	76	76	76	76	76	76	76	76	76	76	76	76	76	76	76	76	76
VPA0876	5	5	5	5	5	5	5	5	5	5	5	5	5	5	5	5	5	5	5	5
VPA0877	48	48	48	48	48	48	48	48	48	48	48	48	48	48	48	48	48	48	48	48
VPA0878	75	75	75	75	75	75	75	75	75	75	75	75	75	75	75	75	75	75	75	75
VPA0879	70	70	70	70	70	70	70	70	70	70	70	70	70	70	70	70	70	70	70	70
VPA0881	7	7	7	7	7	7	7	7	7	7	7	7	7	7	7	7	7	7	7	7
VPA0882	56	56	56	56	56	56	56	56	56	56	56	56	56	56	56	56	56	56	56	56
VPA0884	74	74	74	74	74	74	74	74	74	74	74	74	74	74	74	74	74	74	74	74
VPA0885	54	54	54	54	54	54	54	54	54	54	54	54	54	54	54	54	54	54	54	54
VPA0886	63	63	63	63	63	63	63	63	63	63	63	63	63	63	63	63	63	63	63	63
VPA0887	17	17	17	17	17	17	17	17	17	17	17	17	17	17	17	17	17	17	17	17
VPA0888	31	31	31	31	31	31	31	31	31	31	31	31	31	31	31	31	31	31	31	31
VPA0916	2	2	2	2	2	2	2	2	2	2	2	2	2	2	2	2	2	2	2	2
VPA0917	51	51	51	51	51	51	51	51	51	51	51	51	51	51	51	51	51	51	51	51
VPA0918	39	39	39	39	39	39	39	39	39	39	39	39	39	39	39	39	39	39	39	39
VPA0922	68	68	68	68	68	68	68	68	68	68	68	68	68	68	68	68	68	68	68	68
VPA0923	34	34	34	34	34	34	34	34	34	34	34	34	34	34	34	34	34	34	34	34
VPA0924	30	30	30	30	30	30	30	30	30	30	30	30	30	30	30	30	30	30	30	30
VPA0925	70	70	70	70	70	70	70	70	70	70	70	70	70	70	70	70	70	70	70	70
VPA0928	7	7	7	7	7	7	7	7	7	7	7	7	7	7	7	7	7	7	7	7
VPA0929	71	71	71	71	71	71	71	71	71	71	71	71	71	71	71	71	71	71	71	71
VPA0931	50	50	50	50	50	50	50	50	50	50	50	50	50	50	50	50	50	50	50	50
VPA0932	74	74	74	74	74	74	74	74	74	74	74	74	74	74	74	74	74	74	74	74
VPA0936	71	71	71	71	71	71	71	71	71	71	71	71	71	71	71	71	71	71	71	71
VPA0938	21	21	21	21	21	21	21	21	21	21	21	21	21	21	21	21	21	21	21	21
VPA0939	73	73	73	73	73	73	73	73	73	73	73	73	73	73	73	73	73	73	73	73
VPA0940	64	64	64	64	64	64	64	64	64	64	64	64	64	64	64	64	64	64	64	64
VPA0941	58	58	58	58	58	58	58	58	58	58	58	58	58	58	58	58	58	58	58	58
VPA0943	59	59	59	59	59	59	59	59	59	59	59	59	59	59	59	59	59	59	59	59
VPA0945	53	53	53	53	53	53	53	53	53	53	53	53	53	53	53	53	53	53	53	53
VPA0946	49	49	49	49	49	49	49	49	49	49	49	49	49	49	49	49	49	49	49	49
VPA0947	34	34	34	34	34	34	34	34	34	34	34	34	34	34	34	34	34	34	34	34
VPA0948	1	1	1	1	1	1	1	1	1	1	1	1	1	1	1	1	1	1	1	1
VPA0959	57	57	57	57	57	57	57	57	57	57	57	57	57	57	57	57	57	57	57	57
VPA0961	54	54	54	54	54	54	54	54	54	54	54	54	54	54	54	54	54	54	54	54
VPA0966	72	72	72	72	72	72	72	72	72	72	72	72	72	72	72	72	72	72	72	72
VPA0968	70	70	70	70	70	70	70	70	70	70	70	70	70	70	70	70	70	70	70	70
VPA0972	52	52	52	52	52	52	52	52	52	52	52	52	52	52	52	52	52	52	52	52
VPA0973	75	75	75	75	75	75	75	75	75	75	75	75	75	75	75	75	75	75	75	75
VPA0974	69	69	69	69	69	69	69	69	69	69	69	69	69	69	69	69	69	69	69	69
VPA0978	1	1	1	1	1	1	1	1	1	1	1	1	1	1	1	1	1	1	1	1
VPA0981	54	54	54	54	54	54	54	54	54	54	54	54	54	54	54	54	54	54	54	54
VPA0982	51	51	51	51	51	51	51	51	51	51	51	51	51	51	51	51	51	51	51	51
VPA0983	64	64	64	64	64	64	64	64	64	64	64	64	64	64	64	64	64	64	64	64
VPA0984	66	66	66	66	66	66	66	66	66	66	66	66	66	66	66	66	66	66	66	66
VPA0985	72	72	72	72	72	72	72	72	72	72	72	72	72	72	72	72	72	72	72	72
[truncated: 256 more rows]

## Sheet: variable
Locus	2197 (281-09)	2198 (283-09)	2199 (C220-09)	2200 (C224-09)	2201 (C226-09)	2202 (C244-09)	2203 (C235)	2204 (PIURA_17)	2205 (C237)	2206 (239-09)	2207 (241-09)	2208 (245-09)	2209 (CO1409)	2210 (CO1609)	2211 (285-09)	2212 (287-09)	2213 (379-09)	2214 (P306)	2215 (Guillen_151_Peru)	2216 (P310)
VP0251	47	47	48	47	47	47	47	47	47	47	47	47	47	47	47	47	47	47	47	47
VP0919	75	75	75	75	75	75	75	75	75	75	75	76	75	75	75	75	75	75	75	75
VP1479	71	71	71	71	71	71	71	71	71	71	71	71	71	71	72	71	71	71	71	71
VP2152	71	71	71	71	71	72	71	71	71	71	71	71	71	71	71	71	71	71	71	71
VP2387	62	62	63	62	62	62	62	62	62	62	62	62	62	62	62	62	62	62	62	62
VP2806	22	22	22	22	22	22	22	22	22	22	22	22	22	22	22	22	22	64	22	22
VPA0124	45	45	45	45	45	45	45	45	45	45	45	45	45	45	45	46	45	45	45	45
VPA0841	55	56	55	55	55	55	55	55	55	55	55	55	55	55	55	55	55	55	55	55

## Sheet: same in all
Locus	2197 (281-09)	2198 (283-09)	2199 (C220-09)	2200 (C224-09)	2201 (C226-09)	2202 (C244-09)	2203 (C235)	2204 (PIURA_17)	2205 (C237)	2206 (239-09)	2207 (241-09)	2208 (245-09)	2209 (CO1409)	2210 (CO1609)	2211 (285-09)	2212 (287-09)	2213 (379-09)	2214 (P306)	2215 (Guillen_151_Peru)	2216 (P310)
VP0001	27	27	27	27	27	27	27	27	27	27	27	27	27	27	27	27	27	27	27	27
VP0003	62	62	62	62	62	62	62	62	62	62	62	62	62	62	62	62	62	62	62	62
VP0004	1	1	1	1	1	1	1	1	1	1	1	1	1	1	1	1	1	1	1	1
VP0005	1	1	1	1	1	1	1	1	1	1	1	1	1	1	1	1	1	1	1	1
VP0006	7	7	7	7	7	7	7	7	7	7	7	7	7	7	7	7	7	7	7	7
VP0007	48	48	48	48	48	48	48	48	48	48	48	48	48	48	48	48	48	48	48	48
VP0012	28	28	28	28	28	28	28	28	28	28	28	28	28	28	28	28	28	28	28	28
VP0015	2	2	2	2	2	2	2	2	2	2	2	2	2	2	2	2	2	2	2	2
VP0016	13	13	13	13	13	13	13	13	13	13	13	13	13	13	13	13	13	13	13	13
VP0018	40	40	40	40	40	40	40	40	40	40	40	40	40	40	40	40	40	40	40	40
VP0019	14	14	14	14	14	14	14	14	14	14	14	14	14	14	14	14	14	14	14	14
VP0022	21	21	21	21	21	21	21	21	21	21	21	21	21	21	21	21	21	21	21	21
VP0025	1	1	1	1	1	1	1	1	1	1	1	1	1	1	1	1	1	1	1	1
VP0026	1	1	1	1	1	1	1	1	1	1	1	1	1	1	1	1	1	1	1	1
VP0032	53	53	53	53	53	53	53	53	53	53	53	53	53	53	53	53	53	53	53	53
VP0034	44	44	44	44	44	44	44	44	44	44	44	44	44	44	44	44	44	44	44	44
VP0035	67	67	67	67	67	67	67	67	67	67	67	67	67	67	67	67	67	67	67	67
VP0036	3	3	3	3	3	3	3	3	3	3	3	3	3	3	3	3	3	3	3	3
VP0038	55	55	55	55	55	55	55	55	55	55	55	55	55	55	55	55	55	55	55	55
VP0040	7	7	7	7	7	7	7	7	7	7	7	7	7	7	7	7	7	7	7	7
VP0041	58	58	58	58	58	58	58	58	58	58	58	58	58	58	58	58	58	58	58	58
VP0042	4	4	4	4	4	4	4	4	4	4	4	4	4	4	4	4	4	4	4	4
VP0044	68	68	68	68	68	68	68	68	68	68	68	68	68	68	68	68	68	68	68	68
VP0045	1	1	1	1	1	1	1	1	1	1	1	1	1	1	1	1	1	1	1	1
VP0047	56	56	56	56	56	56	56	56	56	56	56	56	56	56	56	56	56	56	56	56
VP0048	54	54	54	54	54	54	54	54	54	54	54	54	54	54	54	54	54	54	54	54
VP0050	35	35	35	35	35	35	35	35	35	35	35	35	35	35	35	35	35	35	35	35
VP0055	62	62	62	62	62	62	62	62	62	62	62	62	62	62	62	62	62	62	62	62
VP0056	74	74	74	74	74	74	74	74	74	74	74	74	74	74	74	74	74	74	74	74
VP0061	17	17	17	17	17	17	17	17	17	17	17	17	17	17	17	17	17	17	17	17
VP0069	69	69	69	69	69	69	69	69	69	69	69	69	69	69	69	69	69	69	69	69
VP0070	73	73	73	73	73	73	73	73	73	73	73	73	73	73	73	73	73	73	73	73
VP0072	8	8	8	8	8	8	8	8	8	8	8	8	8	8	8	8	8	8	8	8
VP0073	58	58	58	58	58	58	58	58	58	58	58	58	58	58	58	58	58	58	58	58
VP0074	60	60	60	60	60	60	60	60	60	60	60	60	60	60	60	60	60	60	60	60
VP0075	64	64	64	64	64	64	64	64	64	64	64	64	64	64	64	64	64	64	64	64
VP0076	13	13	13	13	13	13	13	13	13	13	13	13	13	13	13	13	13	13	13	13
VP0077	1	1	1	1	1	1	1	1	1	1	1	1	1	1	1	1	1	1	1	1
VP0078	1	1	1	1	1	1	1	1	1	1	1	1	1	1	1	1	1	1	1	1
VP0079	69	69	69	69	69	69	69	69	69	69	69	69	69	69	69	69	69	69	69	69
VP0082	17	17	17	17	17	17	17	17	17	17	17	17	17	17	17	17	17	17	17	17
VP0083	22	22	22	22	22	22	22	22	22	22	22	22	22	22	22	22	22	22	22	22
VP0086	2	2	2	2	2	2	2	2	2	2	2	2	2	2	2	2	2	2	2	2
VP0087	44	44	44	44	44	44	44	44	44	44	44	44	44	44	44	44	44	44	44	44
VP0089	57	57	57	57	57	57	57	57	57	57	57	57	57	57	57	57	57	57	57	57
VP0093	53	53	53	53	53	53	53	53	53	53	53	53	53	53	53	53	53	53	53	53
VP0094	68	68	68	68	68	68	68	68	68	68	68	68	68	68	68	68	68	68	68	68
VP0095	7	7	7	7	7	7	7	7	7	7	7	7	7	7	7	7	7	7	7	7
VP0096	56	56	56	56	56	56	56	56	56	56	56	56	56	56	56	56	56	56	56	56
VP0097	76	76	76	76	76	76	76	76	76	76	76	76	76	76	76	76	76	76	76	76
VP0098	1	1	1	1	1	1	1	1	1	1	1	1	1	1	1	1	1	1	1	1
VP0100	61	61	61	61	61	61	61	61	61	61	61	61	61	61	61	61	61	61	61	61
VP0103	76	76	76	76	76	76	76	76	76	76	76	76	76	76	76	76	76	76	76	76
VP0104	27	27	27	27	27	27	27	27	27	27	27	27	27	27	27	27	27	27	27	27
VP0105	2	2	2	2	2	2	2	2	2	2	2	2	2	2	2	2	2	2	2	2
VP0107	61	61	61	61	61	61	61	61	61	61	61	61	61	61	61	61	61	61	61	61
VP0109	3	3	3	3	3	3	3	3	3	3	3	3	3	3	3	3	3	3	3	3
VP0110	30	30	30	30	30	30	30	30	30	30	30	30	30	30	30	30	30	30	30	30
VP0113	51	51	51	51	51	51	51	51	51	51	51	51	51	51	51	51	51	51	51	51
VP0114	5	5	5	5	5	5	5	5	5	5	5	5	5	5	5	5	5	5	5	5
VP0115	76	76	76	76	76	76	76	76	76	76	76	76	76	76	76	76	76	76	76	76
VP0116	63	63	63	63	63	63	63	63	63	63	63	63	63	63	63	63	63	63	63	63
VP0117	55	55	55	55	55	55	55	55	55	55	55	55	55	55	55	55	55	55	55	55
VP0119	72	72	72	72	72	72	72	72	72	72	72	72	72	72	72	72	72	72	72	72
VP0120	47	47	47	47	47	47	47	47	47	47	47	47	47	47	47	47	47	47	47	47
VP0121	12	12	12	12	12	12	12	12	12	12	12	12	12	12	12	12	12	12	12	12
VP0122	56	56	56	56	56	56	56	56	56	56	56	56	56	56	56	56	56	56	56	56
VP0123	51	51	51	51	51	51	51	51	51	51	51	51	51	51	51	51	51	51	51	51
VP0124	43	43	43	43	43	43	43	43	43	43	43	43	43	43	43	43	43	43	43	43
VP0130	17	17	17	17	17	17	17	17	17	17	17	17	17	17	17	17	17	17	17	17
VP0131	2	2	2	2	2	2	2	2	2	2	2	2	2	2	2	2	2	2	2	2
VP0132	11	11	11	11	11	11	11	11	11	11	11	11	11	11	11	11	11	11	11	11
VP0134	70	70	70	70	70	70	70	70	70	70	70	70	70	70	70	70	70	70	70	70
VP0135	51	51	51	51	51	51	51	51	51	51	51	51	51	51	51	51	51	51	51	51
VP0136	2	2	2	2	2	2	2	2	2	2	2	2	2	2	2	2	2	2	2	2
VP0137	13	13	13	13	13	13	13	13	13	13	13	13	13	13	13	13	13	13	13	13
VP0141	54	54	54	54	54	54	54	54	54	54	54	54	54	54	54	54	54	54	54	54
VP0142	35	35	35	35	35	35	35	35	35	35	35	35	35	35	35	35	35	35	35	35
VP0143	67	67	67	67	67	67	67	67	67	67	67	67	67	67	67	67	67	67	67	67
VP0144	64	64	64	64	64	64	64	64	64	64	64	64	64	64	64	64	64	64	64	64
VP0145	48	48	48	48	48	48	48	48	48	48	48	48	48	48	48	48	48	48	48	48
VP0146	31	31	31	31	31	31	31	31	31	31	31	31	31	31	31	31	31	31	31	31
VP0147	68	68	68	68	68	68	68	68	68	68	68	68	68	68	68	68	68	68	68	68
VP0148	68	68	68	68	68	68	68	68	68	68	68	68	68	68	68	68	68	68	68	68
VP0149	8	8	8	8	8	8	8	8	8	8	8	8	8	8	8	8	8	8	8	8
VP0150	58	58	58	58	58	58	58	58	58	58	58	58	58	58	58	58	58	58	58	58
VP0151	76	76	76	76	76	76	76	76	76	76	76	76	76	76	76	76	76	76	76	76
VP0152	9	9	9	9	9	9	9	9	9	9	9	9	9	9	9	9	9	9	9	9
VP0155	52	52	52	52	52	52	52	52	52	52	52	52	52	52	52	52	52	52	52	52
VP0156	73	73	73	73	73	73	73	73	73	73	73	73	73	73	73	73	73	73	73	73
VP0157	66	66	66	66	66	66	66	66	66	66	66	66	66	66	66	66	66	66	66	66
VP0158	17	17	17	17	17	17	17	17	17	17	17	17	17	17	17	17	17	17	17	17
VP0160	1	1	1	1	1	1	1	1	1	1	1	1	1	1	1	1	1	1	1	1
VP0161	9	9	9	9	9	9	9	9	9	9	9	9	9	9	9	9	9	9	9	9
VP0164	1	1	1	1	1	1	1	1	1	1	1	1	1	1	1	1	1	1	1	1
VP0165	4	4	4	4	4	4	4	4	4	4	4	4	4	4	4	4	4	4	4	4
VP0166	46	46	46	46	46	46	46	46	46	46	46	46	46	46	46	46	46	46	46	46
VP0167	32	32	32	32	32	32	32	32	32	32	32	32	32	32	32	32	32	32	32	32
VP0170	55	55	55	55	55	55	55	55	55	55	55	55	55	55	55	55	55	55	55	55
VP0172	77	77	77	77	77	77	77	77	77	77	77	77	77	77	77	77	77	77	77	77
VP0173	66	66	66	66	66	66	66	66	66	66	66	66	66	66	66	66	66	66	66	66
VP0174	8	8	8	8	8	8	8	8	8	8	8	8	8	8	8	8	8	8	8	8
VP0175	26	26	26	26	26	26	26	26	26	26	26	26	26	26	26	26	26	26	26	26
VP0177	50	50	50	50	50	50	50	50	50	50	50	50	50	50	50	50	50	50	50	50
VP0178	10	10	10	10	10	10	10	10	10	10	10	10	10	10	10	10	10	10	10	10
VP0179	73	73	73	73	73	73	73	73	73	73	73	73	73	73	73	73	73	73	73	73
VP0180	5	5	5	5	5	5	5	5	5	5	5	5	5	5	5	5	5	5	5	5
VP0181	69	69	69	69	69	69	69	69	69	69	69	69	69	69	69	69	69	69	69	69
VP0185	1	1	1	1	1	1	1	1	1	1	1	1	1	1	1	1	1	1	1	1
VP0186	1	1	1	1	1	1	1	1	1	1	1	1	1	1	1	1	1	1	1	1
VP0239	57	57	57	57	57	57	57	57	57	57	57	57	57	57	57	57	57	57	57	57
VP0240	46	46	46	46	46	46	46	46	46	46	46	46	46	46	46	46	46	46	46	46
VP0241	2	2	2	2	2	2	2	2	2	2	2	2	2	2	2	2	2	2	2	2
VP0242	13	13	13	13	13	13	13	13	13	13	13	13	13	13	13	13	13	13	13	13
VP0243	67	67	67	67	67	67	67	67	67	67	67	67	67	67	67	67	67	67	67	67
VP0244	43	43	43	43	43	43	43	43	43	43	43	43	43	43	43	43	43	43	43	43
VP0246	1	1	1	1	1	1	1	1	1	1	1	1	1	1	1	1	1	1	1	1
VP0253	77	77	77	77	77	77	77	77	77	77	77	77	77	77	77	77	77	77	77	77
VP0254	1	1	1	1	1	1	1	1	1	1	1	1	1	1	1	1	1	1	1	1
VP0255	1	1	1	1	1	1	1	1	1	1	1	1	1	1	1	1	1	1	1	1
VP0256	1	1	1	1	1	1	1	1	1	1	1	1	1	1	1	1	1	1	1	1
VP0257	1	1	1	1	1	1	1	1	1	1	1	1	1	1	1	1	1	1	1	1
VP0258	1	1	1	1	1	1	1	1	1	1	1	1	1	1	1	1	1	1	1	1
VP0259	1	1	1	1	1	1	1	1	1	1	1	1	1	1	1	1	1	1	1	1
VP0260	1	1	1	1	1	1	1	1	1	1	1	1	1	1	1	1	1	1	1	1
VP0261	5	5	5	5	5	5	5	5	5	5	5	5	5	5	5	5	5	5	5	5
VP0262	1	1	1	1	1	1	1	1	1	1	1	1	1	1	1	1	1	1	1	1
VP0263	3	3	3	3	3	3	3	3	3	3	3	3	3	3	3	3	3	3	3	3
VP0264	1	1	1	1	1	1	1	1	1	1	1	1	1	1	1	1	1	1	1	1
VP0265	1	1	1	1	1	1	1	1	1	1	1	1	1	1	1	1	1	1	1	1
VP0266	1	1	1	1	1	1	1	1	1	1	1	1	1	1	1	1	1	1	1	1
VP0267	1	1	1	1	1	1	1	1	1	1	1	1	1	1	1	1	1	1	1	1
VP0268	1	1	1	1	1	1	1	1	1	1	1	1	1	1	1	1	1	1	1	1
VP0269	1	1	1	1	1	1	1	1	1	1	1	1	1	1	1	1	1	1	1	1
VP0270	1	1	1	1	1	1	1	1	1	1	1	1	1	1	1	1	1	1	1	1
VP0271	1	1	1	1	1	1	1	1	1	1	1	1	1	1	1	1	1	1	1	1
VP0272	1	1	1	1	1	1	1	1	1	1	1	1	1	1	1	1	1	1	1	1
VP0273	1	1	1	1	1	1	1	1	1	1	1	1	1	1	1	1	1	1	1	1
VP0274	1	1	1	1	1	1	1	1	1	1	1	1	1	1	1	1	1	1	1	1
VP0275	1	1	1	1	1	1	1	1	1	1	1	1	1	1	1	1	1	1	1	1
VP0276	1	1	1	1	1	1	1	1	1	1	1	1	1	1	1	1	1	1	1	1
VP0277	7	7	7	7	7	7	7	7	7	7	7	7	7	7	7	7	7	7	7	7
VP0278	1	1	1	1	1	1	1	1	1	1	1	1	1	1	1	1	1	1	1	1
VP0279	1	1	1	1	1	1	1	1	1	1	1	1	1	1	1	1	1	1	1	1
VP0280	1	1	1	1	1	1	1	1	1	1	1	1	1	1	1	1	1	1	1	1
VP0281	1	1	1	1	1	1	1	1	1	1	1	1	1	1	1	1	1	1	1	1
VP0282	3	3	3	3	3	3	3	3	3	3	3	3	3	3	3	3	3	3	3	3
VP0283	1	1	1	1	1	1	1	1	1	1	1	1	1	1	1	1	1	1	1	1
VP0284	3	3	3	3	3	3	3	3	3	3	3	3	3	3	3	3	3	3	3	3
VP0285	3	3	3	3	3	3	3	3	3	3	3	3	3	3	3	3	3	3	3	3
VP0286	30	30	30	30	30	30	30	30	30	30	30	30	30	30	30	30	30	30	30	30
VP0287	3	3	3	3	3	3	3	3	3	3	3	3	3	3	3	3	3	3	3	3
VP0288	58	58	58	58	58	58	58	58	58	58	58	58	58	58	58	58	58	58	58	58
VP0290	58	58	58	58	58	58	58	58	58	58	58	58	58	58	58	58	58	58	58	58
VP0291	74	74	74	74	74	74	74	74	74	74	74	74	74	74	74	74	74	74	74	74
VP0292	70	70	70	70	70	70	70	70	70	70	70	70	70	70	70	70	70	70	70	70
VP0293	57	57	57	57	57	57	57	57	57	57	57	57	57	57	57	57	57	57	57	57
VP0296	51	51	51	51	51	51	51	51	51	51	51	51	51	51	51	51	51	51	51	51
VP0297	1	1	1	1	1	1	1	1	1	1	1	1	1	1	1	1	1	1	1	1
VP0299	26	26	26	26	26	26	26	26	26	26	26	26	26	26	26	26	26	26	26	26
VP0300	74	74	74	74	74	74	74	74	74	74	74	74	74	74	74	74	74	74	74	74
VP0301	52	52	52	52	52	52	52	52	52	52	52	52	52	52	52	52	52	52	52	52
VP0303	7	7	7	7	7	7	7	7	7	7	7	7	7	7	7	7	7	7	7	7
VP0305	3	3	3	3	3	3	3	3	3	3	3	3	3	3	3	3	3	3	3	3
VP0306	5	5	5	5	5	5	5	5	5	5	5	5	5	5	5	5	5	5	5	5
VP0307	78	78	78	78	78	78	78	78	78	78	78	78	78	78	78	78	78	78	78	78
VP0308	78	78	78	78	78	78	78	78	78	78	78	78	78	78	78	78	78	78	78	78
VP0309	7	7	7	7	7	7	7	7	7	7	7	7	7	7	7	7	7	7	7	7
VP0310	8	8	8	8	8	8	8	8	8	8	8	8	8	8	8	8	8	8	8	8
VP0311	48	48	48	48	48	48	48	48	48	48	48	48	48	48	48	48	48	48	48	48
VP0313	31	31	31	31	31	31	31	31	31	31	31	31	31	31	31	31	31	31	31	31
VP0314	60	60	60	60	60	60	60	60	60	60	60	60	60	60	60	60	60	60	60	60
VP0316	32	32	32	32	32	32	32	32	32	32	32	32	32	32	32	32	32	32	32	32
VP0317	57	57	57	57	57	57	57	57	57	57	57	57	57	57	57	57	57	57	57	57
VP0318	66	66	66	66	66	66	66	66	66	66	66	66	66	66	66	66	66	66	66	66
VP0320	56	56	56	56	56	56	56	56	56	56	56	56	56	56	56	56	56	56	56	56
VP0323	57	57	57	57	57	57	57	57	57	57	57	57	57	57	57	57	57	57	57	57
VP0324	27	27	27	27	27	27	27	27	27	27	27	27	27	27	27	27	27	27	27	27
VP0325	53	53	53	53	53	53	53	53	53	53	53	53	53	53	53	53	53	53	53	53
VP0326	29	29	29	29	29	29	29	29	29	29	29	29	29	29	29	29	29	29	29	29
VP0327	47	47	47	47	47	47	47	47	47	47	47	47	47	47	47	47	47	47	47	47
VP0329	1	1	1	1	1	1	1	1	1	1	1	1	1	1	1	1	1	1	1	1
VP0330	32	32	32	32	32	32	32	32	32	32	32	32	32	32	32	32	32	32	32	32
VP0331	30	30	30	30	30	30	30	30	30	30	30	30	30	30	30	30	30	30	30	30
VP0334	63	63	63	63	63	63	63	63	63	63	63	63	63	63	63	63	63	63	63	63
VP0335	24	24	24	24	24	24	24	24	24	24	24	24	24	24	24	24	24	24	24	24
VP0336	56	56	56	56	56	56	56	56	56	56	56	56	56	56	56	56	56	56	56	56
VP0338	71	71	71	71	71	71	71	71	71	71	71	71	71	71	71	71	71	71	71	71
VP0339	58	58	58	58	58	58	58	58	58	58	58	58	58	58	58	58	58	58	58	58
VP0340	54	54	54	54	54	54	54	54	54	54	54	54	54	54	54	54	54	54	54	54
VP0341	70	70	70	70	70	70	70	70	70	70	70	70	70	70	70	70	70	70	70	70
VP0342	65	65	65	65	65	65	65	65	65	65	65	65	65	65	65	65	65	65	65	65
VP0344	73	73	73	73	73	73	73	73	73	73	73	73	73	73	73	73	73	73	73	73
VP0346	72	72	72	72	72	72	72	72	72	72	72	72	72	72	72	72	72	72	72	72
VP0347	71	71	71	71	71	71	71	71	71	71	71	71	71	71	71	71	71	71	71	71
VP0348	57	57	57	57	57	57	57	57	57	57	57	57	57	57	57	57	57	57	57	57
VP0350	12	12	12	12	12	12	12	12	12	12	12	12	12	12	12	12	12	12	12	12
VP0351	75	75	75	75	75	75	75	75	75	75	75	75	75	75	75	75	75	75	75	75
VP0352	57	57	57	57	57	57	57	57	57	57	57	57	57	57	57	57	57	57	57	57
VP0353	55	55	55	55	55	55	55	55	55	55	55	55	55	55	55	55	55	55	55	55
VP0354	75	75	75	75	75	75	75	75	75	75	75	75	75	75	75	75	75	75	75	75
VP0355	59	59	59	59	59	59	59	59	59	59	59	59	59	59	59	59	59	59	59	59
VP0356	67	67	67	67	67	67	67	67	67	67	67	67	67	67	67	67	67	67	67	67
VP0357	1	1	1	1	1	1	1	1	1	1	1	1	1	1	1	1	1	1	1	1
VP0358	60	60	60	60	60	60	60	60	60	60	60	60	60	60	60	60	60	60	60	60
VP0359	73	73	73	73	73	73	73	73	73	73	73	73	73	73	73	73	73	73	73	73
VP0369	54	54	54	54	54	54	54	54	54	54	54	54	54	54	54	54	54	54	54	54
VP0370	53	53	53	53	53	53	53	53	53	53	53	53	53	53	53	53	53	53	53	53
VP0374	60	60	60	60	60	60	60	60	60	60	60	60	60	60	60	60	60	60	60	60
VP0378	19	19	19	19	19	19	19	19	19	19	19	19	19	19	19	19	19	19	19	19
VP0404	74	74	74	74	74	74	74	74	74	74	74	74	74	74	74	74	74	74	74	74
VP0406	18	18	18	18	18	18	18	18	18	18	18	18	18	18	18	18	18	18	18	18
VP0408	10	10	10	10	10	10	10	10	10	10	10	10	10	10	10	10	10	10	10	10
VP0409	65	65	65	65	65	65	65	65	65	65	65	65	65	65	65	65	65	65	65	65
VP0411	30	30	30	30	30	30	30	30	30	30	30	30	30	30	30	30	30	30	30	30
VP0412	52	52	52	52	52	52	52	52	52	52	52	52	52	52	52	52	52	52	52	52
VP0413	65	65	65	65	65	65	65	65	65	65	65	65	65	65	65	65	65	65	65	65
VP0414	65	65	65	65	65	65	65	65	65	65	65	65	65	65	65	65	65	65	65	65
VP0415	53	53	53	53	53	53	53	53	53	53	53	53	53	53	53	53	53	53	53	53
VP0419	1	1	1	1	1	1	1	1	1	1	1	1	1	1	1	1	1	1	1	1
VP0420	72	72	72	72	72	72	72	72	72	72	72	72	72	72	72	72	72	72	72	72
VP0424	71	71	71	71	71	71	71	71	71	71	71	71	71	71	71	71	71	71	71	71
VP0426	39	39	39	39	39	39	39	39	39	39	39	39	39	39	39	39	39	39	39	39
VP0427	7	7	7	7	7	7	7	7	7	7	7	7	7	7	7	7	7	7	7	7
VP0429	50	50	50	50	50	50	50	50	50	50	50	50	50	50	50	50	50	50	50	50
VP0430	68	68	68	68	68	68	68	68	68	68	68	68	68	68	68	68	68	68	68	68
VP0431	54	54	54	54	54	54	54	54	54	54	54	54	54	54	54	54	54	54	54	54
VP0432	49	49	49	49	49	49	49	49	49	49	49	49	49	49	49	49	49	49	49	49
VP0433	70	70	70	70	70	70	70	70	70	70	70	70	70	70	70	70	70	70	70	70
VP0434	2	2	2	2	2	2	2	2	2	2	2	2	2	2	2	2	2	2	2	2
VP0436	66	66	66	66	66	66	66	66	66	66	66	66	66	66	66	66	66	66	66	66
VP0438	1	1	1	1	1	1	1	1	1	1	1	1	1	1	1	1	1	1	1	1
VP0441	1	1	1	1	1	1	1	1	1	1	1	1	1	1	1	1	1	1	1	1
VP0442	63	63	63	63	63	63	63	63	63	63	63	63	63	63	63	63	63	63	63	63
VP0443	38	38	38	38	38	38	38	38	38	38	38	38	38	38	38	38	38	38	38	38
VP0444	1	1	1	1	1	1	1	1	1	1	1	1	1	1	1	1	1	1	1	1
VP0449	53	53	53	53	53	53	53	53	53	53	53	53	53	53	53	53	53	53	53	53
VP0450	53	53	53	53	53	53	53	53	53	53	53	53	53	53	53	53	53	53	53	53
VP0451	1	1	1	1	1	1	1	1	1	1	1	1	1	1	1	1	1	1	1	1
VP0452	40	40	40	40	40	40	40	40	40	40	40	40	40	40	40	40	40	40	40	40
VP0453	2	2	2	2	2	2	2	2	2	2	2	2	2	2	2	2	2	2	2	2
VP0454	54	54	54	54	54	54	54	54	54	54	54	54	54	54	54	54	54	54	54	54
VP0455	72	72	72	72	72	72	72	72	72	72	72	72	72	72	72	72	72	72	72	72
VP0456	71	71	71	71	71	71	71	71	71	71	71	71	71	71	71	71	71	71	71	71
VP0457	73	73	73	73	73	73	73	73	73	73	73	73	73	73	73	73	73	73	73	73
VP0458	73	73	73	73	73	73	73	73	73	73	73	73	73	73	73	73	73	73	73	73
VP0459	74	74	74	74	74	74	74	74	74	74	74	74	74	74	74	74	74	74	74	74
VP0461	72	72	72	72	72	72	72	72	72	72	72	72	72	72	72	72	72	72	72	72
VP0463	44	44	44	44	44	44	44	44	44	44	44	44	44	44	44	44	44	44	44	44
VP0464	34	34	34	34	34	34	34	34	34	34	34	34	34	34	34	34	34	34	34	34
VP0465	37	37	37	37	37	37	37	37	37	37	37	37	37	37	37	37	37	37	37	37
VP0466	11	11	11	11	11	11	11	11	11	11	11	11	11	11	11	11	11	11	11	11
VP0467	39	39	39	39	39	39	39	39	39	39	39	39	39	39	39	39	39	39	39	39
VP0468	9	9	9	9	9	9	9	9	9	9	9	9	9	9	9	9	9	9	9	9
VP0469	45	45	45	45	45	45	45	45	45	45	45	45	45	45	45	45	45	45	45	45
VP0470	9	9	9	9	9	9	9	9	9	9	9	9	9	9	9	9	9	9	9	9
VP0475	59	59	59	59	59	59	59	59	59	59	59	59	59	59	59	59	59	59	59	59
VP0476	54	54	54	54	54	54	54	54	54	54	54	54	54	54	54	54	54	54	54	54
VP0477	66	66	66	66	66	66	66	66	66	66	66	66	66	66	66	66	66	66	66	66
VP0478	70	70	70	70	70	70	70	70	70	70	70	70	70	70	70	70	70	70	70	70
VP0479	52	52	52	52	52	52	52	52	52	52	52	52	52	52	52	52	52	52	52	52
VP0481	10	10	10	10	10	10	10	10	10	10	10	10	10	10	10	10	10	10	10	10
VP0484	57	57	57	57	57	57	57	57	57	57	57	57	57	57	57	57	57	57	57	57
VP0485	41	41	41	41	41	41	41	41	41	41	41	41	41	41	41	41	41	41	41	41
VP0486	55	55	55	55	55	55	55	55	55	55	55	55	55	55	55	55	55	55	55	55
VP0487	71	71	71	71	71	71	71	71	71	71	71	71	71	71	71	71	71	71	71	71
VP0488	6	6	6	6	6	6	6	6	6	6	6	6	6	6	6	6	6	6	6	6
VP0492	48	48	48	48	48	48	48	48	48	48	48	48	48	48	48	48	48	48	48	48
VP0493	1	1	1	1	1	1	1	1	1	1	1	1	1	1	1	1	1	1	1	1
VP0494	56	56	56	56	56	56	56	56	56	56	56	56	56	56	56	56	56	56	56	56
VP0495	52	52	52	52	52	52	52	52	52	52	52	52	52	52	52	52	52	52	52	52
VP0496	69	69	69	69	69	69	69	69	69	69	69	69	69	69	69	69	69	69	69	69
VP0499	20	20	20	20	20	20	20	20	20	20	20	20	20	20	20	20	20	20	20	20
VP0500	55	55	55	55	55	55	55	55	55	55	55	55	55	55	55	55	55	55	55	55
VP0502	2	2	2	2	2	2	2	2	2	2	2	2	2	2	2	2	2	2	2	2
VP0503	64	64	64	64	64	64	64	64	64	64	64	64	64	64	64	64	64	64	64	64
VP0504	53	53	53	53	53	53	53	53	53	53	53	53	53	53	53	53	53	53	53	53
VP0505	69	69	69	69	69	69	69	69	69	69	69	69	69	69	69	69	69	69	69	69
VP0506	59	59	59	59	59	59	59	59	59	59	59	59	59	59	59	59	59	59	59	59
VP0507	50	50	50	50	50	50	50	50	50	50	50	50	50	50	50	50	50	50	50	50
VP0511	74	74	74	74	74	74	74	74	74	74	74	74	74	74	74	74	74	74	74	74
VP0512	60	60	60	60	60	60	60	60	60	60	60	60	60	60	60	60	60	60	60	60
VP0513	66	66	66	66	66	66	66	66	66	66	66	66	66	66	66	66	66	66	66	66
VP0516	67	67	67	67	67	67	67	67	67	67	67	67	67	67	67	67	67	67	67	67
VP0517	2	2	2	2	2	2	2	2	2	2	2	2	2	2	2	2	2	2	2	2
VP0519	2	2	2	2	2	2	2	2	2	2	2	2	2	2	2	2	2	2	2	2
VP0520	4	4	4	4	4	4	4	4	4	4	4	4	4	4	4	4	4	4	4	4
VP0522	47	47	47	47	47	47	47	47	47	47	47	47	47	47	47	47	47	47	47	47
VP0523	56	56	56	56	56	56	56	56	56	56	56	56	56	56	56	56	56	56	56	56
VP0525	51	51	51	51	51	51	51	51	51	51	51	51	51	51	51	51	51	51	51	51
VP0527	67	67	67	67	67	67	67	67	67	67	67	67	67	67	67	67	67	67	67	67
VP0528	7	7	7	7	7	7	7	7	7	7	7	7	7	7	7	7	7	7	7	7
VP0529	3	3	3	3	3	3	3	3	3	3	3	3	3	3	3	3	3	3	3	3
VP0531	1	1	1	1	1	1	1	1	1	1	1	1	1	1	1	1	1	1	1	1
VP0532	55	55	55	55	55	55	55	55	55	55	55	55	55	55	55	55	55	55	55	55
VP0533	3	3	3	3	3	3	3	3	3	3	3	3	3	3	3	3	3	3	3	3
VP0534	71	71	71	71	71	71	71	71	71	71	71	71	71	71	71	71	71	71	71	71
VP0536	38	38	38	38	38	38	38	38	38	38	38	38	38	38	38	38	38	38	38	38
VP0537	27	27	27	27	27	27	27	27	27	27	27	27	27	27	27	27	27	27	27	27
VP0538	10	10	10	10	10	10	10	10	10	10	10	10	10	10	10	10	10	10	10	10
VP0539	77	77	77	77	77	77	77	77	77	77	77	77	77	77	77	77	77	77	77	77
VP0540	72	72	72	72	72	72	72	72	72	72	72	72	72	72	72	72	72	72	72	72
VP0542	37	37	37	37	37	37	37	37	37	37	37	37	37	37	37	37	37	37	37	37
VP0543	51	51	51	51	51	51	51	51	51	51	51	51	51	51	51	51	51	51	51	51
VP0545	49	49	49	49	49	49	49	49	49	49	49	49	49	49	49	49	49	49	49	49
VP0546	70	70	70	70	70	70	70	70	70	70	70	70	70	70	70	70	70	70	70	70
VP0547	52	52	52	52	52	52	52	52	52	52	52	52	52	52	52	52	52	52	52	52
VP0548	64	64	64	64	64	64	64	64	64	64	64	64	64	64	64	64	64	64	64	64
VP0549	7	7	7	7	7	7	7	7	7	7	7	7	7	7	7	7	7	7	7	7
VP0551	56	56	56	56	56	56	56	56	56	56	56	56	56	56	56	56	56	56	56	56
VP0552	73	73	73	73	73	73	73	73	73	73	73	73	73	73	73	73	73	73	73	73
VP0553	37	37	37	37	37	37	37	37	37	37	37	37	37	37	37	37	37	37	37	37
VP0554	9	9	9	9	9	9	9	9	9	9	9	9	9	9	9	9	9	9	9	9
VP0555	72	72	72	72	72	72	72	72	72	72	72	72	72	72	72	72	72	72	72	72
VP0556	3	3	3	3	3	3	3	3	3	3	3	3	3	3	3	3	3	3	3	3
VP0558	59	59	59	59	59	59	59	59	59	59	59	59	59	59	59	59	59	59	59	59
VP0560	46	46	46	46	46	46	46	46	46	46	46	46	46	46	46	46	46	46	46	46
VP0561	71	71	71	71	71	71	71	71	71	71	71	71	71	71	71	71	71	71	71	71
VP0563	30	30	30	30	30	30	30	30	30	30	30	30	30	30	30	30	30	30	30	30
VP0564	60	60	60	60	60	60	60	60	60	60	60	60	60	60	60	60	60	60	60	60
VP0565	5	5	5	5	5	5	5	5	5	5	5	5	5	5	5	5	5	5	5	5
VP0566	1	1	1	1	1	1	1	1	1	1	1	1	1	1	1	1	1	1	1	1
VP0569	21	21	21	21	21	21	21	21	21	21	21	21	21	21	21	21	21	21	21	21
VP0570	69	69	69	69	69	69	69	69	69	69	69	69	69	69	69	69	69	69	69	69
VP0571	53	53	53	53	53	53	53	53	53	53	53	53	53	53	53	53	53	53	53	53
VP0573	54	54	54	54	54	54	54	54	54	54	54	54	54	54	54	54	54	54	54	54
VP0575	54	54	54	54	54	54	54	54	54	54	54	54	54	54	54	54	54	54	54	54
VP0576	46	46	46	46	46	46	46	46	46	46	46	46	46	46	46	46	46	46	46	46
VP0577	61	61	61	61	61	61	61	61	61	61	61	61	61	61	61	61	61	61	61	61
VP0579	49	49	49	49	49	49	49	49	49	49	49	49	49	49	49	49	49	49	49	49
VP0580	4	4	4	4	4	4	4	4	4	4	4	4	4	4	4	4	4	4	4	4
VP0581	59	59	59	59	59	59	59	59	59	59	59	59	59	59	59	59	59	59	59	59
VP0582	1	1	1	1	1	1	1	1	1	1	1	1	1	1	1	1	1	1	1	1
VP0583	53	53	53	53	53	53	53	53	53	53	53	53	53	53	53	53	53	53	53	53
VP0584	69	69	69	69	69	69	69	69	69	69	69	69	69	69	69	69	69	69	69	69
VP0585	7	7	7	7	7	7	7	7	7	7	7	7	7	7	7	7	7	7	7	7
VP0587	68	68	68	68	68	68	68	68	68	68	68	68	68	68	68	68	68	68	68	68
VP0588	61	61	61	61	61	61	61	61	61	61	61	61	61	61	61	61	61	61	61	61
VP0589	2	2	2	2	2	2	2	2	2	2	2	2	2	2	2	2	2	2	2	2
VP0590	70	70	70	70	70	70	70	70	70	70	70	70	70	70	70	70	70	70	70	70
VP0591	66	66	66	66	66	66	66	66	66	66	66	66	66	66	66	66	66	66	66	66
VP0593	31	31	31	31	31	31	31	31	31	31	31	31	31	31	31	31	31	31	31	31
VP0594	50	50	50	50	50	50	50	50	50	50	50	50	50	50	50	50	50	50	50	50
VP0596	66	66	66	66	66	66	66	66	66	66	66	66	66	66	66	66	66	66	66	66
VP0597	3	3	3	3	3	3	3	3	3	3	3	3	3	3	3	3	3	3	3	3
VP0598	1	1	1	1	1	1	1	1	1	1	1	1	1	1	1	1	1	1	1	1
VP0599	3	3	3	3	3	3	3	3	3	3	3	3	3	3	3	3	3	3	3	3
VP0601	5	5	5	5	5	5	5	5	5	5	5	5	5	5	5	5	5	5	5	5
VP0602	1	1	1	1	1	1	1	1	1	1	1	1	1	1	1	1	1	1	1	1
VP0604	6	6	6	6	6	6	6	6	6	6	6	6	6	6	6	6	6	6	6	6
VP0605	47	47	47	47	47	47	47	47	47	47	47	47	47	47	47	47	47	47	47	47
VP0607	13	13	13	13	13	13	13	13	13	13	13	13	13	13	13	13	13	13	13	13
VP0608	5	5	5	5	5	5	5	5	5	5	5	5	5	5	5	5	5	5	5	5
VP0610	44	44	44	44	44	44	44	44	44	44	44	44	44	44	44	44	44	44	44	44
VP0611	55	55	55	55	55	55	55	55	55	55	55	55	55	55	55	55	55	55	55	55
VP0613	46	46	46	46	46	46	46	46	46	46	46	46	46	46	46	46	46	46	46	46
VP0614	18	18	18	18	18	18	18	18	18	18	18	18	18	18	18	18	18	18	18	18
VP0615	59	59	59	59	59	59	59	59	59	59	59	59	59	59	59	59	59	59	59	59
VP0616	70	70	70	70	70	70	70	70	70	70	70	70	70	70	70	70	70	70	70	70
VP0617	47	47	47	47	47	47	47	47	47	47	47	47	47	47	47	47	47	47	47	47
VP0620	42	42	42	42	42	42	42	42	42	42	42	42	42	42	42	42	42	42	42	42
VP0621	66	66	66	66	66	66	66	66	66	66	66	66	66	66	66	66	66	66	66	66
VP0623	68	68	68	68	68	68	68	68	68	68	68	68	68	68	68	68	68	68	68	68
VP0624	53	53	53	53	53	53	53	53	53	53	53	53	53	53	53	53	53	53	53	53
VP0628	72	72	72	72	72	72	72	72	72	72	72	72	72	72	72	72	72	72	72	72
VP0629	52	52	52	52	52	52	52	52	52	52	52	52	52	52	52	52	52	52	52	52
VP0630	52	52	52	52	52	52	52	52	52	52	52	52	52	52	52	52	52	52	52	52
VP0632	67	67	67	67	67	67	67	67	67	67	67	67	67	67	67	67	67	67	67	67
VP0636	48	48	48	48	48	48	48	48	48	48	48	48	48	48	48	48	48	48	48	48
VP0644	21	21	21	21	21	21	21	21	21	21	21	21	21	21	21	21	21	21	21	21
VP0645	1	1	1	1	1	1	1	1	1	1	1	1	1	1	1	1	1	1	1	1
VP0647	16	16	16	16	16	16	16	16	16	16	16	16	16	16	16	16	16	16	16	16
VP0648	69	69	69	69	69	69	69	69	69	69	69	69	69	69	69	69	69	69	69	69
VP0650	55	55	55	55	55	55	55	55	55	55	55	55	55	55	55	55	55	55	55	55
VP0651	1	1	1	1	1	1	1	1	1	1	1	1	1	1	1	1	1	1	1	1
VP0652	52	52	52	52	52	52	52	52	52	52	52	52	52	52	52	52	52	52	52	52
VP0653	66	66	66	66	66	66	66	66	66	66	66	66	66	66	66	66	66	66	66	66
VP0654	65	65	65	65	65	65	65	65	65	65	65	65	65	65	65	65	65	65	65	65
VP0662	26	26	26	26	26	26	26	26	26	26	26	26	26	26	26	26	26	26	26	26
VP0664	3	3	3	3	3	3	3	3	3	3	3	3	3	3	3	3	3	3	3	3
VP0665	70	70	70	70	70	70	70	70	70	70	70	70	70	70	70	70	70	70	70	70
VP0669	48	48	48	48	48	48	48	48	48	48	48	48	48	48	48	48	48	48	48	48
VP0670	42	42	42	42	42	42	42	42	42	42	42	42	42	42	42	42	42	42	42	42
VP0671	69	69	69	69	69	69	69	69	69	69	69	69	69	69	69	69	69	69	69	69
VP0672	58	58	58	58	58	58	58	58	58	58	58	58	58	58	58	58	58	58	58	58
VP0673	9	9	9	9	9	9	9	9	9	9	9	9	9	9	9	9	9	9	9	9
VP0674	53	53	53	53	53	53	53	53	53	53	53	53	53	53	53	53	53	53	53	53
VP0676	69	69	69	69	69	69	69	69	69	69	69	69	69	69	69	69	69	69	69	69
VP0678	2	2	2	2	2	2	2	2	2	2	2	2	2	2	2	2	2	2	2	2
VP0679	73	73	73	73	73	73	73	73	73	73	73	73	73	73	73	73	73	73	73	73
VP0680	59	59	59	59	59	59	59	59	59	59	59	59	59	59	59	59	59	59	59	59
VP0681	51	51	51	51	51	51	51	51	51	51	51	51	51	51	51	51	51	51	51	51
VP0682	1	1	1	1	1	1	1	1	1	1	1	1	1	1	1	1	1	1	1	1
VP0683	2	2	2	2	2	2	2	2	2	2	2	2	2	2	2	2	2	2	2	2
VP0684	51	51	51	51	51	51	51	51	51	51	51	51	51	51	51	51	51	51	51	51
VP0686	69	69	69	69	69	69	69	69	69	69	69	69	69	69	69	69	69	69	69	69
VP0687	1	1	1	1	1	1	1	1	1	1	1	1	1	1	1	1	1	1	1	1
VP0688	2	2	2	2	2	2	2	2	2	2	2	2	2	2	2	2	2	2	2	2
VP0689	53	53	53	53	53	53	53	53	53	53	53	53	53	53	53	53	53	53	53	53
VP0690	65	65	65	65	65	65	65	65	65	65	65	65	65	65	65	65	65	65	65	65
VP0691	63	63	63	63	63	63	63	63	63	63	63	63	63	63	63	63	63	63	63	63
VP0692	63	63	63	63	63	63	63	63	63	63	63	63	63	63	63	63	63	63	63	63
VP0694	3	3	3	3	3	3	3	3	3	3	3	3	3	3	3	3	3	3	3	3
VP0695	68	68	68	68	68	68	68	68	68	68	68	68	68	68	68	68	68	68	68	68
VP0697	63	63	63	63	63	63	63	63	63	63	63	63	63	63	63	63	63	63	63	63
VP0698	65	65	65	65	65	65	65	65	65	65	65	65	65	65	65	65	65	65	65	65
VP0699	70	70	70	70	70	70	70	70	70	70	70	70	70	70	70	70	70	70	70	70
VP0700	70	70	70	70	70	70	70	70	70	70	70	70	70	70	70	70	70	70	70	70
VP0701	66	66	66	66	66	66	66	66	66	66	66	66	66	66	66	66	66	66	66	66
VP0702	65	65	65	65	65	65	65	65	65	65	65	65	65	65	65	65	65	65	65	65
VP0703	6	6	6	6	6	6	6	6	6	6	6	6	6	6	6	6	6	6	6	6
VP0704	1	1	1	1	1	1	1	1	1	1	1	1	1	1	1	1	1	1	1	1
VP0706	70	70	70	70	70	70	70	70	70	70	70	70	70	70	70	70	70	70	70	70
VP0707	22	22	22	22	22	22	22	22	22	22	22	22	22	22	22	22	22	22	22	22
VP0708	9	9	9	9	9	9	9	9	9	9	9	9	9	9	9	9	9	9	9	9
VP0709	53	53	53	53	53	53	53	53	53	53	53	53	53	53	53	53	53	53	53	53
VP0710	55	55	55	55	55	55	55	55	55	55	55	55	55	55	55	55	55	55	55	55
VP0711	71	71	71	71	71	71	71	71	71	71	71	71	71	71	71	71	71	71	71	71
VP0714	8	8	8	8	8	8	8	8	8	8	8	8	8	8	8	8	8	8	8	8
VP0716	35	35	35	35	35	35	35	35	35	35	35	35	35	35	35	35	35	35	35	35
VP0717	45	45	45	45	45	45	45	45	45	45	45	45	45	45	45	45	45	45	45	45
VP0718	4	4	4	4	4	4	4	4	4	4	4	4	4	4	4	4	4	4	4	4
VP0719	55	55	55	55	55	55	55	55	55	55	55	55	55	55	55	55	55	55	55	55
VP0720	14	14	14	14	14	14	14	14	14	14	14	14	14	14	14	14	14	14	14	14
VP0722	69	69	69	69	69	69	69	69	69	69	69	69	69	69	69	69	69	69	69	69
VP0723	29	29	29	29	29	29	29	29	29	29	29	29	29	29	29	29	29	29	29	29
VP0724	16	16	16	16	16	16	16	16	16	16	16	16	16	16	16	16	16	16	16	16
VP0725	69	69	69	69	69	69	69	69	69	69	69	69	69	69	69	69	69	69	69	69
VP0726	41	41	41	41	41	41	41	41	41	41	41	41	41	41	41	41	41	41	41	41
VP0727	55	55	55	55	55	55	55	55	55	55	55	55	55	55	55	55	55	55	55	55
VP0728	39	39	39	39	39	39	39	39	39	39	39	39	39	39	39	39	39	39	39	39
VP0729	54	54	54	54	54	54	54	54	54	54	54	54	54	54	54	54	54	54	54	54
VP0730	34	34	34	34	34	34	34	34	34	34	34	34	34	34	34	34	34	34	34	34
VP0731	4	4	4	4	4	4	4	4	4	4	4	4	4	4	4	4	4	4	4	4
VP0735	70	70	70	70	70	70	70	70	70	70	70	70	70	70	70	70	70	70	70	70
VP0737	38	38	38	38	38	38	38	38	38	38	38	38	38	38	38	38	38	38	38	38
VP0738	13	13	13	13	13	13	13	13	13	13	13	13	13	13	13	13	13	13	13	13
VP0739	3	3	3	3	3	3	3	3	3	3	3	3	3	3	3	3	3	3	3	3
VP0742	66	66	66	66	66	66	66	66	66	66	66	66	66	66	66	66	66	66	66	66
VP0743	50	50	50	50	50	50	50	50	50	50	50	50	50	50	50	50	50	50	50	50
VP0744	51	51	51	51	51	51	51	51	51	51	51	51	51	51	51	51	51	51	51	51
VP0745	2	2	2	2	2	2	2	2	2	2	2	2	2	2	2	2	2	2	2	2
VP0746	2	2	2	2	2	2	2	2	2	2	2	2	2	2	2	2	2	2	2	2
VP0747	44	44	44	44	44	44	44	44	44	44	44	44	44	44	44	44	44	44	44	44
VP0748	72	72	72	72	72	72	72	72	72	72	72	72	72	72	72	72	72	72	72	72
VP0749	40	40	40	40	40	40	40	40	40	40	40	40	40	40	40	40	40	40	40	40
VP0752	1	1	1	1	1	1	1	1	1	1	1	1	1	1	1	1	1	1	1	1
VP0753	71	71	71	71	71	71	71	71	71	71	71	71	71	71	71	71	71	71	71	71
VP0755	58	58	58	58	58	58	58	58	58	58	58	58	58	58	58	58	58	58	58	58
VP0756	26	26	26	26	26	26	26	26	26	26	26	26	26	26	26	26	26	26	26	26
VP0757	39	39	39	39	39	39	39	39	39	39	39	39	39	39	39	39	39	39	39	39
VP0759	29	29	29	29	29	29	29	29	29	29	29	29	29	29	29	29	29	29	29	29
VP0763	1	1	1	1	1	1	1	1	1	1	1	1	1	1	1	1	1	1	1	1
VP0768	61	61	61	61	61	61	61	61	61	61	61	61	61	61	61	61	61	61	61	61
VP0770	44	44	44	44	44	44	44	44	44	44	44	44	44	44	44	44	44	44	44	44
VP0771	11	11	11	11	11	11	11	11	11	11	11	11	11	11	11	11	11	11	11	11
VP0774	51	51	51	51	51	51	51	51	51	51	51	51	51	51	51	51	51	51	51	51
VP0781	19	19	19	19	19	19	19	19	19	19	19	19	19	19	19	19	19	19	19	19
VP0783	70	70	70	70	70	70	70	70	70	70	70	70	70	70	70	70	70	70	70	70
VP0786	72	72	72	72	72	72	72	72	72	72	72	72	72	72	72	72	72	72	72	72
VP0793	1	1	1	1	1	1	1	1	1	1	1	1	1	1	1	1	1	1	1	1
VP0794	67	67	67	67	67	67	67	67	67	67	67	67	67	67	67	67	67	67	67	67
VP0795	3	3	3	3	3	3	3	3	3	3	3	3	3	3	3	3	3	3	3	3
VP0796	1	1	1	1	1	1	1	1	1	1	1	1	1	1	1	1	1	1	1	1
VP0797	61	61	61	61	61	61	61	61	61	61	61	61	61	61	61	61	61	61	61	61
VP0798	1	1	1	1	1	1	1	1	1	1	1	1	1	1	1	1	1	1	1	1
VP0802	60	60	60	60	60	60	60	60	60	60	60	60	60	60	60	60	60	60	60	60
VP0804	47	47	47	47	47	47	47	47	47	47	47	47	47	47	47	47	47	47	47	47
VP0806	5	5	5	5	5	5	5	5	5	5	5	5	5	5	5	5	5	5	5	5
VP0807	1	1	1	1	1	1	1	1	1	1	1	1	1	1	1	1	1	1	1	1
VP0808	44	44	44	44	44	44	44	44	44	44	44	44	44	44	44	44	44	44	44	44
VP0809	61	61	61	61	61	61	61	61	61	61	61	61	61	61	61	61	61	61	61	61
VP0810	58	58	58	58	58	58	58	58	58	58	58	58	58	58	58	58	58	58	58	58
VP0812	27	27	27	27	27	27	27	27	27	27	27	27	27	27	27	27	27	27	27	27
VP0814	16	16	16	16	16	16	16	16	16	16	16	16	16	16	16	16	16	16	16	16
VP0815	1	1	1	1	1	1	1	1	1	1	1	1	1	1	1	1	1	1	1	1
VP0816	44	44	44	44	44	44	44	44	44	44	44	44	44	44	44	44	44	44	44	44
VP0817	6	6	6	6	6	6	6	6	6	6	6	6	6	6	6	6	6	6	6	6
VP0818	54	54	54	54	54	54	54	54	54	54	54	54	54	54	54	54	54	54	54	54
VP0819	42	42	42	42	42	42	42	42	42	42	42	42	42	42	42	42	42	42	42	42
VP0820	57	57	57	57	57	57	57	57	57	57	57	57	57	57	57	57	57	57	57	57
VP0821	75	75	75	75	75	75	75	75	75	75	75	75	75	75	75	75	75	75	75	75
VP0822	1	1	1	1	1	1	1	1	1	1	1	1	1	1	1	1	1	1	1	1
VP0823	64	64	64	64	64	64	64	64	64	64	64	64	64	64	64	64	64	64	64	64
VP0824	66	66	66	66	66	66	66	66	66	66	66	66	66	66	66	66	66	66	66	66
VP0825	7	7	7	7	7	7	7	7	7	7	7	7	7	7	7	7	7	7	7	7
VP0826	68	68	68	68	68	68	68	68	68	68	68	68	68	68	68	68	68	68	68	68
VP0827	69	69	69	69	69	69	69	69	69	69	69	69	69	69	69	69	69	69	69	69
VP0828	58	58	58	58	58	58	58	58	58	58	58	58	58	58	58	58	58	58	58	58
VP0829	30	30	30	30	30	30	30	30	30	30	30	30	30	30	30	30	30	30	30	30
VP0831	63	63	63	63	63	63	63	63	63	63	63	63	63	63	63	63	63	63	63	63
VP0832	67	67	67	67	67	67	67	67	67	67	67	67	67	67	67	67	67	67	67	67
VP0833	12	12	12	12	12	12	12	12	12	12	12	12	12	12	12	12	12	12	12	12
VP0834	45	45	45	45	45	45	45	45	45	45	45	45	45	45	45	45	45	45	45	45
VP0835	5	5	5	5	5	5	5	5	5	5	5	5	5	5	5	5	5	5	5	5
VP0836	1	1	1	1	1	1	1	1	1	1	1	1	1	1	1	1	1	1	1	1
VP0837	3	3	3	3	3	3	3	3	3	3	3	3	3	3	3	3	3	3	3	3
VP0840	59	59	59	59	59	59	59	59	59	59	59	59	59	59	59	59	59	59	59	59
VP0841	28	28	28	28	28	28	28	28	28	28	28	28	28	28	28	28	28	28	28	28
VP0842	66	66	66	66	66	66	66	66	66	66	66	66	66	66	66	66	66	66	66	66
VP0845	53	53	53	53	53	53	53	53	53	53	53	53	53	53	53	53	53	53	53	53
VP0846	29	29	29	29	29	29	29	29	29	29	29	29	29	29	29	29	29	29	29	29
VP0847	57	57	57	57	57	57	57	57	57	57	57	57	57	57	57	57	57	57	57	57
VP0850	43	43	43	43	43	43	43	43	43	43	43	43	43	43	43	43	43	43	43	43
VP0853	58	58	58	58	58	58	58	58	58	58	58	58	58	58	58	58	58	58	58	58
VP0854	56	56	56	56	56	56	56	56	56	56	56	56	56	56	56	56	56	56	56	56
VP0857	4	4	4	4	4	4	4	4	4	4	4	4	4	4	4	4	4	4	4	4
VP0861	68	68	68	68	68	68	68	68	68	68	68	68	68	68	68	68	68	68	68	68
VP0862	1	1	1	1	1	1	1	1	1	1	1	1	1	1	1	1	1	1	1	1
VP0865	73	73	73	73	73	73	73	73	73	73	73	73	73	73	73	73	73	73	73	73
VP0866	46	46	46	46	46	46	46	46	46	46	46	46	46	46	46	46	46	46	46	46
VP0867	8	8	8	8	8	8	8	8	8	8	8	8	8	8	8	8	8	8	8	8
VP0868	2	2	2	2	2	2	2	2	2	2	2	2	2	2	2	2	2	2	2	2
VP0869	64	64	64	64	64	64	64	64	64	64	64	64	64	64	64	64	64	64	64	64
VP0870	72	72	72	72	72	72	72	72	72	72	72	72	72	72	72	72	72	72	72	72
VP0871	73	73	73	73	73	73	73	73	73	73	73	73	73	73	73	73	73	73	73	73
VP0872	6	6	6	6	6	6	6	6	6	6	6	6	6	6	6	6	6	6	6	6
VP0873	27	27	27	27	27	27	27	27	27	27	27	27	27	27	27	27	27	27	27	27
VP0874	32	32	32	32	32	32	32	32	32	32	32	32	32	32	32	32	32	32	32	32
VP0877	59	59	59	59	59	59	59	59	59	59	59	59	59	59	59	59	59	59	59	59
VP0878	71	71	71	71	71	71	71	71	71	71	71	71	71	71	71	71	71	71	71	71
VP0879	49	49	49	49	49	49	49	49	49	49	49	49	49	49	49	49	49	49	49	49
VP0881	56	56	56	56	56	56	56	56	56	56	56	56	56	56	56	56	56	56	56	56
VP0882	61	61	61	61	61	61	61	61	61	61	61	61	61	61	61	61	61	61	61	61
VP0884	55	55	55	55	55	55	55	55	55	55	55	55	55	55	55	55	55	55	55	55
VP0885	59	59	59	59	59	59	59	59	59	59	59	59	59	59	59	59	59	59	59	59
VP0886	52	52	52	52	52	52	52	52	52	52	52	52	52	52	52	52	52	52	52	52
VP0888	56	56	56	56	56	56	56	56	56	56	56	56	56	56	56	56	56	56	56	56
VP0890	71	71	71	71	71	71	71	71	71	71	71	71	71	71	71	71	71	71	71	71
VP0894	1	1	1	1	1	1	1	1	1	1	1	1	1	1	1	1	1	1	1	1
VP0895	17	17	17	17	17	17	17	17	17	17	17	17	17	17	17	17	17	17	17	17
VP0896	65	65	65	65	65	65	65	65	65	65	65	65	65	65	65	65	65	65	65	65
VP0898	1	1	1	1	1	1	1	1	1	1	1	1	1	1	1	1	1	1	1	1
VP0899	49	49	49	49	49	49	49	49	49	49	49	49	49	49	49	49	49	49	49	49
VP0900	72	72	72	72	72	72	72	72	72	72	72	72	72	72	72	72	72	72	72	72
VP0902	71	71	71	71	71	71	71	71	71	71	71	71	71	71	71	71	71	71	71	71
VP0903	74	74	74	74	74	74	74	74	74	74	74	74	74	74	74	74	74	74	74	74
VP0904	57	57	57	57	57	57	57	57	57	57	57	57	57	57	57	57	57	57	57	57
VP0907	76	76	76	76	76	76	76	76	76	76	76	76	76	76	76	76	76	76	76	76
VP0910	71	71	71	71	71	71	71	71	71	71	71	71	71	71	71	71	71	71	71	71
VP0911	60	60	60	60	60	60	60	60	60	60	60	60	60	60	60	60	60	60	60	60
VP0912	52	52	52	52	52	52	52	52	52	52	52	52	52	52	52	52	52	52	52	52
VP0913	1	1	1	1	1	1	1	1	1	1	1	1	1	1	1	1	1	1	1	1
VP0915	75	75	75	75	75	75	75	75	75	75	75	75	75	75	75	75	75	75	75	75
VP0916	61	61	61	61	61	61	61	61	61	61	61	61	61	61	61	61	61	61	61	61
VP0917	15	15	15	15	15	15	15	15	15	15	15	15	15	15	15	15	15	15	15	15
VP0918	66	66	66	66	66	66	66	66	66	66	66	66	66	66	66	66	66	66	66	66
VP0920	1	1	1	1	1	1	1	1	1	1	1	1	1	1	1	1	1	1	1	1
VP0921	54	54	54	54	54	54	54	54	54	54	54	54	54	54	54	54	54	54	54	54
VP0922	6	6	6	6	6	6	6	6	6	6	6	6	6	6	6	6	6	6	6	6
VP0923	59	59	59	59	59	59	59	59	59	59	59	59	59	59	59	59	59	59	59	59
VP0925	74	74	74	74	74	74	74	74	74	74	74	74	74	74	74	74	74	74	74	74
VP0927	71	71	71	71	71	71	71	71	71	71	71	71	71	71	71	71	71	71	71	71
VP0928	54	54	54	54	54	54	54	54	54	54	54	54	54	54	54	54	54	54	54	54
VP0931	67	67	67	67	67	67	67	67	67	67	67	67	67	67	67	67	67	67	67	67
VP0933	75	75	75	75	75	75	75	75	75	75	75	75	75	75	75	75	75	75	75	75
VP0936	47	47	47	47	47	47	47	47	47	47	47	47	47	47	47	47	47	47	47	47
VP0937	56	56	56	56	56	56	56	56	56	56	56	56	56	56	56	56	56	56	56	56
VP0939	61	61	61	61	61	61	61	61	61	61	61	61	61	61	61	61	61	61	61	61
VP0940	65	65	65	65	65	65	65	65	65	65	65	65	65	65	65	65	65	65	65	65
VP0941	73	73	73	73	73	73	73	73	73	73	73	73	73	73	73	73	73	73	73	73
VP0942	1	1	1	1	1	1	1	1	1	1	1	1	1	1	1	1	1	1	1	1
VP0947	52	52	52	52	52	52	52	52	52	52	52	52	52	52	52	52	52	52	52	52
VP0949	65	65	65	65	65	65	65	65	65	65	65	65	65	65	65	65	65	65	65	65
VP0950	27	27	27	27	27	27	27	27	27	27	27	27	27	27	27	27	27	27	27	27
VP0951	21	21	21	21	21	21	21	21	21	21	21	21	21	21	21	21	21	21	21	21
VP0953	54	54	54	54	54	54	54	54	54	54	54	54	54	54	54	54	54	54	54	54
VP0954	67	67	67	67	67	67	67	67	67	67	67	67	67	67	67	67	67	67	67	67
VP0955	3	3	3	3	3	3	3	3	3	3	3	3	3	3	3	3	3	3	3	3
VP0956	74	74	74	74	74	74	74	74	74	74	74	74	74	74	74	74	74	74	74	74
VP0958	9	9	9	9	9	9	9	9	9	9	9	9	9	9	9	9	9	9	9	9
VP0959	78	78	78	78	78	78	78	78	78	78	78	78	78	78	78	78	78	78	78	78
VP0960	62	62	62	62	62	62	62	62	62	62	62	62	62	62	62	62	62	62	62	62
VP0962	50	50	50	50	50	50	50	50	50	50	50	50	50	50	50	50	50	50	50	50
VP0963	22	22	22	22	22	22	22	22	22	22	22	22	22	22	22	22	22	22	22	22
VP0964	12	12	12	12	12	12	12	12	12	12	12	12	12	12	12	12	12	12	12	12
VP0965	70	70	70	70	70	70	70	70	70	70	70	70	70	70	70	70	70	70	70	70
VP0966	39	39	39	39	39	39	39	39	39	39	39	39	39	39	39	39	39	39	39	39
VP0967	2	2	2	2	2	2	2	2	2	2	2	2	2	2	2	2	2	2	2	2
VP0969	6	6	6	6	6	6	6	6	6	6	6	6	6	6	6	6	6	6	6	6
VP0971	69	69	69	69	69	69	69	69	69	69	69	69	69	69	69	69	69	69	69	69
VP0973	52	52	52	52	52	52	52	52	52	52	52	52	52	52	52	52	52	52	52	52
VP0975	58	58	58	58	58	58	58	58	58	58	58	58	58	58	58	58	58	58	58	58
VP0976	49	49	49	49	49	49	49	49	49	49	49	49	49	49	49	49	49	49	49	49
VP0977	70	70	70	70	70	70	70	70	70	70	70	70	70	70	70	70	70	70	70	70
VP0979	71	71	71	71	71	71	71	71	71	71	71	71	71	71	71	71	71	71	71	71
VP0980	29	29	29	29	29	29	29	29	29	29	29	29	29	29	29	29	29	29	29	29
VP0982	66	66	66	66	66	66	66	66	66	66	66	66	66	66	66	66	66	66	66	66
VP0983	66	66	66	66	66	66	66	66	66	66	66	66	66	66	66	66	66	66	66	66
VP0984	57	57	57	57	57	57	57	57	57	57	57	57	57	57	57	57	57	57	57	57
VP0986	50	50	50	50	50	50	50	50	50	50	50	50	50	50	50	50	50	50	50	50
VP0988	71	71	71	71	71	71	71	71	71	71	71	71	71	71	71	71	71	71	71	71
VP0990	45	45	45	45	45	45	45	45	45	45	45	45	45	45	45	45	45	45	45	45
VP0991	61	61	61	61	61	61	61	61	61	61	61	61	61	61	61	61	61	61	61	61
VP0992	42	42	42	42	42	42	42	42	42	42	42	42	42	42	42	42	42	42	42	42
VP0993	65	65	65	65	65	65	65	65	65	65	65	65	65	65	65	65	65	65	65	65
VP0994	67	67	67	67	67	67	67	67	67	67	67	67	67	67	67	67	67	67	67	67
VP0995	51	51	51	51	51	51	51	51	51	51	51	51	51	51	51	51	51	51	51	51
VP0998	53	53	53	53	53	53	53	53	53	53	53	53	53	53	53	53	53	53	53	53
VP0999	54	54	54	54	54	54	54	54	54	54	54	54	54	54	54	54	54	54	54	54
VP1000	7	7	7	7	7	7	7	7	7	7	7	7	7	7	7	7	7	7	7	7
VP1003	56	56	56	56	56	56	56	56	56	56	56	56	56	56	56	56	56	56	56	56
VP1004	4	4	4	4	4	4	4	4	4	4	4	4	4	4	4	4	4	4	4	4
VP1005	60	60	60	60	60	60	60	60	60	60	60	60	60	60	60	60	60	60	60	60
VP1006	58	58	58	58	58	58	58	58	58	58	58	58	58	58	58	58	58	58	58	58
VP1007	73	73	73	73	73	73	73	73	73	73	73	73	73	73	73	73	73	73	73	73
VP1011	74	74	74	74	74	74	74	74	74	74	74	74	74	74	74	74	74	74	74	74
VP1013	12	12	12	12	12	12	12	12	12	12	12	12	12	12	12	12	12	12	12	12
VP1016	1	1	1	1	1	1	1	1	1	1	1	1	1	1	1	1	1	1	1	1
VP1017	54	54	54	54	54	54	54	54	54	54	54	54	54	54	54	54	54	54	54	54
VP1018	52	52	52	52	52	52	52	52	52	52	52	52	52	52	52	52	52	52	52	52
VP1019	35	35	35	35	35	35	35	35	35	35	35	35	35	35	35	35	35	35	35	35
VP1020	64	64	64	64	64	64	64	64	64	64	64	64	64	64	64	64	64	64	64	64
VP1021	16	16	16	16	16	16	16	16	16	16	16	16	16	16	16	16	16	16	16	16
VP1022	55	55	55	55	55	55	55	55	55	55	55	55	55	55	55	55	55	55	55	55
VP1025	17	17	17	17	17	17	17	17	17	17	17	17	17	17	17	17	17	17	17	17
VP1026	7	7	7	7	7	7	7	7	7	7	7	7	7	7	7	7	7	7	7	7
VP1027	60	60	60	60	60	60	60	60	60	60	60	60	60	60	60	60	60	60	60	60
VP1028	22	22	22	22	22	22	22	22	22	22	22	22	22	22	22	22	22	22	22	22
VP1030	1	1	1	1	1	1	1	1	1	1	1	1	1	1	1	1	1	1	1	1
VP1031	37	37	37	37	37	37	37	37	37	37	37	37	37	37	37	37	37	37	37	37
VP1032	61	61	61	61	61	61	61	61	61	61	61	61	61	61	61	61	61	61	61	61
VP1033	41	41	41	41	41	41	41	41	41	41	41	41	41	41	41	41	41	41	41	41
VP1034	16	16	16	16	16	16	16	16	16	16	16	16	16	16	16	16	16	16	16	16
VP1035	68	68	68	68	68	68	68	68	68	68	68	68	68	68	68	68	68	68	68	68
VP1037	57	57	57	57	57	57	57	57	57	57	57	57	57	57	57	57	57	57	57	57
VP1038	10	10	10	10	10	10	10	10	10	10	10	10	10	10	10	10	10	10	10	10
VP1040	69	69	69	69	69	69	69	69	69	69	69	69	69	69	69	69	69	69	69	69
VP1041	74	74	74	74	74	74	74	74	74	74	74	74	74	74	74	74	74	74	74	74
VP1043	45	45	45	45	45	45	45	45	45	45	45	45	45	45	45	45	45	45	45	45
VP1044	51	51	51	51	51	51	51	51	51	51	51	51	51	51	51	51	51	51	51	51
VP1045	54	54	54	54	54	54	54	54	54	54	54	54	54	54	54	54	54	54	54	54
VP1047	66	66	66	66	66	66	66	66	66	66	66	66	66	66	66	66	66	66	66	66
VP1048	12	12	12	12	12	12	12	12	12	12	12	12	12	12	12	12	12	12	12	12
VP1051	42	42	42	42	42	42	42	42	42	42	42	42	42	42	42	42	42	42	42	42
VP1052	58	58	58	58	58	58	58	58	58	58	58	58	58	58	58	58	58	58	58	58
VP1053	69	69	69	69	69	69	69	69	69	69	69	69	69	69	69	69	69	69	69	69
VP1054	62	62	62	62	62	62	62	62	62	62	62	62	62	62	62	62	62	62	62	62
VP1057	34	34	34	34	34	34	34	34	34	34	34	34	34	34	34	34	34	34	34	34
VP1060	51	51	51	51	51	51	51	51	51	51	51	51	51	51	51	51	51	51	51	51
VP1061	17	17	17	17	17	17	17	17	17	17	17	17	17	17	17	17	17	17	17	17
VP1062	38	38	38	38	38	38	38	38	38	38	38	38	38	38	38	38	38	38	38	38
VP1063	71	71	71	71	71	71	71	71	71	71	71	71	71	71	71	71	71	71	71	71
VP1100	46	46	46	46	46	46	46	46	46	46	46	46	46	46	46	46	46	46	46	46
VP1101	71	71	71	71	71	71	71	71	71	71	71	71	71	71	71	71	71	71	71	71
VP1106	16	16	16	16	16	16	16	16	16	16	16	16	16	16	16	16	16	16	16	16
VP1107	31	31	31	31	31	31	31	31	31	31	31	31	31	31	31	31	31	31	31	31
VP1112	55	55	55	55	55	55	55	55	55	55	55	55	55	55	55	55	55	55	55	55
VP1114	52	52	52	52	52	52	52	52	52	52	52	52	52	52	52	52	52	52	52	52
VP1115	60	60	60	60	60	60	60	60	60	60	60	60	60	60	60	60	60	60	60	60
VP1117	1	1	1	1	1	1	1	1	1	1	1	1	1	1	1	1	1	1	1	1
VP1119	6	6	6	6	6	6	6	6	6	6	6	6	6	6	6	6	6	6	6	6
VP1120	67	67	67	67	67	67	67	67	67	67	67	67	67	67	67	67	67	67	67	67
VP1121	73	73	73	73	73	73	73	73	73	73	73	73	73	73	73	73	73	73	73	73
VP1123	56	56	56	56	56	56	56	56	56	56	56	56	56	56	56	56	56	56	56	56
VP1125	48	48	48	48	48	48	48	48	48	48	48	48	48	48	48	48	48	48	48	48
VP1126	45	45	45	45	45	45	45	45	45	45	45	45	45	45	45	45	45	45	45	45
VP1128	72	72	72	72	72	72	72	72	72	72	72	72	72	72	72	72	72	72	72	72
VP1129	47	47	47	47	47	47	47	47	47	47	47	47	47	47	47	47	47	47	47	47
VP1130	61	61	61	61	61	61	61	61	61	61	61	61	61	61	61	61	61	61	61	61
VP1131	31	31	31	31	31	31	31	31	31	31	31	31	31	31	31	31	31	31	31	31
VP1133	1	1	1	1	1	1	1	1	1	1	1	1	1	1	1	1	1	1	1	1
VP1134	69	69	69	69	69	69	69	69	69	69	69	69	69	69	69	69	69	69	69	69
VP1135	75	75	75	75	75	75	75	75	75	75	75	75	75	75	75	75	75	75	75	75
VP1136	62	62	62	62	62	62	62	62	62	62	62	62	62	62	62	62	62	62	62	62
VP1137	58	58	58	58	58	58	58	58	58	58	58	58	58	58	58	58	58	58	58	58
VP1138	67	67	67	67	67	67	67	67	67	67	67	67	67	67	67	67	67	67	67	67
VP1139	64	64	64	64	64	64	64	64	64	64	64	64	64	64	64	64	64	64	64	64
VP1140	57	57	57	57	57	57	57	57	57	57	57	57	57	57	57	57	57	57	57	57
VP1141	9	9	9	9	9	9	9	9	9	9	9	9	9	9	9	9	9	9	9	9
VP1143	57	57	57	57	57	57	57	57	57	57	57	57	57	57	57	57	57	57	57	57
VP1144	38	38	38	38	38	38	38	38	38	38	38	38	38	38	38	38	38	38	38	38
VP1145	51	51	51	51	51	51	51	51	51	51	51	51	51	51	51	51	51	51	51	51
VP1147	60	60	60	60	60	60	60	60	60	60	60	60	60	60	60	60	60	60	60	60
VP1148	51	51	51	51	51	51	51	51	51	51	51	51	51	51	51	51	51	51	51	51
VP1149	4	4	4	4	4	4	4	4	4	4	4	4	4	4	4	4	4	4	4	4
VP1150	52	52	52	52	52	52	52	52	52	52	52	52	52	52	52	52	52	52	52	52
VP1151	10	10	10	10	10	10	10	10	10	10	10	10	10	10	10	10	10	10	10	10
VP1152	48	48	48	48	48	48	48	48	48	48	48	48	48	48	48	48	48	48	48	48
VP1153	69	69	69	69	69	69	69	69	69	69	69	69	69	69	69	69	69	69	69	69
VP1156	1	1	1	1	1	1	1	1	1	1	1	1	1	1	1	1	1	1	1	1
VP1157	57	57	57	57	57	57	57	57	57	57	57	57	57	57	57	57	57	57	57	57
VP1158	2	2	2	2	2	2	2	2	2	2	2	2	2	2	2	2	2	2	2	2
VP1160	1	1	1	1	1	1	1	1	1	1	1	1	1	1	1	1	1	1	1	1
VP1161	37	37	37	37	37	37	37	37	37	37	37	37	37	37	37	37	37	37	37	37
VP1162	75	75	75	75	75	75	75	75	75	75	75	75	75	75	75	75	75	75	75	75
VP1163	74	74	74	74	74	74	74	74	74	74	74	74	74	74	74	74	74	74	74	74
VP1164	73	73	73	73	73	73	73	73	73	73	73	73	73	73	73	73	73	73	73	73
VP1165	1	1	1	1	1	1	1	1	1	1	1	1	1	1	1	1	1	1	1	1
VP1166	22	22	22	22	22	22	22	22	22	22	22	22	22	22	22	22	22	22	22	22
VP1167	24	24	24	24	24	24	24	24	24	24	24	24	24	24	24	24	24	24	24	24
VP1168	72	72	72	72	72	72	72	72	72	72	72	72	72	72	72	72	72	72	72	72
VP1170	72	72	72	72	72	72	72	72	72	72	72	72	72	72	72	72	72	72	72	72
VP1171	73	73	73	73	73	73	73	73	73	73	73	73	73	73	73	73	73	73	73	73
VP1172	67	67	67	67	67	67	67	67	67	67	67	67	67	67	67	67	67	67	67	67
VP1173	31	31	31	31	31	31	31	31	31	31	31	31	31	31	31	31	31	31	31	31
VP1175	1	1	1	1	1	1	1	1	1	1	1	1	1	1	1	1	1	1	1	1
VP1176	53	53	53	53	53	53	53	53	53	53	53	53	53	53	53	53	53	53	53	53
VP1177	74	74	74	74	74	74	74	74	74	74	74	74	74	74	74	74	74	74	74	74
VP1179	65	65	65	65	65	65	65	65	65	65	65	65	65	65	65	65	65	65	65	65
VP1181	71	71	71	71	71	71	71	71	71	71	71	71	71	71	71	71	71	71	71	71
VP1182	69	69	69	69	69	69	69	69	69	69	69	69	69	69	69	69	69	69	69	69
VP1183	72	72	72	72	72	72	72	72	72	72	72	72	72	72	72	72	72	72	72	72
VP1185	72	72	72	72	72	72	72	72	72	72	72	72	72	72	72	72	72	72	72	72
VP1186	66	66	66	66	66	66	66	66	66	66	66	66	66	66	66	66	66	66	66	66
VP1187	55	55	55	55	55	55	55	55	55	55	55	55	55	55	55	55	55	55	55	55
VP1188	73	73	73	73	73	73	73	73	73	73	73	73	73	73	73	73	73	73	73	73
VP1189	57	57	57	57	57	57	57	57	57	57	57	57	57	57	57	57	57	57	57	57
VP1190	57	57	57	57	57	57	57	57	57	57	57	57	57	57	57	57	57	57	57	57
VP1191	19	19	19	19	19	19	19	19	19	19	19	19	19	19	19	19	19	19	19	19
VP1192	38	38	38	38	38	38	38	38	38	38	38	38	38	38	38	38	38	38	38	38
VP1195	56	56	56	56	56	56	56	56	56	56	56	56	56	56	56	56	56	56	56	56
VP1196	72	72	72	72	72	72	72	72	72	72	72	72	72	72	72	72	72	72	72	72
VP1197	52	52	52	52	52	52	52	52	52	52	52	52	52	52	52	52	52	52	52	52
VP1200	65	65	65	65	65	65	65	65	65	65	65	65	65	65	65	65	65	65	65	65
VP1203	27	27	27	27	27	27	27	27	27	27	27	27	27	27	27	27	27	27	27	27
VP1204	4	4	4	4	4	4	4	4	4	4	4	4	4	4	4	4	4	4	4	4
VP1210	1	1	1	1	1	1	1	1	1	1	1	1	1	1	1	1	1	1	1	1
VP1213	4	4	4	4	4	4	4	4	4	4	4	4	4	4	4	4	4	4	4	4
VP1214	71	71	71	71	71	71	71	71	71	71	71	71	71	71	71	71	71	71	71	71
VP1215	61	61	61	61	61	61	61	61	61	61	61	61	61	61	61	61	61	61	61	61
VP1218	71	71	71	71	71	71	71	71	71	71	71	71	71	71	71	71	71	71	71	71
VP1219	68	68	68	68	68	68	68	68	68	68	68	68	68	68	68	68	68	68	68	68
VP1221	66	66	66	66	66	66	66	66	66	66	66	66	66	66	66	66	66	66	66	66
VP1223	60	60	60	60	60	60	60	60	60	60	60	60	60	60	60	60	60	60	60	60
VP1226	68	68	68	68	68	68	68	68	68	68	68	68	68	68	68	68	68	68	68	68
VP1227	60	60	60	60	60	60	60	60	60	60	60	60	60	60	60	60	60	60	60	60
VP1228	52	52	52	52	52	52	52	52	52	52	52	52	52	52	52	52	52	52	52	52
VP1229	44	44	44	44	44	44	44	44	44	44	44	44	44	44	44	44	44	44	44	44
VP1230	73	73	73	73	73	73	73	73	73	73	73	73	73	73	73	73	73	73	73	73
VP1231	11	11	11	11	11	11	11	11	11	11	11	11	11	11	11	11	11	11	11	11
VP1232	53	53	53	53	53	53	53	53	53	53	53	53	53	53	53	53	53	53	53	53
VP1233	1	1	1	1	1	1	1	1	1	1	1	1	1	1	1	1	1	1	1	1
VP1235	71	71	71	71	71	71	71	71	71	71	71	71	71	71	71	71	71	71	71	71
VP1236	58	58	58	58	58	58	58	58	58	58	58	58	58	58	58	58	58	58	58	58
VP1237	70	70	70	70	70	70	70	70	70	70	70	70	70	70	70	70	70	70	70	70
VP1238	34	34	34	34	34	34	34	34	34	34	34	34	34	34	34	34	34	34	34	34
VP1239	62	62	62	62	62	62	62	62	62	62	62	62	62	62	62	62	62	62	62	62
VP1240	63	63	63	63	63	63	63	63	63	63	63	63	63	63	63	63	63	63	63	63
VP1241	1	1	1	1	1	1	1	1	1	1	1	1	1	1	1	1	1	1	1	1
VP1243	7	7	7	7	7	7	7	7	7	7	7	7	7	7	7	7	7	7	7	7
VP1244	10	10	10	10	10	10	10	10	10	10	10	10	10	10	10	10	10	10	10	10
VP1245	53	53	53	53	53	53	53	53	53	53	53	53	53	53	53	53	53	53	53	53
VP1247	68	68	68	68	68	68	68	68	68	68	68	68	68	68	68	68	68	68	68	68
VP1251	27	27	27	27	27	27	27	27	27	27	27	27	27	27	27	27	27	27	27	27
VP1253	54	54	54	54	54	54	54	54	54	54	54	54	54	54	54	54	54	54	54	54
VP1261	32	32	32	32	32	32	32	32	32	32	32	32	32	32	32	32	32	32	32	32
VP1265	2	2	2	2	2	2	2	2	2	2	2	2	2	2	2	2	2	2	2	2
VP1267	5	5	5	5	5	5	5	5	5	5	5	5	5	5	5	5	5	5	5	5
VP1274	56	56	56	56	56	56	56	56	56	56	56	56	56	56	56	56	56	56	56	56
VP1276	54	54	54	54	54	54	54	54	54	54	54	54	54	54	54	54	54	54	54	54
VP1280	69	69	69	69	69	69	69	69	69	69	69	69	69	69	69	69	69	69	69	69
VP1281	1	1	1	1	1	1	1	1	1	1	1	1	1	1	1	1	1	1	1	1
VP1282	1	1	1	1	1	1	1	1	1	1	1	1	1	1	1	1	1	1	1	1
VP1284	48	48	48	48	48	48	48	48	48	48	48	48	48	48	48	48	48	48	48	48
VP1287	66	66	66	66	66	66	66	66	66	66	66	66	66	66	66	66	66	66	66	66
VP1290	59	59	59	59	59	59	59	59	59	59	59	59	59	59	59	59	59	59	59	59
VP1293	55	55	55	55	55	55	55	55	55	55	55	55	55	55	55	55	55	55	55	55
VP1294	1	1	1	1	1	1	1	1	1	1	1	1	1	1	1	1	1	1	1	1
VP1296	55	55	55	55	55	55	55	55	55	55	55	55	55	55	55	55	55	55	55	55
VP1297	74	74	74	74	74	74	74	74	74	74	74	74	74	74	74	74	74	74	74	74
VP1299	63	63	63	63	63	63	63	63	63	63	63	63	63	63	63	63	63	63	63	63
VP1300	21	21	21	21	21	21	21	21	21	21	21	21	21	21	21	21	21	21	21	21
VP1302	69	69	69	69	69	69	69	69	69	69	69	69	69	69	69	69	69	69	69	69
VP1306	44	44	44	44	44	44	44	44	44	44	44	44	44	44	44	44	44	44	44	44
VP1311	53	53	53	53	53	53	53	53	53	53	53	53	53	53	53	53	53	53	53	53
VP1313	30	30	30	30	30	30	30	30	30	30	30	30	30	30	30	30	30	30	30	30
VP1315	54	54	54	54	54	54	54	54	54	54	54	54	54	54	54	54	54	54	54	54
VP1316	53	53	53	53	53	53	53	53	53	53	53	53	53	53	53	53	53	53	53	53
VP1324	54	54	54	54	54	54	54	54	54	54	54	54	54	54	54	54	54	54	54	54
VP1327	68	68	68	68	68	68	68	68	68	68	68	68	68	68	68	68	68	68	68	68
VP1330	58	58	58	58	58	58	58	58	58	58	58	58	58	58	58	58	58	58	58	58
VP1331	55	55	55	55	55	55	55	55	55	55	55	55	55	55	55	55	55	55	55	55
VP1332	55	55	55	55	55	55	55	55	55	55	55	55	55	55	55	55	55	55	55	55
VP1333	56	56	56	56	56	56	56	56	56	56	56	56	56	56	56	56	56	56	56	56
VP1335	74	74	74	74	74	74	74	74	74	74	74	74	74	74	74	74	74	74	74	74
VP1342	57	57	57	57	57	57	57	57	57	57	57	57	57	57	57	57	57	57	57	57
VP1347	74	74	74	74	74	74	74	74	74	74	74	74	74	74	74	74	74	74	74	74
VP1348	71	71	71	71	71	71	71	71	71	71	71	71	71	71	71	71	71	71	71	71
VP1350	55	55	55	55	55	55	55	55	55	55	55	55	55	55	55	55	55	55	55	55
VP1352	68	68	68	68	68	68	68	68	68	68	68	68	68	68	68	68	68	68	68	68
VP1354	34	34	34	34	34	34	34	34	34	34	34	34	34	34	34	34	34	34	34	34
VP1374	55	55	55	55	55	55	55	55	55	55	55	55	55	55	55	55	55	55	55	55
VP1377	75	75	75	75	75	75	75	75	75	75	75	75	75	75	75	75	75	75	75	75
VP1378	69	69	69	69	69	69	69	69	69	69	69	69	69	69	69	69	69	69	69	69
VP1379	66	66	66	66	66	66	66	66	66	66	66	66	66	66	66	66	66	66	66	66
VP1381	72	72	72	72	72	72	72	72	72	72	72	72	72	72	72	72	72	72	72	72
VP1422	44	44	44	44	44	44	44	44	44	44	44	44	44	44	44	44	44	44	44	44
VP1423	73	73	73	73	73	73	73	73	73	73	73	73	73	73	73	73	73	73	73	73
VP1426	58	58	58	58	58	58	58	58	58	58	58	58	58	58	58	58	58	58	58	58
VP1427	55	55	55	55	55	55	55	55	55	55	55	55	55	55	55	55	55	55	55	55
VP1430	44	44	44	44	44	44	44	44	44	44	44	44	44	44	44	44	44	44	44	44
VP1431	75	75	75	75	75	75	75	75	75	75	75	75	75	75	75	75	75	75	75	75
VP1434	11	11	11	11	11	11	11	11	11	11	11	11	11	11	11	11	11	11	11	11
VP1436	70	70	70	70	70	70	70	70	70	70	70	70	70	70	70	70	70	70	70	70
VP1437	27	27	27	27	27	27	27	27	27	27	27	27	27	27	27	27	27	27	27	27
VP1438	58	58	58	58	58	58	58	58	58	58	58	58	58	58	58	58	58	58	58	58
VP1442	52	52	52	52	52	52	52	52	52	52	52	52	52	52	52	52	52	52	52	52
VP1443	14	14	14	14	14	14	14	14	14	14	14	14	14	14	14	14	14	14	14	14
VP1445	9	9	9	9	9	9	9	9	9	9	9	9	9	9	9	9	9	9	9	9
VP1447	61	61	61	61	61	61	61	61	61	61	61	61	61	61	61	61	61	61	61	61
VP1448	56	56	56	56	56	56	56	56	56	56	56	56	56	56	56	56	56	56	56	56
VP1449	54	54	54	54	54	54	54	54	54	54	54	54	54	54	54	54	54	54	54	54
VP1450	53	53	53	53	53	53	53	53	53	53	53	53	53	53	53	53	53	53	53	53
VP1452	67	67	67	67	67	67	67	67	67	67	67	67	67	67	67	67	67	67	67	67
VP1454	1	1	1	1	1	1	1	1	1	1	1	1	1	1	1	1	1	1	1	1
VP1455	21	21	21	21	21	21	21	21	21	21	21	21	21	21	21	21	21	21	21	21
VP1457	56	56	56	56	56	56	56	56	56	56	56	56	56	56	56	56	56	56	56	56
VP1458	48	48	48	48	48	48	48	48	48	48	48	48	48	48	48	48	48	48	48	48
VP1459	57	57	57	57	57	57	57	57	57	57	57	57	57	57	57	57	57	57	57	57
VP1460	20	20	20	20	20	20	20	20	20	20	20	20	20	20	20	20	20	20	20	20
VP1463	72	72	72	72	72	72	72	72	72	72	72	72	72	72	72	72	72	72	72	72
VP1464	53	53	53	53	53	53	53	53	53	53	53	53	53	53	53	53	53	53	53	53
VP1465	73	73	73	73	73	73	73	73	73	73	73	73	73	73	73	73	73	73	73	73
VP1469	69	69	69	69	69	69	69	69	69	69	69	69	69	69	69	69	69	69	69	69
VP1472	25	25	25	25	25	25	25	25	25	25	25	25	25	25	25	25	25	25	25	25
VP1473	65	65	65	65	65	65	65	65	65	65	65	65	65	65	65	65	65	65	65	65
VP1474	70	70	70	70	70	70	70	70	70	70	70	70	70	70	70	70	70	70	70	70
VP1475	68	68	68	68	68	68	68	68	68	68	68	68	68	68	68	68	68	68	68	68
VP1476	1	1	1	1	1	1	1	1	1	1	1	1	1	1	1	1	1	1	1	1
VP1481	18	18	18	18	18	18	18	18	18	18	18	18	18	18	18	18	18	18	18	18
VP1482	58	58	58	58	58	58	58	58	58	58	58	58	58	58	58	58	58	58	58	58
VP1484	14	14	14	14	14	14	14	14	14	14	14	14	14	14	14	14	14	14	14	14
VP1485	55	55	55	55	55	55	55	55	55	55	55	55	55	55	55	55	55	55	55	55
VP1486	53	53	53	53	53	53	53	53	53	53	53	53	53	53	53	53	53	53	53	53
VP1494	66	66	66	66	66	66	66	66	66	66	66	66	66	66	66	66	66	66	66	66
VP1495	32	32	32	32	32	32	32	32	32	32	32	32	32	32	32	32	32	32	32	32
VP1501	71	71	71	71	71	71	71	71	71	71	71	71	71	71	71	71	71	71	71	71
VP1503	75	75	75	75	75	75	75	75	75	75	75	75	75	75	75	75	75	75	75	75
VP1504	61	61	61	61	61	61	61	61	61	61	61	61	61	61	61	61	61	61	61	61
VP1506	71	71	71	71	71	71	71	71	71	71	71	71	71	71	71	71	71	71	71	71
VP1511	68	68	68	68	68	68	68	68	68	68	68	68	68	68	68	68	68	68	68	68
VP1512	1	1	1	1	1	1	1	1	1	1	1	1	1	1	1	1	1	1	1	1
VP1513	74	74	74	74	74	74	74	74	74	74	74	74	74	74	74	74	74	74	74	74
VP1514	12	12	12	12	12	12	12	12	12	12	12	12	12	12	12	12	12	12	12	12
VP1515	69	69	69	69	69	69	69	69	69	69	69	69	69	69	69	69	69	69	69	69
VP1524	62	62	62	62	62	62	62	62	62	62	62	62	62	62	62	62	62	62	62	62
VP1525	50	50	50	50	50	50	50	50	50	50	50	50	50	50	50	50	50	50	50	50
VP1526	67	67	67	67	67	67	67	67	67	67	67	67	67	67	67	67	67	67	67	67
VP1527	39	39	39	39	39	39	39	39	39	39	39	39	39	39	39	39	39	39	39	39
VP1529	57	57	57	57	57	57	57	57	57	57	57	57	57	57	57	57	57	57	57	57
VP1531	5	5	5	5	5	5	5	5	5	5	5	5	5	5	5	5	5	5	5	5
VP1532	49	49	49	49	49	49	49	49	49	49	49	49	49	49	49	49	49	49	49	49
VP1533	33	33	33	33	33	33	33	33	33	33	33	33	33	33	33	33	33	33	33	33
VP1535	14	14	14	14	14	14	14	14	14	14	14	14	14	14	14	14	14	14	14	14
VP1536	30	30	30	30	30	30	30	30	30	30	30	30	30	30	30	30	30	30	30	30
VP1537	57	57	57	57	57	57	57	57	57	57	57	57	57	57	57	57	57	57	57	57
VP1538	13	13	13	13	13	13	13	13	13	13	13	13	13	13	13	13	13	13	13	13
VP1539	72	72	72	72	72	72	72	72	72	72	72	72	72	72	72	72	72	72	72	72
VP1540	46	46	46	46	46	46	46	46	46	46	46	46	46	46	46	46	46	46	46	46
VP1541	61	61	61	61	61	61	61	61	61	61	61	61	61	61	61	61	61	61	61	61
VP1542	1	1	1	1	1	1	1	1	1	1	1	1	1	1	1	1	1	1	1	1
VP1544	50	50	50	50	50	50	50	50	50	50	50	50	50	50	50	50	50	50	50	50
VP1588	13	13	13	13	13	13	13	13	13	13	13	13	13	13	13	13	13	13	13	13
VP1593	1	1	1	1	1	1	1	1	1	1	1	1	1	1	1	1	1	1	1	1
VP1598	2	2	2	2	2	2	2	2	2	2	2	2	2	2	2	2	2	2	2	2
VP1599	19	19	19	19	19	19	19	19	19	19	19	19	19	19	19	19	19	19	19	19
VP1603	23	23	23	23	23	23	23	23	23	23	23	23	23	23	23	23	23	23	23	23
VP1608	10	10	10	10	10	10	10	10	10	10	10	10	10	10	10	10	10	10	10	10
VP1609	57	57	57	57	57	57	57	57	57	57	57	57	57	57	57	57	57	57	57	57
VP1611	70	70	70	70	70	70	70	70	70	70	70	70	70	70	70	70	70	70	70	70
VP1612	75	75	75	75	75	75	75	75	75	75	75	75	75	75	75	75	75	75	75	75
VP1613	61	61	61	61	61	61	61	61	61	61	61	61	61	61	61	61	61	61	61	61
VP1614	70	70	70	70	70	70	70	70	70	70	70	70	70	70	70	70	70	70	70	70
VP1615	58	58	58	58	58	58	58	58	58	58	58	58	58	58	58	58	58	58	58	58
VP1616	68	68	68	68	68	68	68	68	68	68	68	68	68	68	68	68	68	68	68	68
VP1617	8	8	8	8	8	8	8	8	8	8	8	8	8	8	8	8	8	8	8	8
VP1620	74	74	74	74	74	74	74	74	74	74	74	74	74	74	74	74	74	74	74	74
VP1621	72	72	72	72	72	72	72	72	72	72	72	72	72	72	72	72	72	72	72	72
VP1622	74	74	74	74	74	74	74	74	74	74	74	74	74	74	74	74	74	74	74	74
VP1625	19	19	19	19	19	19	19	19	19	19	19	19	19	19	19	19	19	19	19	19
VP1626	34	34	34	34	34	34	34	34	34	34	34	34	34	34	34	34	34	34	34	34
VP1627	1	1	1	1	1	1	1	1	1	1	1	1	1	1	1	1	1	1	1	1
VP1629	52	52	52	52	52	52	52	52	52	52	52	52	52	52	52	52	52	52	52	52
VP1656	67	67	67	67	67	67	67	67	67	67	67	67	67	67	67	67	67	67	67	67
VP1658	10	10	10	10	10	10	10	10	10	10	10	10	10	10	10	10	10	10	10	10
VP1662	77	77	77	77	77	77	77	77	77	77	77	77	77	77	77	77	77	77	77	77
VP1665	51	51	51	51	51	51	51	51	51	51	51	51	51	51	51	51	51	51	51	51
VP1669	45	45	45	45	45	45	45	45	45	45	45	45	45	45	45	45	45	45	45	45
VP1672	67	67	67	67	67	67	67	67	67	67	67	67	67	67	67	67	67	67	67	67
VP1673	33	33	33	33	33	33	33	33	33	33	33	33	33	33	33	33	33	33	33	33
VP1674	70	70	70	70	70	70	70	70	70	70	70	70	70	70	70	70	70	70	70	70
VP1683	67	67	67	67	67	67	67	67	67	67	67	67	67	67	67	67	67	67	67	67
VP1684	47	47	47	47	47	47	47	47	47	47	47	47	47	47	47	47	47	47	47	47
VP1687	48	48	48	48	48	48	48	48	48	48	48	48	48	48	48	48	48	48	48	48
VP1690	69	69	69	69	69	69	69	69	69	69	69	69	69	69	69	69	69	69	69	69
VP1691	1	1	1	1	1	1	1	1	1	1	1	1	1	1	1	1	1	1	1	1
VP1693	14	14	14	14	14	14	14	14	14	14	14	14	14	14	14	14	14	14	14	14
VP1694	42	42	42	42	42	42	42	42	42	42	42	42	42	42	42	42	42	42	42	42
VP1695	57	57	57	57	57	57	57	57	57	57	57	57	57	57	57	57	57	57	57	57
VP1696	73	73	73	73	73	73	73	73	73	73	73	73	73	73	73	73	73	73	73	73
VP1698	74	74	74	74	74	74	74	74	74	74	74	74	74	74	74	74	74	74	74	74
VP1699	58	58	58	58	58	58	58	58	58	58	58	58	58	58	58	58	58	58	58	58
VP1702	33	33	33	33	33	33	33	33	33	33	33	33	33	33	33	33	33	33	33	33
VP1705	2	2	2	2	2	2	2	2	2	2	2	2	2	2	2	2	2	2	2	2
VP1706	1	1	1	1	1	1	1	1	1	1	1	1	1	1	1	1	1	1	1	1
VP1708	65	65	65	65	65	65	65	65	65	65	65	65	65	65	65	65	65	65	65	65
VP1709	64	64	64	64	64	64	64	64	64	64	64	64	64	64	64	64	64	64	64	64
VP1710	75	75	75	75	75	75	75	75	75	75	75	75	75	75	75	75	75	75	75	75
VP1711	30	30	30	30	30	30	30	30	30	30	30	30	30	30	30	30	30	30	30	30
VP1712	75	75	75	75	75	75	75	75	75	75	75	75	75	75	75	75	75	75	75	75
VP1713	67	67	67	67	67	67	67	67	67	67	67	67	67	67	67	67	67	67	67	67
VP1717	55	55	55	55	55	55	55	55	55	55	55	55	55	55	55	55	55	55	55	55
VP1719	67	67	67	67	67	67	67	67	67	67	67	67	67	67	67	67	67	67	67	67
VP1720	1	1	1	1	1	1	1	1	1	1	1	1	1	1	1	1	1	1	1	1
VP1724	59	59	59	59	59	59	59	59	59	59	59	59	59	59	59	59	59	59	59	59
VP1725	56	56	56	56	56	56	56	56	56	56	56	56	56	56	56	56	56	56	56	56
VP1729	53	53	53	53	53	53	53	53	53	53	53	53	53	53	53	53	53	53	53	53
VP1730	53	53	53	53	53	53	53	53	53	53	53	53	53	53	53	53	53	53	53	53
VP1731	52	52	52	52	52	52	52	52	52	52	52	52	52	52	52	52	52	52	52	52
VP1732	65	65	65	65	65	65	65	65	65	65	65	65	65	65	65	65	65	65	65	65
VP1733	65	65	65	65	65	65	65	65	65	65	65	65	65	65	65	65	65	65	65	65
VP1736	75	75	75	75	75	75	75	75	75	75	75	75	75	75	75	75	75	75	75	75
VP1737	31	31	31	31	31	31	31	31	31	31	31	31	31	31	31	31	31	31	31	31
VP1738	15	15	15	15	15	15	15	15	15	15	15	15	15	15	15	15	15	15	15	15
VP1740	16	16	16	16	16	16	16	16	16	16	16	16	16	16	16	16	16	16	16	16
VP1741	73	73	73	73	73	73	73	73	73	73	73	73	73	73	73	73	73	73	73	73
VP1743	63	63	63	63	63	63	63	63	63	63	63	63	63	63	63	63	63	63	63	63
VP1745	70	70	70	70	70	70	70	70	70	70	70	70	70	70	70	70	70	70	70	70
VP1751	73	73	73	73	73	73	73	73	73	73	73	73	73	73	73	73	73	73	73	73
VP1752	33	33	33	33	33	33	33	33	33	33	33	33	33	33	33	33	33	33	33	33
VP1753	72	72	72	72	72	72	72	72	72	72	72	72	72	72	72	72	72	72	72	72
VP1757	74	74	74	74	74	74	74	74	74	74	74	74	74	74	74	74	74	74	74	74
VP1758	53	53	53	53	53	53	53	53	53	53	53	53	53	53	53	53	53	53	53	53
VP1760	64	64	64	64	64	64	64	64	64	64	64	64	64	64	64	64	64	64	64	64
VP1763	24	24	24	24	24	24	24	24	24	24	24	24	24	24	24	24	24	24	24	24
VP1764	74	74	74	74	74	74	74	74	74	74	74	74	74	74	74	74	74	74	74	74
VP1768	55	55	55	55	55	55	55	55	55	55	55	55	55	55	55	55	55	55	55	55
VP1866	30	30	30	30	30	30	30	30	30	30	30	30	30	30	30	30	30	30	30	30
VP1868	7	7	7	7	7	7	7	7	7	7	7	7	7	7	7	7	7	7	7	7
VP1869	72	72	72	72	72	72	72	72	72	72	72	72	72	72	72	72	72	72	72	72
VP1871	71	71	71	71	71	71	71	71	71	71	71	71	71	71	71	71	71	71	71	71
VP1872	1	1	1	1	1	1	1	1	1	1	1	1	1	1	1	1	1	1	1	1
VP1873	53	53	53	53	53	53	53	53	53	53	53	53	53	53	53	53	53	53	53	53
VP1876	76	76	76	76	76	76	76	76	76	76	76	76	76	76	76	76	76	76	76	76
VP1877	61	61	61	61	61	61	61	61	61	61	61	61	61	61	61	61	61	61	61	61
VP1878	11	11	11	11	11	11	11	11	11	11	11	11	11	11	11	11	11	11	11	11
VP1879	49	49	49	49	49	49	49	49	49	49	49	49	49	49	49	49	49	49	49	49
VP1880	54	54	54	54	54	54	54	54	54	54	54	54	54	54	54	54	54	54	54	54
VP1881	53	53	53	53	53	53	53	53	53	53	53	53	53	53	53	53	53	53	53	53
VP1882	58	58	58	58	58	58	58	58	58	58	58	58	58	58	58	58	58	58	58	58
VP1892	54	54	54	54	54	54	54	54	54	54	54	54	54	54	54	54	54	54	54	54
VP1893	52	52	52	52	52	52	52	52	52	52	52	52	52	52	52	52	52	52	52	52
VP1897	4	4	4	4	4	4	4	4	4	4	4	4	4	4	4	4	4	4	4	4
VP1900	53	53	53	53	53	53	53	53	53	53	53	53	53	53	53	53	53	53	53	53
VP1901	58	58	58	58	58	58	58	58	58	58	58	58	58	58	58	58	58	58	58	58
VP1903	68	68	68	68	68	68	68	68	68	68	68	68	68	68	68	68	68	68	68	68
VP1904	72	72	72	72	72	72	72	72	72	72	72	72	72	72	72	72	72	72	72	72
VP1905	74	74	74	74	74	74	74	74	74	74	74	74	74	74	74	74	74	74	74	74
VP1906	8	8	8	8	8	8	8	8	8	8	8	8	8	8	8	8	8	8	8	8
VP1908	54	54	54	54	54	54	54	54	54	54	54	54	54	54	54	54	54	54	54	54
VP1909	75	75	75	75	75	75	75	75	75	75	75	75	75	75	75	75	75	75	75	75
VP1911	70	70	70	70	70	70	70	70	70	70	70	70	70	70	70	70	70	70	70	70
VP1913	59	59	59	59	59	59	59	59	59	59	59	59	59	59	59	59	59	59	59	59
VP1914	66	66	66	66	66	66	66	66	66	66	66	66	66	66	66	66	66	66	66	66
VP1915	63	63	63	63	63	63	63	63	63	63	63	63	63	63	63	63	63	63	63	63
VP1916	72	72	72	72	72	72	72	72	72	72	72	72	72	72	72	72	72	72	72	72
VP1919	55	55	55	55	55	55	55	55	55	55	55	55	55	55	55	55	55	55	55	55
VP1921	1	1	1	1	1	1	1	1	1	1	1	1	1	1	1	1	1	1	1	1
VP1922	1	1	1	1	1	1	1	1	1	1	1	1	1	1	1	1	1	1	1	1
VP1926	52	52	52	52	52	52	52	52	52	52	52	52	52	52	52	52	52	52	52	52
VP1927	52	52	52	52	52	52	52	52	52	52	52	52	52	52	52	52	52	52	52	52
VP1928	42	42	42	42	42	42	42	42	42	42	42	42	42	42	42	42	42	42	42	42
VP1929	71	71	71	71	71	71	71	71	71	71	71	71	71	71	71	71	71	71	71	71
VP1931	48	48	48	48	48	48	48	48	48	48	48	48	48	48	48	48	48	48	48	48
VP1933	28	28	28	28	28	28	28	28	28	28	28	28	28	28	28	28	28	28	28	28
VP1934	52	52	52	52	52	52	52	52	52	52	52	52	52	52	52	52	52	52	52	52
VP1935	46	46	46	46	46	46	46	46	46	46	46	46	46	46	46	46	46	46	46	46
VP1936	14	14	14	14	14	14	14	14	14	14	14	14	14	14	14	14	14	14	14	14
VP1939	46	46	46	46	46	46	46	46	46	46	46	46	46	46	46	46	46	46	46	46
VP1940	52	52	52	52	52	52	52	52	52	52	52	52	52	52	52	52	52	52	52	52
VP1943	45	45	45	45	45	45	45	45	45	45	45	45	45	45	45	45	45	45	45	45
VP1944	71	71	71	71	71	71	71	71	71	71	71	71	71	71	71	71	71	71	71	71
VP1947	59	59	59	59	59	59	59	59	59	59	59	59	59	59	59	59	59	59	59	59
VP1948	2	2	2	2	2	2	2	2	2	2	2	2	2	2	2	2	2	2	2	2
VP1949	1	1	1	1	1	1	1	1	1	1	1	1	1	1	1	1	1	1	1	1
VP1951	14	14	14	14	14	14	14	14	14	14	14	14	14	14	14	14	14	14	14	14
VP1952	64	64	64	64	64	64	64	64	64	64	64	64	64	64	64	64	64	64	64	64
VP1953	52	52	52	52	52	52	52	52	52	52	52	52	52	52	52	52	52	52	52	52
VP1954	31	31	31	31	31	31	31	31	31	31	31	31	31	31	31	31	31	31	31	31
VP1955	2	2	2	2	2	2	2	2	2	2	2	2	2	2	2	2	2	2	2	2
VP1956	73	73	73	73	73	73	73	73	73	73	73	73	73	73	73	73	73	73	73	73
VP1957	41	41	41	41	41	41	41	41	41	41	41	41	41	41	41	41	41	41	41	41
VP1958	66	66	66	66	66	66	66	66	66	66	66	66	66	66	66	66	66	66	66	66
VP1959	70	70	70	70	70	70	70	70	70	70	70	70	70	70	70	70	70	70	70	70
VP1960	64	64	64	64	64	64	64	64	64	64	64	64	64	64	64	64	64	64	64	64
VP1961	65	65	65	65	65	65	65	65	65	65	65	65	65	65	65	65	65	65	65	65
VP1962	66	66	66	66	66	66	66	66	66	66	66	66	66	66	66	66	66	66	66	66
VP1969	1	1	1	1	1	1	1	1	1	1	1	1	1	1	1	1	1	1	1	1
VP1970	36	36	36	36	36	36	36	36	36	36	36	36	36	36	36	36	36	36	36	36
VP1971	4	4	4	4	4	4	4	4	4	4	4	4	4	4	4	4	4	4	4	4
VP1978	64	64	64	64	64	64	64	64	64	64	64	64	64	64	64	64	64	64	64	64
VP1982	1	1	1	1	1	1	1	1	1	1	1	1	1	1	1	1	1	1	1	1
VP1983	47	47	47	47	47	47	47	47	47	47	47	47	47	47	47	47	47	47	47	47
VP1987	64	64	64	64	64	64	64	64	64	64	64	64	64	64	64	64	64	64	64	64
VP1988	50	50	50	50	50	50	50	50	50	50	50	50	50	50	50	50	50	50	50	50
VP1989	69	69	69	69	69	69	69	69	69	69	69	69	69	69	69	69	69	69	69	69
VP1991	52	52	52	52	52	52	52	52	52	52	52	52	52	52	52	52	52	52	52	52
VP1992	69	69	69	69	69	69	69	69	69	69	69	69	69	69	69	69	69	69	69	69
VP1996	55	55	55	55	55	55	55	55	55	55	55	55	55	55	55	55	55	55	55	55
VP1997	74	74	74	74	74	74	74	74	74	74	74	74	74	74	74	74	74	74	74	74
VP1998	55	55	55	55	55	55	55	55	55	55	55	55	55	55	55	55	55	55	55	55
VP2006	74	74	74	74	74	74	74	74	74	74	74	74	74	74	74	74	74	74	74	74
VP2009	22	22	22	22	22	22	22	22	22	22	22	22	22	22	22	22	22	22	22	22
VP2011	54	54	54	54	54	54	54	54	54	54	54	54	54	54	54	54	54	54	54	54
VP2013	64	64	64	64	64	64	64	64	64	64	64	64	64	64	64	64	64	64	64	64
VP2014	56	56	56	56	56	56	56	56	56	56	56	56	56	56	56	56	56	56	56	56
VP2015	54	54	54	54	54	54	54	54	54	54	54	54	54	54	54	54	54	54	54	54
VP2018	68	68	68	68	68	68	68	68	68	68	68	68	68	68	68	68	68	68	68	68
VP2019	43	43	43	43	43	43	43	43	43	43	43	43	43	43	43	43	43	43	43	43
VP2020	66	66	66	66	66	66	66	66	66	66	66	66	66	66	66	66	66	66	66	66
VP2021	37	37	37	37	37	37	37	37	37	37	37	37	37	37	37	37	37	37	37	37
VP2022	63	63	63	63	63	63	63	63	63	63	63	63	63	63	63	63	63	63	63	63
VP2026	11	11	11	11	11	11	11	11	11	11	11	11	11	11	11	11	11	11	11	11
VP2027	67	67	67	67	67	67	67	67	67	67	67	67	67	67	67	67	67	67	67	67
VP2028	19	19	19	19	19	19	19	19	19	19	19	19	19	19	19	19	19	19	19	19
VP2029	1	1	1	1	1	1	1	1	1	1	1	1	1	1	1	1	1	1	1	1
VP2031	27	27	27	27	27	27	27	27	27	27	27	27	27	27	27	27	27	27	27	27
VP2032	50	50	50	50	50	50	50	50	50	50	50	50	50	50	50	50	50	50	50	50
VP2033	61	61	61	61	61	61	61	61	61	61	61	61	61	61	61	61	61	61	61	61
VP2034	62	62	62	62	62	62	62	62	62	62	62	62	62	62	62	62	62	62	62	62
VP2035	52	52	52	52	52	52	52	52	52	52	52	52	52	52	52	52	52	52	52	52
VP2036	56	56	56	56	56	56	56	56	56	56	56	56	56	56	56	56	56	56	56	56
VP2037	61	61	61	61	61	61	61	61	61	61	61	61	61	61	61	61	61	61	61	61
VP2038	31	31	31	31	31	31	31	31	31	31	31	31	31	31	31	31	31	31	31	31
VP2039	53	53	53	53	53	53	53	53	53	53	53	53	53	53	53	53	53	53	53	53
VP2044	28	28	28	28	28	28	28	28	28	28	28	28	28	28	28	28	28	28	28	28
VP2048	65	65	65	65	65	65	65	65	65	65	65	65	65	65	65	65	65	65	65	65
VP2049	30	30	30	30	30	30	30	30	30	30	30	30	30	30	30	30	30	30	30	30
VP2050	50	50	50	50	50	50	50	50	50	50	50	50	50	50	50	50	50	50	50	50
VP2051	55	55	55	55	55	55	55	55	55	55	55	55	55	55	55	55	55	55	55	55
VP2052	60	60	60	60	60	60	60	60	60	60	60	60	60	60	60	60	60	60	60	60
VP2053	1	1	1	1	1	1	1	1	1	1	1	1	1	1	1	1	1	1	1	1
VP2054	18	18	18	18	18	18	18	18	18	18	18	18	18	18	18	18	18	18	18	18
VP2055	8	8	8	8	8	8	8	8	8	8	8	8	8	8	8	8	8	8	8	8
VP2056	34	34	34	34	34	34	34	34	34	34	34	34	34	34	34	34	34	34	34	34
VP2057	31	31	31	31	31	31	31	31	31	31	31	31	31	31	31	31	31	31	31	31
VP2058	1	1	1	1	1	1	1	1	1	1	1	1	1	1	1	1	1	1	1	1
VP2059	1	1	1	1	1	1	1	1	1	1	1	1	1	1	1	1	1	1	1	1
VP2061	57	57	57	57	57	57	57	57	57	57	57	57	57	57	57	57	57	57	57	57
VP2063	55	55	55	55	55	55	55	55	55	55	55	55	55	55	55	55	55	55	55	55
VP2064	49	49	49	49	49	49	49	49	49	49	49	49	49	49	49	49	49	49	49	49
VP2065	55	55	55	55	55	55	55	55	55	55	55	55	55	55	55	55	55	55	55	55
VP2066	69	69	69	69	69	69	69	69	69	69	69	69	69	69	69	69	69	69	69	69
VP2068	64	64	64	64	64	64	64	64	64	64	64	64	64	64	64	64	64	64	64	64
VP2069	51	51	51	51	51	51	51	51	51	51	51	51	51	51	51	51	51	51	51	51
VP2071	47	47	47	47	47	47	47	47	47	47	47	47	47	47	47	47	47	47	47	47
VP2072	68	68	68	68	68	68	68	68	68	68	68	68	68	68	68	68	68	68	68	68
VP2074	55	55	55	55	55	55	55	55	55	55	55	55	55	55	55	55	55	55	55	55
VP2078	65	65	65	65	65	65	65	65	65	65	65	65	65	65	65	65	65	65	65	65
VP2079	66	66	66	66	66	66	66	66	66	66	66	66	66	66	66	66	66	66	66	66
VP2080	60	60	60	60	60	60	60	60	60	60	60	60	60	60	60	60	60	60	60	60
VP2081	37	37	37	37	37	37	37	37	37	37	37	37	37	37	37	37	37	37	37	37
VP2082	13	13	13	13	13	13	13	13	13	13	13	13	13	13	13	13	13	13	13	13
VP2083	52	52	52	52	52	52	52	52	52	52	52	52	52	52	52	52	52	52	52	52
VP2084	73	73	73	73	73	73	73	73	73	73	73	73	73	73	73	73	73	73	73	73
VP2086	70	70	70	70	70	70	70	70	70	70	70	70	70	70	70	70	70	70	70	70
VP2087	37	37	37	37	37	37	37	37	37	37	37	37	37	37	37	37	37	37	37	37
VP2089	52	52	52	52	52	52	52	52	52	52	52	52	52	52	52	52	52	52	52	52
VP2090	11	11	11	11	11	11	11	11	11	11	11	11	11	11	11	11	11	11	11	11
VP2091	71	71	71	71	71	71	71	71	71	71	71	71	71	71	71	71	71	71	71	71
VP2092	40	40	40	40	40	40	40	40	40	40	40	40	40	40	40	40	40	40	40	40
VP2093	13	13	13	13	13	13	13	13	13	13	13	13	13	13	13	13	13	13	13	13
VP2094	5	5	5	5	5	5	5	5	5	5	5	5	5	5	5	5	5	5	5	5
VP2095	49	49	49	49	49	49	49	49	49	49	49	49	49	49	49	49	49	49	49	49
VP2096	67	67	67	67	67	67	67	67	67	67	67	67	67	67	67	67	67	67	67	67
VP2097	39	39	39	39	39	39	39	39	39	39	39	39	39	39	39	39	39	39	39	39
VP2100	75	75	75	75	75	75	75	75	75	75	75	75	75	75	75	75	75	75	75	75
VP2102	12	12	12	12	12	12	12	12	12	12	12	12	12	12	12	12	12	12	12	12
VP2103	1	1	1	1	1	1	1	1	1	1	1	1	1	1	1	1	1	1	1	1
VP2105	66	66	66	66	66	66	66	66	66	66	66	66	66	66	66	66	66	66	66	66
VP2106	18	18	18	18	18	18	18	18	18	18	18	18	18	18	18	18	18	18	18	18
VP2109	1	1	1	1	1	1	1	1	1	1	1	1	1	1	1	1	1	1	1	1
VP2110	1	1	1	1	1	1	1	1	1	1	1	1	1	1	1	1	1	1	1	1
VP2111	68	68	68	68	68	68	68	68	68	68	68	68	68	68	68	68	68	68	68	68
VP2112	2	2	2	2	2	2	2	2	2	2	2	2	2	2	2	2	2	2	2	2
VP2113	1	1	1	1	1	1	1	1	1	1	1	1	1	1	1	1	1	1	1	1
VP2114	17	17	17	17	17	17	17	17	17	17	17	17	17	17	17	17	17	17	17	17
VP2115	66	66	66	66	66	66	66	66	66	66	66	66	66	66	66	66	66	66	66	66
VP2116	56	56	56	56	56	56	56	56	56	56	56	56	56	56	56	56	56	56	56	56
VP2117	10	10	10	10	10	10	10	10	10	10	10	10	10	10	10	10	10	10	10	10
VP2118	1	1	1	1	1	1	1	1	1	1	1	1	1	1	1	1	1	1	1	1
VP2119	51	51	51	51	51	51	51	51	51	51	51	51	51	51	51	51	51	51	51	51
VP2120	58	58	58	58	58	58	58	58	58	58	58	58	58	58	58	58	58	58	58	58
VP2121	68	68	68	68	68	68	68	68	68	68	68	68	68	68	68	68	68	68	68	68
VP2122	6	6	6	6	6	6	6	6	6	6	6	6	6	6	6	6	6	6	6	6
VP2123	46	46	46	46	46	46	46	46	46	46	46	46	46	46	46	46	46	46	46	46
VP2124	68	68	68	68	68	68	68	68	68	68	68	68	68	68	68	68	68	68	68	68
VP2125	64	64	64	64	64	64	64	64	64	64	64	64	64	64	64	64	64	64	64	64
VP2126	70	70	70	70	70	70	70	70	70	70	70	70	70	70	70	70	70	70	70	70
VP2127	66	66	66	66	66	66	66	66	66	66	66	66	66	66	66	66	66	66	66	66
VP2128	10	10	10	10	10	10	10	10	10	10	10	10	10	10	10	10	10	10	10	10
VP2129	2	2	2	2	2	2	2	2	2	2	2	2	2	2	2	2	2	2	2	2
VP2130	52	52	52	52	52	52	52	52	52	52	52	52	52	52	52	52	52	52	52	52
VP2147	5	5	5	5	5	5	5	5	5	5	5	5	5	5	5	5	5	5	5	5
VP2149	72	72	72	72	72	72	72	72	72	72	72	72	72	72	72	72	72	72	72	72
VP2151	71	71	71	71	71	71	71	71	71	71	71	71	71	71	71	71	71	71	71	71
VP2153	63	63	63	63	63	63	63	63	63	63	63	63	63	63	63	63	63	63	63	63
VP2154	2	2	2	2	2	2	2	2	2	2	2	2	2	2	2	2	2	2	2	2
VP2156	9	9	9	9	9	9	9	9	9	9	9	9	9	9	9	9	9	9	9	9
VP2157	2	2	2	2	2	2	2	2	2	2	2	2	2	2	2	2	2	2	2	2
VP2158	66	66	66	66	66	66	66	66	66	66	66	66	66	66	66	66	66	66	66	66
VP2161	50	50	50	50	50	50	50	50	50	50	50	50	50	50	50	50	50	50	50	50
VP2162	49	49	49	49	49	49	49	49	49	49	49	49	49	49	49	49	49	49	49	49
VP2163	70	70	70	70	70	70	70	70	70	70	70	70	70	70	70	70	70	70	70	70
VP2165	6	6	6	6	6	6	6	6	6	6	6	6	6	6	6	6	6	6	6	6
VP2166	2	2	2	2	2	2	2	2	2	2	2	2	2	2	2	2	2	2	2	2
VP2167	33	33	33	33	33	33	33	33	33	33	33	33	33	33	33	33	33	33	33	33
VP2168	71	71	71	71	71	71	71	71	71	71	71	71	71	71	71	71	71	71	71	71
VP2170	24	24	24	24	24	24	24	24	24	24	24	24	24	24	24	24	24	24	24	24
VP2171	3	3	3	3	3	3	3	3	3	3	3	3	3	3	3	3	3	3	3	3
VP2173	69	69	69	69	69	69	69	69	69	69	69	69	69	69	69	69	69	69	69	69
VP2176	54	54	54	54	54	54	54	54	54	54	54	54	54	54	54	54	54	54	54	54
VP2177	30	30	30	30	30	30	30	30	30	30	30	30	30	30	30	30	30	30	30	30
VP2178	8	8	8	8	8	8	8	8	8	8	8	8	8	8	8	8	8	8	8	8
VP2180	32	32	32	32	32	32	32	32	32	32	32	32	32	32	32	32	32	32	32	32
VP2181	35	35	35	35	35	35	35	35	35	35	35	35	35	35	35	35	35	35	35	35
VP2182	3	3	3	3	3	3	3	3	3	3	3	3	3	3	3	3	3	3	3	3
VP2184	15	15	15	15	15	15	15	15	15	15	15	15	15	15	15	15	15	15	15	15
VP2185	54	54	54	54	54	54	54	54	54	54	54	54	54	54	54	54	54	54	54	54
VP2186	4	4	4	4	4	4	4	4	4	4	4	4	4	4	4	4	4	4	4	4
VP2189	40	40	40	40	40	40	40	40	40	40	40	40	40	40	40	40	40	40	40	40
VP2190	49	49	49	49	49	49	49	49	49	49	49	49	49	49	49	49	49	49	49	49
VP2192	70	70	70	70	70	70	70	70	70	70	70	70	70	70	70	70	70	70	70	70
VP2193	71	71	71	71	71	71	71	71	71	71	71	71	71	71	71	71	71	71	71	71
VP2194	66	66	66	66	66	66	66	66	66	66	66	66	66	66	66	66	66	66	66	66
VP2195	58	58	58	58	58	58	58	58	58	58	58	58	58	58	58	58	58	58	58	58
VP2197	62	62	62	62	62	62	62	62	62	62	62	62	62	62	62	62	62	62	62	62
VP2198	30	30	30	30	30	30	30	30	30	30	30	30	30	30	30	30	30	30	30	30
VP2200	2	2	2	2	2	2	2	2	2	2	2	2	2	2	2	2	2	2	2	2
VP2201	47	47	47	47	47	47	47	47	47	47	47	47	47	47	47	47	47	47	47	47
VP2203	71	71	71	71	71	71	71	71	71	71	71	71	71	71	71	71	71	71	71	71
VP2204	27	27	27	27	27	27	27	27	27	27	27	27	27	27	27	27	27	27	27	27
VP2207	18	18	18	18	18	18	18	18	18	18	18	18	18	18	18	18	18	18	18	18
VP2208	75	75	75	75	75	75	75	75	75	75	75	75	75	75	75	75	75	75	75	75
VP2209	50	50	50	50	50	50	50	50	50	50	50	50	50	50	50	50	50	50	50	50
VP2211	27	27	27	27	27	27	27	27	27	27	27	27	27	27	27	27	27	27	27	27
VP2214	54	54	54	54	54	54	54	54	54	54	54	54	54	54	54	54	54	54	54	54
VP2215	68	68	68	68	68	68	68	68	68	68	68	68	68	68	68	68	68	68	68	68
VP2216	20	20	20	20	20	20	20	20	20	20	20	20	20	20	20	20	20	20	20	20
VP2217	7	7	7	7	7	7	7	7	7	7	7	7	7	7	7	7	7	7	7	7
VP2219	38	38	38	38	38	38	38	38	38	38	38	38	38	38	38	38	38	38	38	38
VP2220	1	1	1	1	1	1	1	1	1	1	1	1	1	1	1	1	1	1	1	1
VP2222	1	1	1	1	1	1	1	1	1	1	1	1	1	1	1	1	1	1	1	1
VP2223	35	35	35	35	35	35	35	35	35	35	35	35	35	35	35	35	35	35	35	35
VP2224	41	41	41	41	41	41	41	41	41	41	41	41	41	41	41	41	41	41	41	41
VP2225	10	10	10	10	10	10	10	10	10	10	10	10	10	10	10	10	10	10	10	10
VP2230	33	33	33	33	33	33	33	33	33	33	33	33	33	33	33	33	33	33	33	33
VP2231	4	4	4	4	4	4	4	4	4	4	4	4	4	4	4	4	4	4	4	4
VP2233	12	12	12	12	12	12	12	12	12	12	12	12	12	12	12	12	12	12	12	12
VP2234	71	71	71	71	71	71	71	71	71	71	71	71	71	71	71	71	71	71	71	71
VP2235	57	57	57	57	57	57	57	57	57	57	57	57	57	57	57	57	57	57	57	57
VP2236	11	11	11	11	11	11	11	11	11	11	11	11	11	11	11	11	11	11	11	11
VP2237	26	26	26	26	26	26	26	26	26	26	26	26	26	26	26	26	26	26	26	26
VP2238	17	17	17	17	17	17	17	17	17	17	17	17	17	17	17	17	17	17	17	17
VP2239	73	73	73	73	73	73	73	73	73	73	73	73	73	73	73	73	73	73	73	73
VP2241	11	11	11	11	11	11	11	11	11	11	11	11	11	11	11	11	11	11	11	11
VP2242	69	69	69	69	69	69	69	69	69	69	69	69	69	69	69	69	69	69	69	69
VP2243	50	50	50	50	50	50	50	50	50	50	50	50	50	50	50	50	50	50	50	50
VP2245	52	52	52	52	52	52	52	52	52	52	52	52	52	52	52	52	52	52	52	52
VP2250	14	14	14	14	14	14	14	14	14	14	14	14	14	14	14	14	14	14	14	14
VP2255	7	7	7	7	7	7	7	7	7	7	7	7	7	7	7	7	7	7	7	7
VP2257	13	13	13	13	13	13	13	13	13	13	13	13	13	13	13	13	13	13	13	13
VP2261	73	73	73	73	73	73	73	73	73	73	73	73	73	73	73	73	73	73	73	73
VP2262	69	69	69	69	69	69	69	69	69	69	69	69	69	69	69	69	69	69	69	69
VP2263	41	41	41	41	41	41	41	41	41	41	41	41	41	41	41	41	41	41	41	41
VP2264	39	39	39	39	39	39	39	39	39	39	39	39	39	39	39	39	39	39	39	39
VP2265	1	1	1	1	1	1	1	1	1	1	1	1	1	1	1	1	1	1	1	1
VP2266	4	4	4	4	4	4	4	4	4	4	4	4	4	4	4	4	4	4	4	4
VP2269	67	67	67	67	67	67	67	67	67	67	67	67	67	67	67	67	67	67	67	67
VP2270	48	48	48	48	48	48	48	48	48	48	48	48	48	48	48	48	48	48	48	48
VP2271	13	13	13	13	13	13	13	13	13	13	13	13	13	13	13	13	13	13	13	13
VP2272	74	74	74	74	74	74	74	74	74	74	74	74	74	74	74	74	74	74	74	74
VP2273	11	11	11	11	11	11	11	11	11	11	11	11	11	11	11	11	11	11	11	11
VP2274	53	53	53	53	53	53	53	53	53	53	53	53	53	53	53	53	53	53	53	53
VP2276	69	69	69	69	69	69	69	69	69	69	69	69	69	69	69	69	69	69	69	69
VP2277	15	15	15	15	15	15	15	15	15	15	15	15	15	15	15	15	15	15	15	15
VP2278	65	65	65	65	65	65	65	65	65	65	65	65	65	65	65	65	65	65	65	65
VP2279	13	13	13	13	13	13	13	13	13	13	13	13	13	13	13	13	13	13	13	13
VP2280	50	50	50	50	50	50	50	50	50	50	50	50	50	50	50	50	50	50	50	50
VP2281	51	51	51	51	51	51	51	51	51	51	51	51	51	51	51	51	51	51	51	51
VP2283	74	74	74	74	74	74	74	74	74	74	74	74	74	74	74	74	74	74	74	74
VP2284	20	20	20	20	20	20	20	20	20	20	20	20	20	20	20	20	20	20	20	20
VP2285	58	58	58	58	58	58	58	58	58	58	58	58	58	58	58	58	58	58	58	58
VP2286	66	66	66	66	66	66	66	66	66	66	66	66	66	66	66	66	66	66	66	66
VP2287	73	73	73	73	73	73	73	73	73	73	73	73	73	73	73	73	73	73	73	73
VP2288	2	2	2	2	2	2	2	2	2	2	2	2	2	2	2	2	2	2	2	2
VP2289	76	76	76	76	76	76	76	76	76	76	76	76	76	76	76	76	76	76	76	76
VP2290	57	57	57	57	57	57	57	57	57	57	57	57	57	57	57	57	57	57	57	57
VP2292	51	51	51	51	51	51	51	51	51	51	51	51	51	51	51	51	51	51	51	51
VP2293	9	9	9	9	9	9	9	9	9	9	9	9	9	9	9	9	9	9	9	9
VP2295	63	63	63	63	63	63	63	63	63	63	63	63	63	63	63	63	63	63	63	63
VP2296	55	55	55	55	55	55	55	55	55	55	55	55	55	55	55	55	55	55	55	55
VP2297	3	3	3	3	3	3	3	3	3	3	3	3	3	3	3	3	3	3	3	3
VP2298	62	62	62	62	62	62	62	62	62	62	62	62	62	62	62	62	62	62	62	62
VP2299	14	14	14	14	14	14	14	14	14	14	14	14	14	14	14	14	14	14	14	14
VP2300	11	11	11	11	11	11	11	11	11	11	11	11	11	11	11	11	11	11	11	11
VP2301	69	69	69	69	69	69	69	69	69	69	69	69	69	69	69	69	69	69	69	69
VP2302	65	65	65	65	65	65	65	65	65	65	65	65	65	65	65	65	65	65	65	65
VP2303	74	74	74	74	74	74	74	74	74	74	74	74	74	74	74	74	74	74	74	74
VP2304	29	29	29	29	29	29	29	29	29	29	29	29	29	29	29	29	29	29	29	29
VP2305	50	50	50	50	50	50	50	50	50	50	50	50	50	50	50	50	50	50	50	50
VP2306	50	50	50	50	50	50	50	50	50	50	50	50	50	50	50	50	50	50	50	50
VP2307	1	1	1	1	1	1	1	1	1	1	1	1	1	1	1	1	1	1	1	1
VP2308	70	70	70	70	70	70	70	70	70	70	70	70	70	70	70	70	70	70	70	70
VP2310	74	74	74	74	74	74	74	74	74	74	74	74	74	74	74	74	74	74	74	74
VP2311	64	64	64	64	64	64	64	64	64	64	64	64	64	64	64	64	64	64	64	64
VP2312	66	66	66	66	66	66	66	66	66	66	66	66	66	66	66	66	66	66	66	66
VP2313	51	51	51	51	51	51	51	51	51	51	51	51	51	51	51	51	51	51	51	51
VP2314	34	34	34	34	34	34	34	34	34	34	34	34	34	34	34	34	34	34	34	34
VP2315	8	8	8	8	8	8	8	8	8	8	8	8	8	8	8	8	8	8	8	8
VP2316	4	4	4	4	4	4	4	4	4	4	4	4	4	4	4	4	4	4	4	4
VP2317	16	16	16	16	16	16	16	16	16	16	16	16	16	16	16	16	16	16	16	16
VP2318	1	1	1	1	1	1	1	1	1	1	1	1	1	1	1	1	1	1	1	1
VP2319	58	58	58	58	58	58	58	58	58	58	58	58	58	58	58	58	58	58	58	58
VP2320	69	69	69	69	69	69	69	69	69	69	69	69	69	69	69	69	69	69	69	69
VP2321	8	8	8	8	8	8	8	8	8	8	8	8	8	8	8	8	8	8	8	8
VP2322	60	60	60	60	60	60	60	60	60	60	60	60	60	60	60	60	60	60	60	60
VP2323	3	3	3	3	3	3	3	3	3	3	3	3	3	3	3	3	3	3	3	3
VP2326	25	25	25	25	25	25	25	25	25	25	25	25	25	25	25	25	25	25	25	25
VP2327	17	17	17	17	17	17	17	17	17	17	17	17	17	17	17	17	17	17	17	17
VP2328	50	50	50	50	50	50	50	50	50	50	50	50	50	50	50	50	50	50	50	50
VP2331	3	3	3	3	3	3	3	3	3	3	3	3	3	3	3	3	3	3	3	3
VP2332	65	65	65	65	65	65	65	65	65	65	65	65	65	65	65	65	65	65	65	65
VP2333	69	69	69	69	69	69	69	69	69	69	69	69	69	69	69	69	69	69	69	69
VP2335	2	2	2	2	2	2	2	2	2	2	2	2	2	2	2	2	2	2	2	2
VP2336	2	2	2	2	2	2	2	2	2	2	2	2	2	2	2	2	2	2	2	2
VP2338	56	56	56	56	56	56	56	56	56	56	56	56	56	56	56	56	56	56	56	56
VP2339	62	62	62	62	62	62	62	62	62	62	62	62	62	62	62	62	62	62	62	62
VP2340	69	69	69	69	69	69	69	69	69	69	69	69	69	69	69	69	69	69	69	69
VP2343	9	9	9	9	9	9	9	9	9	9	9	9	9	9	9	9	9	9	9	9
VP2344	20	20	20	20	20	20	20	20	20	20	20	20	20	20	20	20	20	20	20	20
VP2345	50	50	50	50	50	50	50	50	50	50	50	50	50	50	50	50	50	50	50	50
VP2346	48	48	48	48	48	48	48	48	48	48	48	48	48	48	48	48	48	48	48	48
VP2347	11	11	11	11	11	11	11	11	11	11	11	11	11	11	11	11	11	11	11	11
VP2348	20	20	20	20	20	20	20	20	20	20	20	20	20	20	20	20	20	20	20	20
VP2350	49	49	49	49	49	49	49	49	49	49	49	49	49	49	49	49	49	49	49	49
VP2351	34	34	34	34	34	34	34	34	34	34	34	34	34	34	34	34	34	34	34	34
VP2352	28	28	28	28	28	28	28	28	28	28	28	28	28	28	28	28	28	28	28	28
VP2353	34	34	34	34	34	34	34	34	34	34	34	34	34	34	34	34	34	34	34	34
VP2354	55	55	55	55	55	55	55	55	55	55	55	55	55	55	55	55	55	55	55	55
VP2355	7	7	7	7	7	7	7	7	7	7	7	7	7	7	7	7	7	7	7	7
VP2356	69	69	69	69	69	69	69	69	69	69	69	69	69	69	69	69	69	69	69	69
VP2357	48	48	48	48	48	48	48	48	48	48	48	48	48	48	48	48	48	48	48	48
VP2358	56	56	56	56	56	56	56	56	56	56	56	56	56	56	56	56	56	56	56	56
VP2365	56	56	56	56	56	56	56	56	56	56	56	56	56	56	56	56	56	56	56	56
VP2367	4	4	4	4	4	4	4	4	4	4	4	4	4	4	4	4	4	4	4	4
VP2368	72	72	72	72	72	72	72	72	72	72	72	72	72	72	72	72	72	72	72	72
VP2369	68	68	68	68	68	68	68	68	68	68	68	68	68	68	68	68	68	68	68	68
VP2370	8	8	8	8	8	8	8	8	8	8	8	8	8	8	8	8	8	8	8	8
VP2371	70	70	70	70	70	70	70	70	70	70	70	70	70	70	70	70	70	70	70	70
VP2372	1	1	1	1	1	1	1	1	1	1	1	1	1	1	1	1	1	1	1	1
VP2373	54	54	54	54	54	54	54	54	54	54	54	54	54	54	54	54	54	54	54	54
VP2375	55	55	55	55	55	55	55	55	55	55	55	55	55	55	55	55	55	55	55	55
VP2377	59	59	59	59	59	59	59	59	59	59	59	59	59	59	59	59	59	59	59	59
VP2379	11	11	11	11	11	11	11	11	11	11	11	11	11	11	11	11	11	11	11	11
VP2380	67	67	67	67	67	67	67	67	67	67	67	67	67	67	67	67	67	67	67	67
VP2381	52	52	52	52	52	52	52	52	52	52	52	52	52	52	52	52	52	52	52	52
VP2386	71	71	71	71	71	71	71	71	71	71	71	71	71	71	71	71	71	71	71	71
VP2388	67	67	67	67	67	67	67	67	67	67	67	67	67	67	67	67	67	67	67	67
VP2392	53	53	53	53	53	53	53	53	53	53	53	53	53	53	53	53	53	53	53	53
VP2404	46	46	46	46	46	46	46	46	46	46	46	46	46	46	46	46	46	46	46	46
VP2406	54	54	54	54	54	54	54	54	54	54	54	54	54	54	54	54	54	54	54	54
VP2407	55	55	55	55	55	55	55	55	55	55	55	55	55	55	55	55	55	55	55	55
VP2431	70	70	70	70	70	70	70	70	70	70	70	70	70	70	70	70	70	70	70	70
VP2432	57	57	57	57	57	57	57	57	57	57	57	57	57	57	57	57	57	57	57	57
VP2433	61	61	61	61	61	61	61	61	61	61	61	61	61	61	61	61	61	61	61	61
VP2436	2	2	2	2	2	2	2	2	2	2	2	2	2	2	2	2	2	2	2	2
VP2440	20	20	20	20	20	20	20	20	20	20	20	20	20	20	20	20	20	20	20	20
VP2442	17	17	17	17	17	17	17	17	17	17	17	17	17	17	17	17	17	17	17	17
VP2448	64	64	64	64	64	64	64	64	64	64	64	64	64	64	64	64	64	64	64	64
VP2451	63	63	63	63	63	63	63	63	63	63	63	63	63	63	63	63	63	63	63	63
VP2458	5	5	5	5	5	5	5	5	5	5	5	5	5	5	5	5	5	5	5	5
VP2465	2	2	2	2	2	2	2	2	2	2	2	2	2	2	2	2	2	2	2	2
VP2468	68	68	68	68	68	68	68	68	68	68	68	68	68	68	68	68	68	68	68	68
VP2470	70	70	70	70	70	70	70	70	70	70	70	70	70	70	70	70	70	70	70	70
VP2471	67	67	67	67	67	67	67	67	67	67	67	67	67	67	67	67	67	67	67	67
VP2474	7	7	7	7	7	7	7	7	7	7	7	7	7	7	7	7	7	7	7	7
VP2475	70	70	70	70	70	70	70	70	70	70	70	70	70	70	70	70	70	70	70	70
VP2476	69	69	69	69	69	69	69	69	69	69	69	69	69	69	69	69	69	69	69	69
VP2477	70	70	70	70	70	70	70	70	70	70	70	70	70	70	70	70	70	70	70	70
VP2478	75	75	75	75	75	75	75	75	75	75	75	75	75	75	75	75	75	75	75	75
VP2479	59	59	59	59	59	59	59	59	59	59	59	59	59	59	59	59	59	59	59	59
VP2480	38	38	38	38	38	38	38	38	38	38	38	38	38	38	38	38	38	38	38	38
VP2482	58	58	58	58	58	58	58	58	58	58	58	58	58	58	58	58	58	58	58	58
VP2483	54	54	54	54	54	54	54	54	54	54	54	54	54	54	54	54	54	54	54	54
VP2485	69	69	69	69	69	69	69	69	69	69	69	69	69	69	69	69	69	69	69	69
VP2486	68	68	68	68	68	68	68	68	68	68	68	68	68	68	68	68	68	68	68	68
VP2487	50	50	50	50	50	50	50	50	50	50	50	50	50	50	50	50	50	50	50	50
VP2489	63	63	63	63	63	63	63	63	63	63	63	63	63	63	63	63	63	63	63	63
VP2490	55	55	55	55	55	55	55	55	55	55	55	55	55	55	55	55	55	55	55	55
VP2491	6	6	6	6	6	6	6	6	6	6	6	6	6	6	6	6	6	6	6	6
VP2492	67	67	67	67	67	67	67	67	67	67	67	67	67	67	67	67	67	67	67	67
VP2493	2	2	2	2	2	2	2	2	2	2	2	2	2	2	2	2	2	2	2	2
VP2494	40	40	40	40	40	40	40	40	40	40	40	40	40	40	40	40	40	40	40	40
VP2500	1	1	1	1	1	1	1	1	1	1	1	1	1	1	1	1	1	1	1	1
VP2501	1	1	1	1	1	1	1	1	1	1	1	1	1	1	1	1	1	1	1	1
VP2502	48	48	48	48	48	48	48	48	48	48	48	48	48	48	48	48	48	48	48	48
VP2505	4	4	4	4	4	4	4	4	4	4	4	4	4	4	4	4	4	4	4	4
VP2506	4	4	4	4	4	4	4	4	4	4	4	4	4	4	4	4	4	4	4	4
VP2507	46	46	46	46	46	46	46	46	46	46	46	46	46	46	46	46	46	46	46	46
VP2510	67	67	67	67	67	67	67	67	67	67	67	67	67	67	67	67	67	67	67	67
VP2514	53	53	53	53	53	53	53	53	53	53	53	53	53	53	53	53	53	53	53	53
VP2515	33	33	33	33	33	33	33	33	33	33	33	33	33	33	33	33	33	33	33	33
VP2516	12	12	12	12	12	12	12	12	12	12	12	12	12	12	12	12	12	12	12	12
VP2517	64	64	64	64	64	64	64	64	64	64	64	64	64	64	64	64	64	64	64	64
VP2519	76	76	76	76	76	76	76	76	76	76	76	76	76	76	76	76	76	76	76	76
VP2521	49	49	49	49	49	49	49	49	49	49	49	49	49	49	49	49	49	49	49	49
VP2525	69	69	69	69	69	69	69	69	69	69	69	69	69	69	69	69	69	69	69	69
VP2526	63	63	63	63	63	63	63	63	63	63	63	63	63	63	63	63	63	63	63	63
VP2527	46	46	46	46	46	46	46	46	46	46	46	46	46	46	46	46	46	46	46	46
VP2528	49	49	49	49	49	49	49	49	49	49	49	49	49	49	49	49	49	49	49	49
VP2530	1	1	1	1	1	1	1	1	1	1	1	1	1	1	1	1	1	1	1	1
VP2531	30	30	30	30	30	30	30	30	30	30	30	30	30	30	30	30	30	30	30	30
VP2532	19	19	19	19	19	19	19	19	19	19	19	19	19	19	19	19	19	19	19	19
VP2533	1	1	1	1	1	1	1	1	1	1	1	1	1	1	1	1	1	1	1	1
VP2534	66	66	66	66	66	66	66	66	66	66	66	66	66	66	66	66	66	66	66	66
VP2535	40	40	40	40	40	40	40	40	40	40	40	40	40	40	40	40	40	40	40	40
VP2536	64	64	64	64	64	64	64	64	64	64	64	64	64	64	64	64	64	64	64	64
VP2537	32	32	32	32	32	32	32	32	32	32	32	32	32	32	32	32	32	32	32	32
VP2538	55	55	55	55	55	55	55	55	55	55	55	55	55	55	55	55	55	55	55	55
VP2539	69	69	69	69	69	69	69	69	69	69	69	69	69	69	69	69	69	69	69	69
VP2540	74	74	74	74	74	74	74	74	74	74	74	74	74	74	74	74	74	74	74	74
VP2542	74	74	74	74	74	74	74	74	74	74	74	74	74	74	74	74	74	74	74	74
VP2545	5	5	5	5	5	5	5	5	5	5	5	5	5	5	5	5	5	5	5	5
VP2546	1	1	1	1	1	1	1	1	1	1	1	1	1	1	1	1	1	1	1	1
VP2547	12	12	12	12	12	12	12	12	12	12	12	12	12	12	12	12	12	12	12	12
VP2548	71	71	71	71	71	71	71	71	71	71	71	71	71	71	71	71	71	71	71	71
VP2549	26	26	26	26	26	26	26	26	26	26	26	26	26	26	26	26	26	26	26	26
VP2551	22	22	22	22	22	22	22	22	22	22	22	22	22	22	22	22	22	22	22	22
VP2555	53	53	53	53	53	53	53	53	53	53	53	53	53	53	53	53	53	53	53	53
VP2556	11	11	11	11	11	11	11	11	11	11	11	11	11	11	11	11	11	11	11	11
VP2557	64	64	64	64	64	64	64	64	64	64	64	64	64	64	64	64	64	64	64	64
VP2558	34	34	34	34	34	34	34	34	34	34	34	34	34	34	34	34	34	34	34	34
VP2559	54	54	54	54	54	54	54	54	54	54	54	54	54	54	54	54	54	54	54	54
VP2560	7	7	7	7	7	7	7	7	7	7	7	7	7	7	7	7	7	7	7	7
VP2562	73	73	73	73	73	73	73	73	73	73	73	73	73	73	73	73	73	73	73	73
VP2566	73	73	73	73	73	73	73	73	73	73	73	73	73	73	73	73	73	73	73	73
VP2568	34	34	34	34	34	34	34	34	34	34	34	34	34	34	34	34	34	34	34	34
VP2569	55	55	55	55	55	55	55	55	55	55	55	55	55	55	55	55	55	55	55	55
VP2571	69	69	69	69	69	69	69	69	69	69	69	69	69	69	69	69	69	69	69	69
VP2573	65	65	65	65	65	65	65	65	65	65	65	65	65	65	65	65	65	65	65	65
VP2574	73	73	73	73	73	73	73	73	73	73	73	73	73	73	73	73	73	73	73	73
VP2575	54	54	54	54	54	54	54	54	54	54	54	54	54	54	54	54	54	54	54	54
VP2576	47	47	47	47	47	47	47	47	47	47	47	47	47	47	47	47	47	47	47	47
VP2577	8	8	8	8	8	8	8	8	8	8	8	8	8	8	8	8	8	8	8	8
VP2578	3	3	3	3	3	3	3	3	3	3	3	3	3	3	3	3	3	3	3	3
VP2579	1	1	1	1	1	1	1	1	1	1	1	1	1	1	1	1	1	1	1	1
VP2580	73	73	73	73	73	73	73	73	73	73	73	73	73	73	73	73	73	73	73	73
VP2581	12	12	12	12	12	12	12	12	12	12	12	12	12	12	12	12	12	12	12	12
VP2583	67	67	67	67	67	67	67	67	67	67	67	67	67	67	67	67	67	67	67	67
VP2585	1	1	1	1	1	1	1	1	1	1	1	1	1	1	1	1	1	1	1	1
VP2586	71	71	71	71	71	71	71	71	71	71	71	71	71	71	71	71	71	71	71	71
VP2587	71	71	71	71	71	71	71	71	71	71	71	71	71	71	71	71	71	71	71	71
VP2588	1	1	1	1	1	1	1	1	1	1	1	1	1	1	1	1	1	1	1	1
VP2590	15	15	15	15	15	15	15	15	15	15	15	15	15	15	15	15	15	15	15	15
VP2592	45	45	45	45	45	45	45	45	45	45	45	45	45	45	45	45	45	45	45	45
VP2593	48	48	48	48	48	48	48	48	48	48	48	48	48	48	48	48	48	48	48	48
VP2594	45	45	45	45	45	45	45	45	45	45	45	45	45	45	45	45	45	45	45	45
VP2596	54	54	54	54	54	54	54	54	54	54	54	54	54	54	54	54	54	54	54	54
VP2598	58	58	58	58	58	58	58	58	58	58	58	58	58	58	58	58	58	58	58	58
VP2599	3	3	3	3	3	3	3	3	3	3	3	3	3	3	3	3	3	3	3	3
VP2600	8	8	8	8	8	8	8	8	8	8	8	8	8	8	8	8	8	8	8	8
VP2601	66	66	66	66	66	66	66	66	66	66	66	66	66	66	66	66	66	66	66	66
VP2602	73	73	73	73	73	73	73	73	73	73	73	73	73	73	73	73	73	73	73	73
VP2603	52	52	52	52	52	52	52	52	52	52	52	52	52	52	52	52	52	52	52	52
VP2606	62	62	62	62	62	62	62	62	62	62	62	62	62	62	62	62	62	62	62	62
VP2607	70	70	70	70	70	70	70	70	70	70	70	70	70	70	70	70	70	70	70	70
VP2608	32	32	32	32	32	32	32	32	32	32	32	32	32	32	32	32	32	32	32	32
VP2612	43	43	43	43	43	43	43	43	43	43	43	43	43	43	43	43	43	43	43	43
VP2613	49	49	49	49	49	49	49	49	49	49	49	49	49	49	49	49	49	49	49	49
VP2616	40	40	40	40	40	40	40	40	40	40	40	40	40	40	40	40	40	40	40	40
VP2618	60	60	60	60	60	60	60	60	60	60	60	60	60	60	60	60	60	60	60	60
VP2619	30	30	30	30	30	30	30	30	30	30	30	30	30	30	30	30	30	30	30	30
VP2620	9	9	9	9	9	9	9	9	9	9	9	9	9	9	9	9	9	9	9	9
VP2621	38	38	38	38	38	38	38	38	38	38	38	38	38	38	38	38	38	38	38	38
VP2623	66	66	66	66	66	66	66	66	66	66	66	66	66	66	66	66	66	66	66	66
VP2625	53	53	53	53	53	53	53	53	53	53	53	53	53	53	53	53	53	53	53	53
VP2627	2	2	2	2	2	2	2	2	2	2	2	2	2	2	2	2	2	2	2	2
VP2628	59	59	59	59	59	59	59	59	59	59	59	59	59	59	59	59	59	59	59	59
VP2631	27	27	27	27	27	27	27	27	27	27	27	27	27	27	27	27	27	27	27	27
VP2637	31	31	31	31	31	31	31	31	31	31	31	31	31	31	31	31	31	31	31	31
VP2647	21	21	21	21	21	21	21	21	21	21	21	21	21	21	21	21	21	21	21	21
VP2648	57	57	57	57	57	57	57	57	57	57	57	57	57	57	57	57	57	57	57	57
VP2654	64	64	64	64	64	64	64	64	64	64	64	64	64	64	64	64	64	64	64	64
VP2655	29	29	29	29	29	29	29	29	29	29	29	29	29	29	29	29	29	29	29	29
VP2656	4	4	4	4	4	4	4	4	4	4	4	4	4	4	4	4	4	4	4	4
VP2659	2	2	2	2	2	2	2	2	2	2	2	2	2	2	2	2	2	2	2	2
VP2661	59	59	59	59	59	59	59	59	59	59	59	59	59	59	59	59	59	59	59	59
VP2671	3	3	3	3	3	3	3	3	3	3	3	3	3	3	3	3	3	3	3	3
VP2673	49	49	49	49	49	49	49	49	49	49	49	49	49	49	49	49	49	49	49	49
VP2676	73	73	73	73	73	73	73	73	73	73	73	73	73	73	73	73	73	73	73	73
VP2677	41	41	41	41	41	41	41	41	41	41	41	41	41	41	41	41	41	41	41	41
VP2679	72	72	72	72	72	72	72	72	72	72	72	72	72	72	72	72	72	72	72	72
VP2683	55	55	55	55	55	55	55	55	55	55	55	55	55	55	55	55	55	55	55	55
VP2684	56	56	56	56	56	56	56	56	56	56	56	56	56	56	56	56	56	56	56	56
VP2685	71	71	71	71	71	71	71	71	71	71	71	71	71	71	71	71	71	71	71	71
VP2702	70	70	70	70	70	70	70	70	70	70	70	70	70	70	70	70	70	70	70	70
VP2706	6	6	6	6	6	6	6	6	6	6	6	6	6	6	6	6	6	6	6	6
VP2710	32	32	32	32	32	32	32	32	32	32	32	32	32	32	32	32	32	32	32	32
VP2711	62	62	62	62	62	62	62	62	62	62	62	62	62	62	62	62	62	62	62	62
VP2721	73	73	73	73	73	73	73	73	73	73	73	73	73	73	73	73	73	73	73	73
VP2722	75	75	75	75	75	75	75	75	75	75	75	75	75	75	75	75	75	75	75	75
VP2723	3	3	3	3	3	3	3	3	3	3	3	3	3	3	3	3	3	3	3	3
VP2724	48	48	48	48	48	48	48	48	48	48	48	48	48	48	48	48	48	48	48	48
VP2725	5	5	5	5	5	5	5	5	5	5	5	5	5	5	5	5	5	5	5	5
VP2729	1	1	1	1	1	1	1	1	1	1	1	1	1	1	1	1	1	1	1	1
VP2730	1	1	1	1	1	1	1	1	1	1	1	1	1	1	1	1	1	1	1	1
VP2731	71	71	71	71	71	71	71	71	71	71	71	71	71	71	71	71	71	71	71	71
VP2735	69	69	69	69	69	69	69	69	69	69	69	69	69	69	69	69	69	69	69	69
VP2736	55	55	55	55	55	55	55	55	55	55	55	55	55	55	55	55	55	55	55	55
VP2737	1	1	1	1	1	1	1	1	1	1	1	1	1	1	1	1	1	1	1	1
VP2738	1	1	1	1	1	1	1	1	1	1	1	1	1	1	1	1	1	1	1	1
VP2739	4	4	4	4	4	4	4	4	4	4	4	4	4	4	4	4	4	4	4	4
VP2740	1	1	1	1	1	1	1	1	1	1	1	1	1	1	1	1	1	1	1	1
VP2741	49	49	49	49	49	49	49	49	49	49	49	49	49	49	49	49	49	49	49	49
VP2744	71	71	71	71	71	71	71	71	71	71	71	71	71	71	71	71	71	71	71	71
VP2745	1	1	1	1	1	1	1	1	1	1	1	1	1	1	1	1	1	1	1	1
VP2748	48	48	48	48	48	48	48	48	48	48	48	48	48	48	48	48	48	48	48	48
VP2750	66	66	66	66	66	66	66	66	66	66	66	66	66	66	66	66	66	66	66	66
VP2751	57	57	57	57	57	57	57	57	57	57	57	57	57	57	57	57	57	57	57	57
VP2752	59	59	59	59	59	59	59	59	59	59	59	59	59	59	59	59	59	59	59	59
VP2753	72	72	72	72	72	72	72	72	72	72	72	72	72	72	72	72	72	72	72	72
VP2755	6	6	6	6	6	6	6	6	6	6	6	6	6	6	6	6	6	6	6	6
VP2756	55	55	55	55	55	55	55	55	55	55	55	55	55	55	55	55	55	55	55	55
VP2757	55	55	55	55	55	55	55	55	55	55	55	55	55	55	55	55	55	55	55	55
VP2758	63	63	63	63	63	63	63	63	63	63	63	63	63	63	63	63	63	63	63	63
VP2760	55	55	55	55	55	55	55	55	55	55	55	55	55	55	55	55	55	55	55	55
VP2761	53	53	53	53	53	53	53	53	53	53	53	53	53	53	53	53	53	53	53	53
VP2762	28	28	28	28	28	28	28	28	28	28	28	28	28	28	28	28	28	28	28	28
VP2763	67	67	67	67	67	67	67	67	67	67	67	67	67	67	67	67	67	67	67	67
VP2764	58	58	58	58	58	58	58	58	58	58	58	58	58	58	58	58	58	58	58	58
VP2765	70	70	70	70	70	70	70	70	70	70	70	70	70	70	70	70	70	70	70	70
VP2766	1	1	1	1	1	1	1	1	1	1	1	1	1	1	1	1	1	1	1	1
VP2767	44	44	44	44	44	44	44	44	44	44	44	44	44	44	44	44	44	44	44	44
VP2768	1	1	1	1	1	1	1	1	1	1	1	1	1	1	1	1	1	1	1	1
VP2769	1	1	1	1	1	1	1	1	1	1	1	1	1	1	1	1	1	1	1	1
VP2772	1	1	1	1	1	1	1	1	1	1	1	1	1	1	1	1	1	1	1	1
VP2775	1	1	1	1	1	1	1	1	1	1	1	1	1	1	1	1	1	1	1	1
VP2776	5	5	5	5	5	5	5	5	5	5	5	5	5	5	5	5	5	5	5	5
VP2777	57	57	57	57	57	57	57	57	57	57	57	57	57	57	57	57	57	57	57	57
VP2778	5	5	5	5	5	5	5	5	5	5	5	5	5	5	5	5	5	5	5	5
VP2779	54	54	54	54	54	54	54	54	54	54	54	54	54	54	54	54	54	54	54	54
VP2780	20	20	20	20	20	20	20	20	20	20	20	20	20	20	20	20	20	20	20	20
VP2781	72	72	72	72	72	72	72	72	72	72	72	72	72	72	72	72	72	72	72	72
VP2783	19	19	19	19	19	19	19	19	19	19	19	19	19	19	19	19	19	19	19	19
VP2784	1	1	1	1	1	1	1	1	1	1	1	1	1	1	1	1	1	1	1	1
VP2787	6	6	6	6	6	6	6	6	6	6	6	6	6	6	6	6	6	6	6	6
VP2788	73	73	73	73	73	73	73	73	73	73	73	73	73	73	73	73	73	73	73	73
VP2789	6	6	6	6	6	6	6	6	6	6	6	6	6	6	6	6	6	6	6	6
VP2790	69	69	69	69	69	69	69	69	69	69	69	69	69	69	69	69	69	69	69	69
VP2791	6	6	6	6	6	6	6	6	6	6	6	6	6	6	6	6	6	6	6	6
VP2792	69	69	69	69	69	69	69	69	69	69	69	69	69	69	69	69	69	69	69	69
VP2793	11	11	11	11	11	11	11	11	11	11	11	11	11	11	11	11	11	11	11	11
VP2794	52	52	52	52	52	52	52	52	52	52	52	52	52	52	52	52	52	52	52	52
VP2795	75	75	75	75	75	75	75	75	75	75	75	75	75	75	75	75	75	75	75	75
VP2796	71	71	71	71	71	71	71	71	71	71	71	71	71	71	71	71	71	71	71	71
VP2797	71	71	71	71	71	71	71	71	71	71	71	71	71	71	71	71	71	71	71	71
VP2798	43	43	43	43	43	43	43	43	43	43	43	43	43	43	43	43	43	43	43	43
VP2804	69	69	69	69	69	69	69	69	69	69	69	69	69	69	69	69	69	69	69	69
VP2805	4	4	4	4	4	4	4	4	4	4	4	4	4	4	4	4	4	4	4	4
VP2807	72	72	72	72	72	72	72	72	72	72	72	72	72	72	72	72	72	72	72	72
VP2808	1	1	1	1	1	1	1	1	1	1	1	1	1	1	1	1	1	1	1	1
VP2809	72	72	72	72	72	72	72	72	72	72	72	72	72	72	72	72	72	72	72	72
VP2811	22	22	22	22	22	22	22	22	22	22	22	22	22	22	22	22	22	22	22	22
VP2812	60	60	60	60	60	60	60	60	60	60	60	60	60	60	60	60	60	60	60	60
VP2813	4	4	4	4	4	4	4	4	4	4	4	4	4	4	4	4	4	4	4	4
VP2814	61	61	61	61	61	61	61	61	61	61	61	61	61	61	61	61	61	61	61	61
VP2815	65	65	65	65	65	65	65	65	65	65	65	65	65	65	65	65	65	65	65	65
VP2816	59	59	59	59	59	59	59	59	59	59	59	59	59	59	59	59	59	59	59	59
VP2817	1	1	1	1	1	1	1	1	1	1	1	1	1	1	1	1	1	1	1	1
VP2818	52	52	52	52	52	52	52	52	52	52	52	52	52	52	52	52	52	52	52	52
VP2820	56	56	56	56	56	56	56	56	56	56	56	56	56	56	56	56	56	56	56	56
VP2822	74	74	74	74	74	74	74	74	74	74	74	74	74	74	74	74	74	74	74	74
VP2823	48	48	48	48	48	48	48	48	48	48	48	48	48	48	48	48	48	48	48	48
VP2824	64	64	64	64	64	64	64	64	64	64	64	64	64	64	64	64	64	64	64	64
VP2825	12	12	12	12	12	12	12	12	12	12	12	12	12	12	12	12	12	12	12	12
VP2826	76	76	76	76	76	76	76	76	76	76	76	76	76	76	76	76	76	76	76	76
VP2827	74	74	74	74	74	74	74	74	74	74	74	74	74	74	74	74	74	74	74	74
VP2828	74	74	74	74	74	74	74	74	74	74	74	74	74	74	74	74	74	74	74	74
VP2829	53	53	53	53	53	53	53	53	53	53	53	53	53	53	53	53	53	53	53	53
VP2830	1	1	1	1	1	1	1	1	1	1	1	1	1	1	1	1	1	1	1	1
VP2831	34	34	34	34	34	34	34	34	34	34	34	34	34	34	34	34	34	34	34	34
VP2832	70	70	70	70	70	70	70	70	70	70	70	70	70	70	70	70	70	70	70	70
VP2833	60	60	60	60	60	60	60	60	60	60	60	60	60	60	60	60	60	60	60	60
VP2834	73	73	73	73	73	73	73	73	73	73	73	73	73	73	73	73	73	73	73	73
VP2835	37	37	37	37	37	37	37	37	37	37	37	37	37	37	37	37	37	37	37	37
VP2836	4	4	4	4	4	4	4	4	4	4	4	4	4	4	4	4	4	4	4	4
VP2837	25	25	25	25	25	25	25	25	25	25	25	25	25	25	25	25	25	25	25	25
VP2838	67	67	67	67	67	67	67	67	67	67	67	67	67	67	67	67	67	67	67	67
VP2839	1	1	1	1	1	1	1	1	1	1	1	1	1	1	1	1	1	1	1	1
VP2840	67	67	67	67	67	67	67	67	67	67	67	67	67	67	67	67	67	67	67	67
VP2841	53	53	53	53	53	53	53	53	53	53	53	53	53	53	53	53	53	53	53	53
VP2842	22	22	22	22	22	22	22	22	22	22	22	22	22	22	22	22	22	22	22	22
VP2843	1	1	1	1	1	1	1	1	1	1	1	1	1	1	1	1	1	1	1	1
VP2845	2	2	2	2	2	2	2	2	2	2	2	2	2	2	2	2	2	2	2	2
VP2846	72	72	72	72	72	72	72	72	72	72	72	72	72	72	72	72	72	72	72	72
VP2849	29	29	29	29	29	29	29	29	29	29	29	29	29	29	29	29	29	29	29	29
VP2850	52	52	52	52	52	52	52	52	52	52	52	52	52	52	52	52	52	52	52	52
VP2852	1	1	1	1	1	1	1	1	1	1	1	1	1	1	1	1	1	1	1	1
VP2853	76	76	76	76	76	76	76	76	76	76	76	76	76	76	76	76	76	76	76	76
VP2855	57	57	57	57	57	57	57	57	57	57	57	57	57	57	57	57	57	57	57	57
VP2856	65	65	65	65	65	65	65	65	65	65	65	65	65	65	65	65	65	65	65	65
VP2858	61	61	61	61	61	61	61	61	61	61	61	61	61	61	61	61	61	61	61	61
VP2859	59	59	59	59	59	59	59	59	59	59	59	59	59	59	59	59	59	59	59	59
VP2861	5	5	5	5	5	5	5	5	5	5	5	5	5	5	5	5	5	5	5	5
VP2862	50	50	50	50	50	50	50	50	50	50	50	50	50	50	50	50	50	50	50	50
VP2863	71	71	71	71	71	71	71	71	71	71	71	71	71	71	71	71	71	71	71	71
VP2865	70	70	70	70	70	70	70	70	70	70	70	70	70	70	70	70	70	70	70	70
VP2866	49	49	49	49	49	49	49	49	49	49	49	49	49	49	49	49	49	49	49	49
VP2867	6	6	6	6	6	6	6	6	6	6	6	6	6	6	6	6	6	6	6	6
VP2868	1	1	1	1	1	1	1	1	1	1	1	1	1	1	1	1	1	1	1	1
VP2870	37	37	37	37	37	37	37	37	37	37	37	37	37	37	37	37	37	37	37	37
VP2872	11	11	11	11	11	11	11	11	11	11	11	11	11	11	11	11	11	11	11	11
VP2873	54	54	54	54	54	54	54	54	54	54	54	54	54	54	54	54	54	54	54	54
VP2875	72	72	72	72	72	72	72	72	72	72	72	72	72	72	72	72	72	72	72	72
VP2876	60	60	60	60	60	60	60	60	60	60	60	60	60	60	60	60	60	60	60	60
VP2877	60	60	60	60	60	60	60	60	60	60	60	60	60	60	60	60	60	60	60	60
VP2881	63	63	63	63	63	63	63	63	63	63	63	63	63	63	63	63	63	63	63	63
VP2883	19	19	19	19	19	19	19	19	19	19	19	19	19	19	19	19	19	19	19	19
VP2884	20	20	20	20	20	20	20	20	20	20	20	20	20	20	20	20	20	20	20	20
VP2885	2	2	2	2	2	2	2	2	2	2	2	2	2	2	2	2	2	2	2	2
VP2895	2	2	2	2	2	2	2	2	2	2	2	2	2	2	2	2	2	2	2	2
VP2898	52	52	52	52	52	52	52	52	52	52	52	52	52	52	52	52	52	52	52	52
VP2925	2	2	2	2	2	2	2	2	2	2	2	2	2	2	2	2	2	2	2	2
VP2926	1	1	1	1	1	1	1	1	1	1	1	1	1	1	1	1	1	1	1	1
VP2928	1	1	1	1	1	1	1	1	1	1	1	1	1	1	1	1	1	1	1	1
VP2929	2	2	2	2	2	2	2	2	2	2	2	2	2	2	2	2	2	2	2	2
VP2936	39	39	39	39	39	39	39	39	39	39	39	39	39	39	39	39	39	39	39	39
VP2941	2	2	2	2	2	2	2	2	2	2	2	2	2	2	2	2	2	2	2	2
VP2942	71	71	71	71	71	71	71	71	71	71	71	71	71	71	71	71	71	71	71	71
VP2949	17	17	17	17	17	17	17	17	17	17	17	17	17	17	17	17	17	17	17	17
VP2950	35	35	35	35	35	35	35	35	35	35	35	35	35	35	35	35	35	35	35	35
VP2951	65	65	65	65	65	65	65	65	65	65	65	65	65	65	65	65	65	65	65	65
VP2954	68	68	68	68	68	68	68	68	68	68	68	68	68	68	68	68	68	68	68	68
VP2957	53	53	53	53	53	53	53	53	53	53	53	53	53	53	53	53	53	53	53	53
VP2958	25	25	25	25	25	25	25	25	25	25	25	25	25	25	25	25	25	25	25	25
VP2960	3	3	3	3	3	3	3	3	3	3	3	3	3	3	3	3	3	3	3	3
VP2961	53	53	53	53	53	53	53	53	53	53	53	53	53	53	53	53	53	53	53	53
VP2964	21	21	21	21	21	21	21	21	21	21	21	21	21	21	21	21	21	21	21	21
VP2965	4	4	4	4	4	4	4	4	4	4	4	4	4	4	4	4	4	4	4	4
VP2970	71	71	71	71	71	71	71	71	71	71	71	71	71	71	71	71	71	71	71	71
VP2971	8	8	8	8	8	8	8	8	8	8	8	8	8	8	8	8	8	8	8	8
VP2976	7	7	7	7	7	7	7	7	7	7	7	7	7	7	7	7	7	7	7	7
VP2978	65	65	65	65	65	65	65	65	65	65	65	65	65	65	65	65	65	65	65	65
VP2983	65	65	65	65	65	65	65	65	65	65	65	65	65	65	65	65	65	65	65	65
VP2985	1	1	1	1	1	1	1	1	1	1	1	1	1	1	1	1	1	1	1	1
VP2986	24	24	24	24	24	24	24	24	24	24	24	24	24	24	24	24	24	24	24	24
VP2989	2	2	2	2	2	2	2	2	2	2	2	2	2	2	2	2	2	2	2	2
VP2991	51	51	51	51	51	51	51	51	51	51	51	51	51	51	51	51	51	51	51	51
VP2999	67	67	67	67	67	67	67	67	67	67	67	67	67	67	67	67	67	67	67	67
VP3001	1	1	1	1	1	1	1	1	1	1	1	1	1	1	1	1	1	1	1	1
VP3004	34	34	34	34	34	34	34	34	34	34	34	34	34	34	34	34	34	34	34	34
VP3014	2	2	2	2	2	2	2	2	2	2	2	2	2	2	2	2	2	2	2	2
VP3015	71	71	71	71	71	71	71	71	71	71	71	71	71	71	71	71	71	71	71	71
VP3017	13	13	13	13	13	13	13	13	13	13	13	13	13	13	13	13	13	13	13	13
VP3020	71	71	71	71	71	71	71	71	71	71	71	71	71	71	71	71	71	71	71	71
VP3031	53	53	53	53	53	53	53	53	53	53	53	53	53	53	53	53	53	53	53	53
VP3032	4	4	4	4	4	4	4	4	4	4	4	4	4	4	4	4	4	4	4	4
VP3033	11	11	11	11	11	11	11	11	11	11	11	11	11	11	11	11	11	11	11	11
VP3034	66	66	66	66	66	66	66	66	66	66	66	66	66	66	66	66	66	66	66	66
VP3035	8	8	8	8	8	8	8	8	8	8	8	8	8	8	8	8	8	8	8	8
VP3038	60	60	60	60	60	60	60	60	60	60	60	60	60	60	60	60	60	60	60	60
VP3039	16	16	16	16	16	16	16	16	16	16	16	16	16	16	16	16	16	16	16	16
VP3040	72	72	72	72	72	72	72	72	72	72	72	72	72	72	72	72	72	72	72	72
VP3042	1	1	1	1	1	1	1	1	1	1	1	1	1	1	1	1	1	1	1	1
VP3043	52	52	52	52	52	52	52	52	52	52	52	52	52	52	52	52	52	52	52	52
VP3044	72	72	72	72	72	72	72	72	72	72	72	72	72	72	72	72	72	72	72	72
VP3046	70	70	70	70	70	70	70	70	70	70	70	70	70	70	70	70	70	70	70	70
VP3048	45	45	45	45	45	45	45	45	45	45	45	45	45	45	45	45	45	45	45	45
VP3049	64	64	64	64	64	64	64	64	64	64	64	64	64	64	64	64	64	64	64	64
VP3050	1	1	1	1	1	1	1	1	1	1	1	1	1	1	1	1	1	1	1	1
VP3054	27	27	27	27	27	27	27	27	27	27	27	27	27	27	27	27	27	27	27	27
VP3059	2	2	2	2	2	2	2	2	2	2	2	2	2	2	2	2	2	2	2	2
VP3062	51	51	51	51	51	51	51	51	51	51	51	51	51	51	51	51	51	51	51	51
VP3063	63	63	63	63	63	63	63	63	63	63	63	63	63	63	63	63	63	63	63	63
VP3068	3	3	3	3	3	3	3	3	3	3	3	3	3	3	3	3	3	3	3	3
VP3069	52	52	52	52	52	52	52	52	52	52	52	52	52	52	52	52	52	52	52	52
VP3073	9	9	9	9	9	9	9	9	9	9	9	9	9	9	9	9	9	9	9	9
VP3074	1	1	1	1	1	1	1	1	1	1	1	1	1	1	1	1	1	1	1	1
VP3075	1	1	1	1	1	1	1	1	1	1	1	1	1	1	1	1	1	1	1	1
VP3076	1	1	1	1	1	1	1	1	1	1	1	1	1	1	1	1	1	1	1	1
VP3077	4	4	4	4	4	4	4	4	4	4	4	4	4	4	4	4	4	4	4	4
VP3078	23	23	23	23	23	23	23	23	23	23	23	23	23	23	23	23	23	23	23	23
VP3079	7	7	7	7	7	7	7	7	7	7	7	7	7	7	7	7	7	7	7	7
VP3080	71	71	71	71	71	71	71	71	71	71	71	71	71	71	71	71	71	71	71	71
VPA0001	72	72	72	72	72	72	72	72	72	72	72	72	72	72	72	72	72	72	72	72
VPA0005	1	1	1	1	1	1	1	1	1	1	1	1	1	1	1	1	1	1	1	1
VPA0008	65	65	65	65	65	65	65	65	65	65	65	65	65	65	65	65	65	65	65	65
VPA0010	2	2	2	2	2	2	2	2	2	2	2	2	2	2	2	2	2	2	2	2
VPA0011	9	9	9	9	9	9	9	9	9	9	9	9	9	9	9	9	9	9	9	9
VPA0012	68	68	68	68	68	68	68	68	68	68	68	68	68	68	68	68	68	68	68	68
VPA0023	55	55	55	55	55	55	55	55	55	55	55	55	55	55	55	55	55	55	55	55
VPA0025	36	36	36	36	36	36	36	36	36	36	36	36	36	36	36	36	36	36	36	36
VPA0032	68	68	68	68	68	68	68	68	68	68	68	68	68	68	68	68	68	68	68	68
VPA0033	73	73	73	73	73	73	73	73	73	73	73	73	73	73	73	73	73	73	73	73
VPA0034	31	31	31	31	31	31	31	31	31	31	31	31	31	31	31	31	31	31	31	31
VPA0035	74	74	74	74	74	74	74	74	74	74	74	74	74	74	74	74	74	74	74	74
VPA0036	71	71	71	71	71	71	71	71	71	71	71	71	71	71	71	71	71	71	71	71
VPA0038	6	6	6	6	6	6	6	6	6	6	6	6	6	6	6	6	6	6	6	6
VPA0040	2	2	2	2	2	2	2	2	2	2	2	2	2	2	2	2	2	2	2	2
VPA0041	51	51	51	51	51	51	51	51	51	51	51	51	51	51	51	51	51	51	51	51
VPA0049	63	63	63	63	63	63	63	63	63	63	63	63	63	63	63	63	63	63	63	63
VPA0051	65	65	65	65	65	65	65	65	65	65	65	65	65	65	65	65	65	65	65	65
VPA0052	2	2	2	2	2	2	2	2	2	2	2	2	2	2	2	2	2	2	2	2
VPA0053	46	46	46	46	46	46	46	46	46	46	46	46	46	46	46	46	46	46	46	46
VPA0054	2	2	2	2	2	2	2	2	2	2	2	2	2	2	2	2	2	2	2	2
VPA0055	71	71	71	71	71	71	71	71	71	71	71	71	71	71	71	71	71	71	71	71
VPA0056	66	66	66	66	66	66	66	66	66	66	66	66	66	66	66	66	66	66	66	66
VPA0057	5	5	5	5	5	5	5	5	5	5	5	5	5	5	5	5	5	5	5	5
VPA0058	4	4	4	4	4	4	4	4	4	4	4	4	4	4	4	4	4	4	4	4
VPA0061	77	77	77	77	77	77	77	77	77	77	77	77	77	77	77	77	77	77	77	77
VPA0064	64	64	64	64	64	64	64	64	64	64	64	64	64	64	64	64	64	64	64	64
VPA0065	67	67	67	67	67	67	67	67	67	67	67	67	67	67	67	67	67	67	67	67
VPA0066	65	65	65	65	65	65	65	65	65	65	65	65	65	65	65	65	65	65	65	65
VPA0068	65	65	65	65	65	65	65	65	65	65	65	65	65	65	65	65	65	65	65	65
VPA0070	64	64	64	64	64	64	64	64	64	64	64	64	64	64	64	64	64	64	64	64
VPA0091	45	45	45	45	45	45	45	45	45	45	45	45	45	45	45	45	45	45	45	45
VPA0093	52	52	52	52	52	52	52	52	52	52	52	52	52	52	52	52	52	52	52	52
VPA0094	54	54	54	54	54	54	54	54	54	54	54	54	54	54	54	54	54	54	54	54
VPA0096	47	47	47	47	47	47	47	47	47	47	47	47	47	47	47	47	47	47	47	47
VPA0103	13	13	13	13	13	13	13	13	13	13	13	13	13	13	13	13	13	13	13	13
VPA0119	68	68	68	68	68	68	68	68	68	68	68	68	68	68	68	68	68	68	68	68
VPA0120	17	17	17	17	17	17	17	17	17	17	17	17	17	17	17	17	17	17	17	17
VPA0121	63	63	63	63	63	63	63	63	63	63	63	63	63	63	63	63	63	63	63	63
VPA0122	64	64	64	64	64	64	64	64	64	64	64	64	64	64	64	64	64	64	64	64
VPA0123	61	61	61	61	61	61	61	61	61	61	61	61	61	61	61	61	61	61	61	61
VPA0126	47	47	47	47	47	47	47	47	47	47	47	47	47	47	47	47	47	47	47	47
VPA0130	46	46	46	46	46	46	46	46	46	46	46	46	46	46	46	46	46	46	46	46
VPA0136	55	55	55	55	55	55	55	55	55	55	55	55	55	55	55	55	55	55	55	55
VPA0137	1	1	1	1	1	1	1	1	1	1	1	1	1	1	1	1	1	1	1	1
VPA0138	51	51	51	51	51	51	51	51	51	51	51	51	51	51	51	51	51	51	51	51
VPA0139	52	52	52	52	52	52	52	52	52	52	52	52	52	52	52	52	52	52	52	52
VPA0144	75	75	75	75	75	75	75	75	75	75	75	75	75	75	75	75	75	75	75	75
VPA0145	42	42	42	42	42	42	42	42	42	42	42	42	42	42	42	42	42	42	42	42
VPA0146	67	67	67	67	67	67	67	67	67	67	67	67	67	67	67	67	67	67	67	67
VPA0148	65	65	65	65	65	65	65	65	65	65	65	65	65	65	65	65	65	65	65	65
VPA0150	73	73	73	73	73	73	73	73	73	73	73	73	73	73	73	73	73	73	73	73
VPA0151	45	45	45	45	45	45	45	45	45	45	45	45	45	45	45	45	45	45	45	45
VPA0153	14	14	14	14	14	14	14	14	14	14	14	14	14	14	14	14	14	14	14	14
VPA0154	13	13	13	13	13	13	13	13	13	13	13	13	13	13	13	13	13	13	13	13
VPA0155	59	59	59	59	59	59	59	59	59	59	59	59	59	59	59	59	59	59	59	59
VPA0156	73	73	73	73	73	73	73	73	73	73	73	73	73	73	73	73	73	73	73	73
VPA0157	49	49	49	49	49	49	49	49	49	49	49	49	49	49	49	49	49	49	49	49
VPA0158	56	56	56	56	56	56	56	56	56	56	56	56	56	56	56	56	56	56	56	56
VPA0159	67	67	67	67	67	67	67	67	67	67	67	67	67	67	67	67	67	67	67	67
VPA0160	28	28	28	28	28	28	28	28	28	28	28	28	28	28	28	28	28	28	28	28
VPA0161	14	14	14	14	14	14	14	14	14	14	14	14	14	14	14	14	14	14	14	14
VPA0162	69	69	69	69	69	69	69	69	69	69	69	69	69	69	69	69	69	69	69	69
VPA0165	69	69	69	69	69	69	69	69	69	69	69	69	69	69	69	69	69	69	69	69
VPA0169	65	65	65	65	65	65	65	65	65	65	65	65	65	65	65	65	65	65	65	65
VPA0170	72	72	72	72	72	72	72	72	72	72	72	72	72	72	72	72	72	72	72	72
VPA0171	69	69	69	69	69	69	69	69	69	69	69	69	69	69	69	69	69	69	69	69
VPA0172	25	25	25	25	25	25	25	25	25	25	25	25	25	25	25	25	25	25	25	25
VPA0173	60	60	60	60	60	60	60	60	60	60	60	60	60	60	60	60	60	60	60	60
VPA0178	3	3	3	3	3	3	3	3	3	3	3	3	3	3	3	3	3	3	3	3
VPA0180	77	77	77	77	77	77	77	77	77	77	77	77	77	77	77	77	77	77	77	77
VPA0186	20	20	20	20	20	20	20	20	20	20	20	20	20	20	20	20	20	20	20	20
VPA0189	73	73	73	73	73	73	73	73	73	73	73	73	73	73	73	73	73	73	73	73
VPA0191	32	32	32	32	32	32	32	32	32	32	32	32	32	32	32	32	32	32	32	32
VPA0194	2	2	2	2	2	2	2	2	2	2	2	2	2	2	2	2	2	2	2	2
VPA0195	72	72	72	72	72	72	72	72	72	72	72	72	72	72	72	72	72	72	72	72
VPA0197	10	10	10	10	10	10	10	10	10	10	10	10	10	10	10	10	10	10	10	10
VPA0198	78	78	78	78	78	78	78	78	78	78	78	78	78	78	78	78	78	78	78	78
VPA0199	76	76	76	76	76	76	76	76	76	76	76	76	76	76	76	76	76	76	76	76
VPA0207	72	72	72	72	72	72	72	72	72	72	72	72	72	72	72	72	72	72	72	72
VPA0209	30	30	30	30	30	30	30	30	30	30	30	30	30	30	30	30	30	30	30	30
VPA0210	32	32	32	32	32	32	32	32	32	32	32	32	32	32	32	32	32	32	32	32
VPA0214	72	72	72	72	72	72	72	72	72	72	72	72	72	72	72	72	72	72	72	72
VPA0215	36	36	36	36	36	36	36	36	36	36	36	36	36	36	36	36	36	36	36	36
VPA0216	78	78	78	78	78	78	78	78	78	78	78	78	78	78	78	78	78	78	78	78
VPA0217	55	55	55	55	55	55	55	55	55	55	55	55	55	55	55	55	55	55	55	55
VPA0219	60	60	60	60	60	60	60	60	60	60	60	60	60	60	60	60	60	60	60	60
VPA0226	20	20	20	20	20	20	20	20	20	20	20	20	20	20	20	20	20	20	20	20
VPA0230	37	37	37	37	37	37	37	37	37	37	37	37	37	37	37	37	37	37	37	37
VPA0232	69	69	69	69	69	69	69	69	69	69	69	69	69	69	69	69	69	69	69	69
VPA0235	57	57	57	57	57	57	57	57	57	57	57	57	57	57	57	57	57	57	57	57
VPA0239	55	55	55	55	55	55	55	55	55	55	55	55	55	55	55	55	55	55	55	55
VPA0240	59	59	59	59	59	59	59	59	59	59	59	59	59	59	59	59	59	59	59	59
VPA0248	66	66	66	66	66	66	66	66	66	66	66	66	66	66	66	66	66	66	66	66
VPA0251	3	3	3	3	3	3	3	3	3	3	3	3	3	3	3	3	3	3	3	3
VPA0252	1	1	1	1	1	1	1	1	1	1	1	1	1	1	1	1	1	1	1	1
VPA0255	69	69	69	69	69	69	69	69	69	69	69	69	69	69	69	69	69	69	69	69
VPA0257	25	25	25	25	25	25	25	25	25	25	25	25	25	25	25	25	25	25	25	25
VPA0258	54	54	54	54	54	54	54	54	54	54	54	54	54	54	54	54	54	54	54	54
VPA0260	59	59	59	59	59	59	59	59	59	59	59	59	59	59	59	59	59	59	59	59
VPA0262	3	3	3	3	3	3	3	3	3	3	3	3	3	3	3	3	3	3	3	3
VPA0264	3	3	3	3	3	3	3	3	3	3	3	3	3	3	3	3	3	3	3	3
VPA0265	5	5	5	5	5	5	5	5	5	5	5	5	5	5	5	5	5	5	5	5
VPA0266	6	6	6	6	6	6	6	6	6	6	6	6	6	6	6	6	6	6	6	6
VPA0268	51	51	51	51	51	51	51	51	51	51	51	51	51	51	51	51	51	51	51	51
VPA0269	68	68	68	68	68	68	68	68	68	68	68	68	68	68	68	68	68	68	68	68
VPA0272	65	65	65	65	65	65	65	65	65	65	65	65	65	65	65	65	65	65	65	65
VPA0273	56	56	56	56	56	56	56	56	56	56	56	56	56	56	56	56	56	56	56	56
VPA0277	57	57	57	57	57	57	57	57	57	57	57	57	57	57	57	57	57	57	57	57
VPA0279	8	8	8	8	8	8	8	8	8	8	8	8	8	8	8	8	8	8	8	8
VPA0284	18	18	18	18	18	18	18	18	18	18	18	18	18	18	18	18	18	18	18	18
VPA0286	23	23	23	23	23	23	23	23	23	23	23	23	23	23	23	23	23	23	23	23
VPA0287	70	70	70	70	70	70	70	70	70	70	70	70	70	70	70	70	70	70	70	70
VPA0288	63	63	63	63	63	63	63	63	63	63	63	63	63	63	63	63	63	63	63	63
VPA0291	27	27	27	27	27	27	27	27	27	27	27	27	27	27	27	27	27	27	27	27
VPA0293	34	34	34	34	34	34	34	34	34	34	34	34	34	34	34	34	34	34	34	34
VPA0303	52	52	52	52	52	52	52	52	52	52	52	52	52	52	52	52	52	52	52	52
VPA0309	73	73	73	73	73	73	73	73	73	73	73	73	73	73	73	73	73	73	73	73
VPA0310	41	41	41	41	41	41	41	41	41	41	41	41	41	41	41	41	41	41	41	41
VPA0312	58	58	58	58	58	58	58	58	58	58	58	58	58	58	58	58	58	58	58	58
VPA0316	62	62	62	62	62	62	62	62	62	62	62	62	62	62	62	62	62	62	62	62
VPA0317	54	54	54	54	54	54	54	54	54	54	54	54	54	54	54	54	54	54	54	54
VPA0318	66	66	66	66	66	66	66	66	66	66	66	66	66	66	66	66	66	66	66	66
VPA0320	57	57	57	57	57	57	57	57	57	57	57	57	57	57	57	57	57	57	57	57
VPA0326	1	1	1	1	1	1	1	1	1	1	1	1	1	1	1	1	1	1	1	1
VPA0329	51	51	51	51	51	51	51	51	51	51	51	51	51	51	51	51	51	51	51	51
VPA0330	52	52	52	52	52	52	52	52	52	52	52	52	52	52	52	52	52	52	52	52
VPA0331	50	50	50	50	50	50	50	50	50	50	50	50	50	50	50	50	50	50	50	50
VPA0335	56	56	56	56	56	56	56	56	56	56	56	56	56	56	56	56	56	56	56	56
VPA0340	66	66	66	66	66	66	66	66	66	66	66	66	66	66	66	66	66	66	66	66
VPA0341	73	73	73	73	73	73	73	73	73	73	73	73	73	73	73	73	73	73	73	73
VPA0343	76	76	76	76	76	76	76	76	76	76	76	76	76	76	76	76	76	76	76	76
VPA0344	77	77	77	77	77	77	77	77	77	77	77	77	77	77	77	77	77	77	77	77
VPA0349	50	50	50	50	50	50	50	50	50	50	50	50	50	50	50	50	50	50	50	50
VPA0350	52	52	52	52	52	52	52	52	52	52	52	52	52	52	52	52	52	52	52	52
VPA0351	9	9	9	9	9	9	9	9	9	9	9	9	9	9	9	9	9	9	9	9
VPA0353	65	65	65	65	65	65	65	65	65	65	65	65	65	65	65	65	65	65	65	65
VPA0356	75	75	75	75	75	75	75	75	75	75	75	75	75	75	75	75	75	75	75	75
VPA0357	59	59	59	59	59	59	59	59	59	59	59	59	59	59	59	59	59	59	59	59
VPA0359	63	63	63	63	63	63	63	63	63	63	63	63	63	63	63	63	63	63	63	63
VPA0361	29	29	29	29	29	29	29	29	29	29	29	29	29	29	29	29	29	29	29	29
VPA0365	77	77	77	77	77	77	77	77	77	77	77	77	77	77	77	77	77	77	77	77
VPA0367	74	74	74	74	74	74	74	74	74	74	74	74	74	74	74	74	74	74	74	74
VPA0368	76	76	76	76	76	76	76	76	76	76	76	76	76	76	76	76	76	76	76	76
VPA0369	13	13	13	13	13	13	13	13	13	13	13	13	13	13	13	13	13	13	13	13
VPA0372	73	73	73	73	73	73	73	73	73	73	73	73	73	73	73	73	73	73	73	73
VPA0374	57	57	57	57	57	57	57	57	57	57	57	57	57	57	57	57	57	57	57	57
VPA0375	59	59	59	59	59	59	59	59	59	59	59	59	59	59	59	59	59	59	59	59
VPA0376	52	52	52	52	52	52	52	52	52	52	52	52	52	52	52	52	52	52	52	52
VPA0377	16	16	16	16	16	16	16	16	16	16	16	16	16	16	16	16	16	16	16	16
VPA0379	52	52	52	52	52	52	52	52	52	52	52	52	52	52	52	52	52	52	52	52
VPA0385	55	55	55	55	55	55	55	55	55	55	55	55	55	55	55	55	55	55	55	55
VPA0405	71	71	71	71	71	71	71	71	71	71	71	71	71	71	71	71	71	71	71	71
VPA0408	67	67	67	67	67	67	67	67	67	67	67	67	67	67	67	67	67	67	67	67
VPA0409	2	2	2	2	2	2	2	2	2	2	2	2	2	2	2	2	2	2	2	2
VPA0411	74	74	74	74	74	74	74	74	74	74	74	74	74	74	74	74	74	74	74	74
VPA0412	2	2	2	2	2	2	2	2	2	2	2	2	2	2	2	2	2	2	2	2
VPA0413	50	50	50	50	50	50	50	50	50	50	50	50	50	50	50	50	50	50	50	50
VPA0414	1	1	1	1	1	1	1	1	1	1	1	1	1	1	1	1	1	1	1	1
VPA0415	48	48	48	48	48	48	48	48	48	48	48	48	48	48	48	48	48	48	48	48
VPA0416	67	67	67	67	67	67	67	67	67	67	67	67	67	67	67	67	67	67	67	67
VPA0417	49	49	49	49	49	49	49	49	49	49	49	49	49	49	49	49	49	49	49	49
VPA0418	2	2	2	2	2	2	2	2	2	2	2	2	2	2	2	2	2	2	2	2
VPA0419	1	1	1	1	1	1	1	1	1	1	1	1	1	1	1	1	1	1	1	1
VPA0421	52	52	52	52	52	52	52	52	52	52	52	52	52	52	52	52	52	52	52	52
VPA0422	64	64	64	64	64	64	64	64	64	64	64	64	64	64	64	64	64	64	64	64
VPA0424	57	57	57	57	57	57	57	57	57	57	57	57	57	57	57	57	57	57	57	57
VPA0425	55	55	55	55	55	55	55	55	55	55	55	55	55	55	55	55	55	55	55	55
VPA0427	73	73	73	73	73	73	73	73	73	73	73	73	73	73	73	73	73	73	73	73
VPA0428	65	65	65	65	65	65	65	65	65	65	65	65	65	65	65	65	65	65	65	65
VPA0429	59	59	59	59	59	59	59	59	59	59	59	59	59	59	59	59	59	59	59	59
VPA0430	48	48	48	48	48	48	48	48	48	48	48	48	48	48	48	48	48	48	48	48
VPA0431	69	69	69	69	69	69	69	69	69	69	69	69	69	69	69	69	69	69	69	69
VPA0441	56	56	56	56	56	56	56	56	56	56	56	56	56	56	56	56	56	56	56	56
VPA0450	75	75	75	75	75	75	75	75	75	75	75	75	75	75	75	75	75	75	75	75
VPA0451	36	36	36	36	36	36	36	36	36	36	36	36	36	36	36	36	36	36	36	36
VPA0452	2	2	2	2	2	2	2	2	2	2	2	2	2	2	2	2	2	2	2	2
VPA0456	56	56	56	56	56	56	56	56	56	56	56	56	56	56	56	56	56	56	56	56
VPA0460	2	2	2	2	2	2	2	2	2	2	2	2	2	2	2	2	2	2	2	2
VPA0463	25	25	25	25	25	25	25	25	25	25	25	25	25	25	25	25	25	25	25	25
VPA0470	73	73	73	73	73	73	73	73	73	73	73	73	73	73	73	73	73	73	73	73
VPA0471	56	56	56	56	56	56	56	56	56	56	56	56	56	56	56	56	56	56	56	56
VPA0474	55	55	55	55	55	55	55	55	55	55	55	55	55	55	55	55	55	55	55	55
VPA0475	1	1	1	1	1	1	1	1	1	1	1	1	1	1	1	1	1	1	1	1
VPA0476	65	65	65	65	65	65	65	65	65	65	65	65	65	65	65	65	65	65	65	65
VPA0480	73	73	73	73	73	73	73	73	73	73	73	73	73	73	73	73	73	73	73	73
VPA0488	71	71	71	71	71	71	71	71	71	71	71	71	71	71	71	71	71	71	71	71
VPA0489	70	70	70	70	70	70	70	70	70	70	70	70	70	70	70	70	70	70	70	70
VPA0496	54	54	54	54	54	54	54	54	54	54	54	54	54	54	54	54	54	54	54	54
VPA0498	75	75	75	75	75	75	75	75	75	75	75	75	75	75	75	75	75	75	75	75
VPA0500	11	11	11	11	11	11	11	11	11	11	11	11	11	11	11	11	11	11	11	11
VPA0501	70	70	70	70	70	70	70	70	70	70	70	70	70	70	70	70	70	70	70	70
VPA0503	44	44	44	44	44	44	44	44	44	44	44	44	44	44	44	44	44	44	44	44
VPA0504	64	64	64	64	64	64	64	64	64	64	64	64	64	64	64	64	64	64	64	64
VPA0507	12	12	12	12	12	12	12	12	12	12	12	12	12	12	12	12	12	12	12	12
VPA0508	37	37	37	37	37	37	37	37	37	37	37	37	37	37	37	37	37	37	37	37
VPA0509	72	72	72	72	72	72	72	72	72	72	72	72	72	72	72	72	72	72	72	72
VPA0510	14	14	14	14	14	14	14	14	14	14	14	14	14	14	14	14	14	14	14	14
VPA0513	1	1	1	1	1	1	1	1	1	1	1	1	1	1	1	1	1	1	1	1
VPA0515	37	37	37	37	37	37	37	37	37	37	37	37	37	37	37	37	37	37	37	37
VPA0516	53	53	53	53	53	53	53	53	53	53	53	53	53	53	53	53	53	53	53	53
VPA0517	66	66	66	66	66	66	66	66	66	66	66	66	66	66	66	66	66	66	66	66
VPA0519	63	63	63	63	63	63	63	63	63	63	63	63	63	63	63	63	63	63	63	63
VPA0523	3	3	3	3	3	3	3	3	3	3	3	3	3	3	3	3	3	3	3	3
VPA0528	60	60	60	60	60	60	60	60	60	60	60	60	60	60	60	60	60	60	60	60
VPA0529	34	34	34	34	34	34	34	34	34	34	34	34	34	34	34	34	34	34	34	34
VPA0532	38	38	38	38	38	38	38	38	38	38	38	38	38	38	38	38	38	38	38	38
VPA0535	74	74	74	74	74	74	74	74	74	74	74	74	74	74	74	74	74	74	74	74
VPA0536	17	17	17	17	17	17	17	17	17	17	17	17	17	17	17	17	17	17	17	17
VPA0538	41	41	41	41	41	41	41	41	41	41	41	41	41	41	41	41	41	41	41	41
VPA0539	8	8	8	8	8	8	8	8	8	8	8	8	8	8	8	8	8	8	8	8
VPA0540	71	71	71	71	71	71	71	71	71	71	71	71	71	71	71	71	71	71	71	71
VPA0543	47	47	47	47	47	47	47	47	47	47	47	47	47	47	47	47	47	47	47	47
VPA0545	54	54	54	54	54	54	54	54	54	54	54	54	54	54	54	54	54	54	54	54
VPA0548	54	54	54	54	54	54	54	54	54	54	54	54	54	54	54	54	54	54	54	54
VPA0551	24	24	24	24	24	24	24	24	24	24	24	24	24	24	24	24	24	24	24	24
VPA0557	68	68	68	68	68	68	68	68	68	68	68	68	68	68	68	68	68	68	68	68
VPA0559	56	56	56	56	56	56	56	56	56	56	56	56	56	56	56	56	56	56	56	56
VPA0561	75	75	75	75	75	75	75	75	75	75	75	75	75	75	75	75	75	75	75	75
VPA0563	57	57	57	57	57	57	57	57	57	57	57	57	57	57	57	57	57	57	57	57
VPA0564	20	20	20	20	20	20	20	20	20	20	20	20	20	20	20	20	20	20	20	20
VPA0567	62	62	62	62	62	62	62	62	62	62	62	62	62	62	62	62	62	62	62	62
VPA0569	73	73	73	73	73	73	73	73	73	73	73	73	73	73	73	73	73	73	73	73
VPA0570	60	60	60	60	60	60	60	60	60	60	60	60	60	60	60	60	60	60	60	60
VPA0572	62	62	62	62	62	62	62	62	62	62	62	62	62	62	62	62	62	62	62	62
VPA0573	71	71	71	71	71	71	71	71	71	71	71	71	71	71	71	71	71	71	71	71
VPA0576	63	63	63	63	63	63	63	63	63	63	63	63	63	63	63	63	63	63	63	63
VPA0583	69	69	69	69	69	69	69	69	69	69	69	69	69	69	69	69	69	69	69	69
VPA0584	15	15	15	15	15	15	15	15	15	15	15	15	15	15	15	15	15	15	15	15
VPA0586	1	1	1	1	1	1	1	1	1	1	1	1	1	1	1	1	1	1	1	1
VPA0587	48	48	48	48	48	48	48	48	48	48	48	48	48	48	48	48	48	48	48	48
VPA0589	66	66	66	66	66	66	66	66	66	66	66	66	66	66	66	66	66	66	66	66
VPA0592	66	66	66	66	66	66	66	66	66	66	66	66	66	66	66	66	66	66	66	66
VPA0593	51	51	51	51	51	51	51	51	51	51	51	51	51	51	51	51	51	51	51	51
VPA0595	76	76	76	76	76	76	76	76	76	76	76	76	76	76	76	76	76	76	76	76
VPA0596	57	57	57	57	57	57	57	57	57	57	57	57	57	57	57	57	57	57	57	57
VPA0603	48	48	48	48	48	48	48	48	48	48	48	48	48	48	48	48	48	48	48	48
VPA0604	67	67	67	67	67	67	67	67	67	67	67	67	67	67	67	67	67	67	67	67
VPA0606	72	72	72	72	72	72	72	72	72	72	72	72	72	72	72	72	72	72	72	72
VPA0607	56	56	56	56	56	56	56	56	56	56	56	56	56	56	56	56	56	56	56	56
VPA0611	64	64	64	64	64	64	64	64	64	64	64	64	64	64	64	64	64	64	64	64
VPA0612	76	76	76	76	76	76	76	76	76	76	76	76	76	76	76	76	76	76	76	76
VPA0613	71	71	71	71	71	71	71	71	71	71	71	71	71	71	71	71	71	71	71	71
VPA0614	52	52	52	52	52	52	52	52	52	52	52	52	52	52	52	52	52	52	52	52
VPA0615	52	52	52	52	52	52	52	52	52	52	52	52	52	52	52	52	52	52	52	52
VPA0616	68	68	68	68	68	68	68	68	68	68	68	68	68	68	68	68	68	68	68	68
VPA0617	63	63	63	63	63	63	63	63	63	63	63	63	63	63	63	63	63	63	63	63
VPA0618	76	76	76	76	76	76	76	76	76	76	76	76	76	76	76	76	76	76	76	76
VPA0619	42	42	42	42	42	42	42	42	42	42	42	42	42	42	42	42	42	42	42	42
VPA0620	66	66	66	66	66	66	66	66	66	66	66	66	66	66	66	66	66	66	66	66
VPA0621	53	53	53	53	53	53	53	53	53	53	53	53	53	53	53	53	53	53	53	53
VPA0622	54	54	54	54	54	54	54	54	54	54	54	54	54	54	54	54	54	54	54	54
VPA0624	74	74	74	74	74	74	74	74	74	74	74	74	74	74	74	74	74	74	74	74
VPA0625	74	74	74	74	74	74	74	74	74	74	74	74	74	74	74	74	74	74	74	74
VPA0627	72	72	72	72	72	72	72	72	72	72	72	72	72	72	72	72	72	72	72	72
VPA0628	55	55	55	55	55	55	55	55	55	55	55	55	55	55	55	55	55	55	55	55
VPA0630	45	45	45	45	45	45	45	45	45	45	45	45	45	45	45	45	45	45	45	45
VPA0631	51	51	51	51	51	51	51	51	51	51	51	51	51	51	51	51	51	51	51	51
VPA0634	67	67	67	67	67	67	67	67	67	67	67	67	67	67	67	67	67	67	67	67
VPA0635	54	54	54	54	54	54	54	54	54	54	54	54	54	54	54	54	54	54	54	54
VPA0637	23	23	23	23	23	23	23	23	23	23	23	23	23	23	23	23	23	23	23	23
VPA0638	64	64	64	64	64	64	64	64	64	64	64	64	64	64	64	64	64	64	64	64
VPA0639	21	21	21	21	21	21	21	21	21	21	21	21	21	21	21	21	21	21	21	21
VPA0642	69	69	69	69	69	69	69	69	69	69	69	69	69	69	69	69	69	69	69	69
VPA0647	54	54	54	54	54	54	54	54	54	54	54	54	54	54	54	54	54	54	54	54
VPA0648	6	6	6	6	6	6	6	6	6	6	6	6	6	6	6	6	6	6	6	6
VPA0649	6	6	6	6	6	6	6	6	6	6	6	6	6	6	6	6	6	6	6	6
VPA0652	62	62	62	62	62	62	62	62	62	62	62	62	62	62	62	62	62	62	62	62
VPA0654	55	55	55	55	55	55	55	55	55	55	55	55	55	55	55	55	55	55	55	55
VPA0655	66	66	66	66	66	66	66	66	66	66	66	66	66	66	66	66	66	66	66	66
VPA0656	44	44	44	44	44	44	44	44	44	44	44	44	44	44	44	44	44	44	44	44
VPA0660	53	53	53	53	53	53	53	53	53	53	53	53	53	53	53	53	53	53	53	53
VPA0662	30	30	30	30	30	30	30	30	30	30	30	30	30	30	30	30	30	30	30	30
VPA0663	73	73	73	73	73	73	73	73	73	73	73	73	73	73	73	73	73	73	73	73
VPA0669	36	36	36	36	36	36	36	36	36	36	36	36	36	36	36	36	36	36	36	36
VPA0670	27	27	27	27	27	27	27	27	27	27	27	27	27	27	27	27	27	27	27	27
VPA0674	72	72	72	72	72	72	72	72	72	72	72	72	72	72	72	72	72	72	72	72
VPA0676	4	4	4	4	4	4	4	4	4	4	4	4	4	4	4	4	4	4	4	4
VPA0678	54	54	54	54	54	54	54	54	54	54	54	54	54	54	54	54	54	54	54	54
VPA0686	72	72	72	72	72	72	72	72	72	72	72	72	72	72	72	72	72	72	72	72
VPA0690	71	71	71	71	71	71	71	71	71	71	71	71	71	71	71	71	71	71	71	71
VPA0691	51	51	51	51	51	51	51	51	51	51	51	51	51	51	51	51	51	51	51	51
VPA0695	69	69	69	69	69	69	69	69	69	69	69	69	69	69	69	69	69	69	69	69
VPA0697	55	55	55	55	55	55	55	55	55	55	55	55	55	55	55	55	55	55	55	55
VPA0698	74	74	74	74	74	74	74	74	74	74	74	74	74	74	74	74	74	74	74	74
VPA0701	69	69	69	69	69	69	69	69	69	69	69	69	69	69	69	69	69	69	69	69
VPA0703	28	28	28	28	28	28	28	28	28	28	28	28	28	28	28	28	28	28	28	28
VPA0706	70	70	70	70	70	70	70	70	70	70	70	70	70	70	70	70	70	70	70	70
VPA0707	73	73	73	73	73	73	73	73	73	73	73	73	73	73	73	73	73	73	73	73
VPA0708	65	65	65	65	65	65	65	65	65	65	65	65	65	65	65	65	65	65	65	65
VPA0710	76	76	76	76	76	76	76	76	76	76	76	76	76	76	76	76	76	76	76	76
VPA0712	68	68	68	68	68	68	68	68	68	68	68	68	68	68	68	68	68	68	68	68
VPA0741	50	50	50	50	50	50	50	50	50	50	50	50	50	50	50	50	50	50	50	50
VPA0745	4	4	4	4	4	4	4	4	4	4	4	4	4	4	4	4	4	4	4	4
VPA0746	67	67	67	67	67	67	67	67	67	67	67	67	67	67	67	67	67	67	67	67
VPA0748	2	2	2	2	2	2	2	2	2	2	2	2	2	2	2	2	2	2	2	2
VPA0752	45	45	45	45	45	45	45	45	45	45	45	45	45	45	45	45	45	45	45	45
VPA0756	7	7	7	7	7	7	7	7	7	7	7	7	7	7	7	7	7	7	7	7
VPA0757	73	73	73	73	73	73	73	73	73	73	73	73	73	73	73	73	73	73	73	73
VPA0760	7	7	7	7	7	7	7	7	7	7	7	7	7	7	7	7	7	7	7	7
VPA0764	52	52	52	52	52	52	52	52	52	52	52	52	52	52	52	52	52	52	52	52
VPA0765	76	76	76	76	76	76	76	76	76	76	76	76	76	76	76	76	76	76	76	76
VPA0767	9	9	9	9	9	9	9	9	9	9	9	9	9	9	9	9	9	9	9	9
VPA0768	74	74	74	74	74	74	74	74	74	74	74	74	74	74	74	74	74	74	74	74
VPA0769	19	19	19	19	19	19	19	19	19	19	19	19	19	19	19	19	19	19	19	19
VPA0770	67	67	67	67	67	67	67	67	67	67	67	67	67	67	67	67	67	67	67	67
VPA0775	47	47	47	47	47	47	47	47	47	47	47	47	47	47	47	47	47	47	47	47
VPA0777	57	57	57	57	57	57	57	57	57	57	57	57	57	57	57	57	57	57	57	57
VPA0780	74	74	74	74	74	74	74	74	74	74	74	74	74	74	74	74	74	74	74	74
VPA0781	8	8	8	8	8	8	8	8	8	8	8	8	8	8	8	8	8	8	8	8
VPA0784	47	47	47	47	47	47	47	47	47	47	47	47	47	47	47	47	47	47	47	47
VPA0788	72	72	72	72	72	72	72	72	72	72	72	72	72	72	72	72	72	72	72	72
VPA0789	49	49	49	49	49	49	49	49	49	49	49	49	49	49	49	49	49	49	49	49
VPA0791	45	45	45	45	45	45	45	45	45	45	45	45	45	45	45	45	45	45	45	45
VPA0798	53	53	53	53	53	53	53	53	53	53	53	53	53	53	53	53	53	53	53	53
VPA0802	22	22	22	22	22	22	22	22	22	22	22	22	22	22	22	22	22	22	22	22
VPA0803	59	59	59	59	59	59	59	59	59	59	59	59	59	59	59	59	59	59	59	59
VPA0804	62	62	62	62	62	62	62	62	62	62	62	62	62	62	62	62	62	62	62	62
VPA0805	62	62	62	62	62	62	62	62	62	62	62	62	62	62	62	62	62	62	62	62
VPA0806	51	51	51	51	51	51	51	51	51	51	51	51	51	51	51	51	51	51	51	51
VPA0807	48	48	48	48	48	48	48	48	48	48	48	48	48	48	48	48	48	48	48	48
VPA0808	77	77	77	77	77	77	77	77	77	77	77	77	77	77	77	77	77	77	77	77
VPA0809	60	60	60	60	60	60	60	60	60	60	60	60	60	60	60	60	60	60	60	60
VPA0812	72	72	72	72	72	72	72	72	72	72	72	72	72	72	72	72	72	72	72	72
VPA0813	75	75	75	75	75	75	75	75	75	75	75	75	75	75	75	75	75	75	75	75
VPA0814	76	76	76	76	76	76	76	76	76	76	76	76	76	76	76	76	76	76	76	76
VPA0816	7	7	7	7	7	7	7	7	7	7	7	7	7	7	7	7	7	7	7	7
VPA0819	55	55	55	55	55	55	55	55	55	55	55	55	55	55	55	55	55	55	55	55
VPA0821	53	53	53	53	53	53	53	53	53	53	53	53	53	53	53	53	53	53	53	53
VPA0822	52	52	52	52	52	52	52	52	52	52	52	52	52	52	52	52	52	52	52	52
VPA0823	72	72	72	72	72	72	72	72	72	72	72	72	72	72	72	72	72	72	72	72
VPA0824	39	39	39	39	39	39	39	39	39	39	39	39	39	39	39	39	39	39	39	39
VPA0829	72	72	72	72	72	72	72	72	72	72	72	72	72	72	72	72	72	72	72	72
VPA0830	14	14	14	14	14	14	14	14	14	14	14	14	14	14	14	14	14	14	14	14
VPA0833	18	18	18	18	18	18	18	18	18	18	18	18	18	18	18	18	18	18	18	18
VPA0834	74	74	74	74	74	74	74	74	74	74	74	74	74	74	74	74	74	74	74	74
VPA0835	52	52	52	52	52	52	52	52	52	52	52	52	52	52	52	52	52	52	52	52
VPA0837	2	2	2	2	2	2	2	2	2	2	2	2	2	2	2	2	2	2	2	2
VPA0838	40	40	40	40	40	40	40	40	40	40	40	40	40	40	40	40	40	40	40	40
VPA0839	52	52	52	52	52	52	52	52	52	52	52	52	52	52	52	52	52	52	52	52
VPA0840	1	1	1	1	1	1	1	1	1	1	1	1	1	1	1	1	1	1	1	1
VPA0842	52	52	52	52	52	52	52	52	52	52	52	52	52	52	52	52	52	52	52	52
VPA0843	1	1	1	1	1	1	1	1	1	1	1	1	1	1	1	1	1	1	1	1
VPA0844	23	23	23	23	23	23	23	23	23	23	23	23	23	23	23	23	23	23	23	23
VPA0845	70	70	70	70	70	70	70	70	70	70	70	70	70	70	70	70	70	70	70	70
VPA0868	78	78	78	78	78	78	78	78	78	78	78	78	78	78	78	78	78	78	78	78
VPA0869	57	57	57	57	57	57	57	57	57	57	57	57	57	57	57	57	57	57	57	57
VPA0870	53	53	53	53	53	53	53	53	53	53	53	53	53	53	53	53	53	53	53	53
VPA0871	61	61	61	61	61	61	61	61	61	61	61	61	61	61	61	61	61	61	61	61
VPA0872	52	52	52	52	52	52	52	52	52	52	52	52	52	52	52	52	52	52	52	52
VPA0873	76	76	76	76	76	76	76	76	76	76	76	76	76	76	76	76	76	76	76	76
VPA0876	5	5	5	5	5	5	5	5	5	5	5	5	5	5	5	5	5	5	5	5
VPA0877	48	48	48	48	48	48	48	48	48	48	48	48	48	48	48	48	48	48	48	48
VPA0878	75	75	75	75	75	75	75	75	75	75	75	75	75	75	75	75	75	75	75	75
VPA0879	70	70	70	70	70	70	70	70	70	70	70	70	70	70	70	70	70	70	70	70
VPA0881	7	7	7	7	7	7	7	7	7	7	7	7	7	7	7	7	7	7	7	7
VPA0882	56	56	56	56	56	56	56	56	56	56	56	56	56	56	56	56	56	56	56	56
VPA0884	74	74	74	74	74	74	74	74	74	74	74	74	74	74	74	74	74	74	74	74
VPA0885	54	54	54	54	54	54	54	54	54	54	54	54	54	54	54	54	54	54	54	54
VPA0886	63	63	63	63	63	63	63	63	63	63	63	63	63	63	63	63	63	63	63	63
VPA0887	17	17	17	17	17	17	17	17	17	17	17	17	17	17	17	17	17	17	17	17
VPA0888	31	31	31	31	31	31	31	31	31	31	31	31	31	31	31	31	31	31	31	31
VPA0916	2	2	2	2	2	2	2	2	2	2	2	2	2	2	2	2	2	2	2	2
VPA0917	51	51	51	51	51	51	51	51	51	51	51	51	51	51	51	51	51	51	51	51
VPA0918	39	39	39	39	39	39	39	39	39	39	39	39	39	39	39	39	39	39	39	39
VPA0922	68	68	68	68	68	68	68	68	68	68	68	68	68	68	68	68	68	68	68	68
VPA0923	34	34	34	34	34	34	34	34	34	34	34	34	34	34	34	34	34	34	34	34
VPA0924	30	30	30	30	30	30	30	30	30	30	30	30	30	30	30	30	30	30	30	30
VPA0925	70	70	70	70	70	70	70	70	70	70	70	70	70	70	70	70	70	70	70	70
VPA0928	7	7	7	7	7	7	7	7	7	7	7	7	7	7	7	7	7	7	7	7
VPA0929	71	71	71	71	71	71	71	71	71	71	71	71	71	71	71	71	71	71	71	71
VPA0931	50	50	50	50	50	50	50	50	50	50	50	50	50	50	50	50	50	50	50	50
VPA0932	74	74	74	74	74	74	74	74	74	74	74	74	74	74	74	74	74	74	74	74
VPA0936	71	71	71	71	71	71	71	71	71	71	71	71	71	71	71	71	71	71	71	71
VPA0938	21	21	21	21	21	21	21	21	21	21	21	21	21	21	21	21	21	21	21	21
VPA0939	73	73	73	73	73	73	73	73	73	73	73	73	73	73	73	73	73	73	73	73
VPA0940	64	64	64	64	64	64	64	64	64	64	64	64	64	64	64	64	64	64	64	64
VPA0941	58	58	58	58	58	58	58	58	58	58	58	58	58	58	58	58	58	58	58	58
VPA0943	59	59	59	59	59	59	59	59	59	59	59	59	59	59	59	59	59	59	59	59
VPA0945	53	53	53	53	53	53	53	53	53	53	53	53	53	53	53	53	53	53	53	53
VPA0946	49	49	49	49	49	49	49	49	49	49	49	49	49	49	49	49	49	49	49	49
VPA0947	34	34	34	34	34	34	34	34	34	34	34	34	34	34	34	34	34	34	34	34
VPA0948	1	1	1	1	1	1	1	1	1	1	1	1	1	1	1	1	1	1	1	1
VPA0959	57	57	57	57	57	57	57	57	57	57	57	57	57	57	57	57	57	57	57	57
VPA0961	54	54	54	54	54	54	54	54	54	54	54	54	54	54	54	54	54	54	54	54
VPA0966	72	72	72	72	72	72	72	72	72	72	72	72	72	72	72	72	72	72	72	72
VPA0968	70	70	70	70	70	70	70	70	70	70	70	70	70	70	70	70	70	70	70	70
VPA0972	52	52	52	52	52	52	52	52	52	52	52	52	52	52	52	52	52	52	52	52
VPA0973	75	75	75	75	75	75	75	75	75	75	75	75	75	75	75	75	75	75	75	75
VPA0974	69	69	69	69	69	69	69	69	69	69	69	69	69	69	69	69	69	69	69	69
VPA0978	1	1	1	1	1	1	1	1	1	1	1	1	1	1	1	1	1	1	1	1
VPA0981	54	54	54	54	54	54	54	54	54	54	54	54	54	54	54	54	54	54	54	54
VPA0982	51	51	51	51	51	51	51	51	51	51	51	51	51	51	51	51	51	51	51	51
VPA0983	64	64	64	64	64	64	64	64	64	64	64	64	64	64	64	64	64	64	64	64
VPA0984	66	66	66	66	66	66	66	66	66	66	66	66	66	66	66	66	66	66	66	66
VPA0985	72	72	72	72	72	72	72	72	72	72	72	72	72	72	72	72	72	72	72	72
VPA0986	22	22	22	22	22	22	22	22	22	22	22	22	22	22	22	22	22	22	22	22
VPA0987	76	76	76	76	76	76	76	76	76	76	76	76	76	76	76	76	76	76	76	76
VPA0988	7	7	7	7	7	7	7	7	7	7	7	7	7	7	7	7	7	7	7	7
VPA0998	1	1	1	1	1	1	1	1	1	1	1	1	1	1	1	1	1	1	1	1
VPA1004	44	44	44	44	44	44	44	44	44	44	44	44	44	44	44	44	44	44	44	44
VPA1005	71	71	71	71	71	71	71	71	71	71	71	71	71	71	71	71	71	71	71	71
VPA1008	72	72	72	72	72	72	72	72	72	72	72	72	72	72	72	72	72	72	72	72
VPA1010	67	67	67	67	67	67	67	67	67	67	67	67	67	67	67	67	67	67	67	67
VPA1011	70	70	70	70	70	70	70	70	70	70	70	70	70	70	70	70	70	70	70	70
VPA1014	54	54	54	54	54	54	54	54	54	54	54	54	54	54	54	54	54	54	54	54
VPA1015	54	54	54	54	54	54	54	54	54	54	54	54	54	54	54	54	54	54	54	54
VPA1017	64	64	64	64	64	64	64	64	64	64	64	64	64	64	64	64	64	64	64	64
VPA1018	60	60	60	60	60	60	60	60	60	60	60	60	60	60	60	60	60	60	60	60
VPA1021	2	2	2	2	2	2	2	2	2	2	2	2	2	2	2	2	2	2	2	2
VPA1023	65	65	65	65	65	65	65	65	65	65	65	65	65	65	65	65	65	65	65	65
VPA1024	49	49	49	49	49	49	49	49	49	49	49	49	49	49	49	49	49	49	49	49
VPA1025	4	4	4	4	4	4	4	4	4	4	4	4	4	4	4	4	4	4	4	4
[truncated: 239 more rows]

## Sheet: incomplete
Locus	2197 (281-09)	2198 (283-09)	2199 (C220-09)	2200 (C224-09)	2201 (C226-09)	2202 (C244-09)	2203 (C235)	2204 (PIURA_17)	2205 (C237)	2206 (239-09)	2207 (241-09)	2208 (245-09)	2209 (CO1409)	2210 (CO1609)	2211 (285-09)	2212 (287-09)	2213 (379-09)	2214 (P306)	2215 (Guillen_151_Peru)	2216 (P310)
VP1343	72	72	72	72	72	72	72	72	72	72	72	72	72	72	72	72	72	72	I	72
VP2893	55	55	55	55	55	55	55	55	55	55	55	55	55	55	55	55	55	55	I	55
VP2896	53	53	53	53	53	53	53	53	53	53	53	53	53	53	53	53	53	53	I	53
VP2913	1	1	1	1	1	1	1	1	1	1	1	1	1	1	1	1	1	1	I	1
VP2916	7	7	7	7	7	7	7	7	7	7	7	7	7	7	7	7	7	7	I	7
VP2920	9	9	9	9	9	9	9	9	9	9	9	9	9	9	9	9	9	9	I	9
VP3052	66	66	66	66	66	66	66	66	66	66	66	66	66	66	66	66	66	66	66	I
VP3056	66	66	66	66	66	66	66	66	66	66	66	66	66	66	66	66	66	66	66	I

## Sheet: unique strains
Strain 1	Strain 2	Strain 3	Strain 4	Strain 5	Strain 6	Strain 7	Strain 8	Strain 9	Strain 10
2197 (281-09)	2214 (P306)	2212 (287-09)	2198 (283-09)	2215 (Guillen_151_Peru)	2208 (245-09)	2211 (285-09)	2199 (C220-09)	2216 (P310)	2202 (C244-09)
2200 (C224-09)
2201 (C226-09)
2203 (C235)
2204 (PIURA_17)
2205 (C237)
2206 (239-09)
2207 (241-09)
2209 (CO1409)
2210 (CO1609)
2213 (379-09)

## Sheet: distance matrix
	2197|281-09	2198|283-09	2199|C220-09	2200|C224-09	2201|C226-09	2202|C244-09	2203|C235	2204|PIURA_17	2205|C237	2206|239-09	2207|241-09	2208|245-09	2209|CO1409	2210|CO1609	2211|285-09	2212|287-09	2213|379-09	2214|P306	2215|Guillen_151_Peru	2216|P310
2197|281-09	0
2198|283-09	1	0
2199|C220-09	2	3	0
2200|C224-09	0	1	2	0
2201|C226-09	0	1	2	0	0
2202|C244-09	1	2	3	1	1	0
2203|C235	0	1	2	0	0	1	0
2204|PIURA_17	0	1	2	0	0	1	0	0
2205|C237	0	1	2	0	0	1	0	0	0
2206|239-09	0	1	2	0	0	1	0	0	0	0
2207|241-09	0	1	2	0	0	1	0	0	0	0	0
2208|245-09	1	2	3	1	1	2	1	1	1	1	1	0
2209|CO1409	0	1	2	0	0	1	0	0	0	0	0	1	0
2210|CO1609	0	1	2	0	0	1	0	0	0	0	0	1	0	0
2211|285-09	1	2	3	1	1	2	1	1	1	1	1	2	1	1	0
2212|287-09	1	2	3	1	1	2	1	1	1	1	1	2	1	1	2	0
2213|379-09	0	1	2	0	0	1	0	0	0	0	0	1	0	0	1	1	0
2214|P306	1	2	3	1	1	2	1	1	1	1	1	2	1	1	2	2	1	0
2215|Guillen_151_Peru	0	1	2	0	0	1	0	0	0	0	0	1	0	0	1	1	0	1	0
2216|P310	0	1	2	0	0	1	0	0	0	0	0	1	0	0	1	1	0	1	0	0

## Sheet: parameters
Job attributes
Plugin version:	1.8.1
Job:	BIGSdb_32468_1481563225_96746
Database:	pubmlst_vparahaemolyticus_isolates_all
Submit time:	2016-12-12 17:20:25
Start time:	2016-12-12 17:20:43
Stop time:	2016-12-12 18:20:02
Total time:	3559 s
Isolates:	20
Analysis type:	against defined loci
Loci:	2254
Parameters
Min % identity:	70
Min % alignment:	50
BLASTN word size:	20
Use TBLASTX:	no
Use tagged designations:	yes
Distance matrix calculation
Incomplete loci:	ignore in pairwise comparison
Alignments
Produce alignments:	yes
Align all:	yes
Aligner:	MAFFT
Core genome analysis
Core threshold %:	90
Calculate mean distances:	yes

## Sheet: citation
Please cite the following:
BIGSdb Genome Comparator
Jolley & Maiden (2010). BMC Bioinformatics 11:595
