# Supplementary material for: Defining a Core Genome Multilocus Sequence Typing Scheme for the Global Epidemiology of Vibrio parahaemolyticus
Source: J Clin Microbiol. 2017 May 23;55(6):1682–97. doi: 10.1128/JCM.00227-17 (PMC5442524; doi:10.1128/JCM.00227-17)
Supplement: Supplemental material [file JCM.00227-17_zjm999095498s7.xlsx]

## Sheet: all
Table S7. ST631 strains cgMLST analysis.
Locus	1195 (MDVP1)	1196 (MDVP8)	1197 (MDVP9)	1198 (MDVP31)	1199 (MDVP35)	1200 (MDVP41)	1201 (MDVP44)	1202 (MDVP45)	1351 (MAVP-E)	2374 (09-4436)
VP0001	11	11	11	11	11	11	11	11	11	11
VP0003	17	17	17	17	17	17	17	17	17	17
VP0004	5	5	5	5	5	5	5	5	5	5
VP0005	1	1	1	1	1	1	1	1	1	1
VP0006	7	7	7	7	7	7	7	7	7	7
VP0007	13	13	13	13	13	13	13	13	13	13
VP0012	15	15	15	15	15	15	15	15	15	15
VP0015	2	2	2	2	2	2	2	2	2	2
VP0016	13	13	13	13	13	13	13	13	13	13
VP0018	16	16	16	16	16	16	16	16	16	16
VP0019	19	19	19	19	19	19	19	19	19	19
VP0022	16	16	16	16	16	16	16	16	16	16
VP0025	4	4	4	4	4	4	4	4	4	4
VP0026	4	4	4	4	4	4	4	4	4	4
VP0032	39	39	39	39	39	39	39	39	39	39
VP0034	35	35	35	35	35	35	35	35	35	35
VP0035	17	17	17	17	17	17	17	17	17	17
VP0036	3	3	3	3	3	3	3	3	3	3
VP0038	41	41	41	41	41	41	41	41	41	41
VP0040	7	7	7	7	7	7	7	7	7	7
VP0041	45	45	45	45	45	45	45	45	45	45
VP0042	12	12	12	12	12	12	12	12	12	12
VP0044	19	19	19	19	19	19	19	19	19	19
VP0045	1	1	1	1	1	1	1	1	1	1
VP0047	42	42	42	42	42	42	42	42	42	42
VP0048	42	42	42	42	42	42	42	42	42	42
VP0050	19	19	19	19	19	19	19	19	19	19
VP0055	16	16	16	16	16	16	16	16	16	16
VP0056	16	16	16	16	16	16	16	16	16	16
VP0061	2	2	2	2	2	2	2	2	2	2
VP0069	17	17	17	17	17	17	17	17	17	17
VP0070	17	17	17	17	17	17	17	17	17	17
VP0072	7	7	7	7	7	7	7	7	7	7
VP0073	45	45	45	45	45	45	45	45	45	45
VP0074	17	17	17	17	17	17	17	17	17	17
VP0075	19	19	19	19	19	19	19	19	19	19
VP0076	5	5	5	5	5	5	5	5	5	5
VP0077	7	7	7	7	7	7	7	7	7	7
VP0078	9	9	9	9	9	9	9	9	9	9
VP0079	17	17	17	17	17	17	17	17	17	17
VP0082	1	1	1	1	1	1	1	1	1	1
VP0083	3	3	3	3	3	3	3	3	3	3
VP0086	3	3	3	3	3	3	3	3	3	3
VP0087	8	8	8	8	8	8	8	8	8	8
VP0089	11	11	11	11	11	11	11	11	11	11
VP0093	40	40	40	40	40	40	40	40	40	40
VP0094	15	15	15	15	15	15	15	15	15	15
VP0095	18	18	18	18	18	18	18	18	18	18
VP0096	20	20	20	20	20	20	20	20	20	20
VP0097	20	20	20	20	20	20	20	20	20	20
VP0098	1	1	1	1	1	1	1	1	1	1
VP0100	17	17	17	17	17	17	17	17	17	17
VP0103	21	21	21	21	21	21	21	21	21	21
VP0104	15	15	15	15	15	15	15	15	15	15
VP0105	2	2	2	2	2	2	2	2	2	2
VP0107	45	45	45	45	45	45	45	46	45	45
VP0109	13	13	13	13	13	13	13	13	13	13
VP0110	1	1	1	1	1	1	1	1	1	1
VP0113	14	14	14	14	14	14	14	14	14	14
VP0114	11	11	11	11	11	11	11	11	11	11
VP0115	20	20	20	20	20	20	20	20	20	20
VP0116	17	17	17	17	17	17	17	17	17	17
VP0117	42	42	42	42	42	42	42	42	42	42
VP0119	19	19	19	19	19	19	19	19	19	19
VP0120	37	37	37	37	37	37	37	37	37	37
VP0121	17	17	17	17	17	17	17	17	17	17
VP0122	41	41	41	41	41	41	41	41	41	41
VP0123	39	39	39	39	39	39	39	39	39	39
VP0124	33	33	33	33	33	33	33	33	33	33
VP0130	15	15	15	15	15	15	15	15	15	15
VP0131	4	4	4	4	4	4	4	4	4	4
VP0132	7	7	7	7	7	7	7	7	7	7
VP0134	16	16	16	16	16	16	16	16	16	16
VP0135	14	14	14	14	14	14	14	14	14	14
VP0136	2	2	2	2	2	2	2	2	2	2
VP0137	16	16	16	16	16	16	16	16	16	16
VP0141	40	40	40	40	40	40	40	40	40	40
VP0142	10	10	10	10	10	10	10	10	10	10
VP0143	19	19	19	19	19	19	19	19	19	19
VP0144	17	17	17	17	17	17	17	17	17	17
VP0145	14	14	14	14	14	14	14	14	14	14
VP0146	6	6	6	6	6	6	6	6	6	6
VP0147	18	18	18	18	18	18	18	18	18	18
VP0148	55	55	55	55	55	55	55	55	55	55
VP0149	11	11	11	11	11	11	11	11	11	11
VP0150	45	45	45	45	45	45	45	45	45	45
VP0151	19	19	19	19	19	19	19	19	19	19
VP0152	8	8	8	8	8	8	8	8	8	8
VP0155	39	39	39	39	39	39	39	39	39	39
VP0156	18	18	18	18	18	18	18	18	18	18
VP0157	10	10	10	10	10	10	10	10	10	10
VP0158	37	37	37	37	37	37	37	37	37	37
VP0160	1	1	1	1	1	1	1	1	1	1
VP0161	8	8	8	8	8	8	8	8	8	8
VP0164	1	1	1	1	1	1	1	1	1	1
VP0165	8	8	8	8	8	8	8	8	8	8
VP0166	15	15	15	15	15	15	15	15	15	15
VP0167	35	35	35	35	35	35	35	35	35	35
VP0170	10	10	10	10	10	10	10	10	10	10
VP0172	16	16	16	16	16	16	16	16	16	16
VP0173	18	18	18	18	18	18	18	18	18	18
VP0174	6	6	6	6	6	6	6	6	6	6
VP0175	2	2	2	2	2	2	2	2	2	2
VP0177	40	40	40	40	40	40	40	40	40	40
VP0178	15	15	15	15	15	15	15	15	15	15
VP0179	18	18	18	18	18	18	18	18	18	18
VP0180	2	2	2	2	2	2	2	2	2	2
VP0181	15	15	15	15	15	15	15	15	15	15
VP0185	1	1	1	1	1	1	1	1	1	1
VP0186	1	1	1	1	1	1	1	1	1	1
VP0239	44	44	44	44	44	44	44	44	44	44
VP0240	11	11	11	11	11	11	11	11	11	11
VP0241	2	2	2	2	2	2	2	2	2	2
VP0242	36	36	36	36	36	36	36	36	36	36
VP0243	15	15	15	15	15	15	15	15	15	15
VP0244	15	15	15	15	15	15	15	15	15	15
VP0246	1	1	1	1	1	1	1	1	1	1
VP0251	37	37	37	37	37	37	37	37	37	37
VP0253	15	15	15	15	15	15	15	15	15	15
VP0254	2	2	2	2	2	2	2	2	2	2
VP0255	1	1	1	1	1	1	1	1	1	1
VP0256	1	1	1	1	1	1	1	1	1	1
VP0257	1	1	1	1	1	1	1	1	1	1
VP0258	1	1	1	1	1	1	1	1	1	1
VP0259	1	1	1	1	1	1	1	1	1	1
VP0260	1	1	1	1	1	1	1	1	1	1
VP0261	2	2	2	2	2	2	2	2	2	2
VP0262	1	1	1	1	1	1	1	1	1	1
VP0263	3	3	3	3	3	3	3	3	3	3
VP0264	5	5	5	5	5	5	5	5	5	5
VP0265	1	1	1	1	1	1	1	1	1	1
VP0266	1	1	1	1	1	1	1	1	1	1
VP0267	1	1	1	1	1	1	1	1	1	1
VP0268	1	1	1	1	1	1	1	1	1	1
VP0269	1	1	1	1	1	1	1	1	1	1
VP0270	3	3	3	3	3	3	3	3	3	3
VP0271	1	1	1	1	1	1	1	1	1	1
VP0272	1	1	1	1	1	1	1	1	1	1
VP0273	1	1	1	1	1	1	1	1	1	1
VP0274	1	1	1	1	1	1	1	1	1	1
VP0275	1	1	1	1	1	1	1	1	1	1
VP0276	1	1	1	1	1	1	1	1	1	1
VP0277	7	7	7	7	7	7	7	7	7	7
VP0278	1	1	1	1	1	1	1	1	1	1
VP0279	1	1	1	1	1	1	1	1	1	1
VP0280	1	1	1	1	1	1	1	1	1	1
VP0281	1	1	1	1	1	1	1	1	1	1
VP0282	7	7	7	7	7	7	7	7	7	7
VP0283	1	1	1	1	1	1	1	1	1	1
VP0284	27	27	27	27	27	27	27	27	27	27
VP0285	12	12	12	12	12	12	12	12	12	12
VP0286	48	48	48	48	48	48	48	48	48	48
VP0287	41	41	41	41	41	41	41	41	41	41
VP0288	44	44	44	44	44	44	44	44	44	44
VP0290	45	45	45	45	45	45	45	45	45	45
VP0291	18	18	18	18	18	18	18	18	18	18
VP0292	17	17	17	17	17	17	17	17	17	17
VP0293	11	11	11	11	11	11	11	11	11	11
VP0296	12	12	12	12	12	12	12	12	12	12
VP0297	1	1	1	1	1	1	1	1	1	1
VP0299	12	12	12	12	12	12	12	12	12	12
VP0300	19	19	19	19	19	19	19	19	19	19
VP0301	41	41	41	41	41	41	41	41	41	41
VP0303	1	1	1	1	1	1	1	1	1	1
VP0305	1	1	1	1	1	1	1	1	1	1
VP0306	15	15	15	15	15	15	15	15	15	15
VP0307	18	18	18	18	18	18	18	18	18	18
VP0308	19	19	19	19	19	19	19	19	19	90
VP0309	13	13	13	13	13	13	13	13	13	13
VP0310	17	17	17	17	17	17	17	17	17	17
VP0311	17	17	17	17	17	17	17	17	17	17
VP0313	18	18	18	18	18	18	18	18	18	18
VP0314	23	23	23	23	23	23	23	23	23	23
VP0316	14	14	14	14	14	14	14	14	14	14
VP0317	44	44	44	44	44	44	44	44	44	44
VP0318	17	17	17	17	17	17	17	17	17	17
VP0320	43	43	43	43	43	43	43	43	43	43
VP0323	18	18	18	18	18	18	18	18	18	18
VP0324	3	3	3	3	3	3	3	3	3	3
VP0325	17	17	17	17	17	17	17	17	17	17
VP0326	10	10	10	10	10	10	10	10	10	10
VP0327	35	35	35	35	35	35	35	35	35	35
VP0329	1	1	1	1	1	1	1	1	1	1
VP0330	17	17	17	17	17	17	17	17	17	17
VP0331	18	18	18	18	18	18	18	18	18	18
VP0334	18	18	18	18	18	18	18	18	18	18
VP0335	4	4	4	4	4	4	4	4	4	4
VP0336	19	19	19	19	19	19	19	19	19	19
VP0338	21	21	21	21	21	21	21	21	21	21
VP0339	45	45	45	45	45	45	45	45	45	45
VP0340	41	41	41	41	41	41	41	41	41	41
VP0341	17	17	17	17	17	17	17	17	17	17
VP0342	19	19	19	19	19	19	19	19	19	19
VP0344	19	19	19	62	19	19	19	19	19	19
VP0346	19	19	19	19	19	19	19	19	19	19
VP0347	19	19	19	19	19	19	19	19	19	19
VP0348	15	15	15	15	15	15	15	15	15	15
VP0350	39	39	39	39	39	39	39	39	39	39
VP0351	20	20	20	20	20	20	20	20	20	20
VP0352	45	45	45	45	45	45	45	45	45	45
VP0353	15	15	15	15	15	15	15	15	15	15
VP0354	17	17	17	17	17	17	17	17	17	17
VP0355	19	19	19	19	19	19	19	19	19	new#1
VP0356	12	12	12	12	12	12	12	12	12	74
VP0357	1	1	1	1	1	1	1	1	1	1
VP0358	5	5	5	5	5	5	5	5	5	5
VP0359	17	17	17	17	17	17	17	17	17	17
VP0369	44	44	44	44	44	44	44	44	44	44
VP0370	42	42	42	42	42	42	42	42	42	42
VP0374	15	15	15	15	15	15	15	15	15	15
VP0378	13	13	13	13	13	13	13	13	13	13
VP0404	13	13	13	13	13	13	13	13	13	13
VP0406	1	1	1	1	1	1	1	1	1	1
VP0408	18	18	18	18	18	18	18	18	18	18
VP0409	16	16	16	16	16	16	16	16	16	16
VP0411	4	4	4	4	4	4	4	4	4	4
VP0412	5	5	5	5	5	5	5	5	5	5
VP0413	19	19	19	19	19	19	19	19	19	19
VP0414	18	18	18	18	18	18	18	18	18	18
VP0415	42	42	42	42	42	42	42	42	42	42
VP0419	1	1	1	1	1	1	1	1	1	1
VP0420	17	17	17	17	17	17	17	17	17	17
VP0424	16	16	16	16	16	16	16	16	16	16
VP0426	36	36	36	36	36	36	36	36	36	36
VP0427	2	2	2	2	2	2	2	2	2	2
VP0429	15	15	15	15	15	15	15	15	15	15
VP0430	12	12	12	12	12	12	12	12	12	12
VP0431	41	41	41	41	41	41	41	41	41	41
VP0432	40	40	40	40	40	40	40	40	40	40
VP0433	15	15	15	15	15	15	15	15	15	15
VP0434	4	4	4	4	4	4	4	4	4	4
VP0436	17	17	17	17	17	17	17	17	17	17
VP0438	1	1	1	1	1	1	1	1	1	1
VP0441	5	5	5	5	5	5	5	5	5	5
VP0442	17	17	17	17	17	17	17	17	17	17
VP0443	16	16	16	16	16	16	16	16	16	16
VP0444	2	2	2	2	2	2	2	2	2	2
VP0449	41	41	41	41	41	41	41	41	41	41
VP0450	17	17	17	17	17	17	17	17	17	17
VP0451	1	1	1	1	1	1	1	1	1	1
VP0452	32	32	32	32	32	32	32	32	32	32
VP0453	2	2	2	2	2	2	2	2	2	2
VP0454	42	42	42	42	42	42	42	42	42	42
VP0455	18	18	18	18	18	18	18	18	18	18
VP0456	15	15	15	15	15	15	15	15	15	15
VP0457	17	17	17	17	17	17	17	17	17	17
VP0458	18	18	18	18	18	18	18	18	18	18
VP0459	19	19	19	19	19	19	19	19	19	19
VP0461	18	18	18	18	18	18	18	18	18	18
VP0463	34	34	34	34	34	34	34	34	34	34
VP0464	16	16	16	16	16	16	16	16	16	16
VP0465	17	17	17	17	17	17	17	17	17	17
VP0466	20	20	20	20	20	20	20	20	20	20
VP0467	18	18	18	18	18	18	18	18	18	80
VP0468	13	13	13	13	13	13	13	13	13	13
VP0469	16	16	16	16	16	16	16	16	16	16
VP0470	14	14	14	14	14	14	14	14	14	14
VP0475	14	14	14	14	14	14	14	14	14	14
VP0476	7	7	7	7	7	7	7	7	7	7
VP0477	16	16	16	16	16	16	16	16	16	16
VP0478	19	19	19	19	19	19	19	19	19	19
VP0479	15	15	15	15	15	15	15	15	15	15
VP0481	42	42	42	42	42	42	42	42	42	42
VP0484	43	43	43	43	43	43	43	43	43	43
VP0485	49	49	49	49	49	49	49	49	49	49
VP0486	44	44	44	44	44	44	44	44	44	44
VP0487	18	18	18	18	18	18	18	18	18	18
VP0488	6	6	6	6	6	6	6	6	6	6
VP0492	10	10	10	10	10	10	10	10	10	10
VP0493	11	11	11	11	11	11	11	11	11	11
VP0494	43	43	43	43	43	43	43	43	43	43
VP0495	40	40	40	40	40	40	40	40	40	40
VP0496	18	18	18	18	18	18	18	18	18	18
VP0499	3	3	3	3	3	3	3	3	3	3
VP0500	17	17	17	17	17	17	17	17	17	17
VP0502	2	2	2	2	2	2	2	2	2	2
VP0503	13	13	13	13	13	13	13	13	13	13
VP0504	41	41	41	41	41	41	41	41	41	41
VP0505	19	19	19	19	19	19	19	19	19	19
VP0506	18	18	18	18	18	18	18	18	18	18
VP0507	40	40	40	40	40	40	40	40	40	40
VP0511	17	17	17	17	17	17	17	17	17	17
VP0512	16	16	16	16	16	16	16	16	16	16
VP0513	20	20	20	20	20	20	20	20	20	20
VP0516	14	14	14	14	14	14	14	14	14	14
VP0517	7	7	7	7	7	7	7	7	7	7
VP0519	2	2	2	2	2	2	2	2	2	2
VP0520	5	5	5	5	5	5	5	5	5	5
VP0522	36	36	36	36	36	36	36	36	36	36
VP0523	16	16	16	16	16	16	16	16	16	16
VP0525	39	39	39	39	39	39	39	39	39	39
VP0527	20	20	20	20	20	20	20	20	20	20
VP0528	8	8	8	8	8	8	8	8	8	8
VP0529	3	3	3	3	3	3	3	3	3	3
VP0531	1	1	1	1	1	1	1	1	1	1
VP0532	43	43	43	43	43	43	43	44	43	43
VP0533	15	15	15	15	15	15	15	15	15	15
VP0534	16	16	16	16	16	16	16	16	16	16
VP0536	30	30	30	30	30	30	30	30	30	30
VP0537	16	16	16	16	16	16	16	16	16	16
VP0538	20	20	20	20	20	20	20	20	20	20
VP0539	18	18	18	18	18	18	18	18	18	18
VP0540	18	18	18	18	18	18	18	18	18	18
VP0542	19	19	19	19	19	19	19	19	19	19
VP0543	39	39	39	39	39	39	39	39	39	39
VP0545	39	39	39	39	39	39	39	39	39	39
VP0546	21	21	21	21	21	21	21	21	21	21
VP0547	40	40	40	40	40	40	40	40	40	40
VP0548	17	17	17	17	17	17	17	17	17	17
VP0549	4	4	4	4	4	4	4	4	4	4
VP0551	44	44	44	44	44	44	44	44	44	44
VP0552	20	20	20	20	20	20	20	20	20	20
VP0553	2	2	2	2	2	2	2	2	2	2
VP0554	11	11	11	11	11	11	11	11	11	11
VP0555	20	20	20	20	20	20	20	20	20	20
VP0556	3	3	3	3	3	3	3	3	3	3
VP0558	19	19	19	19	19	19	19	19	19	19
VP0560	35	35	35	35	35	35	35	35	35	35
VP0561	19	19	19	19	19	19	19	19	19	19
VP0563	13	13	13	13	13	13	13	13	13	13
VP0564	14	14	14	14	14	14	14	14	14	14
VP0565	8	8	8	8	8	8	8	8	8	8
VP0566	1	1	1	1	1	1	1	1	1	1
VP0569	4	4	4	4	4	4	4	4	4	4
VP0570	18	18	18	18	18	18	18	18	18	18
VP0571	40	40	40	40	40	40	40	40	40	40
VP0573	42	42	42	42	42	42	42	42	42	42
VP0575	42	42	42	42	42	42	42	42	42	42
VP0576	18	18	18	18	18	18	18	18	18	18
VP0577	15	15	15	15	15	15	15	15	15	15
VP0579	38	38	38	38	38	38	38	38	38	38
VP0580	11	11	11	11	11	11	11	11	11	11
VP0581	18	18	18	18	18	18	18	18	18	18
VP0582	6	6	6	6	6	6	6	6	6	6
VP0583	41	41	41	41	41	41	41	41	41	41
VP0584	19	19	19	19	19	19	19	19	19	19
VP0585	1	1	1	1	1	1	1	1	1	1
VP0587	18	18	18	18	18	18	18	18	18	18
VP0588	18	18	18	18	18	18	18	18	18	69
VP0589	8	8	8	8	8	8	8	8	8	8
VP0590	20	20	20	20	20	20	20	20	20	20
VP0591	19	19	19	19	19	19	19	19	19	19
VP0593	2	2	2	2	2	2	2	2	2	2
VP0594	17	17	17	17	17	17	17	17	17	17
VP0596	19	19	19	19	19	19	19	19	19	19
VP0597	3	3	3	3	3	3	3	3	3	3
VP0598	1	1	1	1	1	1	1	1	1	1
VP0599	15	15	15	15	15	15	15	15	15	15
VP0601	1	1	1	1	1	1	1	1	1	1
VP0602	8	8	8	8	8	8	8	8	8	8
VP0604	31	31	31	31	31	31	31	31	31	31
VP0605	35	35	35	35	35	35	35	35	35	35
VP0607	18	18	18	18	18	18	18	18	18	18
VP0608	27	27	27	27	27	27	27	27	27	27
VP0610	14	14	14	14	14	14	14	14	14	14
VP0611	15	15	15	15	15	15	15	15	15	15
VP0613	35	35	35	35	35	35	35	35	35	35
VP0614	9	9	9	9	9	9	9	9	9	9
VP0615	16	16	16	16	16	16	16	16	16	16
VP0616	20	20	20	20	20	20	20	20	20	20
VP0617	35	35	35	35	35	35	35	35	35	35
VP0620	16	16	16	16	16	16	16	16	16	16
VP0621	20	20	20	20	20	20	20	20	20	20
VP0623	16	16	16	16	16	16	16	16	16	16
VP0624	40	40	40	40	40	40	40	40	40	40
VP0628	18	18	18	18	18	18	18	18	18	18
VP0629	42	42	42	42	42	42	42	42	42	42
VP0630	39	39	39	39	39	39	39	39	39	39
VP0632	17	17	17	17	17	17	17	17	17	17
VP0636	38	38	38	38	38	38	38	38	38	38
VP0644	3	3	3	3	3	3	3	3	3	3
VP0645	1	1	1	1	1	1	1	1	1	1
VP0647	1	1	1	1	1	1	1	1	1	1
VP0648	19	19	19	19	19	19	19	19	19	19
VP0650	16	16	16	16	16	16	16	16	16	16
VP0651	13	13	13	13	13	13	13	13	13	13
VP0652	39	39	39	39	39	39	39	39	39	39
VP0653	18	18	18	18	18	18	18	18	18	18
VP0654	15	15	15	15	15	15	15	15	15	15
VP0662	15	15	15	15	15	15	15	15	15	15
VP0664	2	2	2	2	2	2	2	2	2	2
VP0665	18	18	18	18	18	18	18	18	18	18
VP0669	37	37	37	37	37	37	37	37	37	37
VP0670	17	17	17	17	17	17	17	17	17	17
VP0671	19	19	19	19	19	19	19	19	19	19
VP0672	17	17	17	17	17	17	17	17	17	17
VP0673	12	12	12	12	12	12	12	12	12	12
VP0674	17	17	17	17	17	17	17	17	17	17
VP0676	17	17	17	17	17	17	17	17	17	17
VP0678	14	14	14	14	14	14	14	14	14	14
VP0679	19	19	19	19	19	19	19	19	19	19
VP0680	18	18	18	18	18	18	18	18	18	18
VP0681	39	39	39	39	39	39	39	39	39	39
VP0682	1	1	1	1	1	1	1	1	1	1
VP0683	2	2	2	2	2	2	2	2	2	2
VP0684	41	41	41	41	41	41	41	41	41	41
VP0686	16	16	16	16	16	16	16	16	16	16
VP0687	10	10	10	10	10	10	10	10	10	10
VP0688	2	2	2	2	2	2	2	2	2	2
VP0689	6	6	6	6	6	6	6	6	6	6
VP0690	18	18	18	18	18	18	18	18	18	18
VP0691	16	16	16	16	16	16	16	16	16	16
VP0692	16	16	16	16	16	16	16	16	16	16
VP0694	8	8	8	8	8	8	8	8	8	8
VP0695	17	17	17	17	17	17	17	17	17	17
VP0697	18	18	18	18	18	18	18	18	18	18
VP0698	18	18	18	18	18	18	18	18	18	18
VP0699	20	20	20	20	20	20	20	20	20	20
VP0700	18	18	18	18	18	18	18	18	18	18
VP0701	17	17	17	17	17	17	17	17	17	17
VP0702	17	17	17	17	17	17	17	17	17	17
VP0703	18	18	18	18	18	18	18	18	18	18
VP0704	16	16	16	16	16	16	16	16	16	16
VP0706	20	20	20	20	20	20	20	20	20	20
VP0707	2	2	2	2	2	2	2	2	2	2
VP0708	12	12	12	12	12	12	12	12	12	12
VP0709	41	41	41	41	41	41	41	41	41	41
VP0710	42	42	42	42	42	42	42	42	42	42
VP0711	17	17	17	17	17	17	17	17	17	17
VP0714	13	13	13	13	13	13	13	13	13	13
VP0716	15	15	15	15	15	15	15	15	15	15
VP0717	16	16	16	16	16	16	16	16	16	16
VP0718	2	2	2	2	2	2	2	2	2	2
VP0719	43	43	43	43	43	43	43	43	43	43
VP0720	16	16	16	16	16	16	16	16	16	16
VP0722	16	16	16	16	16	16	16	16	16	16
VP0723	14	14	14	14	14	14	14	14	14	14
VP0724	6	6	6	6	6	6	6	6	6	6
VP0725	17	17	17	17	17	17	17	17	17	17
VP0726	14	14	14	14	14	14	14	14	14	14
VP0727	43	43	43	43	43	43	43	43	43	43
VP0728	6	6	6	6	6	6	6	6	6	6
VP0729	42	42	42	42	42	42	42	42	42	42
VP0730	11	11	11	11	11	11	11	11	11	39
VP0731	13	13	13	13	13	13	13	13	13	13
VP0735	17	17	17	17	17	17	17	17	17	17
VP0737	11	11	11	11	11	11	11	11	11	11
VP0738	12	12	12	12	12	12	12	12	12	12
VP0739	14	14	14	14	14	14	14	14	14	14
VP0742	16	16	16	16	16	16	16	16	16	16
VP0743	20	20	20	20	20	20	20	20	20	20
VP0744	18	18	18	18	18	18	18	18	18	18
VP0745	10	10	10	10	10	10	10	10	10	10
VP0746	13	13	13	13	13	13	13	13	13	13
VP0747	16	16	16	16	16	16	16	16	16	16
VP0748	20	20	20	20	20	20	20	20	20	20
VP0749	5	5	5	5	5	5	5	5	5	5
VP0752	1	1	1	1	1	1	1	1	1	1
VP0753	17	17	17	17	17	17	17	17	17	17
VP0755	44	44	44	44	44	44	44	44	44	44
VP0756	31	31	31	31	31	31	31	31	31	31
VP0757	5	5	5	5	5	5	5	5	5	5
VP0759	21	21	21	21	21	21	21	21	21	21
VP0763	5	5	5	5	5	5	5	5	5	5
VP0768	18	18	18	18	18	18	18	18	18	18
VP0770	16	16	16	16	16	16	16	16	16	16
VP0771	2	2	2	2	2	2	2	2	2	2
VP0774	1	1	1	1	1	1	1	1	1	1
VP0781	12	12	12	12	12	12	12	12	12	12
VP0783	18	18	18	18	18	18	18	18	18	18
VP0786	19	19	19	19	19	19	19	19	19	19
VP0793	7	7	7	7	7	7	7	7	7	7
VP0794	17	17	17	17	17	17	17	17	17	17
VP0795	1	1	1	1	1	1	1	1	1	1
VP0796	1	1	1	1	1	1	1	1	1	1
VP0797	14	14	14	14	14	14	14	14	14	14
VP0798	12	12	12	12	12	12	12	12	12	12
VP0802	16	16	16	16	16	16	16	16	16	16
VP0804	14	14	14	14	14	14	14	14	14	14
VP0806	16	16	16	16	16	16	16	16	16	16
VP0807	1	1	1	1	1	1	1	1	1	1
VP0808	18	18	18	18	18	18	18	18	18	18
VP0809	18	18	18	18	18	18	18	18	18	18
VP0810	19	19	19	19	19	19	19	19	19	19
VP0812	16	16	16	16	16	16	16	16	16	16
VP0814	16	16	16	16	16	16	16	16	16	16
VP0815	1	1	1	1	1	1	1	1	1	1
VP0816	33	33	33	33	33	33	33	33	33	33
VP0817	6	6	6	6	6	6	6	6	6	6
VP0818	17	17	17	17	17	17	17	17	17	17
VP0819	8	8	8	8	8	8	8	8	8	8
VP0820	18	18	18	18	18	18	18	18	18	18
VP0821	19	19	19	19	19	19	19	19	19	19
VP0822	12	12	12	12	12	12	12	12	12	12
VP0823	18	18	18	18	18	18	18	18	18	18
VP0824	18	18	18	18	18	18	18	18	18	18
VP0825	12	12	12	12	12	12	12	12	12	12
VP0826	19	19	19	19	19	19	19	19	19	19
VP0827	20	20	20	20	20	20	20	20	20	20
VP0828	17	17	17	17	17	17	17	17	17	17
VP0829	19	19	19	19	19	19	19	19	19	19
VP0831	17	17	17	17	17	17	17	17	17	17
VP0832	17	17	17	17	17	17	17	17	17	17
VP0833	12	12	12	12	12	12	12	12	12	12
VP0834	4	4	4	4	4	4	4	4	4	4
VP0835	17	17	17	17	17	17	17	17	17	17
VP0836	4	4	4	4	4	4	4	4	4	4
VP0837	3	3	3	3	3	3	3	3	3	3
VP0840	15	15	15	15	15	15	15	15	15	15
VP0841	39	39	39	39	39	39	39	39	39	39
VP0842	17	17	17	17	17	17	17	17	new#1	17
VP0845	39	39	39	39	39	39	39	39	39	39
VP0846	11	11	11	11	11	11	11	11	11	11
VP0847	45	45	45	45	45	45	45	45	45	45
VP0850	33	33	33	33	33	33	33	33	33	33
VP0853	15	15	15	15	15	15	15	15	15	15
VP0854	44	44	44	44	44	44	44	44	44	44
VP0857	2	2	2	2	2	2	2	2	2	2
VP0861	17	17	17	17	17	17	17	17	17	17
VP0862	1	1	1	1	1	1	1	1	1	1
VP0865	15	15	15	15	15	15	15	15	15	15
VP0866	37	37	37	37	37	37	37	37	37	37
VP0867	13	13	13	13	13	13	13	13	13	13
VP0868	13	13	13	13	13	13	13	13	13	13
VP0869	18	18	18	18	18	18	18	18	18	18
VP0870	16	16	16	16	16	16	16	16	16	16
VP0871	18	18	18	18	18	18	18	18	18	18
VP0872	1	1	1	1	1	1	1	1	1	1
VP0873	13	13	13	13	13	13	13	13	13	13
VP0874	6	6	6	6	6	6	6	6	6	6
VP0877	14	14	14	14	14	14	14	14	14	14
VP0878	18	18	18	18	18	18	18	18	18	18
VP0879	38	38	38	38	38	38	38	38	38	38
VP0881	42	42	42	42	42	42	42	42	42	42
VP0882	11	11	11	11	11	11	11	11	11	11
VP0884	41	41	41	41	41	41	41	41	41	41
VP0885	15	15	15	15	15	15	15	15	15	15
VP0886	53	53	53	53	53	53	53	53	53	53
VP0888	11	11	11	11	11	11	11	11	11	11
VP0890	17	17	17	17	17	17	17	17	17	17
VP0894	1	1	1	1	1	1	1	1	1	1
VP0895	4	4	4	4	4	4	4	4	4	4
VP0896	17	17	17	17	17	17	17	17	17	17
VP0898	1	1	1	1	1	1	1	1	1	1
VP0899	36	36	36	36	36	36	36	36	36	36
VP0900	17	17	17	17	17	17	17	17	17	17
VP0902	16	16	16	16	16	16	16	16	16	16
VP0903	16	16	16	16	16	16	16	16	16	16
VP0904	17	17	17	17	17	17	17	17	17	17
VP0907	17	17	17	17	17	17	17	17	17	17
VP0910	18	18	18	18	18	18	18	18	18	18
VP0911	19	19	19	19	19	19	19	19	19	19
VP0912	39	39	39	39	39	39	39	39	39	39
VP0913	18	18	18	18	18	18	18	18	18	18
VP0915	17	17	17	17	17	17	17	17	17	17
VP0916	15	15	15	15	15	15	15	15	15	15
VP0917	14	14	14	14	14	14	14	14	14	14
VP0918	17	17	17	17	17	17	17	17	17	17
VP0919	16	16	16	16	16	16	16	16	16	16
VP0920	4	4	4	4	4	4	4	4	4	4
VP0921	41	41	41	41	41	41	41	41	41	41
VP0922	12	12	12	12	12	12	12	12	12	12
VP0923	20	20	20	20	20	20	20	20	20	20
VP0925	17	17	17	17	17	17	17	17	17	17
VP0927	19	19	19	19	19	19	19	19	19	19
VP0928	42	42	42	42	42	42	42	42	42	42
VP0931	18	18	18	18	18	18	18	18	18	18
VP0933	17	17	17	17	17	17	17	17	17	17
VP0936	38	38	38	38	38	38	38	38	38	38
VP0937	44	44	44	44	44	44	44	44	44	44
VP0939	18	18	18	18	18	18	18	18	18	18
VP0940	17	17	17	17	17	17	17	17	17	17
VP0941	17	17	17	17	17	17	17	17	17	17
VP0942	2	2	2	2	2	2	2	2	2	2
VP0947	15	15	15	15	15	15	15	15	15	15
VP0949	18	18	18	18	18	18	18	18	18	18
VP0950	16	16	16	16	16	16	16	16	16	16
VP0951	13	13	13	13	13	13	13	13	13	13
VP0953	40	40	40	40	40	40	40	40	40	40
VP0954	18	18	18	18	18	18	18	18	18	18
VP0955	3	3	3	3	3	3	3	3	3	3
VP0956	61	61	61	61	61	61	61	61	61	61
VP0958	9	9	9	9	9	9	9	9	9	9
VP0959	65	65	65	65	65	65	65	65	65	65
VP0960	18	18	18	18	18	18	18	18	18	18
VP0962	38	38	38	38	38	38	38	38	38	38
VP0963	17	17	17	17	17	17	17	17	17	17
VP0964	12	12	12	12	12	12	12	12	12	12
VP0965	19	19	19	19	19	19	19	19	19	19
VP0966	15	15	15	15	15	15	15	15	15	15
VP0967	2	2	2	2	2	2	2	2	2	2
VP0969	18	18	18	18	18	18	18	18	18	18
VP0971	19	19	19	19	19	19	19	19	19	19
VP0973	16	16	16	16	16	16	16	16	16	16
VP0975	45	45	45	45	45	45	45	45	45	45
VP0976	40	40	40	40	40	40	40	40	40	40
VP0977	18	18	18	18	18	18	18	18	18	18
VP0979	59	59	59	59	59	59	59	59	59	59
VP0980	10	10	10	10	10	10	10	10	10	10
VP0982	16	16	16	16	16	55	16	16	16	16
VP0983	17	17	17	17	17	17	17	17	17	17
VP0984	18	18	18	18	18	18	18	18	18	18
VP0986	40	40	40	40	40	40	40	40	40	40
VP0988	17	17	17	17	17	17	17	17	17	17
VP0990	15	15	15	15	15	15	15	15	15	15
VP0991	19	19	19	19	19	19	19	19	19	19
VP0992	12	12	12	12	12	12	12	12	12	12
VP0993	18	18	18	18	18	18	18	18	18	18
VP0994	17	17	17	17	17	17	17	17	17	17
VP0995	39	39	39	39	39	39	39	39	39	39
VP0998	16	16	16	16	16	16	16	16	16	16
VP0999	16	16	16	16	16	16	16	16	16	61
VP1000	7	7	7	7	7	7	7	7	7	7
VP1003	17	17	17	17	17	17	17	17	17	64
VP1004	4	4	4	4	4	4	4	4	4	4
VP1005	16	16	16	16	16	16	16	16	16	16
VP1006	18	18	18	18	18	18	18	18	18	18
VP1007	19	19	19	62	19	19	19	19	19	19
VP1011	20	20	20	20	20	20	20	20	20	20
VP1013	1	1	1	1	1	1	1	1	1	1
VP1016	1	1	1	1	1	1	1	1	1	4
VP1017	17	17	17	17	17	17	17	17	17	17
VP1018	15	15	15	15	15	15	15	15	15	15
VP1019	3	3	3	3	3	3	3	3	3	3
VP1020	15	15	15	15	15	15	15	15	15	15
VP1021	13	13	13	13	13	13	13	13	13	13
VP1022	41	41	41	41	41	41	41	41	41	41
VP1025	2	2	2	2	2	2	2	2	2	2
VP1026	25	25	25	25	25	25	25	25	25	25
VP1027	16	16	16	16	16	16	16	16	16	16
VP1028	12	12	12	12	12	12	12	12	12	12
VP1030	17	17	17	17	17	17	17	17	17	17
VP1031	33	33	33	33	33	33	33	33	33	33
VP1032	17	17	17	17	17	17	17	17	17	17
VP1033	6	6	6	6	6	6	6	6	6	6
VP1034	15	15	15	15	15	15	15	15	15	15
VP1035	19	19	19	19	19	19	19	19	19	19
VP1037	44	44	44	44	44	44	44	44	44	44
VP1038	1	1	1	1	1	1	1	1	1	1
VP1040	17	17	17	17	17	17	17	17	17	17
VP1041	18	18	18	18	18	18	18	18	18	18
VP1043	34	34	34	34	34	34	34	34	34	34
VP1044	40	40	40	40	40	40	40	40	40	40
VP1045	44	44	44	44	44	44	44	44	44	44
VP1047	17	17	17	17	17	17	17	17	17	17
VP1048	17	17	17	17	17	17	17	17	17	17
VP1051	13	13	13	13	13	13	13	13	13	13
VP1052	18	18	18	18	18	18	18	18	18	18
VP1053	19	19	19	19	19	19	19	19	19	19
VP1054	18	18	18	18	18	18	18	18	18	18
VP1057	17	17	17	17	17	17	17	17	17	17
VP1060	39	39	39	39	39	39	39	39	39	39
VP1061	13	13	13	13	13	13	13	13	13	13
VP1062	14	14	14	14	14	14	14	14	14	14
VP1063	20	20	20	20	20	20	20	20	20	20
VP1100	1	1	1	1	1	1	1	1	1	1
VP1101	18	18	18	18	18	18	18	18	18	18
VP1106	29	29	29	29	29	29	29	29	29	29
VP1107	18	18	18	18	18	18	18	18	18	18
VP1112	42	42	42	42	42	42	42	42	42	42
VP1114	41	41	41	41	41	41	41	41	41	41
VP1115	18	18	18	18	18	18	18	18	18	18
VP1117	2	2	2	2	2	2	2	2	2	2
VP1119	14	14	14	14	14	14	14	14	14	14
VP1120	18	18	18	18	18	18	18	18	18	18
VP1121	17	17	17	17	17	17	17	17	17	17
VP1123	42	42	42	42	42	42	42	42	42	42
VP1125	39	39	39	39	39	39	39	39	39	39
VP1126	8	8	8	8	8	8	8	8	8	8
VP1128	19	19	19	19	61	19	19	19	19	19
VP1129	16	16	16	16	16	16	16	16	16	16
VP1130	16	16	16	16	16	16	16	16	16	16
VP1131	1	1	1	1	1	1	1	1	1	1
VP1133	4	4	4	4	4	4	4	4	4	4
VP1134	18	18	18	18	18	18	18	18	18	18
VP1135	17	17	17	17	17	17	17	17	17	17
VP1136	17	17	17	17	17	17	17	17	17	17
VP1137	16	16	16	16	16	16	16	16	16	16
VP1138	18	18	18	18	18	18	18	18	18	18
VP1139	16	16	16	16	16	16	16	16	16	16
VP1140	15	15	15	15	15	15	15	15	15	15
VP1141	6	6	6	6	6	6	6	6	6	6
VP1143	16	16	16	16	16	16	16	16	16	16
VP1144	37	37	37	37	37	37	37	37	37	37
VP1145	15	15	15	15	15	15	15	15	15	15
VP1147	19	19	19	19	19	19	19	19	19	19
VP1148	16	16	16	16	16	16	16	16	16	16
VP1149	4	4	4	4	4	4	4	4	4	4
VP1150	41	41	41	41	41	41	41	41	41	41
VP1151	13	13	13	13	13	13	13	13	13	13
VP1152	7	7	7	7	7	7	7	7	7	7
VP1153	19	19	19	19	19	19	19	19	19	19
VP1156	1	1	1	1	1	1	1	1	1	1
VP1157	16	16	16	16	16	16	16	16	16	16
VP1158	5	5	5	5	5	5	5	5	5	5
VP1160	1	1	1	1	1	1	1	1	1	1
VP1161	1	1	1	1	1	1	1	1	1	1
VP1162	18	18	18	18	18	18	18	18	18	18
VP1163	16	16	16	16	16	16	16	16	16	16
VP1164	17	17	17	17	17	17	17	17	17	17
VP1165	14	14	14	14	14	14	14	14	14	14
VP1166	15	15	15	15	15	15	15	15	15	15
VP1167	57	57	57	57	57	57	57	57	57	57
VP1168	17	17	17	17	17	17	17	17	17	17
VP1170	20	20	20	20	20	20	20	20	20	20
VP1171	15	15	15	15	15	15	15	15	15	15
VP1172	18	18	18	18	18	18	18	18	18	18
VP1173	32	32	32	32	32	32	32	32	32	32
VP1175	3	3	3	3	3	3	3	3	3	3
VP1176	41	41	41	41	41	41	41	41	41	41
VP1177	16	16	16	16	16	16	16	16	16	16
VP1179	18	18	18	18	18	18	18	18	18	18
VP1181	17	17	17	17	17	17	17	17	17	17
VP1182	18	18	18	18	18	18	18	18	18	18
VP1183	17	17	17	17	17	17	17	17	17	17
VP1185	16	16	16	16	16	16	16	16	16	16
VP1186	17	17	17	17	17	17	17	17	17	17
VP1187	42	42	42	42	42	42	42	42	42	42
VP1188	17	17	17	17	17	17	17	17	17	17
VP1189	44	44	44	44	44	44	44	44	44	44
VP1190	43	43	43	43	43	43	43	43	43	43
VP1191	16	16	16	16	16	16	16	16	16	16
VP1192	13	13	13	13	13	13	13	13	13	13
VP1195	44	44	44	44	44	44	44	44	44	44
VP1196	17	17	17	17	17	17	17	17	17	17
VP1197	40	40	40	40	40	40	40	40	40	40
VP1200	15	15	15	15	15	15	15	15	15	15
VP1203	1	1	1	1	1	1	1	1	1	1
VP1204	2	2	2	2	2	2	2	2	2	2
VP1210	1	1	1	1	1	1	1	1	1	1
VP1213	11	11	11	11	11	11	11	11	11	11
VP1214	15	15	15	15	15	15	15	15	15	15
VP1215	17	17	17	17	17	17	17	17	17	17
VP1218	19	19	19	19	19	19	19	19	19	19
VP1219	16	16	16	16	16	16	16	16	16	16
VP1221	18	18	18	18	18	18	18	18	18	18
VP1223	12	12	12	12	12	12	12	12	12	12
VP1226	18	18	18	18	18	18	18	18	18	18
VP1227	17	17	17	17	17	17	17	17	17	17
VP1228	40	40	40	40	40	40	40	40	40	40
VP1229	15	15	15	15	15	15	15	15	15	15
VP1230	19	19	19	19	19	19	61	19	19	19
VP1231	20	20	20	20	20	20	20	20	20	20
VP1232	40	40	40	40	40	40	40	40	40	40
VP1233	4	4	4	4	4	4	4	4	4	4
VP1235	18	18	18	18	18	18	18	18	18	18
VP1236	18	18	18	18	18	18	18	18	18	18
VP1237	18	18	18	18	18	18	18	18	18	18
VP1238	26	26	26	26	26	26	26	26	26	26
VP1239	54	54	54	54	54	54	54	54	54	54
VP1240	19	19	19	19	19	19	19	19	19	19
VP1241	13	13	13	13	13	13	13	13	13	13
VP1243	19	19	19	19	19	19	19	19	19	19
VP1244	15	15	15	15	15	15	15	15	15	15
VP1245	40	40	40	40	40	40	40	40	40	40
VP1247	18	18	18	18	18	18	18	18	18	18
VP1251	15	15	15	15	15	15	15	15	15	15
VP1253	42	42	42	42	42	42	42	42	42	42
VP1261	15	15	15	15	15	15	15	15	15	15
VP1265	9	9	9	9	9	9	9	9	9	9
VP1267	15	15	15	15	15	15	15	15	15	15
VP1274	44	44	44	44	44	44	44	44	44	44
VP1276	41	41	41	41	41	41	41	41	41	41
VP1280	18	18	18	18	18	18	18	18	18	77
VP1281	1	1	1	1	1	1	1	1	1	1
VP1282	1	1	1	1	1	1	1	1	1	1
VP1284	15	15	15	15	15	15	15	15	15	55
VP1287	19	19	19	19	19	19	19	19	19	75
VP1290	17	17	17	17	17	17	17	17	17	17
VP1293	42	42	42	42	42	42	42	42	42	42
VP1294	1	1	1	1	1	1	1	1	1	1
VP1296	20	20	20	20	20	20	20	20	20	20
VP1297	19	19	19	19	19	19	19	19	19	19
VP1299	19	19	19	19	19	19	19	19	19	19
VP1300	13	13	13	13	13	13	13	13	13	13
VP1302	19	19	19	19	19	19	19	19	19	19
VP1306	35	35	35	35	35	35	35	35	35	35
VP1311	3	3	3	3	3	3	3	3	3	3
VP1313	17	17	17	17	17	17	17	17	17	17
VP1315	41	41	41	41	41	41	41	41	41	41
VP1316	43	43	43	43	43	43	43	43	43	43
VP1324	41	41	41	41	41	41	41	41	41	41
VP1327	20	20	20	20	20	20	20	20	20	20
VP1330	46	46	46	46	46	46	46	46	46	46
VP1331	42	42	42	42	42	42	42	42	42	42
VP1332	42	42	42	42	43	42	42	42	42	42
VP1333	44	44	44	44	44	44	44	44	44	44
VP1335	19	19	19	19	19	19	19	19	19	19
VP1342	43	43	43	43	43	43	43	43	43	43
VP1343	17	17	17	17	17	17	17	17	17	17
VP1347	17	17	17	17	17	17	17	17	17	17
VP1348	18	18	18	18	18	18	18	18	18	18
VP1350	43	43	43	43	43	43	43	43	43	43
VP1352	16	16	16	16	16	16	16	16	16	16
VP1354	21	21	21	21	21	21	21	21	21	21
VP1374	42	42	42	42	42	42	42	42	42	42
VP1377	19	19	19	19	19	19	19	19	19	19
VP1378	18	18	18	18	18	18	18	18	18	18
VP1379	55	55	55	55	55	55	55	55	55	55
VP1381	21	21	21	21	21	21	21	21	21	21
VP1422	34	34	34	34	34	34	34	34	34	34
VP1423	19	19	19	19	19	19	19	19	19	19
VP1426	44	44	44	44	44	44	44	44	44	44
VP1427	43	43	43	43	43	43	43	43	43	43
VP1430	16	16	16	16	16	16	16	16	16	16
VP1431	20	20	20	20	20	20	20	20	20	20
VP1434	14	14	14	14	14	14	14	14	14	14
VP1436	17	17	17	17	17	17	17	17	17	17
VP1437	24	24	24	24	24	24	24	24	24	24
VP1438	46	46	46	46	46	46	46	46	46	46
VP1442	13	13	13	13	13	13	13	13	13	13
VP1443	15	15	15	15	15	15	15	15	15	15
VP1445	11	11	11	11	11	11	11	11	11	11
VP1447	46	46	46	46	46	46	46	46	46	46
VP1448	41	41	41	41	41	41	41	41	41	41
VP1449	42	42	42	42	42	42	42	42	42	42
VP1450	40	40	40	40	40	40	40	40	40	40
VP1452	18	18	18	18	18	18	18	18	18	18
VP1454	1	1	1	1	1	1	1	1	1	1
VP1455	20	20	20	20	20	20	20	20	20	20
VP1457	19	19	19	19	19	19	19	19	19	19
VP1458	42	42	42	42	42	42	42	42	42	42
VP1459	44	44	44	44	44	44	44	44	44	44
VP1460	1	1	1	1	1	1	1	1	1	1
VP1463	19	19	19	19	19	19	19	19	19	19
VP1464	42	42	42	42	42	42	42	42	42	42
VP1465	62	62	62	62	62	62	62	62	62	62
VP1469	16	16	16	16	16	16	16	16	16	16
VP1472	14	14	14	14	14	14	14	14	14	14
VP1473	15	15	15	15	15	15	15	15	15	15
VP1474	16	16	16	16	16	16	16	16	16	16
VP1475	17	17	17	17	17	17	17	17	17	17
VP1476	1	1	1	1	1	1	1	1	1	1
VP1479	18	18	18	18	18	18	18	18	18	18
VP1481	18	18	18	18	18	18	18	18	18	18
VP1482	16	16	16	16	16	16	16	16	16	16
VP1484	6	6	6	6	6	6	6	6	6	6
VP1485	15	15	15	15	15	15	15	15	15	15
VP1486	41	41	41	41	41	41	41	41	41	41
VP1494	14	14	14	14	14	14	14	14	14	14
VP1495	11	11	11	11	11	11	11	11	11	11
VP1501	20	20	20	20	20	20	20	20	20	20
VP1503	17	17	17	17	17	17	17	17	17	17
VP1504	46	46	46	46	46	46	46	46	46	46
VP1506	19	19	19	19	19	19	19	19	19	19
VP1511	18	18	18	18	18	18	18	18	18	18
VP1512	1	1	1	1	1	1	1	1	1	1
VP1513	61	61	61	61	61	61	61	61	61	61
VP1514	12	12	12	12	12	12	12	12	12	12
VP1515	18	18	18	18	18	18	18	18	18	18
VP1524	19	19	19	19	19	19	19	19	19	19
VP1525	40	40	40	40	40	40	40	40	40	40
VP1526	13	13	13	13	13	13	13	13	13	13
VP1527	32	32	32	32	32	32	32	32	32	32
VP1529	17	17	17	17	17	17	17	17	17	17
VP1531	19	19	19	19	19	19	19	19	19	19
VP1532	40	40	40	40	40	40	40	40	40	40
VP1533	15	15	15	15	15	15	15	15	15	15
VP1535	32	32	32	32	32	32	32	32	32	32
VP1536	18	18	18	18	18	18	18	18	18	18
VP1537	7	7	7	7	7	7	7	7	7	7
VP1538	1	1	1	1	1	1	1	1	1	1
VP1539	18	18	18	18	18	18	18	18	18	18
VP1540	14	14	14	14	14	14	14	14	14	14
VP1541	18	18	18	18	18	18	18	18	18	18
VP1542	1	1	1	1	1	1	1	1	1	1
VP1544	18	18	18	18	18	18	18	18	18	18
VP1588	3	3	3	3	3	3	3	3	3	3
VP1593	6	6	6	6	6	6	6	6	6	6
VP1598	2	2	2	2	2	2	2	2	2	2
VP1599	9	9	9	9	9	9	9	9	9	9
VP1603	15	15	15	15	15	15	15	15	15	15
VP1608	27	27	27	27	27	27	27	27	27	27
VP1609	44	44	44	44	44	44	44	44	44	44
VP1611	14	14	14	14	14	14	14	14	14	14
VP1612	19	19	19	19	19	19	19	19	19	19
VP1613	16	16	16	16	16	16	16	16	16	16
VP1614	14	14	14	14	14	14	14	14	14	14
VP1615	16	16	16	16	16	16	16	16	16	16
VP1616	17	17	17	17	17	17	17	17	17	17
VP1617	16	16	16	16	16	16	16	16	16	16
VP1620	17	17	17	17	17	17	17	17	17	17
VP1621	17	17	17	17	17	17	17	17	17	17
VP1622	19	19	19	19	19	19	19	19	19	19
VP1625	1	1	1	1	1	1	1	1	1	1
VP1626	13	13	13	13	13	13	13	13	13	13
VP1627	3	3	3	3	3	3	3	3	3	3
VP1629	39	39	39	39	39	39	39	39	39	39
VP1656	17	17	17	17	17	17	17	17	17	17
VP1658	14	14	14	14	14	14	14	14	14	14
VP1662	17	17	17	17	17	17	17	63	17	17
VP1665	16	16	16	16	16	16	16	16	16	16
VP1669	13	13	13	13	13	13	13	13	13	13
VP1672	18	18	18	18	18	18	18	18	18	18
VP1673	12	12	12	12	12	12	12	12	12	12
VP1674	17	17	17	17	17	17	17	17	17	17
VP1683	16	16	16	16	16	16	16	16	16	16
VP1684	35	35	35	35	35	35	35	35	35	35
VP1687	36	36	36	36	36	36	36	36	36	36
VP1690	17	17	17	17	17	17	17	17	17	17
VP1691	1	1	1	1	1	1	1	1	1	1
VP1693	18	18	18	18	18	18	18	18	18	18
VP1694	13	13	13	13	13	13	13	13	13	13
VP1695	45	45	45	45	45	45	45	45	45	45
VP1696	16	16	16	16	16	16	16	16	16	16
VP1698	17	17	17	17	17	17	17	17	17	17
VP1699	18	18	18	18	18	18	18	18	18	18
VP1702	43	13	13	13	13	13	13	13	13	13
VP1705	2	2	2	2	2	2	2	2	2	2
VP1706	1	1	1	1	1	1	1	1	1	1
VP1708	15	15	15	15	15	15	15	15	15	15
VP1709	17	17	17	17	17	17	17	17	17	17
VP1710	16	16	16	16	16	16	16	16	16	16
VP1711	40	40	40	40	40	40	40	40	40	40
VP1712	20	20	20	20	20	20	20	20	20	20
VP1713	14	14	14	14	14	14	14	14	14	14
VP1717	42	42	42	42	42	42	42	42	42	42
VP1719	15	15	15	15	15	15	15	15	15	15
VP1720	16	16	16	16	16	16	16	16	16	16
VP1724	48	48	48	48	48	48	48	48	48	48
VP1725	44	44	44	44	44	44	44	44	44	44
VP1729	17	17	17	17	17	17	17	17	17	17
VP1730	41	41	41	41	41	41	41	41	41	41
VP1731	40	40	40	40	40	40	40	40	40	40
VP1732	13	13	13	13	13	13	13	13	13	13
VP1733	66	66	66	66	66	66	66	66	66	66
VP1736	16	16	16	16	16	16	16	16	16	16
VP1737	11	11	11	11	11	11	11	11	11	11
VP1738	16	16	16	16	16	16	16	16	16	16
VP1740	1	1	1	1	1	1	1	1	1	1
VP1741	19	19	19	19	19	19	19	19	19	19
VP1743	18	18	18	18	18	18	18	18	18	18
VP1745	17	17	17	17	17	17	17	17	17	17
VP1751	17	17	17	17	17	17	17	17	17	17
VP1752	19	19	19	19	19	19	19	19	19	19
VP1753	20	20	20	20	20	20	20	20	20	20
VP1757	17	17	17	17	17	17	17	17	17	17
VP1758	7	7	7	7	7	7	7	7	7	7
VP1760	6	6	6	6	6	6	6	6	6	6
VP1763	7	7	7	7	7	7	7	7	7	7
VP1764	20	20	20	20	20	20	20	20	20	20
VP1768	43	43	43	43	43	43	43	43	43	43
VP1866	11	11	11	11	11	11	11	11	11	11
VP1868	19	19	19	19	19	19	19	19	19	19
VP1869	16	16	16	16	16	16	16	16	16	16
VP1871	16	16	16	60	16	16	16	16	16	16
VP1872	1	1	1	1	1	1	1	1	1	1
VP1873	41	41	41	41	41	41	41	41	41	41
VP1876	64	64	64	64	64	64	64	64	64	64
VP1877	20	20	20	20	20	20	20	20	20	20
VP1878	8	8	8	8	8	8	8	8	8	8
VP1879	13	13	13	13	13	13	13	13	13	13
VP1880	42	42	42	42	42	42	42	42	42	42
VP1881	40	40	40	40	40	40	40	40	40	40
VP1882	16	16	16	16	16	16	16	16	16	16
VP1892	42	42	42	42	42	42	42	42	42	42
VP1893	42	42	42	42	42	42	42	42	42	42
VP1897	3	3	3	3	3	3	3	3	3	3
VP1900	42	42	42	42	42	42	42	42	42	42
VP1901	20	20	20	20	20	20	20	20	20	20
VP1903	17	17	17	17	17	17	17	17	17	17
VP1904	17	17	17	17	17	17	17	17	17	17
VP1905	17	17	17	17	17	17	17	17	17	17
VP1906	12	12	12	12	12	12	12	12	12	12
VP1908	42	42	42	42	42	42	42	42	42	42
VP1909	16	16	16	16	16	16	16	16	16	16
VP1911	17	17	17	17	17	17	17	17	17	17
VP1913	17	17	17	17	17	17	17	17	17	17
VP1914	19	19	19	19	19	19	19	19	19	19
VP1915	19	19	19	19	19	19	19	19	19	19
VP1916	19	19	19	19	19	19	19	19	19	78
VP1919	41	41	41	41	41	42	41	41	41	41
VP1921	17	17	17	17	17	17	17	17	17	17
VP1922	1	1	1	1	1	1	1	1	1	1
VP1926	40	40	40	40	40	40	40	40	40	40
VP1927	40	40	40	40	40	40	40	40	40	40
VP1928	33	33	33	33	33	33	33	33	33	33
VP1929	18	18	18	18	18	18	18	18	18	18
VP1931	37	37	37	37	37	37	37	37	37	37
VP1933	3	3	3	3	3	3	3	3	3	3
VP1934	39	39	39	39	39	39	39	39	39	39
VP1935	37	37	37	37	37	37	37	37	37	37
VP1936	9	9	9	9	9	9	9	9	9	9
VP1939	16	16	16	16	16	16	16	16	16	16
VP1940	42	42	42	42	42	42	42	42	42	42
VP1943	17	17	17	17	17	17	17	17	17	17
VP1944	18	18	18	18	18	18	18	18	18	18
VP1947	12	12	12	12	12	12	12	12	12	12
VP1948	5	5	5	5	5	5	5	5	5	5
VP1949	1	1	1	1	1	1	1	1	1	1
VP1951	2	2	2	2	2	2	2	2	2	2
VP1952	17	17	17	17	17	17	17	17	17	17
VP1953	15	15	15	15	15	15	15	15	15	15
VP1954	11	11	11	11	11	11	11	11	11	11
VP1955	2	2	2	2	2	2	2	2	2	2
VP1956	16	16	16	16	16	16	16	16	16	16
VP1957	4	4	4	4	4	4	4	4	4	4
VP1958	18	18	18	18	18	18	18	18	18	18
VP1959	17	17	17	17	17	17	17	17	17	17
VP1960	17	17	17	17	17	17	17	17	17	17
VP1961	18	18	18	18	18	18	18	18	18	18
VP1962	19	19	19	19	19	19	19	19	19	19
VP1969	6	6	6	6	6	6	6	6	6	6
VP1970	14	14	14	14	14	14	14	14	14	14
VP1971	1	1	1	1	1	1	1	1	1	1
VP1978	17	17	17	17	17	17	17	17	17	17
VP1982	1	1	1	1	1	1	1	1	1	1
VP1983	37	37	37	37	37	37	37	37	37	37
VP1987	7	7	7	7	7	7	7	7	7	7
VP1988	38	38	38	38	38	38	38	38	38	38
VP1989	17	17	17	17	17	17	17	17	17	17
VP1991	39	39	39	39	39	39	39	39	39	39
VP1992	13	13	13	13	13	13	13	13	13	13
VP1996	42	42	42	42	42	42	42	42	42	42
VP1997	19	19	19	19	19	19	19	19	19	19
VP1998	42	42	42	42	42	42	42	42	42	42
VP2006	18	18	18	18	18	18	18	18	18	18
VP2009	21	21	21	21	21	21	21	21	21	21
VP2011	41	41	41	41	41	41	41	41	41	41
VP2013	10	10	10	10	10	10	10	10	10	10
VP2014	43	43	43	43	43	43	43	43	43	43
VP2015	42	42	42	42	42	42	42	42	42	42
VP2018	17	17	17	17	17	17	17	17	17	17
VP2019	35	35	35	35	35	35	35	35	35	35
VP2020	13	13	13	13	13	13	13	13	13	13
VP2021	6	6	6	6	6	6	6	6	6	6
VP2022	21	21	21	21	21	21	21	21	21	21
VP2026	19	19	19	19	19	19	19	19	19	19
VP2027	19	19	19	19	19	19	19	19	19	19
VP2028	10	10	10	10	10	10	10	10	10	10
VP2029	1	1	1	1	1	1	1	1	1	1
VP2031	11	11	11	11	11	11	11	11	11	11
VP2032	39	39	39	39	39	39	39	39	39	39
VP2033	16	16	16	16	16	16	16	16	16	16
VP2034	17	17	17	17	17	17	17	17	17	17
VP2035	40	40	40	40	40	40	40	40	40	40
VP2036	42	42	42	42	42	42	42	42	42	42
VP2037	17	17	17	17	17	17	17	17	17	17
VP2038	18	18	18	18	18	18	18	18	18	18
VP2039	43	43	43	43	43	43	43	43	43	43
VP2044	10	10	10	10	10	10	10	10	10	10
VP2048	16	16	16	16	16	16	16	16	16	16
VP2049	14	14	14	14	14	14	14	14	14	14
VP2050	39	39	39	39	39	39	39	39	39	39
VP2051	16	16	16	16	16	16	16	16	16	16
VP2052	17	17	17	17	17	17	17	17	17	17
VP2053	1	1	1	1	1	1	1	1	1	1
VP2054	18	18	18	18	18	18	18	18	18	18
VP2055	8	8	8	8	8	8	8	8	8	8
VP2056	15	15	15	15	15	15	15	15	15	15
VP2057	10	10	10	10	10	10	10	10	10	10
VP2058	2	2	2	2	2	2	2	2	2	2
VP2059	1	1	1	1	1	1	1	1	1	1
VP2061	16	16	16	16	16	16	16	16	16	16
VP2063	17	17	17	17	17	17	17	17	17	17
VP2064	17	17	17	17	17	17	17	17	17	17
VP2065	17	17	17	17	17	17	17	17	17	17
VP2066	18	18	18	18	18	18	18	18	18	18
VP2068	17	17	17	17	17	17	17	17	17	17
VP2069	40	40	40	40	40	40	40	40	40	40
VP2071	17	17	17	17	17	17	17	17	17	17
VP2072	15	15	15	15	15	15	15	15	15	15
VP2074	18	18	18	18	18	18	18	18	18	18
VP2078	52	52	52	52	52	52	52	52	52	52
VP2079	17	17	17	17	17	17	17	17	17	17
VP2080	16	16	16	16	16	16	16	16	16	16
VP2081	14	14	14	14	14	14	14	14	14	14
VP2082	1	1	1	1	1	1	1	1	1	1
VP2083	40	40	40	40	40	40	40	40	40	40
VP2084	15	15	15	15	15	15	15	15	15	15
VP2086	18	18	18	18	18	18	18	18	18	18
VP2087	17	17	17	17	17	17	17	17	17	17
VP2089	41	41	41	41	41	41	41	41	41	41
VP2090	11	11	11	11	11	11	11	11	11	11
VP2091	19	19	19	19	19	19	19	19	19	19
VP2092	34	34	34	34	34	34	34	34	34	34
VP2093	15	15	15	15	15	15	15	15	15	15
VP2094	6	6	6	6	6	6	6	6	6	6
VP2095	11	11	11	11	11	11	11	11	11	11
VP2096	16	16	16	16	16	16	16	16	16	16
VP2097	18	18	18	18	18	18	18	18	18	18
VP2100	17	17	17	17	17	17	17	17	17	17
VP2102	14	14	14	14	14	14	14	14	14	14
VP2103	1	1	1	1	1	1	1	1	1	1
VP2105	14	14	14	14	14	14	14	14	14	14
VP2106	18	18	18	18	18	18	18	18	18	18
VP2109	12	12	12	12	12	12	12	12	12	12
VP2110	10	10	10	10	10	10	10	10	10	10
VP2111	19	19	19	19	19	19	19	19	19	19
VP2112	2	2	2	2	2	2	2	2	2	2
VP2113	1	1	1	1	1	1	1	1	1	1
VP2114	17	17	17	17	17	17	17	17	17	17
VP2115	16	16	16	16	16	16	16	16	16	16
VP2116	14	14	14	14	14	14	14	14	14	14
VP2117	5	5	5	5	5	5	5	5	5	5
VP2118	5	5	5	5	5	5	5	5	5	5
VP2119	16	16	16	16	16	16	16	16	16	16
VP2120	17	17	17	17	17	17	17	17	17	17
VP2121	14	14	14	14	14	14	14	14	14	14
VP2122	14	14	14	14	14	14	14	14	14	14
VP2123	35	35	35	35	35	35	35	35	35	35
VP2124	17	17	17	17	17	17	17	17	17	17
VP2125	15	15	15	15	15	15	15	15	15	15
VP2126	16	16	16	16	16	16	16	16	16	16
VP2127	17	17	17	17	17	17	17	17	17	17
VP2128	14	14	14	14	14	14	14	14	14	14
VP2129	2	2	2	2	2	2	2	2	2	2
VP2130	40	40	40	40	40	40	40	40	40	40
VP2147	7	7	7	7	7	7	7	7	7	7
VP2149	15	15	15	15	15	15	15	15	15	15
VP2151	19	19	19	19	19	19	19	19	19	19
VP2152	59	59	59	59	59	59	59	59	59	59
VP2153	54	54	54	54	54	54	54	54	54	54
VP2154	19	19	19	19	19	19	19	19	19	19
VP2156	16	16	16	16	16	16	16	16	16	16
VP2157	9	9	9	9	9	9	9	9	9	9
VP2158	15	15	15	15	15	15	15	15	15	15
VP2161	41	41	41	41	41	41	41	41	41	41
VP2162	14	14	14	14	14	14	14	14	14	14
VP2163	18	18	18	18	18	18	18	18	18	18
VP2165	9	9	9	9	9	9	9	9	9	9
VP2166	14	14	14	14	14	14	14	14	14	14
VP2167	13	13	13	13	13	13	13	13	13	13
VP2168	17	17	17	17	17	17	17	17	17	17
VP2170	4	4	4	4	4	4	4	4	4	4
VP2171	3	3	3	3	3	3	3	3	3	3
VP2173	18	18	18	18	18	18	18	18	18	18
VP2176	12	12	12	12	12	12	12	12	12	12
VP2177	23	23	23	23	23	23	23	23	23	23
VP2178	1	1	1	1	1	1	1	1	1	1
VP2180	1	1	1	1	1	1	1	1	1	1
VP2181	11	11	11	11	11	11	11	11	11	11
VP2182	2	2	2	2	2	2	2	2	2	2
VP2184	17	17	17	17	17	17	17	17	17	17
VP2185	42	42	42	42	42	42	42	42	42	42
VP2186	4	4	4	4	4	4	4	4	4	4
VP2189	16	16	16	16	16	16	16	16	16	16
VP2190	17	17	17	17	17	17	17	17	17	17
VP2192	20	20	20	20	20	20	20	20	20	20
VP2193	16	16	16	16	16	16	16	16	16	16
VP2194	15	15	15	15	15	15	15	15	15	15
VP2195	44	44	44	44	44	44	44	44	44	44
VP2197	2	2	2	2	2	2	2	2	2	2
VP2198	5	5	5	5	5	5	5	5	5	5
VP2200	2	2	2	2	2	2	2	2	2	2
VP2201	17	17	17	17	17	17	17	17	17	17
VP2203	21	21	21	21	21	21	21	21	21	21
VP2204	13	13	13	13	13	13	13	13	13	13
VP2207	3	3	3	3	3	3	3	3	3	3
VP2208	18	18	18	18	18	18	18	18	18	18
VP2209	39	39	39	39	39	39	39	39	39	39
VP2211	35	35	35	35	35	35	35	35	35	35
VP2214	19	19	19	19	19	19	19	19	19	19
VP2215	20	20	20	20	20	20	20	20	20	20
VP2216	29	29	29	29	29	29	29	29	29	29
VP2217	17	17	17	17	17	17	17	17	17	17
VP2219	12	12	12	12	12	12	12	12	12	12
VP2220	5	5	5	5	5	5	5	5	5	5
VP2222	8	8	8	8	8	8	8	8	8	8
VP2223	1	1	1	1	1	1	1	1	1	1
VP2224	31	31	31	31	31	31	31	31	31	31
VP2225	10	10	10	10	10	10	10	10	10	10
VP2230	1	1	1	1	1	1	1	1	1	1
VP2231	2	2	2	2	2	2	2	2	2	2
VP2233	2	2	2	2	2	2	2	2	2	2
VP2234	18	18	18	18	18	18	18	18	18	18
VP2235	45	45	45	45	45	45	45	45	45	45
VP2236	18	18	18	18	18	18	18	18	18	18
VP2237	20	20	20	20	20	20	20	20	20	20
VP2238	2	2	2	2	2	2	2	2	2	2
VP2239	19	19	19	19	19	19	19	19	19	19
VP2241	16	16	16	16	16	16	16	16	16	16
VP2242	19	19	19	19	19	19	19	19	19	19
VP2243	11	11	11	11	11	11	11	11	11	11
VP2245	2	2	2	2	2	2	2	2	2	2
VP2250	6	6	6	6	6	6	6	6	6	6
VP2255	1	1	1	1	1	1	1	1	1	1
VP2257	3	3	3	3	3	3	3	3	3	3
VP2261	19	19	19	19	19	19	19	19	19	19
VP2262	16	16	16	16	16	16	16	16	16	16
VP2263	15	15	15	15	15	15	15	15	15	15
VP2264	36	36	36	36	36	36	36	36	36	36
VP2265	33	33	33	33	33	33	33	33	33	33
VP2266	1	1	1	1	1	1	1	1	1	1
VP2269	13	13	13	13	13	13	13	13	13	13
VP2270	36	36	36	36	36	36	36	36	36	36
VP2271	28	28	28	28	28	28	28	28	28	28
VP2272	20	20	20	20	20	20	20	20	20	20
VP2273	12	12	12	12	12	12	12	12	12	12
VP2274	18	18	18	18	18	18	18	18	18	18
VP2276	17	17	17	17	17	17	17	17	17	17
VP2277	5	5	5	5	5	5	5	5	5	5
VP2278	17	17	17	17	17	17	17	17	17	17
VP2279	15	15	15	15	15	15	15	15	15	15
VP2280	10	10	10	10	10	10	10	10	10	10
VP2281	14	14	14	14	14	14	14	14	14	14
VP2283	17	17	17	17	17	17	17	17	17	17
VP2284	13	13	13	13	13	13	13	13	13	13
VP2285	16	16	16	16	16	16	16	16	16	16
VP2286	17	17	17	17	17	17	17	17	17	17
VP2287	18	18	18	18	18	18	18	18	18	18
VP2288	14	14	14	14	14	14	14	14	14	14
VP2289	17	17	17	17	17	17	17	17	17	17
VP2290	39	39	39	39	39	39	39	39	39	39
VP2292	15	15	15	15	15	15	15	15	15	15
VP2293	5	5	5	5	5	5	5	5	5	5
VP2295	20	20	20	20	20	20	20	20	20	20
VP2296	44	44	44	44	44	44	44	44	44	44
VP2297	17	17	17	17	17	17	17	17	17	17
VP2298	15	15	15	15	15	15	15	15	15	15
VP2299	9	9	9	9	9	9	9	9	9	9
VP2300	15	15	15	15	15	15	15	15	15	15
VP2301	18	18	18	18	18	18	18	18	18	18
VP2302	20	20	20	20	20	20	20	20	20	20
VP2303	21	21	21	21	21	21	21	21	21	21
VP2304	4	4	4	4	4	4	4	4	4	4
VP2305	1	1	1	1	1	1	1	1	1	1
VP2306	40	40	40	40	40	40	40	40	40	40
VP2307	1	1	1	1	1	1	1	1	1	1
VP2308	21	21	21	21	21	21	21	21	21	21
VP2310	21	21	21	21	21	21	21	21	21	21
VP2311	14	14	14	14	14	14	14	14	14	14
VP2312	19	19	19	19	19	19	19	19	19	19
VP2313	16	16	16	16	16	16	16	16	16	16
VP2314	4	4	4	4	4	4	4	4	4	4
VP2315	6	6	6	6	6	6	6	6	6	6
VP2316	3	3	3	3	3	3	3	3	3	3
VP2317	13	13	13	13	13	13	13	13	13	13
VP2318	1	1	1	1	1	1	1	1	1	1
VP2319	19	19	19	19	19	19	19	19	19	19
VP2320	18	18	18	18	18	18	18	18	18	18
VP2321	10	10	10	10	10	10	10	10	10	10
VP2322	5	5	5	5	5	5	5	5	5	5
VP2323	5	5	5	5	5	5	5	5	5	5
VP2326	10	10	10	10	10	10	10	10	10	10
VP2327	14	14	14	14	14	14	14	14	14	14
VP2328	11	11	11	11	11	11	11	11	11	11
VP2331	16	16	16	16	16	16	16	16	16	16
VP2332	18	18	18	18	18	18	18	18	18	18
VP2333	18	18	18	18	18	18	18	18	18	18
VP2335	2	2	2	2	2	2	2	2	2	2
VP2336	1	1	1	1	1	1	1	1	1	1
VP2338	44	44	44	44	44	44	44	44	44	44
VP2339	19	19	19	19	19	19	19	19	19	19
VP2340	14	14	14	14	14	14	14	14	14	14
VP2343	6	6	6	6	6	6	6	6	6	6
VP2344	4	4	4	4	4	4	4	4	4	4
VP2345	15	15	15	15	15	15	15	15	15	15
VP2346	7	7	7	7	7	7	7	7	7	7
VP2347	4	4	4	4	4	4	4	4	4	4
VP2348	1	1	1	1	1	1	1	1	1	1
VP2350	5	5	5	5	5	5	5	5	5	5
VP2351	6	6	6	6	6	6	6	6	6	6
VP2352	10	10	10	10	10	10	10	10	10	10
VP2353	35	35	35	35	35	35	35	35	35	35
VP2354	8	8	8	8	8	8	8	8	8	8
VP2355	17	17	17	17	17	17	17	17	17	17
VP2356	18	18	18	18	18	18	18	18	18	18
VP2357	38	38	38	38	38	38	38	38	38	38
VP2358	18	18	18	18	18	18	18	18	18	18
VP2365	44	44	44	44	44	44	44	44	44	44
VP2367	8	8	8	8	8	8	8	8	8	8
VP2368	22	22	22	22	22	22	22	22	22	22
VP2369	18	18	18	18	18	18	18	18	18	18
VP2370	5	5	5	5	5	5	5	5	5	5
VP2371	20	20	20	20	20	20	20	20	20	20
VP2372	7	7	7	7	7	7	7	7	7	7
VP2373	41	41	41	41	41	41	41	41	41	41
VP2375	42	42	42	42	42	42	42	42	42	42
VP2377	47	47	47	47	47	47	47	47	47	47
VP2379	14	14	14	14	14	14	14	14	14	14
VP2380	18	18	18	18	18	18	18	18	18	18
VP2381	41	41	41	41	41	41	41	41	41	41
VP2386	19	19	19	19	19	19	19	19	19	19
VP2387	20	20	20	20	20	20	20	20	20	20
VP2388	15	15	15	15	15	15	15	15	15	15
VP2392	12	12	12	12	12	12	12	12	12	12
VP2404	37	37	37	37	37	37	37	37	37	37
VP2406	41	41	41	41	41	41	41	41	41	41
VP2407	41	41	41	41	41	41	41	41	41	41
VP2431	19	19	19	19	19	19	19	19	19	19
VP2432	17	17	17	17	17	17	17	17	17	17
VP2433	18	18	18	18	18	18	18	18	18	18
VP2436	13	13	13	13	13	13	13	13	13	13
VP2440	17	17	17	17	17	17	17	17	17	17
VP2442	14	14	14	14	14	14	14	14	14	14
VP2448	12	12	12	12	12	12	12	12	12	12
VP2451	18	18	18	18	18	18	18	18	18	18
VP2458	1	1	1	1	1	1	1	1	1	1
VP2465	2	2	2	2	2	2	2	2	2	2
VP2468	17	17	17	17	17	17	17	17	17	17
VP2470	17	17	17	17	17	17	17	17	17	17
VP2471	17	17	17	17	17	17	17	17	17	17
VP2474	7	7	7	7	7	7	7	7	7	7
VP2475	19	19	19	19	19	19	19	19	19	19
VP2476	17	17	17	17	17	17	17	17	17	17
VP2477	21	21	21	21	21	21	21	21	21	21
VP2478	18	18	18	18	18	18	18	18	18	85
VP2479	16	16	16	16	16	16	16	16	16	16
VP2480	30	30	30	30	30	30	30	30	30	30
VP2482	6	6	6	6	6	6	6	6	6	6
VP2483	14	14	14	14	14	14	14	14	14	14
VP2485	18	18	18	18	18	18	18	18	18	18
VP2486	58	58	58	58	58	58	58	58	58	58
VP2487	39	39	39	39	39	39	39	39	39	39
VP2489	17	17	17	17	17	17	17	17	17	17
VP2490	43	43	43	43	43	43	43	43	43	43
VP2491	5	5	5	5	5	5	5	5	5	5
VP2492	5	5	5	5	5	5	5	5	5	5
VP2493	2	2	2	2	2	2	2	2	2	2
VP2494	18	18	18	18	18	18	18	18	18	18
VP2500	1	1	1	1	1	1	1	1	1	1
VP2501	1	1	1	1	1	1	1	1	1	1
VP2502	17	17	17	17	17	17	17	17	17	17
VP2505	20	20	20	20	20	20	20	20	20	20
VP2506	16	16	16	16	16	16	16	16	16	16
VP2507	34	34	34	34	34	34	34	34	34	34
VP2510	17	17	17	17	17	17	17	17	17	17
VP2514	3	3	3	3	3	3	3	3	3	3
VP2515	14	14	14	14	14	14	14	14	14	14
VP2516	15	15	15	15	15	15	15	15	15	15
VP2517	17	17	17	17	17	17	17	17	17	17
VP2519	18	18	18	18	18	18	18	18	18	18
VP2521	40	40	40	40	40	40	40	40	40	40
VP2525	19	19	19	19	19	19	19	19	19	19
VP2526	16	16	16	16	16	16	16	16	16	16
VP2527	19	19	19	19	19	19	19	19	19	19
VP2528	16	16	16	16	16	16	16	16	16	16
VP2530	1	1	1	1	1	1	1	1	1	1
VP2531	8	8	8	8	8	8	8	8	8	8
VP2532	1	1	1	1	1	1	1	1	1	1
VP2533	1	1	1	1	1	1	1	1	1	1
VP2534	18	18	18	18	18	18	18	18	18	18
VP2535	13	13	13	13	13	13	13	13	13	13
VP2536	16	16	16	16	16	16	16	16	16	16
VP2537	2	2	2	2	2	2	2	2	2	2
VP2538	19	19	19	19	19	19	19	19	19	19
VP2539	14	14	14	14	14	14	14	14	14	14
VP2540	17	17	17	17	17	17	17	17	17	17
VP2542	19	19	19	19	19	19	19	19	19	19
VP2545	5	5	5	5	5	5	5	5	5	5
VP2546	1	1	1	1	1	1	1	1	1	1
VP2547	5	5	5	5	5	5	5	5	5	5
VP2548	18	18	18	18	18	18	18	18	18	18
VP2549	9	9	9	9	9	9	9	9	9	9
VP2551	31	31	31	31	31	31	31	31	31	31
VP2555	17	17	17	17	17	17	17	17	17	17
VP2556	21	21	21	21	21	21	21	21	21	21
VP2557	18	18	18	18	18	18	18	18	18	18
VP2558	12	12	12	12	12	12	12	12	12	12
VP2559	17	17	17	17	17	17	17	17	17	17
VP2560	1	1	1	1	1	1	1	1	1	1
VP2562	17	17	17	17	17	17	17	17	17	17
VP2566	19	19	19	19	19	19	19	19	19	19
VP2568	31	31	31	31	31	31	31	31	31	31
VP2569	22	22	22	22	22	22	22	22	22	22
VP2571	8	8	8	8	8	8	8	8	8	8
VP2573	18	18	18	18	18	18	18	18	18	18
VP2574	17	17	17	17	17	63	17	17	17	17
VP2575	7	7	7	7	7	7	7	7	7	7
VP2576	35	35	35	35	35	35	35	35	35	35
VP2577	4	4	4	4	4	4	4	4	4	4
VP2578	13	13	13	13	13	13	13	13	13	13
VP2579	1	1	1	1	1	1	1	1	1	1
VP2580	18	18	18	18	18	18	18	18	18	18
VP2581	19	19	19	19	19	19	19	19	19	19
VP2583	18	18	18	18	18	18	18	18	18	18
VP2585	1	1	1	1	1	1	1	1	1	1
VP2586	19	19	19	19	19	19	19	19	19	19
VP2587	20	20	20	20	20	20	20	20	20	20
VP2588	16	16	16	16	16	16	16	16	16	16
VP2590	1	1	1	1	1	1	1	1	1	1
VP2592	20	20	20	20	20	20	20	20	20	20
VP2593	37	37	37	37	37	37	37	37	37	37
VP2594	14	14	14	14	14	14	14	14	14	14
VP2596	19	19	19	19	19	19	19	19	19	19
VP2598	17	17	17	17	17	17	17	17	17	17
VP2599	26	26	26	26	26	26	26	26	26	26
VP2600	31	31	31	31	31	31	31	31	31	31
VP2601	19	19	19	19	19	19	19	19	19	19
VP2602	19	19	19	19	19	19	19	19	19	19
VP2603	39	39	39	39	39	39	39	39	39	39
VP2606	19	19	19	19	19	19	19	19	19	19
VP2607	18	18	18	18	18	18	18	18	18	18
VP2608	15	15	15	15	15	15	15	15	15	15
VP2612	14	14	14	14	14	14	14	14	14	14
VP2613	14	14	14	14	14	14	14	14	14	14
VP2616	4	4	4	4	4	4	4	4	4	4
VP2618	18	18	18	18	18	18	18	18	18	18
VP2619	13	13	13	13	13	13	13	13	13	13
VP2620	12	12	12	12	12	12	12	12	12	12
VP2621	47	47	47	47	47	47	47	47	47	47
VP2623	53	53	53	53	53	53	53	53	53	53
VP2625	16	16	16	16	16	16	16	16	16	16
VP2627	9	9	9	9	9	9	9	9	9	9
VP2628	17	17	17	17	17	17	17	17	17	17
VP2631	17	17	17	17	17	17	17	17	17	17
VP2637	12	12	12	12	12	12	12	12	12	12
VP2647	29	29	29	29	29	29	29	29	29	29
VP2648	49	49	49	49	49	49	49	49	49	49
VP2654	21	21	21	21	21	21	21	21	21	21
VP2655	13	13	13	13	13	13	13	13	13	13
VP2656	4	4	4	4	4	4	4	4	4	4
VP2659	3	3	3	3	3	3	3	3	3	3
VP2661	17	17	17	17	17	17	17	17	17	17
VP2671	5	5	5	5	5	5	5	5	5	5
VP2673	38	38	38	38	38	38	38	38	38	38
VP2676	18	18	18	18	18	18	18	18	18	18
VP2677	17	17	17	17	17	17	17	17	17	17
VP2679	19	19	19	19	19	19	19	19	19	19
VP2683	42	42	42	42	42	42	42	42	42	42
VP2684	42	42	42	42	42	42	42	42	42	42
VP2685	16	16	16	16	16	16	16	16	16	16
VP2702	13	13	13	13	13	13	13	13	13	13
VP2706	13	13	13	13	13	13	13	13	13	13
VP2710	14	14	14	14	14	14	14	14	14	14
VP2711	17	17	17	17	17	17	17	17	17	17
VP2721	18	18	18	18	18	18	18	18	18	18
VP2722	15	15	15	15	15	15	15	15	15	15
VP2723	2	2	2	2	2	2	2	2	2	2
VP2724	3	3	3	3	3	3	3	3	3	3
VP2725	3	3	3	3	3	3	3	3	3	3
VP2729	1	1	1	1	1	1	1	1	1	1
VP2730	1	1	1	1	1	1	1	1	1	1
VP2731	13	13	13	13	13	13	13	13	13	13
VP2735	16	16	16	16	16	16	16	16	16	16
VP2736	14	14	14	14	14	14	14	14	14	14
VP2737	1	1	1	1	1	1	1	1	1	1
VP2738	1	1	1	1	1	1	1	1	1	1
VP2739	4	4	4	4	4	4	4	4	4	4
VP2740	1	1	1	1	1	1	1	1	1	1
VP2741	17	17	17	17	17	17	17	17	17	17
VP2744	20	20	20	20	20	20	20	20	20	20
VP2745	1	1	1	1	1	1	1	1	1	1
VP2748	17	17	17	17	17	17	17	17	17	17
VP2750	17	17	17	17	17	17	17	17	17	17
VP2751	44	44	44	44	44	44	44	44	44	44
VP2752	14	14	14	14	14	14	14	14	14	14
VP2753	18	18	18	18	18	18	18	18	18	18
VP2755	10	10	10	10	10	10	10	10	10	10
VP2756	42	42	42	42	42	42	42	42	42	42
VP2757	43	43	43	43	43	43	43	43	43	43
VP2758	17	17	17	17	17	17	17	17	17	17
VP2760	40	40	40	40	40	40	40	40	40	40
VP2761	40	40	40	40	40	40	40	40	40	40
VP2762	1	1	1	1	1	1	1	1	1	1
VP2763	17	17	17	17	17	17	17	17	17	17
VP2764	45	45	45	45	45	45	45	45	45	45
VP2765	17	17	17	17	17	17	17	17	17	17
VP2766	4	4	4	4	4	4	4	4	4	4
VP2767	37	37	37	37	37	37	37	37	37	37
VP2768	10	10	10	10	10	10	10	10	10	10
VP2769	4	4	4	4	4	4	4	4	4	4
VP2772	1	1	1	1	1	1	1	1	1	1
VP2775	11	11	11	11	11	11	11	11	11	11
VP2776	14	14	14	14	14	14	14	14	14	14
VP2777	17	17	17	17	17	17	17	17	17	17
VP2778	1	1	1	1	1	1	1	1	1	1
VP2779	41	41	41	41	41	41	41	41	41	41
VP2780	2	2	2	2	2	2	2	2	2	2
VP2781	17	17	17	17	17	17	17	17	17	17
VP2783	15	15	15	15	15	15	15	15	15	15
VP2784	2	2	2	2	2	2	2	2	2	2
VP2787	1	1	1	1	1	1	1	1	1	1
VP2788	18	18	18	18	18	18	18	18	18	18
VP2789	15	15	15	15	15	15	15	15	15	15
VP2790	6	6	6	6	6	6	6	6	6	6
VP2791	6	6	6	6	6	6	6	6	6	6
VP2792	18	18	18	18	18	18	18	18	18	18
VP2793	11	11	11	11	11	11	11	11	11	11
VP2794	39	39	39	39	39	39	39	39	39	39
VP2795	18	18	18	18	18	18	18	18	18	18
VP2796	19	19	19	19	19	19	19	19	19	19
VP2797	20	20	20	20	20	20	20	20	20	20
VP2798	19	19	19	19	19	19	19	19	19	19
VP2804	19	19	19	19	19	19	19	19	19	19
VP2805	17	17	17	17	17	17	17	17	17	17
VP2806	11	11	11	11	11	11	11	11	11	11
VP2807	14	14	14	14	14	14	14	14	14	14
VP2808	8	8	8	8	8	8	8	8	8	8
VP2809	20	20	20	20	20	20	20	20	20	20
VP2811	19	19	19	19	19	19	19	19	19	19
VP2812	17	17	17	17	17	17	17	17	17	17
VP2813	1	1	1	1	1	1	1	1	1	1
VP2814	19	19	19	19	19	19	19	19	19	19
VP2815	16	16	16	16	16	16	16	16	16	16
VP2816	12	12	12	12	12	12	12	12	12	12
VP2817	1	1	1	1	1	1	1	1	1	1
VP2818	13	13	13	13	13	13	13	13	13	13
VP2820	42	42	42	42	42	42	42	42	42	42
VP2822	21	21	21	21	21	21	21	21	21	21
VP2823	16	16	16	16	16	16	16	16	16	16
VP2824	15	15	15	15	15	15	15	15	15	15
VP2825	16	16	16	16	16	16	16	16	16	16
VP2826	18	18	18	18	18	18	18	18	18	18
VP2827	16	16	16	16	16	16	16	16	16	16
VP2828	18	18	18	18	18	18	18	18	18	18
VP2829	38	38	38	38	38	38	38	38	38	38
VP2830	1	1	1	1	1	1	1	1	1	1
VP2831	10	10	10	10	10	10	10	10	10	10
VP2832	20	20	20	20	20	20	20	20	20	20
VP2833	16	16	16	16	16	16	16	16	16	16
VP2834	18	18	18	18	18	18	18	18	18	18
VP2835	17	17	17	17	17	17	17	17	17	17
VP2836	1	1	1	1	1	1	1	1	1	1
VP2837	17	17	17	17	17	17	17	17	17	17
VP2838	17	17	17	17	17	17	17	17	17	17
VP2839	5	5	5	5	5	5	5	5	5	5
VP2840	15	15	15	15	15	15	15	15	15	15
VP2841	16	16	16	16	16	16	16	16	16	16
VP2842	7	7	7	7	7	7	7	7	7	7
VP2843	10	10	10	10	10	10	10	10	10	10
VP2845	2	2	2	2	2	2	2	2	2	2
VP2846	19	19	19	19	19	19	19	19	19	19
VP2849	18	18	18	18	18	18	18	18	18	18
VP2850	15	15	15	15	15	15	15	15	15	15
VP2852	3	3	3	3	3	3	3	3	3	3
VP2853	18	18	18	18	18	18	18	18	18	18
VP2855	14	14	14	14	14	14	14	14	14	14
VP2856	18	18	18	18	18	18	18	18	18	18
VP2858	10	10	10	10	10	10	10	10	10	10
VP2859	18	18	18	18	18	18	18	18	18	18
VP2861	3	3	3	3	3	3	3	3	3	3
VP2862	5	5	5	5	5	5	5	5	5	5
VP2863	17	17	17	17	17	17	17	17	17	17
VP2865	16	16	16	16	16	16	16	16	16	16
VP2866	9	9	9	9	9	9	9	9	9	9
VP2867	13	13	13	13	13	13	13	13	13	13
VP2868	2	2	2	2	2	2	2	2	2	2
VP2870	31	31	31	31	31	31	31	31	31	31
VP2872	9	9	9	9	9	9	9	9	9	9
VP2873	41	41	41	41	41	41	41	41	41	41
VP2875	17	17	17	17	17	17	17	17	17	17
VP2876	46	46	46	46	46	46	46	46	46	46
VP2877	17	17	17	17	17	17	17	17	17	17
VP2881	15	15	15	15	15	15	15	15	15	15
VP2883	17	17	17	17	17	17	17	17	17	17
VP2884	2	2	2	2	2	2	2	2	2	2
VP2885	2	2	2	2	2	2	2	2	2	2
VP2893	43	43	43	43	43	43	43	43	43	43
VP2895	1	1	1	1	1	1	1	1	1	1
VP2896	41	41	41	41	41	41	41	41	41	41
VP2898	40	40	40	40	40	40	40	40	40	40
VP2913	1	1	1	1	1	1	1	1	1	1
VP2916	16	16	16	16	16	16	16	16	16	16
VP2920	12	12	12	12	12	12	12	12	12	12
VP2925	2	2	2	2	2	2	2	2	2	2
VP2926	1	1	1	1	1	1	1	1	1	1
VP2928	1	1	1	1	1	1	1	1	1	1
VP2929	2	2	2	2	2	2	2	2	2	2
VP2936	34	34	34	34	34	34	34	34	34	34
VP2941	2	2	2	2	2	2	2	2	2	2
VP2942	18	18	18	18	18	18	18	18	18	18
VP2949	17	17	17	17	17	17	17	17	17	17
VP2950	28	28	28	28	28	28	28	28	28	28
VP2951	15	15	15	15	15	15	15	15	15	15
VP2954	17	17	17	17	17	17	17	17	17	17
VP2957	54	54	54	54	54	54	54	54	54	54
VP2958	26	26	26	26	26	26	26	26	26	26
VP2960	19	19	19	19	19	19	19	19	19	19
VP2961	13	13	13	13	13	13	13	13	13	13
VP2964	3	3	3	3	3	3	3	3	3	3
VP2965	5	5	5	5	5	5	5	5	5	5
VP2970	19	19	19	19	19	19	19	19	19	19
VP2971	11	11	11	11	11	11	11	11	11	11
VP2976	11	11	11	11	11	11	11	11	11	11
VP2978	13	13	13	13	13	13	13	13	13	13
VP2983	18	18	18	18	18	18	18	18	18	18
VP2985	1	1	1	1	1	1	1	1	1	1
VP2986	7	7	7	7	7	7	7	7	7	7
VP2989	1	1	1	1	1	1	1	1	1	1
VP2991	38	38	38	38	38	38	38	38	38	38
VP2999	17	17	17	17	17	17	17	17	17	17
VP3001	1	1	1	1	1	1	1	1	1	1
VP3004	11	11	11	11	11	11	11	11	11	11
VP3014	5	5	5	5	5	5	5	5	5	5
VP3015	17	17	17	17	17	17	17	17	17	17
VP3017	1	1	1	1	1	1	1	1	1	1
VP3020	1	1	1	1	1	1	1	1	1	1
VP3031	17	17	17	17	17	17	17	17	17	17
VP3032	7	7	7	7	7	7	7	7	7	7
VP3033	18	18	18	18	18	18	18	18	18	18
VP3034	14	14	14	14	14	14	14	14	14	14
VP3035	15	15	15	15	15	15	15	15	15	15
VP3038	48	48	48	48	48	48	48	48	48	48
VP3039	16	16	16	16	16	16	16	16	16	16
VP3040	17	17	17	17	17	17	17	17	17	17
VP3042	10	10	10	10	10	10	10	10	10	10
VP3043	21	21	21	21	21	21	21	21	21	21
VP3044	18	18	18	18	18	18	18	18	18	18
VP3046	16	16	16	16	16	16	16	16	16	16
VP3048	1	1	1	1	1	1	1	1	1	1
VP3049	16	16	16	16	16	16	16	16	16	16
VP3050	1	1	1	1	1	1	1	1	1	1
VP3052	20	20	20	20	20	20	20	20	20	20
VP3054	16	16	16	16	16	16	16	16	16	16
VP3056	17	17	17	17	17	17	17	17	17	17
VP3059	8	8	8	8	8	8	8	8	8	8
VP3062	39	39	39	39	39	39	39	39	39	39
VP3063	14	14	14	14	14	14	14	14	14	14
VP3068	3	3	3	3	3	3	3	3	3	3
VP3069	15	15	15	15	15	15	15	15	15	15
VP3073	1	1	1	1	1	1	1	1	1	1
VP3074	1	1	1	1	1	1	1	1	1	1
VP3075	1	1	1	1	1	1	1	1	1	1
VP3076	1	1	1	1	1	1	1	1	1	1
VP3077	4	4	4	4	4	4	4	4	4	4
VP3078	14	14	14	14	14	14	14	14	14	14
VP3079	12	12	12	12	12	12	12	12	12	12
VP3080	17	17	17	17	17	17	17	17	17	17
VPA0001	19	19	19	19	19	19	19	19	19	19
VPA0005	3	3	3	3	3	3	3	3	3	3
VPA0008	16	16	16	16	16	16	16	16	16	16
VPA0010	2	2	2	2	2	2	2	2	2	2
VPA0011	16	16	16	16	16	16	16	16	16	16
VPA0012	16	16	16	16	16	16	16	16	16	16
VPA0023	18	18	18	18	18	18	18	18	18	18
VPA0025	31	31	31	31	31	31	31	31	31	31
VPA0032	15	15	15	15	15	15	15	15	15	15
VPA0033	18	18	18	18	18	18	18	18	18	18
VPA0034	15	15	15	15	15	15	15	15	15	15
VPA0035	17	17	17	17	17	17	17	17	17	17
VPA0036	16	16	16	16	16	16	16	16	16	16
VPA0038	6	6	6	6	6	6	6	6	6	6
VPA0040	2	2	2	2	2	2	2	2	2	2
VPA0041	18	18	18	18	18	18	18	18	18	18
VPA0049	18	18	18	18	18	18	18	18	18	18
VPA0051	15	15	15	15	15	55	15	15	15	15
VPA0052	39	39	39	39	39	39	39	39	39	39
VPA0053	15	15	15	15	15	15	15	15	15	15
VPA0054	13	13	13	13	13	13	13	13	13	13
VPA0055	14	14	14	14	14	14	14	14	14	14
VPA0056	18	18	18	18	18	18	18	18	18	18
VPA0057	8	8	8	8	8	8	8	8	8	8
VPA0058	7	7	7	7	7	7	7	7	7	7
VPA0061	21	21	21	21	21	21	21	21	21	21
VPA0064	18	18	18	18	18	18	18	18	18	18
VPA0065	17	17	17	17	17	17	17	17	17	17
VPA0066	19	19	19	19	19	19	19	19	19	19
VPA0068	19	19	19	19	19	19	19	19	19	19
VPA0070	19	19	19	19	19	19	19	19	19	19
VPA0091	36	36	36	36	36	36	36	36	36	36
VPA0093	40	40	40	40	40	40	40	40	40	40
VPA0094	17	17	17	17	17	17	17	17	17	17
VPA0096	8	8	8	8	8	8	8	8	8	8
VPA0103	19	19	19	19	19	19	19	19	19	19
VPA0119	17	17	17	17	17	17	17	17	17	17
VPA0120	9	9	9	9	9	9	9	9	9	9
VPA0121	17	17	17	17	17	17	17	17	17	17
VPA0122	18	18	18	18	18	18	18	18	18	18
VPA0123	17	17	17	17	17	17	17	17	17	17
VPA0124	36	36	36	36	36	36	36	36	36	36
VPA0126	38	38	38	38	38	38	38	38	38	38
VPA0130	36	36	36	36	36	36	36	36	36	36
VPA0136	44	44	44	44	44	44	44	44	44	44
VPA0137	3	3	3	3	3	3	3	3	3	3
VPA0138	40	40	40	40	40	40	40	40	40	40
VPA0139	39	39	39	39	39	39	39	39	39	39
VPA0144	18	18	18	18	18	18	18	18	18	18
VPA0145	39	39	39	39	39	39	39	39	39	39
VPA0146	18	18	18	18	18	18	18	18	18	18
VPA0148	17	17	17	17	17	17	17	17	17	17
VPA0150	19	19	19	19	19	19	19	19	19	19
VPA0151	36	36	36	36	36	36	36	36	36	36
VPA0153	17	17	17	17	17	17	17	17	17	17
VPA0154	14	14	14	14	14	14	14	14	14	14
VPA0155	17	17	17	17	17	17	17	17	17	17
VPA0156	19	19	19	19	19	19	19	19	19	19
VPA0157	23	23	23	23	23	23	23	23	23	23
VPA0158	15	15	15	15	15	15	15	15	15	15
VPA0159	17	17	17	17	17	17	17	17	17	17
VPA0160	5	5	5	5	5	5	5	5	5	5
VPA0161	14	14	14	14	14	14	14	14	14	14
VPA0162	20	20	20	20	20	20	20	20	20	20
VPA0165	18	18	18	18	18	18	18	18	18	18
VPA0169	18	18	18	18	18	18	18	18	18	18
VPA0170	15	15	15	15	15	15	15	15	15	15
VPA0171	19	19	19	19	19	19	19	19	19	19
VPA0172	2	2	2	2	2	2	2	2	2	2
VPA0173	18	18	18	18	18	18	18	18	18	18
VPA0178	3	3	3	3	3	3	3	3	3	3
VPA0180	21	21	21	21	21	21	21	21	21	21
VPA0186	4	4	4	4	4	4	4	4	4	4
VPA0189	17	17	17	17	17	17	17	17	17	17
VPA0191	6	6	6	6	6	6	6	6	6	6
VPA0194	2	2	2	2	2	2	2	2	2	2
VPA0195	19	19	19	19	19	19	19	19	19	19
VPA0197	18	18	18	18	18	18	18	18	18	18
VPA0198	19	19	19	19	19	19	19	19	19	19
VPA0199	19	19	19	19	19	19	19	19	19	19
VPA0207	17	17	17	17	17	17	17	17	17	17
VPA0209	19	19	19	19	19	19	19	19	19	19
VPA0210	3	3	3	3	3	3	3	3	3	3
VPA0214	21	21	21	21	21	21	21	21	21	21
VPA0215	6	6	6	6	6	6	6	6	6	6
VPA0216	19	19	19	19	19	19	19	19	19	19
VPA0217	13	13	13	13	13	13	13	13	13	13
VPA0219	51	51	51	51	51	51	51	51	51	51
VPA0226	19	19	19	19	19	19	19	19	19	19
VPA0230	14	14	14	14	14	14	14	14	14	14
VPA0232	17	17	17	17	17	17	17	17	17	17
VPA0235	42	42	42	42	42	42	42	42	42	42
VPA0239	43	43	43	43	43	43	43	43	43	43
VPA0240	18	18	18	18	18	18	18	18	18	18
VPA0248	18	18	18	18	18	18	18	18	18	18
VPA0251	42	42	42	42	42	42	42	42	42	42
VPA0252	1	1	1	1	1	1	1	1	1	1
VPA0255	19	19	19	19	19	19	19	19	19	19
VPA0257	7	7	7	7	7	7	7	7	7	7
VPA0258	19	19	19	19	19	19	19	19	19	19
VPA0260	18	18	18	18	18	18	18	18	18	18
VPA0262	2	2	2	2	2	2	2	2	2	2
VPA0264	2	2	2	2	2	2	2	2	2	2
VPA0265	17	17	17	17	17	17	17	17	17	17
VPA0266	18	18	18	18	18	18	18	18	18	18
VPA0268	41	41	41	41	41	41	41	41	41	41
VPA0269	21	21	21	21	21	21	21	21	21	21
VPA0272	19	19	19	19	19	19	19	19	19	19
VPA0273	44	44	44	44	44	44	44	44	44	44
VPA0277	44	44	44	44	44	44	44	44	44	44
VPA0279	1	1	1	1	1	1	1	1	1	1
VPA0284	19	19	19	19	19	19	19	19	19	19
VPA0286	2	2	2	2	2	2	2	2	2	2
VPA0287	20	20	20	20	20	20	20	20	20	20
VPA0288	15	15	15	15	15	15	15	15	15	15
VPA0291	22	22	22	22	22	22	22	22	22	22
VPA0293	41	41	41	41	41	41	41	41	41	41
VPA0303	17	17	17	17	17	17	17	17	17	17
VPA0309	18	18	18	18	18	18	18	18	18	18
VPA0310	15	15	15	15	15	15	15	15	15	15
VPA0312	5	5	5	5	5	5	5	5	5	5
VPA0316	1	1	1	1	1	1	1	1	1	1
VPA0317	42	42	42	42	42	42	42	42	42	42
VPA0318	17	17	17	17	17	17	17	17	17	17
VPA0320	17	17	17	17	17	17	17	17	17	17
VPA0326	1	1	1	1	1	1	1	1	1	1
VPA0329	39	39	39	39	39	39	39	39	39	39
VPA0330	40	40	40	40	40	40	40	40	40	40
VPA0331	38	38	38	38	38	38	38	38	38	38
VPA0335	15	15	15	15	15	15	15	15	15	15
VPA0340	17	17	17	17	17	17	17	17	17	17
VPA0341	15	15	15	15	15	15	15	15	15	83
VPA0343	20	20	20	20	20	20	20	20	20	20
VPA0344	18	18	18	18	18	18	18	18	18	89
VPA0349	38	38	38	38	38	38	38	38	38	38
VPA0350	40	40	40	40	40	40	40	40	40	40
VPA0351	17	17	17	17	17	17	17	17	17	17
VPA0353	9	9	9	9	9	9	9	9	9	9
VPA0356	19	19	19	19	19	19	19	19	19	19
VPA0357	45	45	45	45	45	45	45	45	45	45
VPA0359	2	2	2	2	2	2	2	2	2	2
VPA0361	7	7	7	7	7	7	7	7	7	7
VPA0365	20	20	20	20	20	20	20	20	20	20
VPA0367	20	20	20	20	20	20	20	20	20	20
VPA0368	19	19	19	19	19	19	19	19	19	19
VPA0369	17	17	17	17	17	17	17	17	17	17
VPA0372	16	16	16	16	16	16	16	16	16	16
VPA0374	43	43	43	43	43	43	43	43	43	43
VPA0375	45	45	45	45	45	45	45	45	45	45
VPA0376	41	41	41	41	41	41	41	41	41	41
VPA0377	1	1	1	1	1	1	1	1	1	1
VPA0379	17	17	17	17	17	17	17	17	17	17
VPA0385	42	42	42	42	42	42	42	42	42	42
VPA0405	19	19	19	19	19	19	19	19	19	19
VPA0408	17	17	17	17	17	17	17	17	17	17
VPA0409	2	2	2	2	2	2	2	2	2	2
VPA0411	17	17	17	17	17	17	17	17	17	17
VPA0412	40	40	40	40	40	40	40	40	40	40
VPA0413	16	16	16	16	16	16	16	16	16	16
VPA0414	9	9	9	9	9	9	9	9	9	9
VPA0415	12	12	12	12	12	12	12	12	12	12
VPA0416	17	17	17	17	17	17	17	17	17	17
VPA0417	38	38	38	38	38	38	38	38	38	38
VPA0418	3	3	3	3	3	3	3	3	3	3
VPA0419	1	1	1	1	1	1	1	1	1	1
VPA0421	41	41	41	41	41	41	41	41	41	41
VPA0422	11	11	11	11	11	11	11	11	11	11
VPA0424	18	18	18	18	18	18	18	18	18	18
VPA0425	43	43	43	43	43	43	43	43	43	43
VPA0427	18	18	18	18	18	18	18	18	18	18
VPA0428	18	18	18	18	18	18	18	18	18	18
VPA0429	18	18	18	18	18	18	18	18	18	18
VPA0430	40	40	40	40	40	40	40	40	40	40
VPA0431	18	18	18	18	18	18	18	18	18	18
VPA0441	42	43	43	43	43	43	43	43	43	43
VPA0450	18	18	18	18	18	18	18	18	18	18
VPA0451	7	7	7	7	7	7	7	7	7	7
VPA0452	17	17	17	17	17	17	17	17	17	17
VPA0456	6	6	6	6	6	6	6	6	6	6
VPA0460	9	9	9	9	9	9	9	9	9	9
VPA0463	10	10	10	10	10	10	10	10	10	10
VPA0470	20	20	20	20	20	20	20	20	20	20
VPA0471	44	44	44	44	44	44	44	44	44	44
VPA0474	18	18	18	18	18	18	18	18	18	18
VPA0475	1	1	1	1	1	1	1	1	1	1
VPA0476	17	17	17	17	17	17	17	17	17	17
VPA0480	19	19	19	19	19	19	19	19	19	19
VPA0488	16	16	16	16	16	16	16	16	16	16
VPA0489	19	19	19	19	19	19	19	19	19	19
VPA0496	42	42	42	42	42	42	42	42	42	42
VPA0498	19	19	19	19	19	19	19	19	19	19
VPA0500	14	14	14	14	14	14	14	14	14	14
VPA0501	15	15	15	15	15	15	15	15	15	15
VPA0503	8	8	8	8	8	8	8	8	8	8
VPA0504	20	20	20	20	20	20	20	20	20	20
VPA0507	18	18	18	18	18	18	18	18	18	18
VPA0508	14	14	14	14	14	14	14	14	14	14
VPA0509	18	18	18	18	18	18	18	18	18	18
VPA0510	16	16	16	16	16	16	16	16	16	16
VPA0513	1	1	1	1	1	1	1	1	1	1
VPA0515	5	5	5	5	5	5	5	5	5	5
VPA0516	14	14	14	14	14	14	14	14	14	14
VPA0517	16	16	16	16	16	16	16	16	16	16
VPA0519	19	19	19	19	19	19	19	19	19	19
VPA0523	1	1	1	1	1	1	1	1	1	1
VPA0528	18	18	18	18	18	18	18	18	18	18
VPA0529	16	16	16	16	16	16	16	16	16	16
VPA0532	31	31	31	31	31	31	31	31	31	31
VPA0535	18	18	18	18	18	18	18	18	18	18
VPA0536	39	39	39	39	39	39	39	39	39	39
VPA0538	8	8	8	8	8	8	8	8	8	8
VPA0539	14	14	14	14	14	14	14	14	14	14
VPA0540	21	21	21	21	21	21	21	21	21	21
VPA0543	20	20	20	20	20	20	20	20	20	20
VPA0545	1	1	1	1	1	1	1	1	1	1
VPA0548	16	16	16	16	16	16	16	16	16	16
VPA0551	1	1	1	1	1	1	1	1	1	1
VPA0557	19	19	19	19	19	19	19	19	19	19
VPA0559	42	42	42	42	42	42	42	42	42	42
VPA0561	19	19	19	19	19	19	19	19	19	19
VPA0563	19	19	19	19	19	19	19	19	19	19
VPA0564	18	18	18	18	18	18	18	18	18	18
VPA0567	17	17	17	17	17	17	17	17	17	17
VPA0569	17	17	17	17	17	17	17	17	17	17
VPA0570	18	18	18	18	18	18	18	18	18	18
VPA0572	17	17	17	17	17	17	17	17	17	17
VPA0573	14	14	14	14	14	14	14	14	14	14
VPA0576	19	19	19	19	19	19	19	19	19	19
VPA0583	16	16	16	16	16	16	16	16	16	16
VPA0584	6	6	6	6	6	6	6	6	6	6
VPA0586	8	8	8	8	8	8	8	8	8	8
VPA0587	38	38	38	38	38	38	38	38	38	38
VPA0589	18	18	18	18	18	18	18	18	18	18
VPA0592	14	14	14	14	14	14	14	14	14	14
VPA0593	18	18	18	18	18	18	18	18	18	18
VPA0595	19	19	19	19	19	19	19	19	19	19
VPA0596	44	44	44	44	44	44	44	44	44	44
VPA0603	39	39	39	39	39	39	39	39	39	39
VPA0604	18	18	18	18	18	18	18	18	18	18
VPA0606	18	18	18	18	18	18	18	18	18	18
VPA0607	42	42	42	42	42	42	42	42	42	42
VPA0611	18	18	18	18	18	18	18	18	18	18
VPA0612	19	19	19	19	19	19	19	19	19	19
VPA0613	19	19	19	19	19	19	19	19	19	19
VPA0614	12	12	12	12	12	12	12	12	12	12
VPA0615	42	42	42	42	42	42	42	42	42	42
VPA0616	19	19	19	19	19	19	19	19	19	19
VPA0617	10	10	10	10	10	10	10	10	10	10
VPA0618	22	22	22	22	22	22	22	22	22	22
VPA0619	13	13	13	13	13	13	13	13	13	13
VPA0620	13	13	13	13	13	13	13	13	13	13
VPA0621	41	41	41	41	41	41	41	41	41	41
VPA0622	42	42	42	42	42	42	42	42	42	42
VPA0624	18	18	18	18	18	18	18	18	18	18
VPA0625	20	20	20	20	20	20	20	20	20	20
VPA0627	18	18	18	18	18	18	18	18	18	18
VPA0628	41	41	41	41	41	41	41	41	41	41
VPA0630	34	34	34	34	34	34	34	34	34	34
VPA0631	39	39	39	39	39	39	39	39	39	39
VPA0634	19	19	19	19	19	19	19	19	19	19
VPA0635	43	43	43	43	43	43	43	43	43	43
VPA0637	18	18	18	18	18	18	18	18	18	18
VPA0638	18	18	18	18	18	18	18	18	18	18
VPA0639	17	17	17	17	17	17	17	17	17	17
VPA0642	18	18	18	18	18	18	18	18	18	18
VPA0647	43	43	43	43	43	43	43	43	43	43
VPA0648	6	6	6	6	6	6	6	6	6	6
VPA0649	6	6	6	6	6	6	6	6	6	6
VPA0652	19	19	19	19	19	19	19	19	19	19
VPA0654	16	16	16	16	16	16	16	16	16	16
VPA0655	16	16	16	16	16	16	16	16	16	16
VPA0656	35	35	35	35	35	35	35	35	35	35
VPA0660	42	42	42	42	42	42	42	42	42	42
VPA0662	18	18	18	18	18	18	18	18	18	18
VPA0663	17	17	17	17	17	17	17	17	17	17
VPA0669	27	27	27	27	27	27	27	27	27	27
VPA0670	14	14	14	14	14	14	14	14	14	14
VPA0674	19	19	19	19	19	19	19	19	19	19
VPA0676	4	4	4	4	4	4	4	4	4	4
VPA0678	11	11	11	11	11	11	11	11	11	11
VPA0686	64	64	64	64	64	64	64	64	64	64
VPA0690	19	19	19	19	19	19	19	19	19	19
VPA0691	8	8	8	8	8	8	8	8	8	8
VPA0695	19	19	19	19	19	19	19	19	19	19
VPA0697	43	43	43	43	43	43	43	43	43	43
VPA0698	15	15	15	15	15	15	15	15	15	15
VPA0701	20	20	20	20	20	20	20	20	20	20
VPA0703	2	2	2	2	2	2	2	2	2	2
VPA0706	18	18	18	18	18	18	18	18	18	18
VPA0707	19	19	19	19	19	19	19	19	19	19
VPA0708	20	20	20	20	20	20	20	20	20	20
VPA0710	19	19	19	19	19	19	19	19	19	19
VPA0712	18	18	18	18	18	18	18	18	18	18
VPA0741	16	16	16	16	16	16	16	16	16	16
VPA0745	4	4	4	4	4	4	4	4	4	4
VPA0746	19	19	19	19	19	19	19	19	19	19
VPA0748	2	2	2	2	2	2	2	2	2	2
VPA0752	14	14	14	14	14	14	14	14	14	14
VPA0756	10	10	10	10	10	10	10	10	10	10
VPA0757	16	16	16	16	16	16	16	16	16	16
VPA0760	16	16	16	16	16	16	16	16	16	16
VPA0764	39	39	39	39	39	39	39	39	39	39
VPA0765	19	19	19	19	19	19	19	19	19	19
VPA0767	1	1	1	1	1	1	1	1	1	1
VPA0768	15	15	15	15	15	15	15	15	15	15
VPA0769	8	8	8	8	8	8	8	8	8	8
VPA0770	17	17	17	17	17	17	17	17	17	17
VPA0775	40	40	40	40	40	40	40	40	40	40
VPA0777	44	44	44	44	44	44	44	44	44	44
VPA0780	16	16	16	16	16	16	16	16	16	16
VPA0781	8	8	8	8	8	8	8	8	8	8
VPA0784	37	37	37	37	37	37	37	37	37	37
VPA0788	18	18	18	18	18	18	18	18	18	18
VPA0789	5	5	5	5	5	5	5	5	5	5
VPA0791	34	34	34	34	34	34	34	34	34	34
VPA0798	40	40	40	40	40	40	40	40	40	40
VPA0802	9	9	9	9	9	9	9	9	9	9
VPA0803	44	44	44	44	44	44	44	44	44	44
VPA0804	19	19	19	19	19	19	19	19	19	19
VPA0805	50	50	50	50	50	50	50	50	50	50
VPA0806	17	17	17	17	17	17	17	17	17	17
VPA0807	43	43	43	43	43	43	43	43	43	43
VPA0808	20	20	20	20	20	20	20	20	20	20
VPA0809	46	46	46	46	46	46	46	46	46	46
VPA0812	15	15	15	15	15	15	15	15	15	15
VPA0813	18	18	18	18	18	18	18	18	18	18
VPA0814	20	20	20	20	20	20	20	20	20	20
VPA0816	7	7	7	7	7	7	7	7	7	7
VPA0819	41	41	41	41	41	41	41	41	41	41
VPA0821	40	40	40	40	40	40	40	40	40	40
VPA0822	41	41	41	41	41	41	41	41	41	41
VPA0823	17	17	17	17	17	17	17	17	17	17
VPA0824	38	38	38	38	38	38	38	38	38	57
VPA0829	20	20	20	20	20	20	20	20	20	20
VPA0830	16	16	16	16	16	16	16	16	16	16
VPA0833	37	37	37	37	37	37	37	37	37	37
VPA0834	18	18	18	18	18	18	18	18	18	18
VPA0835	39	39	39	39	39	39	39	39	39	39
VPA0837	1	1	1	1	1	1	1	1	1	1
VPA0838	11	11	11	11	11	11	11	11	11	11
VPA0839	41	41	41	41	41	41	41	41	41	41
VPA0840	1	1	1	1	1	1	1	1	1	1
VPA0841	17	17	17	17	17	17	17	17	17	17
VPA0842	40	40	40	40	40	40	40	40	40	40
VPA0843	1	1	1	1	1	1	1	1	1	1
VPA0844	19	19	19	19	19	19	19	19	19	19
VPA0845	19	19	19	19	19	19	19	19	19	19
VPA0868	21	21	21	21	21	21	21	21	21	21
VPA0869	45	45	45	45	45	45	45	45	45	45
VPA0870	41	41	41	41	41	41	41	41	41	41
VPA0871	14	14	14	14	14	14	14	14	14	14
VPA0872	18	18	18	18	18	18	18	18	18	18
VPA0873	18	18	18	18	18	64	18	18	18	18
VPA0876	39	39	39	39	39	39	39	39	39	39
VPA0877	39	39	39	39	39	39	39	39	39	39
VPA0878	17	17	17	17	17	17	17	17	17	17
VPA0879	19	19	19	19	19	19	19	19	19	19
VPA0881	1	1	1	1	1	1	1	1	1	1
VPA0882	44	44	44	44	44	44	44	44	44	44
VPA0884	18	18	18	18	18	18	18	18	18	18
VPA0885	14	14	14	14	14	14	14	14	14	14
VPA0886	16	16	16	16	16	16	16	16	16	16
VPA0887	12	12	12	12	12	12	12	12	12	12
VPA0888	15	15	15	15	15	15	15	15	15	15
VPA0916	2	2	2	2	2	2	2	2	2	2
VPA0917	21	21	21	21	21	21	21	21	21	21
VPA0918	18	18	18	18	18	18	18	18	18	18
VPA0922	17	17	17	17	17	17	17	17	17	17
VPA0923	9	9	9	9	9	9	9	9	9	9
VPA0924	2	2	2	2	2	2	2	2	2	2
VPA0925	17	17	17	17	17	17	17	17	17	17
VPA0928	16	16	16	16	16	16	16	16	16	16
VPA0929	17	17	17	17	17	17	17	17	17	17
VPA0931	40	40	40	40	40	40	40	40	40	40
VPA0932	18	18	18	18	18	18	62	62	18	18
VPA0936	19	19	19	19	19	19	19	19	19	19
VPA0938	19	19	19	19	19	19	19	19	19	19
VPA0939	18	18	18	18	18	18	18	18	18	18
VPA0940	15	15	15	15	15	15	15	15	15	15
VPA0941	45	45	45	45	45	45	45	45	45	45
VPA0943	46	46	46	46	46	46	46	46	46	46
VPA0945	16	16	16	16	16	16	16	16	16	16
VPA0946	15	15	15	15	15	15	15	15	15	15
VPA0947	3	3	3	3	3	3	3	3	3	3
VPA0948	1	1	1	1	1	1	1	1	1	1
VPA0959	43	43	43	43	43	43	43	43	43	43
VPA0961	40	40	40	40	40	40	40	40	40	40
VPA0966	61	61	61	61	61	61	61	61	61	61
VPA0968	19	19	19	19	19	19	19	19	19	19
VPA0972	19	19	19	19	19	19	19	19	19	19
VPA0973	17	17	17	17	17	17	17	17	17	17
VPA0974	14	14	14	14	14	14	14	14	14	14
VPA0978	6	6	6	6	6	6	6	6	6	6
VPA0981	42	42	42	42	42	42	42	42	42	42
VPA0982	13	13	13	13	13	13	13	13	13	13
VPA0983	18	18	18	18	18	18	18	18	18	18
VPA0984	17	17	17	17	17	17	17	17	17	17
VPA0985	20	20	20	20	20	20	20	20	20	20
[truncated: 256 more rows]

## Sheet: variable
Locus	1195 (MDVP1)	1196 (MDVP8)	1197 (MDVP9)	1198 (MDVP31)	1199 (MDVP35)	1200 (MDVP41)	1201 (MDVP44)	1202 (MDVP45)	1351 (MAVP-E)	2374 (09-4436)
VP0107	45	45	45	45	45	45	45	46	45	45
VP0308	19	19	19	19	19	19	19	19	19	90
VP0344	19	19	19	62	19	19	19	19	19	19
VP0355	19	19	19	19	19	19	19	19	19	new#1
VP0356	12	12	12	12	12	12	12	12	12	74
VP0467	18	18	18	18	18	18	18	18	18	80
VP0532	43	43	43	43	43	43	43	44	43	43
VP0588	18	18	18	18	18	18	18	18	18	69
VP0730	11	11	11	11	11	11	11	11	11	39
VP0842	17	17	17	17	17	17	17	17	new#1	17
VP0982	16	16	16	16	16	55	16	16	16	16
VP0999	16	16	16	16	16	16	16	16	16	61
VP1003	17	17	17	17	17	17	17	17	17	64
VP1007	19	19	19	62	19	19	19	19	19	19
VP1016	1	1	1	1	1	1	1	1	1	4
VP1128	19	19	19	19	61	19	19	19	19	19
VP1230	19	19	19	19	19	19	61	19	19	19
VP1280	18	18	18	18	18	18	18	18	18	77
VP1284	15	15	15	15	15	15	15	15	15	55
VP1287	19	19	19	19	19	19	19	19	19	75
VP1332	42	42	42	42	43	42	42	42	42	42
VP1662	17	17	17	17	17	17	17	63	17	17
VP1702	43	13	13	13	13	13	13	13	13	13
VP1871	16	16	16	60	16	16	16	16	16	16
VP1916	19	19	19	19	19	19	19	19	19	78
VP1919	41	41	41	41	41	42	41	41	41	41
VP2478	18	18	18	18	18	18	18	18	18	85
VP2574	17	17	17	17	17	63	17	17	17	17
VPA0051	15	15	15	15	15	55	15	15	15	15
VPA0341	15	15	15	15	15	15	15	15	15	83
VPA0344	18	18	18	18	18	18	18	18	18	89
VPA0441	42	43	43	43	43	43	43	43	43	43
VPA0824	38	38	38	38	38	38	38	38	38	57
VPA0873	18	18	18	18	18	64	18	18	18	18
VPA0932	18	18	18	18	18	18	62	62	18	18
VPA1107	19	19	19	19	19	19	19	19	19	71
VPA1130	45	45	45	45	45	45	45	45	45	71
VPA1292	20	20	20	20	20	20	20	20	20	78
VPA1515	61	61	61	61	61	62	61	61	61	61
VPA1526	7	7	7	7	7	7	37	7	7	7
VPA1538	15	15	15	15	15	15	15	15	15	78
VPA1617	43	43	43	43	43	43	43	43	43	66

## Sheet: same in all
Locus	1195 (MDVP1)	1196 (MDVP8)	1197 (MDVP9)	1198 (MDVP31)	1199 (MDVP35)	1200 (MDVP41)	1201 (MDVP44)	1202 (MDVP45)	1351 (MAVP-E)	2374 (09-4436)
VP0001	11	11	11	11	11	11	11	11	11	11
VP0003	17	17	17	17	17	17	17	17	17	17
VP0004	5	5	5	5	5	5	5	5	5	5
VP0005	1	1	1	1	1	1	1	1	1	1
VP0006	7	7	7	7	7	7	7	7	7	7
VP0007	13	13	13	13	13	13	13	13	13	13
VP0012	15	15	15	15	15	15	15	15	15	15
VP0015	2	2	2	2	2	2	2	2	2	2
VP0016	13	13	13	13	13	13	13	13	13	13
VP0018	16	16	16	16	16	16	16	16	16	16
VP0019	19	19	19	19	19	19	19	19	19	19
VP0022	16	16	16	16	16	16	16	16	16	16
VP0025	4	4	4	4	4	4	4	4	4	4
VP0026	4	4	4	4	4	4	4	4	4	4
VP0032	39	39	39	39	39	39	39	39	39	39
VP0034	35	35	35	35	35	35	35	35	35	35
VP0035	17	17	17	17	17	17	17	17	17	17
VP0036	3	3	3	3	3	3	3	3	3	3
VP0038	41	41	41	41	41	41	41	41	41	41
VP0040	7	7	7	7	7	7	7	7	7	7
VP0041	45	45	45	45	45	45	45	45	45	45
VP0042	12	12	12	12	12	12	12	12	12	12
VP0044	19	19	19	19	19	19	19	19	19	19
VP0045	1	1	1	1	1	1	1	1	1	1
VP0047	42	42	42	42	42	42	42	42	42	42
VP0048	42	42	42	42	42	42	42	42	42	42
VP0050	19	19	19	19	19	19	19	19	19	19
VP0055	16	16	16	16	16	16	16	16	16	16
VP0056	16	16	16	16	16	16	16	16	16	16
VP0061	2	2	2	2	2	2	2	2	2	2
VP0069	17	17	17	17	17	17	17	17	17	17
VP0070	17	17	17	17	17	17	17	17	17	17
VP0072	7	7	7	7	7	7	7	7	7	7
VP0073	45	45	45	45	45	45	45	45	45	45
VP0074	17	17	17	17	17	17	17	17	17	17
VP0075	19	19	19	19	19	19	19	19	19	19
VP0076	5	5	5	5	5	5	5	5	5	5
VP0077	7	7	7	7	7	7	7	7	7	7
VP0078	9	9	9	9	9	9	9	9	9	9
VP0079	17	17	17	17	17	17	17	17	17	17
VP0082	1	1	1	1	1	1	1	1	1	1
VP0083	3	3	3	3	3	3	3	3	3	3
VP0086	3	3	3	3	3	3	3	3	3	3
VP0087	8	8	8	8	8	8	8	8	8	8
VP0089	11	11	11	11	11	11	11	11	11	11
VP0093	40	40	40	40	40	40	40	40	40	40
VP0094	15	15	15	15	15	15	15	15	15	15
VP0095	18	18	18	18	18	18	18	18	18	18
VP0096	20	20	20	20	20	20	20	20	20	20
VP0097	20	20	20	20	20	20	20	20	20	20
VP0098	1	1	1	1	1	1	1	1	1	1
VP0100	17	17	17	17	17	17	17	17	17	17
VP0103	21	21	21	21	21	21	21	21	21	21
VP0104	15	15	15	15	15	15	15	15	15	15
VP0105	2	2	2	2	2	2	2	2	2	2
VP0109	13	13	13	13	13	13	13	13	13	13
VP0110	1	1	1	1	1	1	1	1	1	1
VP0113	14	14	14	14	14	14	14	14	14	14
VP0114	11	11	11	11	11	11	11	11	11	11
VP0115	20	20	20	20	20	20	20	20	20	20
VP0116	17	17	17	17	17	17	17	17	17	17
VP0117	42	42	42	42	42	42	42	42	42	42
VP0119	19	19	19	19	19	19	19	19	19	19
VP0120	37	37	37	37	37	37	37	37	37	37
VP0121	17	17	17	17	17	17	17	17	17	17
VP0122	41	41	41	41	41	41	41	41	41	41
VP0123	39	39	39	39	39	39	39	39	39	39
VP0124	33	33	33	33	33	33	33	33	33	33
VP0130	15	15	15	15	15	15	15	15	15	15
VP0131	4	4	4	4	4	4	4	4	4	4
VP0132	7	7	7	7	7	7	7	7	7	7
VP0134	16	16	16	16	16	16	16	16	16	16
VP0135	14	14	14	14	14	14	14	14	14	14
VP0136	2	2	2	2	2	2	2	2	2	2
VP0137	16	16	16	16	16	16	16	16	16	16
VP0141	40	40	40	40	40	40	40	40	40	40
VP0142	10	10	10	10	10	10	10	10	10	10
VP0143	19	19	19	19	19	19	19	19	19	19
VP0144	17	17	17	17	17	17	17	17	17	17
VP0145	14	14	14	14	14	14	14	14	14	14
VP0146	6	6	6	6	6	6	6	6	6	6
VP0147	18	18	18	18	18	18	18	18	18	18
VP0148	55	55	55	55	55	55	55	55	55	55
VP0149	11	11	11	11	11	11	11	11	11	11
VP0150	45	45	45	45	45	45	45	45	45	45
VP0151	19	19	19	19	19	19	19	19	19	19
VP0152	8	8	8	8	8	8	8	8	8	8
VP0155	39	39	39	39	39	39	39	39	39	39
VP0156	18	18	18	18	18	18	18	18	18	18
VP0157	10	10	10	10	10	10	10	10	10	10
VP0158	37	37	37	37	37	37	37	37	37	37
VP0160	1	1	1	1	1	1	1	1	1	1
VP0161	8	8	8	8	8	8	8	8	8	8
VP0164	1	1	1	1	1	1	1	1	1	1
VP0165	8	8	8	8	8	8	8	8	8	8
VP0166	15	15	15	15	15	15	15	15	15	15
VP0167	35	35	35	35	35	35	35	35	35	35
VP0170	10	10	10	10	10	10	10	10	10	10
VP0172	16	16	16	16	16	16	16	16	16	16
VP0173	18	18	18	18	18	18	18	18	18	18
VP0174	6	6	6	6	6	6	6	6	6	6
VP0175	2	2	2	2	2	2	2	2	2	2
VP0177	40	40	40	40	40	40	40	40	40	40
VP0178	15	15	15	15	15	15	15	15	15	15
VP0179	18	18	18	18	18	18	18	18	18	18
VP0180	2	2	2	2	2	2	2	2	2	2
VP0181	15	15	15	15	15	15	15	15	15	15
VP0185	1	1	1	1	1	1	1	1	1	1
VP0186	1	1	1	1	1	1	1	1	1	1
VP0239	44	44	44	44	44	44	44	44	44	44
VP0240	11	11	11	11	11	11	11	11	11	11
VP0241	2	2	2	2	2	2	2	2	2	2
VP0242	36	36	36	36	36	36	36	36	36	36
VP0243	15	15	15	15	15	15	15	15	15	15
VP0244	15	15	15	15	15	15	15	15	15	15
VP0246	1	1	1	1	1	1	1	1	1	1
VP0251	37	37	37	37	37	37	37	37	37	37
VP0253	15	15	15	15	15	15	15	15	15	15
VP0254	2	2	2	2	2	2	2	2	2	2
VP0255	1	1	1	1	1	1	1	1	1	1
VP0256	1	1	1	1	1	1	1	1	1	1
VP0257	1	1	1	1	1	1	1	1	1	1
VP0258	1	1	1	1	1	1	1	1	1	1
VP0259	1	1	1	1	1	1	1	1	1	1
VP0260	1	1	1	1	1	1	1	1	1	1
VP0261	2	2	2	2	2	2	2	2	2	2
VP0262	1	1	1	1	1	1	1	1	1	1
VP0263	3	3	3	3	3	3	3	3	3	3
VP0264	5	5	5	5	5	5	5	5	5	5
VP0265	1	1	1	1	1	1	1	1	1	1
VP0266	1	1	1	1	1	1	1	1	1	1
VP0267	1	1	1	1	1	1	1	1	1	1
VP0268	1	1	1	1	1	1	1	1	1	1
VP0269	1	1	1	1	1	1	1	1	1	1
VP0270	3	3	3	3	3	3	3	3	3	3
VP0271	1	1	1	1	1	1	1	1	1	1
VP0272	1	1	1	1	1	1	1	1	1	1
VP0273	1	1	1	1	1	1	1	1	1	1
VP0274	1	1	1	1	1	1	1	1	1	1
VP0275	1	1	1	1	1	1	1	1	1	1
VP0276	1	1	1	1	1	1	1	1	1	1
VP0277	7	7	7	7	7	7	7	7	7	7
VP0278	1	1	1	1	1	1	1	1	1	1
VP0279	1	1	1	1	1	1	1	1	1	1
VP0280	1	1	1	1	1	1	1	1	1	1
VP0281	1	1	1	1	1	1	1	1	1	1
VP0282	7	7	7	7	7	7	7	7	7	7
VP0283	1	1	1	1	1	1	1	1	1	1
VP0284	27	27	27	27	27	27	27	27	27	27
VP0285	12	12	12	12	12	12	12	12	12	12
VP0286	48	48	48	48	48	48	48	48	48	48
VP0287	41	41	41	41	41	41	41	41	41	41
VP0288	44	44	44	44	44	44	44	44	44	44
VP0290	45	45	45	45	45	45	45	45	45	45
VP0291	18	18	18	18	18	18	18	18	18	18
VP0292	17	17	17	17	17	17	17	17	17	17
VP0293	11	11	11	11	11	11	11	11	11	11
VP0296	12	12	12	12	12	12	12	12	12	12
VP0297	1	1	1	1	1	1	1	1	1	1
VP0299	12	12	12	12	12	12	12	12	12	12
VP0300	19	19	19	19	19	19	19	19	19	19
VP0301	41	41	41	41	41	41	41	41	41	41
VP0303	1	1	1	1	1	1	1	1	1	1
VP0305	1	1	1	1	1	1	1	1	1	1
VP0306	15	15	15	15	15	15	15	15	15	15
VP0307	18	18	18	18	18	18	18	18	18	18
VP0309	13	13	13	13	13	13	13	13	13	13
VP0310	17	17	17	17	17	17	17	17	17	17
VP0311	17	17	17	17	17	17	17	17	17	17
VP0313	18	18	18	18	18	18	18	18	18	18
VP0314	23	23	23	23	23	23	23	23	23	23
VP0316	14	14	14	14	14	14	14	14	14	14
VP0317	44	44	44	44	44	44	44	44	44	44
VP0318	17	17	17	17	17	17	17	17	17	17
VP0320	43	43	43	43	43	43	43	43	43	43
VP0323	18	18	18	18	18	18	18	18	18	18
VP0324	3	3	3	3	3	3	3	3	3	3
VP0325	17	17	17	17	17	17	17	17	17	17
VP0326	10	10	10	10	10	10	10	10	10	10
VP0327	35	35	35	35	35	35	35	35	35	35
VP0329	1	1	1	1	1	1	1	1	1	1
VP0330	17	17	17	17	17	17	17	17	17	17
VP0331	18	18	18	18	18	18	18	18	18	18
VP0334	18	18	18	18	18	18	18	18	18	18
VP0335	4	4	4	4	4	4	4	4	4	4
VP0336	19	19	19	19	19	19	19	19	19	19
VP0338	21	21	21	21	21	21	21	21	21	21
VP0339	45	45	45	45	45	45	45	45	45	45
VP0340	41	41	41	41	41	41	41	41	41	41
VP0341	17	17	17	17	17	17	17	17	17	17
VP0342	19	19	19	19	19	19	19	19	19	19
VP0346	19	19	19	19	19	19	19	19	19	19
VP0347	19	19	19	19	19	19	19	19	19	19
VP0348	15	15	15	15	15	15	15	15	15	15
VP0350	39	39	39	39	39	39	39	39	39	39
VP0351	20	20	20	20	20	20	20	20	20	20
VP0352	45	45	45	45	45	45	45	45	45	45
VP0353	15	15	15	15	15	15	15	15	15	15
VP0354	17	17	17	17	17	17	17	17	17	17
VP0357	1	1	1	1	1	1	1	1	1	1
VP0358	5	5	5	5	5	5	5	5	5	5
VP0359	17	17	17	17	17	17	17	17	17	17
VP0369	44	44	44	44	44	44	44	44	44	44
VP0370	42	42	42	42	42	42	42	42	42	42
VP0374	15	15	15	15	15	15	15	15	15	15
VP0378	13	13	13	13	13	13	13	13	13	13
VP0404	13	13	13	13	13	13	13	13	13	13
VP0406	1	1	1	1	1	1	1	1	1	1
VP0408	18	18	18	18	18	18	18	18	18	18
VP0409	16	16	16	16	16	16	16	16	16	16
VP0411	4	4	4	4	4	4	4	4	4	4
VP0412	5	5	5	5	5	5	5	5	5	5
VP0413	19	19	19	19	19	19	19	19	19	19
VP0414	18	18	18	18	18	18	18	18	18	18
VP0415	42	42	42	42	42	42	42	42	42	42
VP0419	1	1	1	1	1	1	1	1	1	1
VP0420	17	17	17	17	17	17	17	17	17	17
VP0424	16	16	16	16	16	16	16	16	16	16
VP0426	36	36	36	36	36	36	36	36	36	36
VP0427	2	2	2	2	2	2	2	2	2	2
VP0429	15	15	15	15	15	15	15	15	15	15
VP0430	12	12	12	12	12	12	12	12	12	12
VP0431	41	41	41	41	41	41	41	41	41	41
VP0432	40	40	40	40	40	40	40	40	40	40
VP0433	15	15	15	15	15	15	15	15	15	15
VP0434	4	4	4	4	4	4	4	4	4	4
VP0436	17	17	17	17	17	17	17	17	17	17
VP0438	1	1	1	1	1	1	1	1	1	1
VP0441	5	5	5	5	5	5	5	5	5	5
VP0442	17	17	17	17	17	17	17	17	17	17
VP0443	16	16	16	16	16	16	16	16	16	16
VP0444	2	2	2	2	2	2	2	2	2	2
VP0449	41	41	41	41	41	41	41	41	41	41
VP0450	17	17	17	17	17	17	17	17	17	17
VP0451	1	1	1	1	1	1	1	1	1	1
VP0452	32	32	32	32	32	32	32	32	32	32
VP0453	2	2	2	2	2	2	2	2	2	2
VP0454	42	42	42	42	42	42	42	42	42	42
VP0455	18	18	18	18	18	18	18	18	18	18
VP0456	15	15	15	15	15	15	15	15	15	15
VP0457	17	17	17	17	17	17	17	17	17	17
VP0458	18	18	18	18	18	18	18	18	18	18
VP0459	19	19	19	19	19	19	19	19	19	19
VP0461	18	18	18	18	18	18	18	18	18	18
VP0463	34	34	34	34	34	34	34	34	34	34
VP0464	16	16	16	16	16	16	16	16	16	16
VP0465	17	17	17	17	17	17	17	17	17	17
VP0466	20	20	20	20	20	20	20	20	20	20
VP0468	13	13	13	13	13	13	13	13	13	13
VP0469	16	16	16	16	16	16	16	16	16	16
VP0470	14	14	14	14	14	14	14	14	14	14
VP0475	14	14	14	14	14	14	14	14	14	14
VP0476	7	7	7	7	7	7	7	7	7	7
VP0477	16	16	16	16	16	16	16	16	16	16
VP0478	19	19	19	19	19	19	19	19	19	19
VP0479	15	15	15	15	15	15	15	15	15	15
VP0481	42	42	42	42	42	42	42	42	42	42
VP0484	43	43	43	43	43	43	43	43	43	43
VP0485	49	49	49	49	49	49	49	49	49	49
VP0486	44	44	44	44	44	44	44	44	44	44
VP0487	18	18	18	18	18	18	18	18	18	18
VP0488	6	6	6	6	6	6	6	6	6	6
VP0492	10	10	10	10	10	10	10	10	10	10
VP0493	11	11	11	11	11	11	11	11	11	11
VP0494	43	43	43	43	43	43	43	43	43	43
VP0495	40	40	40	40	40	40	40	40	40	40
VP0496	18	18	18	18	18	18	18	18	18	18
VP0499	3	3	3	3	3	3	3	3	3	3
VP0500	17	17	17	17	17	17	17	17	17	17
VP0502	2	2	2	2	2	2	2	2	2	2
VP0503	13	13	13	13	13	13	13	13	13	13
VP0504	41	41	41	41	41	41	41	41	41	41
VP0505	19	19	19	19	19	19	19	19	19	19
VP0506	18	18	18	18	18	18	18	18	18	18
VP0507	40	40	40	40	40	40	40	40	40	40
VP0511	17	17	17	17	17	17	17	17	17	17
VP0512	16	16	16	16	16	16	16	16	16	16
VP0513	20	20	20	20	20	20	20	20	20	20
VP0516	14	14	14	14	14	14	14	14	14	14
VP0517	7	7	7	7	7	7	7	7	7	7
VP0519	2	2	2	2	2	2	2	2	2	2
VP0520	5	5	5	5	5	5	5	5	5	5
VP0522	36	36	36	36	36	36	36	36	36	36
VP0523	16	16	16	16	16	16	16	16	16	16
VP0525	39	39	39	39	39	39	39	39	39	39
VP0527	20	20	20	20	20	20	20	20	20	20
VP0528	8	8	8	8	8	8	8	8	8	8
VP0529	3	3	3	3	3	3	3	3	3	3
VP0531	1	1	1	1	1	1	1	1	1	1
VP0533	15	15	15	15	15	15	15	15	15	15
VP0534	16	16	16	16	16	16	16	16	16	16
VP0536	30	30	30	30	30	30	30	30	30	30
VP0537	16	16	16	16	16	16	16	16	16	16
VP0538	20	20	20	20	20	20	20	20	20	20
VP0539	18	18	18	18	18	18	18	18	18	18
VP0540	18	18	18	18	18	18	18	18	18	18
VP0542	19	19	19	19	19	19	19	19	19	19
VP0543	39	39	39	39	39	39	39	39	39	39
VP0545	39	39	39	39	39	39	39	39	39	39
VP0546	21	21	21	21	21	21	21	21	21	21
VP0547	40	40	40	40	40	40	40	40	40	40
VP0548	17	17	17	17	17	17	17	17	17	17
VP0549	4	4	4	4	4	4	4	4	4	4
VP0551	44	44	44	44	44	44	44	44	44	44
VP0552	20	20	20	20	20	20	20	20	20	20
VP0553	2	2	2	2	2	2	2	2	2	2
VP0554	11	11	11	11	11	11	11	11	11	11
VP0555	20	20	20	20	20	20	20	20	20	20
VP0556	3	3	3	3	3	3	3	3	3	3
VP0558	19	19	19	19	19	19	19	19	19	19
VP0560	35	35	35	35	35	35	35	35	35	35
VP0561	19	19	19	19	19	19	19	19	19	19
VP0563	13	13	13	13	13	13	13	13	13	13
VP0564	14	14	14	14	14	14	14	14	14	14
VP0565	8	8	8	8	8	8	8	8	8	8
VP0566	1	1	1	1	1	1	1	1	1	1
VP0569	4	4	4	4	4	4	4	4	4	4
VP0570	18	18	18	18	18	18	18	18	18	18
VP0571	40	40	40	40	40	40	40	40	40	40
VP0573	42	42	42	42	42	42	42	42	42	42
VP0575	42	42	42	42	42	42	42	42	42	42
VP0576	18	18	18	18	18	18	18	18	18	18
VP0577	15	15	15	15	15	15	15	15	15	15
VP0579	38	38	38	38	38	38	38	38	38	38
VP0580	11	11	11	11	11	11	11	11	11	11
VP0581	18	18	18	18	18	18	18	18	18	18
VP0582	6	6	6	6	6	6	6	6	6	6
VP0583	41	41	41	41	41	41	41	41	41	41
VP0584	19	19	19	19	19	19	19	19	19	19
VP0585	1	1	1	1	1	1	1	1	1	1
VP0587	18	18	18	18	18	18	18	18	18	18
VP0589	8	8	8	8	8	8	8	8	8	8
VP0590	20	20	20	20	20	20	20	20	20	20
VP0591	19	19	19	19	19	19	19	19	19	19
VP0593	2	2	2	2	2	2	2	2	2	2
VP0594	17	17	17	17	17	17	17	17	17	17
VP0596	19	19	19	19	19	19	19	19	19	19
VP0597	3	3	3	3	3	3	3	3	3	3
VP0598	1	1	1	1	1	1	1	1	1	1
VP0599	15	15	15	15	15	15	15	15	15	15
VP0601	1	1	1	1	1	1	1	1	1	1
VP0602	8	8	8	8	8	8	8	8	8	8
VP0604	31	31	31	31	31	31	31	31	31	31
VP0605	35	35	35	35	35	35	35	35	35	35
VP0607	18	18	18	18	18	18	18	18	18	18
VP0608	27	27	27	27	27	27	27	27	27	27
VP0610	14	14	14	14	14	14	14	14	14	14
VP0611	15	15	15	15	15	15	15	15	15	15
VP0613	35	35	35	35	35	35	35	35	35	35
VP0614	9	9	9	9	9	9	9	9	9	9
VP0615	16	16	16	16	16	16	16	16	16	16
VP0616	20	20	20	20	20	20	20	20	20	20
VP0617	35	35	35	35	35	35	35	35	35	35
VP0620	16	16	16	16	16	16	16	16	16	16
VP0621	20	20	20	20	20	20	20	20	20	20
VP0623	16	16	16	16	16	16	16	16	16	16
VP0624	40	40	40	40	40	40	40	40	40	40
VP0628	18	18	18	18	18	18	18	18	18	18
VP0629	42	42	42	42	42	42	42	42	42	42
VP0630	39	39	39	39	39	39	39	39	39	39
VP0632	17	17	17	17	17	17	17	17	17	17
VP0636	38	38	38	38	38	38	38	38	38	38
VP0644	3	3	3	3	3	3	3	3	3	3
VP0645	1	1	1	1	1	1	1	1	1	1
VP0647	1	1	1	1	1	1	1	1	1	1
VP0648	19	19	19	19	19	19	19	19	19	19
VP0650	16	16	16	16	16	16	16	16	16	16
VP0651	13	13	13	13	13	13	13	13	13	13
VP0652	39	39	39	39	39	39	39	39	39	39
VP0653	18	18	18	18	18	18	18	18	18	18
VP0654	15	15	15	15	15	15	15	15	15	15
VP0662	15	15	15	15	15	15	15	15	15	15
VP0664	2	2	2	2	2	2	2	2	2	2
VP0665	18	18	18	18	18	18	18	18	18	18
VP0669	37	37	37	37	37	37	37	37	37	37
VP0670	17	17	17	17	17	17	17	17	17	17
VP0671	19	19	19	19	19	19	19	19	19	19
VP0672	17	17	17	17	17	17	17	17	17	17
VP0673	12	12	12	12	12	12	12	12	12	12
VP0674	17	17	17	17	17	17	17	17	17	17
VP0676	17	17	17	17	17	17	17	17	17	17
VP0678	14	14	14	14	14	14	14	14	14	14
VP0679	19	19	19	19	19	19	19	19	19	19
VP0680	18	18	18	18	18	18	18	18	18	18
VP0681	39	39	39	39	39	39	39	39	39	39
VP0682	1	1	1	1	1	1	1	1	1	1
VP0683	2	2	2	2	2	2	2	2	2	2
VP0684	41	41	41	41	41	41	41	41	41	41
VP0686	16	16	16	16	16	16	16	16	16	16
VP0687	10	10	10	10	10	10	10	10	10	10
VP0688	2	2	2	2	2	2	2	2	2	2
VP0689	6	6	6	6	6	6	6	6	6	6
VP0690	18	18	18	18	18	18	18	18	18	18
VP0691	16	16	16	16	16	16	16	16	16	16
VP0692	16	16	16	16	16	16	16	16	16	16
VP0694	8	8	8	8	8	8	8	8	8	8
VP0695	17	17	17	17	17	17	17	17	17	17
VP0697	18	18	18	18	18	18	18	18	18	18
VP0698	18	18	18	18	18	18	18	18	18	18
VP0699	20	20	20	20	20	20	20	20	20	20
VP0700	18	18	18	18	18	18	18	18	18	18
VP0701	17	17	17	17	17	17	17	17	17	17
VP0702	17	17	17	17	17	17	17	17	17	17
VP0703	18	18	18	18	18	18	18	18	18	18
VP0704	16	16	16	16	16	16	16	16	16	16
VP0706	20	20	20	20	20	20	20	20	20	20
VP0707	2	2	2	2	2	2	2	2	2	2
VP0708	12	12	12	12	12	12	12	12	12	12
VP0709	41	41	41	41	41	41	41	41	41	41
VP0710	42	42	42	42	42	42	42	42	42	42
VP0711	17	17	17	17	17	17	17	17	17	17
VP0714	13	13	13	13	13	13	13	13	13	13
VP0716	15	15	15	15	15	15	15	15	15	15
VP0717	16	16	16	16	16	16	16	16	16	16
VP0718	2	2	2	2	2	2	2	2	2	2
VP0719	43	43	43	43	43	43	43	43	43	43
VP0720	16	16	16	16	16	16	16	16	16	16
VP0722	16	16	16	16	16	16	16	16	16	16
VP0723	14	14	14	14	14	14	14	14	14	14
VP0724	6	6	6	6	6	6	6	6	6	6
VP0725	17	17	17	17	17	17	17	17	17	17
VP0726	14	14	14	14	14	14	14	14	14	14
VP0727	43	43	43	43	43	43	43	43	43	43
VP0728	6	6	6	6	6	6	6	6	6	6
VP0729	42	42	42	42	42	42	42	42	42	42
VP0731	13	13	13	13	13	13	13	13	13	13
VP0735	17	17	17	17	17	17	17	17	17	17
VP0737	11	11	11	11	11	11	11	11	11	11
VP0738	12	12	12	12	12	12	12	12	12	12
VP0739	14	14	14	14	14	14	14	14	14	14
VP0742	16	16	16	16	16	16	16	16	16	16
VP0743	20	20	20	20	20	20	20	20	20	20
VP0744	18	18	18	18	18	18	18	18	18	18
VP0745	10	10	10	10	10	10	10	10	10	10
VP0746	13	13	13	13	13	13	13	13	13	13
VP0747	16	16	16	16	16	16	16	16	16	16
VP0748	20	20	20	20	20	20	20	20	20	20
VP0749	5	5	5	5	5	5	5	5	5	5
VP0752	1	1	1	1	1	1	1	1	1	1
VP0753	17	17	17	17	17	17	17	17	17	17
VP0755	44	44	44	44	44	44	44	44	44	44
VP0756	31	31	31	31	31	31	31	31	31	31
VP0757	5	5	5	5	5	5	5	5	5	5
VP0759	21	21	21	21	21	21	21	21	21	21
VP0763	5	5	5	5	5	5	5	5	5	5
VP0768	18	18	18	18	18	18	18	18	18	18
VP0770	16	16	16	16	16	16	16	16	16	16
VP0771	2	2	2	2	2	2	2	2	2	2
VP0774	1	1	1	1	1	1	1	1	1	1
VP0781	12	12	12	12	12	12	12	12	12	12
VP0783	18	18	18	18	18	18	18	18	18	18
VP0786	19	19	19	19	19	19	19	19	19	19
VP0793	7	7	7	7	7	7	7	7	7	7
VP0794	17	17	17	17	17	17	17	17	17	17
VP0795	1	1	1	1	1	1	1	1	1	1
VP0796	1	1	1	1	1	1	1	1	1	1
VP0797	14	14	14	14	14	14	14	14	14	14
VP0798	12	12	12	12	12	12	12	12	12	12
VP0802	16	16	16	16	16	16	16	16	16	16
VP0804	14	14	14	14	14	14	14	14	14	14
VP0806	16	16	16	16	16	16	16	16	16	16
VP0807	1	1	1	1	1	1	1	1	1	1
VP0808	18	18	18	18	18	18	18	18	18	18
VP0809	18	18	18	18	18	18	18	18	18	18
VP0810	19	19	19	19	19	19	19	19	19	19
VP0812	16	16	16	16	16	16	16	16	16	16
VP0814	16	16	16	16	16	16	16	16	16	16
VP0815	1	1	1	1	1	1	1	1	1	1
VP0816	33	33	33	33	33	33	33	33	33	33
VP0817	6	6	6	6	6	6	6	6	6	6
VP0818	17	17	17	17	17	17	17	17	17	17
VP0819	8	8	8	8	8	8	8	8	8	8
VP0820	18	18	18	18	18	18	18	18	18	18
VP0821	19	19	19	19	19	19	19	19	19	19
VP0822	12	12	12	12	12	12	12	12	12	12
VP0823	18	18	18	18	18	18	18	18	18	18
VP0824	18	18	18	18	18	18	18	18	18	18
VP0825	12	12	12	12	12	12	12	12	12	12
VP0826	19	19	19	19	19	19	19	19	19	19
VP0827	20	20	20	20	20	20	20	20	20	20
VP0828	17	17	17	17	17	17	17	17	17	17
VP0829	19	19	19	19	19	19	19	19	19	19
VP0831	17	17	17	17	17	17	17	17	17	17
VP0832	17	17	17	17	17	17	17	17	17	17
VP0833	12	12	12	12	12	12	12	12	12	12
VP0834	4	4	4	4	4	4	4	4	4	4
VP0835	17	17	17	17	17	17	17	17	17	17
VP0836	4	4	4	4	4	4	4	4	4	4
VP0837	3	3	3	3	3	3	3	3	3	3
VP0840	15	15	15	15	15	15	15	15	15	15
VP0841	39	39	39	39	39	39	39	39	39	39
VP0845	39	39	39	39	39	39	39	39	39	39
VP0846	11	11	11	11	11	11	11	11	11	11
VP0847	45	45	45	45	45	45	45	45	45	45
VP0850	33	33	33	33	33	33	33	33	33	33
VP0853	15	15	15	15	15	15	15	15	15	15
VP0854	44	44	44	44	44	44	44	44	44	44
VP0857	2	2	2	2	2	2	2	2	2	2
VP0861	17	17	17	17	17	17	17	17	17	17
VP0862	1	1	1	1	1	1	1	1	1	1
VP0865	15	15	15	15	15	15	15	15	15	15
VP0866	37	37	37	37	37	37	37	37	37	37
VP0867	13	13	13	13	13	13	13	13	13	13
VP0868	13	13	13	13	13	13	13	13	13	13
VP0869	18	18	18	18	18	18	18	18	18	18
VP0870	16	16	16	16	16	16	16	16	16	16
VP0871	18	18	18	18	18	18	18	18	18	18
VP0872	1	1	1	1	1	1	1	1	1	1
VP0873	13	13	13	13	13	13	13	13	13	13
VP0874	6	6	6	6	6	6	6	6	6	6
VP0877	14	14	14	14	14	14	14	14	14	14
VP0878	18	18	18	18	18	18	18	18	18	18
VP0879	38	38	38	38	38	38	38	38	38	38
VP0881	42	42	42	42	42	42	42	42	42	42
VP0882	11	11	11	11	11	11	11	11	11	11
VP0884	41	41	41	41	41	41	41	41	41	41
VP0885	15	15	15	15	15	15	15	15	15	15
VP0886	53	53	53	53	53	53	53	53	53	53
VP0888	11	11	11	11	11	11	11	11	11	11
VP0890	17	17	17	17	17	17	17	17	17	17
VP0894	1	1	1	1	1	1	1	1	1	1
VP0895	4	4	4	4	4	4	4	4	4	4
VP0896	17	17	17	17	17	17	17	17	17	17
VP0898	1	1	1	1	1	1	1	1	1	1
VP0899	36	36	36	36	36	36	36	36	36	36
VP0900	17	17	17	17	17	17	17	17	17	17
VP0902	16	16	16	16	16	16	16	16	16	16
VP0903	16	16	16	16	16	16	16	16	16	16
VP0904	17	17	17	17	17	17	17	17	17	17
VP0907	17	17	17	17	17	17	17	17	17	17
VP0910	18	18	18	18	18	18	18	18	18	18
VP0911	19	19	19	19	19	19	19	19	19	19
VP0912	39	39	39	39	39	39	39	39	39	39
VP0913	18	18	18	18	18	18	18	18	18	18
VP0915	17	17	17	17	17	17	17	17	17	17
VP0916	15	15	15	15	15	15	15	15	15	15
VP0917	14	14	14	14	14	14	14	14	14	14
VP0918	17	17	17	17	17	17	17	17	17	17
VP0919	16	16	16	16	16	16	16	16	16	16
VP0920	4	4	4	4	4	4	4	4	4	4
VP0921	41	41	41	41	41	41	41	41	41	41
VP0922	12	12	12	12	12	12	12	12	12	12
VP0923	20	20	20	20	20	20	20	20	20	20
VP0925	17	17	17	17	17	17	17	17	17	17
VP0927	19	19	19	19	19	19	19	19	19	19
VP0928	42	42	42	42	42	42	42	42	42	42
VP0931	18	18	18	18	18	18	18	18	18	18
VP0933	17	17	17	17	17	17	17	17	17	17
VP0936	38	38	38	38	38	38	38	38	38	38
VP0937	44	44	44	44	44	44	44	44	44	44
VP0939	18	18	18	18	18	18	18	18	18	18
VP0940	17	17	17	17	17	17	17	17	17	17
VP0941	17	17	17	17	17	17	17	17	17	17
VP0942	2	2	2	2	2	2	2	2	2	2
VP0947	15	15	15	15	15	15	15	15	15	15
VP0949	18	18	18	18	18	18	18	18	18	18
VP0950	16	16	16	16	16	16	16	16	16	16
VP0951	13	13	13	13	13	13	13	13	13	13
VP0953	40	40	40	40	40	40	40	40	40	40
VP0954	18	18	18	18	18	18	18	18	18	18
VP0955	3	3	3	3	3	3	3	3	3	3
VP0956	61	61	61	61	61	61	61	61	61	61
VP0958	9	9	9	9	9	9	9	9	9	9
VP0959	65	65	65	65	65	65	65	65	65	65
VP0960	18	18	18	18	18	18	18	18	18	18
VP0962	38	38	38	38	38	38	38	38	38	38
VP0963	17	17	17	17	17	17	17	17	17	17
VP0964	12	12	12	12	12	12	12	12	12	12
VP0965	19	19	19	19	19	19	19	19	19	19
VP0966	15	15	15	15	15	15	15	15	15	15
VP0967	2	2	2	2	2	2	2	2	2	2
VP0969	18	18	18	18	18	18	18	18	18	18
VP0971	19	19	19	19	19	19	19	19	19	19
VP0973	16	16	16	16	16	16	16	16	16	16
VP0975	45	45	45	45	45	45	45	45	45	45
VP0976	40	40	40	40	40	40	40	40	40	40
VP0977	18	18	18	18	18	18	18	18	18	18
VP0979	59	59	59	59	59	59	59	59	59	59
VP0980	10	10	10	10	10	10	10	10	10	10
VP0983	17	17	17	17	17	17	17	17	17	17
VP0984	18	18	18	18	18	18	18	18	18	18
VP0986	40	40	40	40	40	40	40	40	40	40
VP0988	17	17	17	17	17	17	17	17	17	17
VP0990	15	15	15	15	15	15	15	15	15	15
VP0991	19	19	19	19	19	19	19	19	19	19
VP0992	12	12	12	12	12	12	12	12	12	12
VP0993	18	18	18	18	18	18	18	18	18	18
VP0994	17	17	17	17	17	17	17	17	17	17
VP0995	39	39	39	39	39	39	39	39	39	39
VP0998	16	16	16	16	16	16	16	16	16	16
VP1000	7	7	7	7	7	7	7	7	7	7
VP1004	4	4	4	4	4	4	4	4	4	4
VP1005	16	16	16	16	16	16	16	16	16	16
VP1006	18	18	18	18	18	18	18	18	18	18
VP1011	20	20	20	20	20	20	20	20	20	20
VP1013	1	1	1	1	1	1	1	1	1	1
VP1017	17	17	17	17	17	17	17	17	17	17
VP1018	15	15	15	15	15	15	15	15	15	15
VP1019	3	3	3	3	3	3	3	3	3	3
VP1020	15	15	15	15	15	15	15	15	15	15
VP1021	13	13	13	13	13	13	13	13	13	13
VP1022	41	41	41	41	41	41	41	41	41	41
VP1025	2	2	2	2	2	2	2	2	2	2
VP1026	25	25	25	25	25	25	25	25	25	25
VP1027	16	16	16	16	16	16	16	16	16	16
VP1028	12	12	12	12	12	12	12	12	12	12
VP1030	17	17	17	17	17	17	17	17	17	17
VP1031	33	33	33	33	33	33	33	33	33	33
VP1032	17	17	17	17	17	17	17	17	17	17
VP1033	6	6	6	6	6	6	6	6	6	6
VP1034	15	15	15	15	15	15	15	15	15	15
VP1035	19	19	19	19	19	19	19	19	19	19
VP1037	44	44	44	44	44	44	44	44	44	44
VP1038	1	1	1	1	1	1	1	1	1	1
VP1040	17	17	17	17	17	17	17	17	17	17
VP1041	18	18	18	18	18	18	18	18	18	18
VP1043	34	34	34	34	34	34	34	34	34	34
VP1044	40	40	40	40	40	40	40	40	40	40
VP1045	44	44	44	44	44	44	44	44	44	44
VP1047	17	17	17	17	17	17	17	17	17	17
VP1048	17	17	17	17	17	17	17	17	17	17
VP1051	13	13	13	13	13	13	13	13	13	13
VP1052	18	18	18	18	18	18	18	18	18	18
VP1053	19	19	19	19	19	19	19	19	19	19
VP1054	18	18	18	18	18	18	18	18	18	18
VP1057	17	17	17	17	17	17	17	17	17	17
VP1060	39	39	39	39	39	39	39	39	39	39
VP1061	13	13	13	13	13	13	13	13	13	13
VP1062	14	14	14	14	14	14	14	14	14	14
VP1063	20	20	20	20	20	20	20	20	20	20
VP1100	1	1	1	1	1	1	1	1	1	1
VP1101	18	18	18	18	18	18	18	18	18	18
VP1106	29	29	29	29	29	29	29	29	29	29
VP1107	18	18	18	18	18	18	18	18	18	18
VP1112	42	42	42	42	42	42	42	42	42	42
VP1114	41	41	41	41	41	41	41	41	41	41
VP1115	18	18	18	18	18	18	18	18	18	18
VP1117	2	2	2	2	2	2	2	2	2	2
VP1119	14	14	14	14	14	14	14	14	14	14
VP1120	18	18	18	18	18	18	18	18	18	18
VP1121	17	17	17	17	17	17	17	17	17	17
VP1123	42	42	42	42	42	42	42	42	42	42
VP1125	39	39	39	39	39	39	39	39	39	39
VP1126	8	8	8	8	8	8	8	8	8	8
VP1129	16	16	16	16	16	16	16	16	16	16
VP1130	16	16	16	16	16	16	16	16	16	16
VP1131	1	1	1	1	1	1	1	1	1	1
VP1133	4	4	4	4	4	4	4	4	4	4
VP1134	18	18	18	18	18	18	18	18	18	18
VP1135	17	17	17	17	17	17	17	17	17	17
VP1136	17	17	17	17	17	17	17	17	17	17
VP1137	16	16	16	16	16	16	16	16	16	16
VP1138	18	18	18	18	18	18	18	18	18	18
VP1139	16	16	16	16	16	16	16	16	16	16
VP1140	15	15	15	15	15	15	15	15	15	15
VP1141	6	6	6	6	6	6	6	6	6	6
VP1143	16	16	16	16	16	16	16	16	16	16
VP1144	37	37	37	37	37	37	37	37	37	37
VP1145	15	15	15	15	15	15	15	15	15	15
VP1147	19	19	19	19	19	19	19	19	19	19
VP1148	16	16	16	16	16	16	16	16	16	16
VP1149	4	4	4	4	4	4	4	4	4	4
VP1150	41	41	41	41	41	41	41	41	41	41
VP1151	13	13	13	13	13	13	13	13	13	13
VP1152	7	7	7	7	7	7	7	7	7	7
VP1153	19	19	19	19	19	19	19	19	19	19
VP1156	1	1	1	1	1	1	1	1	1	1
VP1157	16	16	16	16	16	16	16	16	16	16
VP1158	5	5	5	5	5	5	5	5	5	5
VP1160	1	1	1	1	1	1	1	1	1	1
VP1161	1	1	1	1	1	1	1	1	1	1
VP1162	18	18	18	18	18	18	18	18	18	18
VP1163	16	16	16	16	16	16	16	16	16	16
VP1164	17	17	17	17	17	17	17	17	17	17
VP1165	14	14	14	14	14	14	14	14	14	14
VP1166	15	15	15	15	15	15	15	15	15	15
VP1167	57	57	57	57	57	57	57	57	57	57
VP1168	17	17	17	17	17	17	17	17	17	17
VP1170	20	20	20	20	20	20	20	20	20	20
VP1171	15	15	15	15	15	15	15	15	15	15
VP1172	18	18	18	18	18	18	18	18	18	18
VP1173	32	32	32	32	32	32	32	32	32	32
VP1175	3	3	3	3	3	3	3	3	3	3
VP1176	41	41	41	41	41	41	41	41	41	41
VP1177	16	16	16	16	16	16	16	16	16	16
VP1179	18	18	18	18	18	18	18	18	18	18
VP1181	17	17	17	17	17	17	17	17	17	17
VP1182	18	18	18	18	18	18	18	18	18	18
VP1183	17	17	17	17	17	17	17	17	17	17
VP1185	16	16	16	16	16	16	16	16	16	16
VP1186	17	17	17	17	17	17	17	17	17	17
VP1187	42	42	42	42	42	42	42	42	42	42
VP1188	17	17	17	17	17	17	17	17	17	17
VP1189	44	44	44	44	44	44	44	44	44	44
VP1190	43	43	43	43	43	43	43	43	43	43
VP1191	16	16	16	16	16	16	16	16	16	16
VP1192	13	13	13	13	13	13	13	13	13	13
VP1195	44	44	44	44	44	44	44	44	44	44
VP1196	17	17	17	17	17	17	17	17	17	17
VP1197	40	40	40	40	40	40	40	40	40	40
VP1200	15	15	15	15	15	15	15	15	15	15
VP1203	1	1	1	1	1	1	1	1	1	1
VP1204	2	2	2	2	2	2	2	2	2	2
VP1210	1	1	1	1	1	1	1	1	1	1
VP1213	11	11	11	11	11	11	11	11	11	11
VP1214	15	15	15	15	15	15	15	15	15	15
VP1215	17	17	17	17	17	17	17	17	17	17
VP1218	19	19	19	19	19	19	19	19	19	19
VP1219	16	16	16	16	16	16	16	16	16	16
VP1221	18	18	18	18	18	18	18	18	18	18
VP1223	12	12	12	12	12	12	12	12	12	12
VP1226	18	18	18	18	18	18	18	18	18	18
VP1227	17	17	17	17	17	17	17	17	17	17
VP1228	40	40	40	40	40	40	40	40	40	40
VP1229	15	15	15	15	15	15	15	15	15	15
VP1231	20	20	20	20	20	20	20	20	20	20
VP1232	40	40	40	40	40	40	40	40	40	40
VP1233	4	4	4	4	4	4	4	4	4	4
VP1235	18	18	18	18	18	18	18	18	18	18
VP1236	18	18	18	18	18	18	18	18	18	18
VP1237	18	18	18	18	18	18	18	18	18	18
VP1238	26	26	26	26	26	26	26	26	26	26
VP1239	54	54	54	54	54	54	54	54	54	54
VP1240	19	19	19	19	19	19	19	19	19	19
VP1241	13	13	13	13	13	13	13	13	13	13
VP1243	19	19	19	19	19	19	19	19	19	19
VP1244	15	15	15	15	15	15	15	15	15	15
VP1245	40	40	40	40	40	40	40	40	40	40
VP1247	18	18	18	18	18	18	18	18	18	18
VP1251	15	15	15	15	15	15	15	15	15	15
VP1253	42	42	42	42	42	42	42	42	42	42
VP1261	15	15	15	15	15	15	15	15	15	15
VP1265	9	9	9	9	9	9	9	9	9	9
VP1267	15	15	15	15	15	15	15	15	15	15
VP1274	44	44	44	44	44	44	44	44	44	44
VP1276	41	41	41	41	41	41	41	41	41	41
VP1281	1	1	1	1	1	1	1	1	1	1
VP1282	1	1	1	1	1	1	1	1	1	1
VP1290	17	17	17	17	17	17	17	17	17	17
VP1293	42	42	42	42	42	42	42	42	42	42
VP1294	1	1	1	1	1	1	1	1	1	1
VP1296	20	20	20	20	20	20	20	20	20	20
VP1297	19	19	19	19	19	19	19	19	19	19
VP1299	19	19	19	19	19	19	19	19	19	19
VP1300	13	13	13	13	13	13	13	13	13	13
VP1302	19	19	19	19	19	19	19	19	19	19
VP1306	35	35	35	35	35	35	35	35	35	35
VP1311	3	3	3	3	3	3	3	3	3	3
VP1313	17	17	17	17	17	17	17	17	17	17
VP1315	41	41	41	41	41	41	41	41	41	41
VP1316	43	43	43	43	43	43	43	43	43	43
VP1324	41	41	41	41	41	41	41	41	41	41
VP1327	20	20	20	20	20	20	20	20	20	20
VP1330	46	46	46	46	46	46	46	46	46	46
VP1331	42	42	42	42	42	42	42	42	42	42
VP1333	44	44	44	44	44	44	44	44	44	44
VP1335	19	19	19	19	19	19	19	19	19	19
VP1342	43	43	43	43	43	43	43	43	43	43
VP1343	17	17	17	17	17	17	17	17	17	17
VP1347	17	17	17	17	17	17	17	17	17	17
VP1348	18	18	18	18	18	18	18	18	18	18
VP1350	43	43	43	43	43	43	43	43	43	43
VP1352	16	16	16	16	16	16	16	16	16	16
VP1354	21	21	21	21	21	21	21	21	21	21
VP1374	42	42	42	42	42	42	42	42	42	42
VP1377	19	19	19	19	19	19	19	19	19	19
VP1378	18	18	18	18	18	18	18	18	18	18
VP1379	55	55	55	55	55	55	55	55	55	55
VP1381	21	21	21	21	21	21	21	21	21	21
VP1422	34	34	34	34	34	34	34	34	34	34
VP1423	19	19	19	19	19	19	19	19	19	19
VP1426	44	44	44	44	44	44	44	44	44	44
VP1427	43	43	43	43	43	43	43	43	43	43
VP1430	16	16	16	16	16	16	16	16	16	16
VP1431	20	20	20	20	20	20	20	20	20	20
VP1434	14	14	14	14	14	14	14	14	14	14
VP1436	17	17	17	17	17	17	17	17	17	17
VP1437	24	24	24	24	24	24	24	24	24	24
VP1438	46	46	46	46	46	46	46	46	46	46
VP1442	13	13	13	13	13	13	13	13	13	13
VP1443	15	15	15	15	15	15	15	15	15	15
VP1445	11	11	11	11	11	11	11	11	11	11
VP1447	46	46	46	46	46	46	46	46	46	46
VP1448	41	41	41	41	41	41	41	41	41	41
VP1449	42	42	42	42	42	42	42	42	42	42
VP1450	40	40	40	40	40	40	40	40	40	40
VP1452	18	18	18	18	18	18	18	18	18	18
VP1454	1	1	1	1	1	1	1	1	1	1
VP1455	20	20	20	20	20	20	20	20	20	20
VP1457	19	19	19	19	19	19	19	19	19	19
VP1458	42	42	42	42	42	42	42	42	42	42
VP1459	44	44	44	44	44	44	44	44	44	44
VP1460	1	1	1	1	1	1	1	1	1	1
VP1463	19	19	19	19	19	19	19	19	19	19
VP1464	42	42	42	42	42	42	42	42	42	42
VP1465	62	62	62	62	62	62	62	62	62	62
VP1469	16	16	16	16	16	16	16	16	16	16
VP1472	14	14	14	14	14	14	14	14	14	14
VP1473	15	15	15	15	15	15	15	15	15	15
VP1474	16	16	16	16	16	16	16	16	16	16
VP1475	17	17	17	17	17	17	17	17	17	17
VP1476	1	1	1	1	1	1	1	1	1	1
VP1479	18	18	18	18	18	18	18	18	18	18
VP1481	18	18	18	18	18	18	18	18	18	18
VP1482	16	16	16	16	16	16	16	16	16	16
VP1484	6	6	6	6	6	6	6	6	6	6
VP1485	15	15	15	15	15	15	15	15	15	15
VP1486	41	41	41	41	41	41	41	41	41	41
VP1494	14	14	14	14	14	14	14	14	14	14
VP1495	11	11	11	11	11	11	11	11	11	11
VP1501	20	20	20	20	20	20	20	20	20	20
VP1503	17	17	17	17	17	17	17	17	17	17
VP1504	46	46	46	46	46	46	46	46	46	46
VP1506	19	19	19	19	19	19	19	19	19	19
VP1511	18	18	18	18	18	18	18	18	18	18
VP1512	1	1	1	1	1	1	1	1	1	1
VP1513	61	61	61	61	61	61	61	61	61	61
VP1514	12	12	12	12	12	12	12	12	12	12
VP1515	18	18	18	18	18	18	18	18	18	18
VP1524	19	19	19	19	19	19	19	19	19	19
VP1525	40	40	40	40	40	40	40	40	40	40
VP1526	13	13	13	13	13	13	13	13	13	13
VP1527	32	32	32	32	32	32	32	32	32	32
VP1529	17	17	17	17	17	17	17	17	17	17
VP1531	19	19	19	19	19	19	19	19	19	19
VP1532	40	40	40	40	40	40	40	40	40	40
VP1533	15	15	15	15	15	15	15	15	15	15
VP1535	32	32	32	32	32	32	32	32	32	32
VP1536	18	18	18	18	18	18	18	18	18	18
VP1537	7	7	7	7	7	7	7	7	7	7
VP1538	1	1	1	1	1	1	1	1	1	1
VP1539	18	18	18	18	18	18	18	18	18	18
VP1540	14	14	14	14	14	14	14	14	14	14
VP1541	18	18	18	18	18	18	18	18	18	18
VP1542	1	1	1	1	1	1	1	1	1	1
VP1544	18	18	18	18	18	18	18	18	18	18
VP1588	3	3	3	3	3	3	3	3	3	3
VP1593	6	6	6	6	6	6	6	6	6	6
VP1598	2	2	2	2	2	2	2	2	2	2
VP1599	9	9	9	9	9	9	9	9	9	9
VP1603	15	15	15	15	15	15	15	15	15	15
VP1608	27	27	27	27	27	27	27	27	27	27
VP1609	44	44	44	44	44	44	44	44	44	44
VP1611	14	14	14	14	14	14	14	14	14	14
VP1612	19	19	19	19	19	19	19	19	19	19
VP1613	16	16	16	16	16	16	16	16	16	16
VP1614	14	14	14	14	14	14	14	14	14	14
VP1615	16	16	16	16	16	16	16	16	16	16
VP1616	17	17	17	17	17	17	17	17	17	17
VP1617	16	16	16	16	16	16	16	16	16	16
VP1620	17	17	17	17	17	17	17	17	17	17
VP1621	17	17	17	17	17	17	17	17	17	17
VP1622	19	19	19	19	19	19	19	19	19	19
VP1625	1	1	1	1	1	1	1	1	1	1
VP1626	13	13	13	13	13	13	13	13	13	13
VP1627	3	3	3	3	3	3	3	3	3	3
VP1629	39	39	39	39	39	39	39	39	39	39
VP1656	17	17	17	17	17	17	17	17	17	17
VP1658	14	14	14	14	14	14	14	14	14	14
VP1665	16	16	16	16	16	16	16	16	16	16
VP1669	13	13	13	13	13	13	13	13	13	13
VP1672	18	18	18	18	18	18	18	18	18	18
VP1673	12	12	12	12	12	12	12	12	12	12
VP1674	17	17	17	17	17	17	17	17	17	17
VP1683	16	16	16	16	16	16	16	16	16	16
VP1684	35	35	35	35	35	35	35	35	35	35
VP1687	36	36	36	36	36	36	36	36	36	36
VP1690	17	17	17	17	17	17	17	17	17	17
VP1691	1	1	1	1	1	1	1	1	1	1
VP1693	18	18	18	18	18	18	18	18	18	18
VP1694	13	13	13	13	13	13	13	13	13	13
VP1695	45	45	45	45	45	45	45	45	45	45
VP1696	16	16	16	16	16	16	16	16	16	16
VP1698	17	17	17	17	17	17	17	17	17	17
VP1699	18	18	18	18	18	18	18	18	18	18
VP1705	2	2	2	2	2	2	2	2	2	2
VP1706	1	1	1	1	1	1	1	1	1	1
VP1708	15	15	15	15	15	15	15	15	15	15
VP1709	17	17	17	17	17	17	17	17	17	17
VP1710	16	16	16	16	16	16	16	16	16	16
VP1711	40	40	40	40	40	40	40	40	40	40
VP1712	20	20	20	20	20	20	20	20	20	20
VP1713	14	14	14	14	14	14	14	14	14	14
VP1717	42	42	42	42	42	42	42	42	42	42
VP1719	15	15	15	15	15	15	15	15	15	15
VP1720	16	16	16	16	16	16	16	16	16	16
VP1724	48	48	48	48	48	48	48	48	48	48
VP1725	44	44	44	44	44	44	44	44	44	44
VP1729	17	17	17	17	17	17	17	17	17	17
VP1730	41	41	41	41	41	41	41	41	41	41
VP1731	40	40	40	40	40	40	40	40	40	40
VP1732	13	13	13	13	13	13	13	13	13	13
VP1733	66	66	66	66	66	66	66	66	66	66
VP1736	16	16	16	16	16	16	16	16	16	16
VP1737	11	11	11	11	11	11	11	11	11	11
VP1738	16	16	16	16	16	16	16	16	16	16
VP1740	1	1	1	1	1	1	1	1	1	1
VP1741	19	19	19	19	19	19	19	19	19	19
VP1743	18	18	18	18	18	18	18	18	18	18
VP1745	17	17	17	17	17	17	17	17	17	17
VP1751	17	17	17	17	17	17	17	17	17	17
VP1752	19	19	19	19	19	19	19	19	19	19
VP1753	20	20	20	20	20	20	20	20	20	20
VP1757	17	17	17	17	17	17	17	17	17	17
VP1758	7	7	7	7	7	7	7	7	7	7
VP1760	6	6	6	6	6	6	6	6	6	6
VP1763	7	7	7	7	7	7	7	7	7	7
VP1764	20	20	20	20	20	20	20	20	20	20
VP1768	43	43	43	43	43	43	43	43	43	43
VP1866	11	11	11	11	11	11	11	11	11	11
VP1868	19	19	19	19	19	19	19	19	19	19
VP1869	16	16	16	16	16	16	16	16	16	16
VP1872	1	1	1	1	1	1	1	1	1	1
VP1873	41	41	41	41	41	41	41	41	41	41
VP1876	64	64	64	64	64	64	64	64	64	64
VP1877	20	20	20	20	20	20	20	20	20	20
VP1878	8	8	8	8	8	8	8	8	8	8
VP1879	13	13	13	13	13	13	13	13	13	13
VP1880	42	42	42	42	42	42	42	42	42	42
VP1881	40	40	40	40	40	40	40	40	40	40
VP1882	16	16	16	16	16	16	16	16	16	16
VP1892	42	42	42	42	42	42	42	42	42	42
VP1893	42	42	42	42	42	42	42	42	42	42
VP1897	3	3	3	3	3	3	3	3	3	3
VP1900	42	42	42	42	42	42	42	42	42	42
VP1901	20	20	20	20	20	20	20	20	20	20
VP1903	17	17	17	17	17	17	17	17	17	17
VP1904	17	17	17	17	17	17	17	17	17	17
VP1905	17	17	17	17	17	17	17	17	17	17
VP1906	12	12	12	12	12	12	12	12	12	12
VP1908	42	42	42	42	42	42	42	42	42	42
VP1909	16	16	16	16	16	16	16	16	16	16
VP1911	17	17	17	17	17	17	17	17	17	17
VP1913	17	17	17	17	17	17	17	17	17	17
VP1914	19	19	19	19	19	19	19	19	19	19
VP1915	19	19	19	19	19	19	19	19	19	19
VP1921	17	17	17	17	17	17	17	17	17	17
VP1922	1	1	1	1	1	1	1	1	1	1
VP1926	40	40	40	40	40	40	40	40	40	40
VP1927	40	40	40	40	40	40	40	40	40	40
VP1928	33	33	33	33	33	33	33	33	33	33
VP1929	18	18	18	18	18	18	18	18	18	18
VP1931	37	37	37	37	37	37	37	37	37	37
VP1933	3	3	3	3	3	3	3	3	3	3
VP1934	39	39	39	39	39	39	39	39	39	39
VP1935	37	37	37	37	37	37	37	37	37	37
VP1936	9	9	9	9	9	9	9	9	9	9
VP1939	16	16	16	16	16	16	16	16	16	16
VP1940	42	42	42	42	42	42	42	42	42	42
VP1943	17	17	17	17	17	17	17	17	17	17
VP1944	18	18	18	18	18	18	18	18	18	18
VP1947	12	12	12	12	12	12	12	12	12	12
VP1948	5	5	5	5	5	5	5	5	5	5
VP1949	1	1	1	1	1	1	1	1	1	1
VP1951	2	2	2	2	2	2	2	2	2	2
VP1952	17	17	17	17	17	17	17	17	17	17
VP1953	15	15	15	15	15	15	15	15	15	15
VP1954	11	11	11	11	11	11	11	11	11	11
VP1955	2	2	2	2	2	2	2	2	2	2
VP1956	16	16	16	16	16	16	16	16	16	16
VP1957	4	4	4	4	4	4	4	4	4	4
VP1958	18	18	18	18	18	18	18	18	18	18
VP1959	17	17	17	17	17	17	17	17	17	17
VP1960	17	17	17	17	17	17	17	17	17	17
VP1961	18	18	18	18	18	18	18	18	18	18
VP1962	19	19	19	19	19	19	19	19	19	19
VP1969	6	6	6	6	6	6	6	6	6	6
VP1970	14	14	14	14	14	14	14	14	14	14
VP1971	1	1	1	1	1	1	1	1	1	1
VP1978	17	17	17	17	17	17	17	17	17	17
VP1982	1	1	1	1	1	1	1	1	1	1
VP1983	37	37	37	37	37	37	37	37	37	37
VP1987	7	7	7	7	7	7	7	7	7	7
VP1988	38	38	38	38	38	38	38	38	38	38
VP1989	17	17	17	17	17	17	17	17	17	17
VP1991	39	39	39	39	39	39	39	39	39	39
VP1992	13	13	13	13	13	13	13	13	13	13
VP1996	42	42	42	42	42	42	42	42	42	42
VP1997	19	19	19	19	19	19	19	19	19	19
VP1998	42	42	42	42	42	42	42	42	42	42
VP2006	18	18	18	18	18	18	18	18	18	18
VP2009	21	21	21	21	21	21	21	21	21	21
VP2011	41	41	41	41	41	41	41	41	41	41
VP2013	10	10	10	10	10	10	10	10	10	10
VP2014	43	43	43	43	43	43	43	43	43	43
VP2015	42	42	42	42	42	42	42	42	42	42
VP2018	17	17	17	17	17	17	17	17	17	17
VP2019	35	35	35	35	35	35	35	35	35	35
VP2020	13	13	13	13	13	13	13	13	13	13
VP2021	6	6	6	6	6	6	6	6	6	6
VP2022	21	21	21	21	21	21	21	21	21	21
VP2026	19	19	19	19	19	19	19	19	19	19
VP2027	19	19	19	19	19	19	19	19	19	19
VP2028	10	10	10	10	10	10	10	10	10	10
VP2029	1	1	1	1	1	1	1	1	1	1
VP2031	11	11	11	11	11	11	11	11	11	11
VP2032	39	39	39	39	39	39	39	39	39	39
VP2033	16	16	16	16	16	16	16	16	16	16
VP2034	17	17	17	17	17	17	17	17	17	17
VP2035	40	40	40	40	40	40	40	40	40	40
VP2036	42	42	42	42	42	42	42	42	42	42
VP2037	17	17	17	17	17	17	17	17	17	17
VP2038	18	18	18	18	18	18	18	18	18	18
VP2039	43	43	43	43	43	43	43	43	43	43
VP2044	10	10	10	10	10	10	10	10	10	10
VP2048	16	16	16	16	16	16	16	16	16	16
VP2049	14	14	14	14	14	14	14	14	14	14
VP2050	39	39	39	39	39	39	39	39	39	39
VP2051	16	16	16	16	16	16	16	16	16	16
VP2052	17	17	17	17	17	17	17	17	17	17
VP2053	1	1	1	1	1	1	1	1	1	1
VP2054	18	18	18	18	18	18	18	18	18	18
VP2055	8	8	8	8	8	8	8	8	8	8
VP2056	15	15	15	15	15	15	15	15	15	15
VP2057	10	10	10	10	10	10	10	10	10	10
VP2058	2	2	2	2	2	2	2	2	2	2
VP2059	1	1	1	1	1	1	1	1	1	1
VP2061	16	16	16	16	16	16	16	16	16	16
VP2063	17	17	17	17	17	17	17	17	17	17
VP2064	17	17	17	17	17	17	17	17	17	17
VP2065	17	17	17	17	17	17	17	17	17	17
VP2066	18	18	18	18	18	18	18	18	18	18
VP2068	17	17	17	17	17	17	17	17	17	17
VP2069	40	40	40	40	40	40	40	40	40	40
VP2071	17	17	17	17	17	17	17	17	17	17
VP2072	15	15	15	15	15	15	15	15	15	15
VP2074	18	18	18	18	18	18	18	18	18	18
VP2078	52	52	52	52	52	52	52	52	52	52
VP2079	17	17	17	17	17	17	17	17	17	17
VP2080	16	16	16	16	16	16	16	16	16	16
VP2081	14	14	14	14	14	14	14	14	14	14
VP2082	1	1	1	1	1	1	1	1	1	1
VP2083	40	40	40	40	40	40	40	40	40	40
VP2084	15	15	15	15	15	15	15	15	15	15
VP2086	18	18	18	18	18	18	18	18	18	18
VP2087	17	17	17	17	17	17	17	17	17	17
VP2089	41	41	41	41	41	41	41	41	41	41
VP2090	11	11	11	11	11	11	11	11	11	11
VP2091	19	19	19	19	19	19	19	19	19	19
VP2092	34	34	34	34	34	34	34	34	34	34
VP2093	15	15	15	15	15	15	15	15	15	15
VP2094	6	6	6	6	6	6	6	6	6	6
VP2095	11	11	11	11	11	11	11	11	11	11
VP2096	16	16	16	16	16	16	16	16	16	16
VP2097	18	18	18	18	18	18	18	18	18	18
VP2100	17	17	17	17	17	17	17	17	17	17
VP2102	14	14	14	14	14	14	14	14	14	14
VP2103	1	1	1	1	1	1	1	1	1	1
VP2105	14	14	14	14	14	14	14	14	14	14
VP2106	18	18	18	18	18	18	18	18	18	18
VP2109	12	12	12	12	12	12	12	12	12	12
VP2110	10	10	10	10	10	10	10	10	10	10
VP2111	19	19	19	19	19	19	19	19	19	19
VP2112	2	2	2	2	2	2	2	2	2	2
VP2113	1	1	1	1	1	1	1	1	1	1
VP2114	17	17	17	17	17	17	17	17	17	17
VP2115	16	16	16	16	16	16	16	16	16	16
VP2116	14	14	14	14	14	14	14	14	14	14
VP2117	5	5	5	5	5	5	5	5	5	5
VP2118	5	5	5	5	5	5	5	5	5	5
VP2119	16	16	16	16	16	16	16	16	16	16
VP2120	17	17	17	17	17	17	17	17	17	17
VP2121	14	14	14	14	14	14	14	14	14	14
VP2122	14	14	14	14	14	14	14	14	14	14
VP2123	35	35	35	35	35	35	35	35	35	35
VP2124	17	17	17	17	17	17	17	17	17	17
VP2125	15	15	15	15	15	15	15	15	15	15
VP2126	16	16	16	16	16	16	16	16	16	16
VP2127	17	17	17	17	17	17	17	17	17	17
VP2128	14	14	14	14	14	14	14	14	14	14
VP2129	2	2	2	2	2	2	2	2	2	2
VP2130	40	40	40	40	40	40	40	40	40	40
VP2147	7	7	7	7	7	7	7	7	7	7
VP2149	15	15	15	15	15	15	15	15	15	15
VP2151	19	19	19	19	19	19	19	19	19	19
VP2152	59	59	59	59	59	59	59	59	59	59
VP2153	54	54	54	54	54	54	54	54	54	54
VP2154	19	19	19	19	19	19	19	19	19	19
VP2156	16	16	16	16	16	16	16	16	16	16
VP2157	9	9	9	9	9	9	9	9	9	9
VP2158	15	15	15	15	15	15	15	15	15	15
VP2161	41	41	41	41	41	41	41	41	41	41
VP2162	14	14	14	14	14	14	14	14	14	14
VP2163	18	18	18	18	18	18	18	18	18	18
VP2165	9	9	9	9	9	9	9	9	9	9
VP2166	14	14	14	14	14	14	14	14	14	14
VP2167	13	13	13	13	13	13	13	13	13	13
VP2168	17	17	17	17	17	17	17	17	17	17
VP2170	4	4	4	4	4	4	4	4	4	4
VP2171	3	3	3	3	3	3	3	3	3	3
VP2173	18	18	18	18	18	18	18	18	18	18
VP2176	12	12	12	12	12	12	12	12	12	12
VP2177	23	23	23	23	23	23	23	23	23	23
VP2178	1	1	1	1	1	1	1	1	1	1
VP2180	1	1	1	1	1	1	1	1	1	1
VP2181	11	11	11	11	11	11	11	11	11	11
VP2182	2	2	2	2	2	2	2	2	2	2
VP2184	17	17	17	17	17	17	17	17	17	17
VP2185	42	42	42	42	42	42	42	42	42	42
VP2186	4	4	4	4	4	4	4	4	4	4
VP2189	16	16	16	16	16	16	16	16	16	16
VP2190	17	17	17	17	17	17	17	17	17	17
VP2192	20	20	20	20	20	20	20	20	20	20
VP2193	16	16	16	16	16	16	16	16	16	16
VP2194	15	15	15	15	15	15	15	15	15	15
VP2195	44	44	44	44	44	44	44	44	44	44
VP2197	2	2	2	2	2	2	2	2	2	2
VP2198	5	5	5	5	5	5	5	5	5	5
VP2200	2	2	2	2	2	2	2	2	2	2
VP2201	17	17	17	17	17	17	17	17	17	17
VP2203	21	21	21	21	21	21	21	21	21	21
VP2204	13	13	13	13	13	13	13	13	13	13
VP2207	3	3	3	3	3	3	3	3	3	3
VP2208	18	18	18	18	18	18	18	18	18	18
VP2209	39	39	39	39	39	39	39	39	39	39
VP2211	35	35	35	35	35	35	35	35	35	35
VP2214	19	19	19	19	19	19	19	19	19	19
VP2215	20	20	20	20	20	20	20	20	20	20
VP2216	29	29	29	29	29	29	29	29	29	29
VP2217	17	17	17	17	17	17	17	17	17	17
VP2219	12	12	12	12	12	12	12	12	12	12
VP2220	5	5	5	5	5	5	5	5	5	5
VP2222	8	8	8	8	8	8	8	8	8	8
VP2223	1	1	1	1	1	1	1	1	1	1
VP2224	31	31	31	31	31	31	31	31	31	31
VP2225	10	10	10	10	10	10	10	10	10	10
VP2230	1	1	1	1	1	1	1	1	1	1
VP2231	2	2	2	2	2	2	2	2	2	2
VP2233	2	2	2	2	2	2	2	2	2	2
VP2234	18	18	18	18	18	18	18	18	18	18
VP2235	45	45	45	45	45	45	45	45	45	45
VP2236	18	18	18	18	18	18	18	18	18	18
VP2237	20	20	20	20	20	20	20	20	20	20
VP2238	2	2	2	2	2	2	2	2	2	2
VP2239	19	19	19	19	19	19	19	19	19	19
VP2241	16	16	16	16	16	16	16	16	16	16
VP2242	19	19	19	19	19	19	19	19	19	19
VP2243	11	11	11	11	11	11	11	11	11	11
VP2245	2	2	2	2	2	2	2	2	2	2
VP2250	6	6	6	6	6	6	6	6	6	6
VP2255	1	1	1	1	1	1	1	1	1	1
VP2257	3	3	3	3	3	3	3	3	3	3
VP2261	19	19	19	19	19	19	19	19	19	19
VP2262	16	16	16	16	16	16	16	16	16	16
VP2263	15	15	15	15	15	15	15	15	15	15
VP2264	36	36	36	36	36	36	36	36	36	36
VP2265	33	33	33	33	33	33	33	33	33	33
VP2266	1	1	1	1	1	1	1	1	1	1
VP2269	13	13	13	13	13	13	13	13	13	13
VP2270	36	36	36	36	36	36	36	36	36	36
VP2271	28	28	28	28	28	28	28	28	28	28
VP2272	20	20	20	20	20	20	20	20	20	20
VP2273	12	12	12	12	12	12	12	12	12	12
VP2274	18	18	18	18	18	18	18	18	18	18
VP2276	17	17	17	17	17	17	17	17	17	17
VP2277	5	5	5	5	5	5	5	5	5	5
VP2278	17	17	17	17	17	17	17	17	17	17
VP2279	15	15	15	15	15	15	15	15	15	15
VP2280	10	10	10	10	10	10	10	10	10	10
VP2281	14	14	14	14	14	14	14	14	14	14
VP2283	17	17	17	17	17	17	17	17	17	17
VP2284	13	13	13	13	13	13	13	13	13	13
VP2285	16	16	16	16	16	16	16	16	16	16
VP2286	17	17	17	17	17	17	17	17	17	17
VP2287	18	18	18	18	18	18	18	18	18	18
VP2288	14	14	14	14	14	14	14	14	14	14
VP2289	17	17	17	17	17	17	17	17	17	17
VP2290	39	39	39	39	39	39	39	39	39	39
VP2292	15	15	15	15	15	15	15	15	15	15
VP2293	5	5	5	5	5	5	5	5	5	5
VP2295	20	20	20	20	20	20	20	20	20	20
VP2296	44	44	44	44	44	44	44	44	44	44
VP2297	17	17	17	17	17	17	17	17	17	17
VP2298	15	15	15	15	15	15	15	15	15	15
VP2299	9	9	9	9	9	9	9	9	9	9
VP2300	15	15	15	15	15	15	15	15	15	15
VP2301	18	18	18	18	18	18	18	18	18	18
VP2302	20	20	20	20	20	20	20	20	20	20
VP2303	21	21	21	21	21	21	21	21	21	21
VP2304	4	4	4	4	4	4	4	4	4	4
VP2305	1	1	1	1	1	1	1	1	1	1
VP2306	40	40	40	40	40	40	40	40	40	40
VP2307	1	1	1	1	1	1	1	1	1	1
VP2308	21	21	21	21	21	21	21	21	21	21
VP2310	21	21	21	21	21	21	21	21	21	21
VP2311	14	14	14	14	14	14	14	14	14	14
VP2312	19	19	19	19	19	19	19	19	19	19
VP2313	16	16	16	16	16	16	16	16	16	16
VP2314	4	4	4	4	4	4	4	4	4	4
VP2315	6	6	6	6	6	6	6	6	6	6
VP2316	3	3	3	3	3	3	3	3	3	3
VP2317	13	13	13	13	13	13	13	13	13	13
VP2318	1	1	1	1	1	1	1	1	1	1
VP2319	19	19	19	19	19	19	19	19	19	19
VP2320	18	18	18	18	18	18	18	18	18	18
VP2321	10	10	10	10	10	10	10	10	10	10
VP2322	5	5	5	5	5	5	5	5	5	5
VP2323	5	5	5	5	5	5	5	5	5	5
VP2326	10	10	10	10	10	10	10	10	10	10
VP2327	14	14	14	14	14	14	14	14	14	14
VP2328	11	11	11	11	11	11	11	11	11	11
VP2331	16	16	16	16	16	16	16	16	16	16
VP2332	18	18	18	18	18	18	18	18	18	18
VP2333	18	18	18	18	18	18	18	18	18	18
VP2335	2	2	2	2	2	2	2	2	2	2
VP2336	1	1	1	1	1	1	1	1	1	1
VP2338	44	44	44	44	44	44	44	44	44	44
VP2339	19	19	19	19	19	19	19	19	19	19
VP2340	14	14	14	14	14	14	14	14	14	14
VP2343	6	6	6	6	6	6	6	6	6	6
VP2344	4	4	4	4	4	4	4	4	4	4
VP2345	15	15	15	15	15	15	15	15	15	15
VP2346	7	7	7	7	7	7	7	7	7	7
VP2347	4	4	4	4	4	4	4	4	4	4
VP2348	1	1	1	1	1	1	1	1	1	1
VP2350	5	5	5	5	5	5	5	5	5	5
VP2351	6	6	6	6	6	6	6	6	6	6
VP2352	10	10	10	10	10	10	10	10	10	10
VP2353	35	35	35	35	35	35	35	35	35	35
VP2354	8	8	8	8	8	8	8	8	8	8
VP2355	17	17	17	17	17	17	17	17	17	17
VP2356	18	18	18	18	18	18	18	18	18	18
VP2357	38	38	38	38	38	38	38	38	38	38
VP2358	18	18	18	18	18	18	18	18	18	18
VP2365	44	44	44	44	44	44	44	44	44	44
VP2367	8	8	8	8	8	8	8	8	8	8
VP2368	22	22	22	22	22	22	22	22	22	22
VP2369	18	18	18	18	18	18	18	18	18	18
VP2370	5	5	5	5	5	5	5	5	5	5
VP2371	20	20	20	20	20	20	20	20	20	20
VP2372	7	7	7	7	7	7	7	7	7	7
VP2373	41	41	41	41	41	41	41	41	41	41
VP2375	42	42	42	42	42	42	42	42	42	42
VP2377	47	47	47	47	47	47	47	47	47	47
VP2379	14	14	14	14	14	14	14	14	14	14
VP2380	18	18	18	18	18	18	18	18	18	18
VP2381	41	41	41	41	41	41	41	41	41	41
VP2386	19	19	19	19	19	19	19	19	19	19
VP2387	20	20	20	20	20	20	20	20	20	20
VP2388	15	15	15	15	15	15	15	15	15	15
VP2392	12	12	12	12	12	12	12	12	12	12
VP2404	37	37	37	37	37	37	37	37	37	37
VP2406	41	41	41	41	41	41	41	41	41	41
VP2407	41	41	41	41	41	41	41	41	41	41
VP2431	19	19	19	19	19	19	19	19	19	19
VP2432	17	17	17	17	17	17	17	17	17	17
VP2433	18	18	18	18	18	18	18	18	18	18
VP2436	13	13	13	13	13	13	13	13	13	13
VP2440	17	17	17	17	17	17	17	17	17	17
VP2442	14	14	14	14	14	14	14	14	14	14
VP2448	12	12	12	12	12	12	12	12	12	12
VP2451	18	18	18	18	18	18	18	18	18	18
VP2458	1	1	1	1	1	1	1	1	1	1
VP2465	2	2	2	2	2	2	2	2	2	2
VP2468	17	17	17	17	17	17	17	17	17	17
VP2470	17	17	17	17	17	17	17	17	17	17
VP2471	17	17	17	17	17	17	17	17	17	17
VP2474	7	7	7	7	7	7	7	7	7	7
VP2475	19	19	19	19	19	19	19	19	19	19
VP2476	17	17	17	17	17	17	17	17	17	17
VP2477	21	21	21	21	21	21	21	21	21	21
VP2479	16	16	16	16	16	16	16	16	16	16
VP2480	30	30	30	30	30	30	30	30	30	30
VP2482	6	6	6	6	6	6	6	6	6	6
VP2483	14	14	14	14	14	14	14	14	14	14
VP2485	18	18	18	18	18	18	18	18	18	18
VP2486	58	58	58	58	58	58	58	58	58	58
VP2487	39	39	39	39	39	39	39	39	39	39
VP2489	17	17	17	17	17	17	17	17	17	17
VP2490	43	43	43	43	43	43	43	43	43	43
VP2491	5	5	5	5	5	5	5	5	5	5
VP2492	5	5	5	5	5	5	5	5	5	5
VP2493	2	2	2	2	2	2	2	2	2	2
VP2494	18	18	18	18	18	18	18	18	18	18
VP2500	1	1	1	1	1	1	1	1	1	1
VP2501	1	1	1	1	1	1	1	1	1	1
VP2502	17	17	17	17	17	17	17	17	17	17
VP2505	20	20	20	20	20	20	20	20	20	20
VP2506	16	16	16	16	16	16	16	16	16	16
VP2507	34	34	34	34	34	34	34	34	34	34
VP2510	17	17	17	17	17	17	17	17	17	17
VP2514	3	3	3	3	3	3	3	3	3	3
VP2515	14	14	14	14	14	14	14	14	14	14
VP2516	15	15	15	15	15	15	15	15	15	15
VP2517	17	17	17	17	17	17	17	17	17	17
VP2519	18	18	18	18	18	18	18	18	18	18
VP2521	40	40	40	40	40	40	40	40	40	40
VP2525	19	19	19	19	19	19	19	19	19	19
VP2526	16	16	16	16	16	16	16	16	16	16
VP2527	19	19	19	19	19	19	19	19	19	19
VP2528	16	16	16	16	16	16	16	16	16	16
VP2530	1	1	1	1	1	1	1	1	1	1
VP2531	8	8	8	8	8	8	8	8	8	8
VP2532	1	1	1	1	1	1	1	1	1	1
VP2533	1	1	1	1	1	1	1	1	1	1
VP2534	18	18	18	18	18	18	18	18	18	18
VP2535	13	13	13	13	13	13	13	13	13	13
VP2536	16	16	16	16	16	16	16	16	16	16
VP2537	2	2	2	2	2	2	2	2	2	2
VP2538	19	19	19	19	19	19	19	19	19	19
VP2539	14	14	14	14	14	14	14	14	14	14
VP2540	17	17	17	17	17	17	17	17	17	17
VP2542	19	19	19	19	19	19	19	19	19	19
VP2545	5	5	5	5	5	5	5	5	5	5
VP2546	1	1	1	1	1	1	1	1	1	1
VP2547	5	5	5	5	5	5	5	5	5	5
VP2548	18	18	18	18	18	18	18	18	18	18
VP2549	9	9	9	9	9	9	9	9	9	9
VP2551	31	31	31	31	31	31	31	31	31	31
VP2555	17	17	17	17	17	17	17	17	17	17
VP2556	21	21	21	21	21	21	21	21	21	21
VP2557	18	18	18	18	18	18	18	18	18	18
VP2558	12	12	12	12	12	12	12	12	12	12
VP2559	17	17	17	17	17	17	17	17	17	17
VP2560	1	1	1	1	1	1	1	1	1	1
VP2562	17	17	17	17	17	17	17	17	17	17
VP2566	19	19	19	19	19	19	19	19	19	19
VP2568	31	31	31	31	31	31	31	31	31	31
VP2569	22	22	22	22	22	22	22	22	22	22
VP2571	8	8	8	8	8	8	8	8	8	8
VP2573	18	18	18	18	18	18	18	18	18	18
VP2575	7	7	7	7	7	7	7	7	7	7
VP2576	35	35	35	35	35	35	35	35	35	35
VP2577	4	4	4	4	4	4	4	4	4	4
VP2578	13	13	13	13	13	13	13	13	13	13
VP2579	1	1	1	1	1	1	1	1	1	1
VP2580	18	18	18	18	18	18	18	18	18	18
VP2581	19	19	19	19	19	19	19	19	19	19
VP2583	18	18	18	18	18	18	18	18	18	18
VP2585	1	1	1	1	1	1	1	1	1	1
VP2586	19	19	19	19	19	19	19	19	19	19
VP2587	20	20	20	20	20	20	20	20	20	20
VP2588	16	16	16	16	16	16	16	16	16	16
VP2590	1	1	1	1	1	1	1	1	1	1
VP2592	20	20	20	20	20	20	20	20	20	20
VP2593	37	37	37	37	37	37	37	37	37	37
VP2594	14	14	14	14	14	14	14	14	14	14
VP2596	19	19	19	19	19	19	19	19	19	19
VP2598	17	17	17	17	17	17	17	17	17	17
VP2599	26	26	26	26	26	26	26	26	26	26
VP2600	31	31	31	31	31	31	31	31	31	31
VP2601	19	19	19	19	19	19	19	19	19	19
VP2602	19	19	19	19	19	19	19	19	19	19
VP2603	39	39	39	39	39	39	39	39	39	39
VP2606	19	19	19	19	19	19	19	19	19	19
VP2607	18	18	18	18	18	18	18	18	18	18
VP2608	15	15	15	15	15	15	15	15	15	15
VP2612	14	14	14	14	14	14	14	14	14	14
VP2613	14	14	14	14	14	14	14	14	14	14
VP2616	4	4	4	4	4	4	4	4	4	4
VP2618	18	18	18	18	18	18	18	18	18	18
VP2619	13	13	13	13	13	13	13	13	13	13
VP2620	12	12	12	12	12	12	12	12	12	12
VP2621	47	47	47	47	47	47	47	47	47	47
VP2623	53	53	53	53	53	53	53	53	53	53
VP2625	16	16	16	16	16	16	16	16	16	16
VP2627	9	9	9	9	9	9	9	9	9	9
VP2628	17	17	17	17	17	17	17	17	17	17
VP2631	17	17	17	17	17	17	17	17	17	17
VP2637	12	12	12	12	12	12	12	12	12	12
VP2647	29	29	29	29	29	29	29	29	29	29
VP2648	49	49	49	49	49	49	49	49	49	49
VP2654	21	21	21	21	21	21	21	21	21	21
VP2655	13	13	13	13	13	13	13	13	13	13
VP2656	4	4	4	4	4	4	4	4	4	4
VP2659	3	3	3	3	3	3	3	3	3	3
VP2661	17	17	17	17	17	17	17	17	17	17
VP2671	5	5	5	5	5	5	5	5	5	5
VP2673	38	38	38	38	38	38	38	38	38	38
VP2676	18	18	18	18	18	18	18	18	18	18
VP2677	17	17	17	17	17	17	17	17	17	17
VP2679	19	19	19	19	19	19	19	19	19	19
VP2683	42	42	42	42	42	42	42	42	42	42
VP2684	42	42	42	42	42	42	42	42	42	42
VP2685	16	16	16	16	16	16	16	16	16	16
VP2702	13	13	13	13	13	13	13	13	13	13
VP2706	13	13	13	13	13	13	13	13	13	13
VP2710	14	14	14	14	14	14	14	14	14	14
VP2711	17	17	17	17	17	17	17	17	17	17
VP2721	18	18	18	18	18	18	18	18	18	18
VP2722	15	15	15	15	15	15	15	15	15	15
VP2723	2	2	2	2	2	2	2	2	2	2
VP2724	3	3	3	3	3	3	3	3	3	3
VP2725	3	3	3	3	3	3	3	3	3	3
VP2729	1	1	1	1	1	1	1	1	1	1
VP2730	1	1	1	1	1	1	1	1	1	1
VP2731	13	13	13	13	13	13	13	13	13	13
VP2735	16	16	16	16	16	16	16	16	16	16
VP2736	14	14	14	14	14	14	14	14	14	14
VP2737	1	1	1	1	1	1	1	1	1	1
VP2738	1	1	1	1	1	1	1	1	1	1
VP2739	4	4	4	4	4	4	4	4	4	4
VP2740	1	1	1	1	1	1	1	1	1	1
VP2741	17	17	17	17	17	17	17	17	17	17
VP2744	20	20	20	20	20	20	20	20	20	20
VP2745	1	1	1	1	1	1	1	1	1	1
VP2748	17	17	17	17	17	17	17	17	17	17
VP2750	17	17	17	17	17	17	17	17	17	17
VP2751	44	44	44	44	44	44	44	44	44	44
VP2752	14	14	14	14	14	14	14	14	14	14
VP2753	18	18	18	18	18	18	18	18	18	18
VP2755	10	10	10	10	10	10	10	10	10	10
VP2756	42	42	42	42	42	42	42	42	42	42
VP2757	43	43	43	43	43	43	43	43	43	43
VP2758	17	17	17	17	17	17	17	17	17	17
VP2760	40	40	40	40	40	40	40	40	40	40
VP2761	40	40	40	40	40	40	40	40	40	40
VP2762	1	1	1	1	1	1	1	1	1	1
VP2763	17	17	17	17	17	17	17	17	17	17
VP2764	45	45	45	45	45	45	45	45	45	45
VP2765	17	17	17	17	17	17	17	17	17	17
VP2766	4	4	4	4	4	4	4	4	4	4
VP2767	37	37	37	37	37	37	37	37	37	37
VP2768	10	10	10	10	10	10	10	10	10	10
VP2769	4	4	4	4	4	4	4	4	4	4
VP2772	1	1	1	1	1	1	1	1	1	1
VP2775	11	11	11	11	11	11	11	11	11	11
VP2776	14	14	14	14	14	14	14	14	14	14
VP2777	17	17	17	17	17	17	17	17	17	17
VP2778	1	1	1	1	1	1	1	1	1	1
VP2779	41	41	41	41	41	41	41	41	41	41
VP2780	2	2	2	2	2	2	2	2	2	2
VP2781	17	17	17	17	17	17	17	17	17	17
VP2783	15	15	15	15	15	15	15	15	15	15
VP2784	2	2	2	2	2	2	2	2	2	2
VP2787	1	1	1	1	1	1	1	1	1	1
VP2788	18	18	18	18	18	18	18	18	18	18
VP2789	15	15	15	15	15	15	15	15	15	15
VP2790	6	6	6	6	6	6	6	6	6	6
VP2791	6	6	6	6	6	6	6	6	6	6
VP2792	18	18	18	18	18	18	18	18	18	18
VP2793	11	11	11	11	11	11	11	11	11	11
VP2794	39	39	39	39	39	39	39	39	39	39
VP2795	18	18	18	18	18	18	18	18	18	18
VP2796	19	19	19	19	19	19	19	19	19	19
VP2797	20	20	20	20	20	20	20	20	20	20
VP2798	19	19	19	19	19	19	19	19	19	19
VP2804	19	19	19	19	19	19	19	19	19	19
VP2805	17	17	17	17	17	17	17	17	17	17
VP2806	11	11	11	11	11	11	11	11	11	11
VP2807	14	14	14	14	14	14	14	14	14	14
VP2808	8	8	8	8	8	8	8	8	8	8
VP2809	20	20	20	20	20	20	20	20	20	20
VP2811	19	19	19	19	19	19	19	19	19	19
VP2812	17	17	17	17	17	17	17	17	17	17
VP2813	1	1	1	1	1	1	1	1	1	1
VP2814	19	19	19	19	19	19	19	19	19	19
VP2815	16	16	16	16	16	16	16	16	16	16
VP2816	12	12	12	12	12	12	12	12	12	12
VP2817	1	1	1	1	1	1	1	1	1	1
VP2818	13	13	13	13	13	13	13	13	13	13
VP2820	42	42	42	42	42	42	42	42	42	42
VP2822	21	21	21	21	21	21	21	21	21	21
VP2823	16	16	16	16	16	16	16	16	16	16
VP2824	15	15	15	15	15	15	15	15	15	15
VP2825	16	16	16	16	16	16	16	16	16	16
VP2826	18	18	18	18	18	18	18	18	18	18
VP2827	16	16	16	16	16	16	16	16	16	16
VP2828	18	18	18	18	18	18	18	18	18	18
VP2829	38	38	38	38	38	38	38	38	38	38
VP2830	1	1	1	1	1	1	1	1	1	1
VP2831	10	10	10	10	10	10	10	10	10	10
VP2832	20	20	20	20	20	20	20	20	20	20
VP2833	16	16	16	16	16	16	16	16	16	16
VP2834	18	18	18	18	18	18	18	18	18	18
VP2835	17	17	17	17	17	17	17	17	17	17
VP2836	1	1	1	1	1	1	1	1	1	1
VP2837	17	17	17	17	17	17	17	17	17	17
VP2838	17	17	17	17	17	17	17	17	17	17
VP2839	5	5	5	5	5	5	5	5	5	5
VP2840	15	15	15	15	15	15	15	15	15	15
VP2841	16	16	16	16	16	16	16	16	16	16
VP2842	7	7	7	7	7	7	7	7	7	7
VP2843	10	10	10	10	10	10	10	10	10	10
VP2845	2	2	2	2	2	2	2	2	2	2
VP2846	19	19	19	19	19	19	19	19	19	19
VP2849	18	18	18	18	18	18	18	18	18	18
VP2850	15	15	15	15	15	15	15	15	15	15
VP2852	3	3	3	3	3	3	3	3	3	3
VP2853	18	18	18	18	18	18	18	18	18	18
VP2855	14	14	14	14	14	14	14	14	14	14
VP2856	18	18	18	18	18	18	18	18	18	18
VP2858	10	10	10	10	10	10	10	10	10	10
VP2859	18	18	18	18	18	18	18	18	18	18
VP2861	3	3	3	3	3	3	3	3	3	3
VP2862	5	5	5	5	5	5	5	5	5	5
VP2863	17	17	17	17	17	17	17	17	17	17
VP2865	16	16	16	16	16	16	16	16	16	16
VP2866	9	9	9	9	9	9	9	9	9	9
VP2867	13	13	13	13	13	13	13	13	13	13
VP2868	2	2	2	2	2	2	2	2	2	2
VP2870	31	31	31	31	31	31	31	31	31	31
VP2872	9	9	9	9	9	9	9	9	9	9
VP2873	41	41	41	41	41	41	41	41	41	41
VP2875	17	17	17	17	17	17	17	17	17	17
VP2876	46	46	46	46	46	46	46	46	46	46
VP2877	17	17	17	17	17	17	17	17	17	17
VP2881	15	15	15	15	15	15	15	15	15	15
VP2883	17	17	17	17	17	17	17	17	17	17
VP2884	2	2	2	2	2	2	2	2	2	2
VP2885	2	2	2	2	2	2	2	2	2	2
VP2893	43	43	43	43	43	43	43	43	43	43
VP2895	1	1	1	1	1	1	1	1	1	1
VP2896	41	41	41	41	41	41	41	41	41	41
VP2898	40	40	40	40	40	40	40	40	40	40
VP2913	1	1	1	1	1	1	1	1	1	1
VP2916	16	16	16	16	16	16	16	16	16	16
VP2920	12	12	12	12	12	12	12	12	12	12
VP2925	2	2	2	2	2	2	2	2	2	2
VP2926	1	1	1	1	1	1	1	1	1	1
VP2928	1	1	1	1	1	1	1	1	1	1
VP2929	2	2	2	2	2	2	2	2	2	2
VP2936	34	34	34	34	34	34	34	34	34	34
VP2941	2	2	2	2	2	2	2	2	2	2
VP2942	18	18	18	18	18	18	18	18	18	18
VP2949	17	17	17	17	17	17	17	17	17	17
VP2950	28	28	28	28	28	28	28	28	28	28
VP2951	15	15	15	15	15	15	15	15	15	15
VP2954	17	17	17	17	17	17	17	17	17	17
VP2957	54	54	54	54	54	54	54	54	54	54
VP2958	26	26	26	26	26	26	26	26	26	26
VP2960	19	19	19	19	19	19	19	19	19	19
VP2961	13	13	13	13	13	13	13	13	13	13
VP2964	3	3	3	3	3	3	3	3	3	3
VP2965	5	5	5	5	5	5	5	5	5	5
VP2970	19	19	19	19	19	19	19	19	19	19
VP2971	11	11	11	11	11	11	11	11	11	11
VP2976	11	11	11	11	11	11	11	11	11	11
VP2978	13	13	13	13	13	13	13	13	13	13
VP2983	18	18	18	18	18	18	18	18	18	18
VP2985	1	1	1	1	1	1	1	1	1	1
VP2986	7	7	7	7	7	7	7	7	7	7
VP2989	1	1	1	1	1	1	1	1	1	1
VP2991	38	38	38	38	38	38	38	38	38	38
VP2999	17	17	17	17	17	17	17	17	17	17
VP3001	1	1	1	1	1	1	1	1	1	1
VP3004	11	11	11	11	11	11	11	11	11	11
VP3014	5	5	5	5	5	5	5	5	5	5
VP3015	17	17	17	17	17	17	17	17	17	17
VP3017	1	1	1	1	1	1	1	1	1	1
VP3020	1	1	1	1	1	1	1	1	1	1
VP3031	17	17	17	17	17	17	17	17	17	17
VP3032	7	7	7	7	7	7	7	7	7	7
VP3033	18	18	18	18	18	18	18	18	18	18
VP3034	14	14	14	14	14	14	14	14	14	14
VP3035	15	15	15	15	15	15	15	15	15	15
VP3038	48	48	48	48	48	48	48	48	48	48
VP3039	16	16	16	16	16	16	16	16	16	16
VP3040	17	17	17	17	17	17	17	17	17	17
VP3042	10	10	10	10	10	10	10	10	10	10
VP3043	21	21	21	21	21	21	21	21	21	21
VP3044	18	18	18	18	18	18	18	18	18	18
VP3046	16	16	16	16	16	16	16	16	16	16
VP3048	1	1	1	1	1	1	1	1	1	1
VP3049	16	16	16	16	16	16	16	16	16	16
VP3050	1	1	1	1	1	1	1	1	1	1
VP3052	20	20	20	20	20	20	20	20	20	20
VP3054	16	16	16	16	16	16	16	16	16	16
VP3056	17	17	17	17	17	17	17	17	17	17
VP3059	8	8	8	8	8	8	8	8	8	8
VP3062	39	39	39	39	39	39	39	39	39	39
VP3063	14	14	14	14	14	14	14	14	14	14
VP3068	3	3	3	3	3	3	3	3	3	3
VP3069	15	15	15	15	15	15	15	15	15	15
VP3073	1	1	1	1	1	1	1	1	1	1
VP3074	1	1	1	1	1	1	1	1	1	1
VP3075	1	1	1	1	1	1	1	1	1	1
VP3076	1	1	1	1	1	1	1	1	1	1
VP3077	4	4	4	4	4	4	4	4	4	4
VP3078	14	14	14	14	14	14	14	14	14	14
VP3079	12	12	12	12	12	12	12	12	12	12
VP3080	17	17	17	17	17	17	17	17	17	17
VPA0001	19	19	19	19	19	19	19	19	19	19
VPA0005	3	3	3	3	3	3	3	3	3	3
VPA0008	16	16	16	16	16	16	16	16	16	16
VPA0010	2	2	2	2	2	2	2	2	2	2
VPA0011	16	16	16	16	16	16	16	16	16	16
VPA0012	16	16	16	16	16	16	16	16	16	16
VPA0023	18	18	18	18	18	18	18	18	18	18
VPA0025	31	31	31	31	31	31	31	31	31	31
VPA0032	15	15	15	15	15	15	15	15	15	15
VPA0033	18	18	18	18	18	18	18	18	18	18
VPA0034	15	15	15	15	15	15	15	15	15	15
VPA0035	17	17	17	17	17	17	17	17	17	17
VPA0036	16	16	16	16	16	16	16	16	16	16
VPA0038	6	6	6	6	6	6	6	6	6	6
VPA0040	2	2	2	2	2	2	2	2	2	2
VPA0041	18	18	18	18	18	18	18	18	18	18
VPA0049	18	18	18	18	18	18	18	18	18	18
VPA0052	39	39	39	39	39	39	39	39	39	39
VPA0053	15	15	15	15	15	15	15	15	15	15
VPA0054	13	13	13	13	13	13	13	13	13	13
VPA0055	14	14	14	14	14	14	14	14	14	14
VPA0056	18	18	18	18	18	18	18	18	18	18
VPA0057	8	8	8	8	8	8	8	8	8	8
VPA0058	7	7	7	7	7	7	7	7	7	7
VPA0061	21	21	21	21	21	21	21	21	21	21
VPA0064	18	18	18	18	18	18	18	18	18	18
VPA0065	17	17	17	17	17	17	17	17	17	17
VPA0066	19	19	19	19	19	19	19	19	19	19
VPA0068	19	19	19	19	19	19	19	19	19	19
VPA0070	19	19	19	19	19	19	19	19	19	19
VPA0091	36	36	36	36	36	36	36	36	36	36
VPA0093	40	40	40	40	40	40	40	40	40	40
VPA0094	17	17	17	17	17	17	17	17	17	17
VPA0096	8	8	8	8	8	8	8	8	8	8
VPA0103	19	19	19	19	19	19	19	19	19	19
VPA0119	17	17	17	17	17	17	17	17	17	17
VPA0120	9	9	9	9	9	9	9	9	9	9
VPA0121	17	17	17	17	17	17	17	17	17	17
VPA0122	18	18	18	18	18	18	18	18	18	18
VPA0123	17	17	17	17	17	17	17	17	17	17
VPA0124	36	36	36	36	36	36	36	36	36	36
VPA0126	38	38	38	38	38	38	38	38	38	38
VPA0130	36	36	36	36	36	36	36	36	36	36
VPA0136	44	44	44	44	44	44	44	44	44	44
VPA0137	3	3	3	3	3	3	3	3	3	3
VPA0138	40	40	40	40	40	40	40	40	40	40
VPA0139	39	39	39	39	39	39	39	39	39	39
VPA0144	18	18	18	18	18	18	18	18	18	18
VPA0145	39	39	39	39	39	39	39	39	39	39
VPA0146	18	18	18	18	18	18	18	18	18	18
VPA0148	17	17	17	17	17	17	17	17	17	17
VPA0150	19	19	19	19	19	19	19	19	19	19
VPA0151	36	36	36	36	36	36	36	36	36	36
VPA0153	17	17	17	17	17	17	17	17	17	17
VPA0154	14	14	14	14	14	14	14	14	14	14
VPA0155	17	17	17	17	17	17	17	17	17	17
VPA0156	19	19	19	19	19	19	19	19	19	19
VPA0157	23	23	23	23	23	23	23	23	23	23
VPA0158	15	15	15	15	15	15	15	15	15	15
VPA0159	17	17	17	17	17	17	17	17	17	17
VPA0160	5	5	5	5	5	5	5	5	5	5
VPA0161	14	14	14	14	14	14	14	14	14	14
VPA0162	20	20	20	20	20	20	20	20	20	20
VPA0165	18	18	18	18	18	18	18	18	18	18
VPA0169	18	18	18	18	18	18	18	18	18	18
VPA0170	15	15	15	15	15	15	15	15	15	15
VPA0171	19	19	19	19	19	19	19	19	19	19
VPA0172	2	2	2	2	2	2	2	2	2	2
VPA0173	18	18	18	18	18	18	18	18	18	18
VPA0178	3	3	3	3	3	3	3	3	3	3
VPA0180	21	21	21	21	21	21	21	21	21	21
VPA0186	4	4	4	4	4	4	4	4	4	4
VPA0189	17	17	17	17	17	17	17	17	17	17
VPA0191	6	6	6	6	6	6	6	6	6	6
VPA0194	2	2	2	2	2	2	2	2	2	2
VPA0195	19	19	19	19	19	19	19	19	19	19
VPA0197	18	18	18	18	18	18	18	18	18	18
VPA0198	19	19	19	19	19	19	19	19	19	19
VPA0199	19	19	19	19	19	19	19	19	19	19
VPA0207	17	17	17	17	17	17	17	17	17	17
VPA0209	19	19	19	19	19	19	19	19	19	19
VPA0210	3	3	3	3	3	3	3	3	3	3
VPA0214	21	21	21	21	21	21	21	21	21	21
VPA0215	6	6	6	6	6	6	6	6	6	6
VPA0216	19	19	19	19	19	19	19	19	19	19
VPA0217	13	13	13	13	13	13	13	13	13	13
VPA0219	51	51	51	51	51	51	51	51	51	51
VPA0226	19	19	19	19	19	19	19	19	19	19
VPA0230	14	14	14	14	14	14	14	14	14	14
VPA0232	17	17	17	17	17	17	17	17	17	17
VPA0235	42	42	42	42	42	42	42	42	42	42
VPA0239	43	43	43	43	43	43	43	43	43	43
VPA0240	18	18	18	18	18	18	18	18	18	18
VPA0248	18	18	18	18	18	18	18	18	18	18
VPA0251	42	42	42	42	42	42	42	42	42	42
VPA0252	1	1	1	1	1	1	1	1	1	1
VPA0255	19	19	19	19	19	19	19	19	19	19
VPA0257	7	7	7	7	7	7	7	7	7	7
VPA0258	19	19	19	19	19	19	19	19	19	19
VPA0260	18	18	18	18	18	18	18	18	18	18
VPA0262	2	2	2	2	2	2	2	2	2	2
VPA0264	2	2	2	2	2	2	2	2	2	2
VPA0265	17	17	17	17	17	17	17	17	17	17
VPA0266	18	18	18	18	18	18	18	18	18	18
VPA0268	41	41	41	41	41	41	41	41	41	41
VPA0269	21	21	21	21	21	21	21	21	21	21
VPA0272	19	19	19	19	19	19	19	19	19	19
VPA0273	44	44	44	44	44	44	44	44	44	44
VPA0277	44	44	44	44	44	44	44	44	44	44
VPA0279	1	1	1	1	1	1	1	1	1	1
VPA0284	19	19	19	19	19	19	19	19	19	19
VPA0286	2	2	2	2	2	2	2	2	2	2
VPA0287	20	20	20	20	20	20	20	20	20	20
VPA0288	15	15	15	15	15	15	15	15	15	15
VPA0291	22	22	22	22	22	22	22	22	22	22
VPA0293	41	41	41	41	41	41	41	41	41	41
VPA0303	17	17	17	17	17	17	17	17	17	17
VPA0309	18	18	18	18	18	18	18	18	18	18
VPA0310	15	15	15	15	15	15	15	15	15	15
VPA0312	5	5	5	5	5	5	5	5	5	5
VPA0316	1	1	1	1	1	1	1	1	1	1
VPA0317	42	42	42	42	42	42	42	42	42	42
VPA0318	17	17	17	17	17	17	17	17	17	17
VPA0320	17	17	17	17	17	17	17	17	17	17
VPA0326	1	1	1	1	1	1	1	1	1	1
VPA0329	39	39	39	39	39	39	39	39	39	39
VPA0330	40	40	40	40	40	40	40	40	40	40
VPA0331	38	38	38	38	38	38	38	38	38	38
VPA0335	15	15	15	15	15	15	15	15	15	15
VPA0340	17	17	17	17	17	17	17	17	17	17
VPA0343	20	20	20	20	20	20	20	20	20	20
VPA0349	38	38	38	38	38	38	38	38	38	38
VPA0350	40	40	40	40	40	40	40	40	40	40
VPA0351	17	17	17	17	17	17	17	17	17	17
VPA0353	9	9	9	9	9	9	9	9	9	9
VPA0356	19	19	19	19	19	19	19	19	19	19
VPA0357	45	45	45	45	45	45	45	45	45	45
VPA0359	2	2	2	2	2	2	2	2	2	2
VPA0361	7	7	7	7	7	7	7	7	7	7
VPA0365	20	20	20	20	20	20	20	20	20	20
VPA0367	20	20	20	20	20	20	20	20	20	20
VPA0368	19	19	19	19	19	19	19	19	19	19
VPA0369	17	17	17	17	17	17	17	17	17	17
VPA0372	16	16	16	16	16	16	16	16	16	16
VPA0374	43	43	43	43	43	43	43	43	43	43
VPA0375	45	45	45	45	45	45	45	45	45	45
VPA0376	41	41	41	41	41	41	41	41	41	41
VPA0377	1	1	1	1	1	1	1	1	1	1
VPA0379	17	17	17	17	17	17	17	17	17	17
VPA0385	42	42	42	42	42	42	42	42	42	42
VPA0405	19	19	19	19	19	19	19	19	19	19
VPA0408	17	17	17	17	17	17	17	17	17	17
VPA0409	2	2	2	2	2	2	2	2	2	2
VPA0411	17	17	17	17	17	17	17	17	17	17
VPA0412	40	40	40	40	40	40	40	40	40	40
VPA0413	16	16	16	16	16	16	16	16	16	16
VPA0414	9	9	9	9	9	9	9	9	9	9
VPA0415	12	12	12	12	12	12	12	12	12	12
VPA0416	17	17	17	17	17	17	17	17	17	17
VPA0417	38	38	38	38	38	38	38	38	38	38
VPA0418	3	3	3	3	3	3	3	3	3	3
VPA0419	1	1	1	1	1	1	1	1	1	1
VPA0421	41	41	41	41	41	41	41	41	41	41
VPA0422	11	11	11	11	11	11	11	11	11	11
VPA0424	18	18	18	18	18	18	18	18	18	18
VPA0425	43	43	43	43	43	43	43	43	43	43
VPA0427	18	18	18	18	18	18	18	18	18	18
VPA0428	18	18	18	18	18	18	18	18	18	18
VPA0429	18	18	18	18	18	18	18	18	18	18
VPA0430	40	40	40	40	40	40	40	40	40	40
VPA0431	18	18	18	18	18	18	18	18	18	18
VPA0450	18	18	18	18	18	18	18	18	18	18
VPA0451	7	7	7	7	7	7	7	7	7	7
VPA0452	17	17	17	17	17	17	17	17	17	17
VPA0456	6	6	6	6	6	6	6	6	6	6
VPA0460	9	9	9	9	9	9	9	9	9	9
VPA0463	10	10	10	10	10	10	10	10	10	10
VPA0470	20	20	20	20	20	20	20	20	20	20
VPA0471	44	44	44	44	44	44	44	44	44	44
VPA0474	18	18	18	18	18	18	18	18	18	18
VPA0475	1	1	1	1	1	1	1	1	1	1
VPA0476	17	17	17	17	17	17	17	17	17	17
VPA0480	19	19	19	19	19	19	19	19	19	19
VPA0488	16	16	16	16	16	16	16	16	16	16
VPA0489	19	19	19	19	19	19	19	19	19	19
VPA0496	42	42	42	42	42	42	42	42	42	42
VPA0498	19	19	19	19	19	19	19	19	19	19
VPA0500	14	14	14	14	14	14	14	14	14	14
VPA0501	15	15	15	15	15	15	15	15	15	15
VPA0503	8	8	8	8	8	8	8	8	8	8
VPA0504	20	20	20	20	20	20	20	20	20	20
VPA0507	18	18	18	18	18	18	18	18	18	18
VPA0508	14	14	14	14	14	14	14	14	14	14
VPA0509	18	18	18	18	18	18	18	18	18	18
VPA0510	16	16	16	16	16	16	16	16	16	16
VPA0513	1	1	1	1	1	1	1	1	1	1
VPA0515	5	5	5	5	5	5	5	5	5	5
VPA0516	14	14	14	14	14	14	14	14	14	14
VPA0517	16	16	16	16	16	16	16	16	16	16
VPA0519	19	19	19	19	19	19	19	19	19	19
VPA0523	1	1	1	1	1	1	1	1	1	1
VPA0528	18	18	18	18	18	18	18	18	18	18
VPA0529	16	16	16	16	16	16	16	16	16	16
VPA0532	31	31	31	31	31	31	31	31	31	31
VPA0535	18	18	18	18	18	18	18	18	18	18
VPA0536	39	39	39	39	39	39	39	39	39	39
VPA0538	8	8	8	8	8	8	8	8	8	8
VPA0539	14	14	14	14	14	14	14	14	14	14
VPA0540	21	21	21	21	21	21	21	21	21	21
VPA0543	20	20	20	20	20	20	20	20	20	20
VPA0545	1	1	1	1	1	1	1	1	1	1
VPA0548	16	16	16	16	16	16	16	16	16	16
VPA0551	1	1	1	1	1	1	1	1	1	1
VPA0557	19	19	19	19	19	19	19	19	19	19
VPA0559	42	42	42	42	42	42	42	42	42	42
VPA0561	19	19	19	19	19	19	19	19	19	19
VPA0563	19	19	19	19	19	19	19	19	19	19
VPA0564	18	18	18	18	18	18	18	18	18	18
VPA0567	17	17	17	17	17	17	17	17	17	17
VPA0569	17	17	17	17	17	17	17	17	17	17
VPA0570	18	18	18	18	18	18	18	18	18	18
VPA0572	17	17	17	17	17	17	17	17	17	17
VPA0573	14	14	14	14	14	14	14	14	14	14
VPA0576	19	19	19	19	19	19	19	19	19	19
VPA0583	16	16	16	16	16	16	16	16	16	16
VPA0584	6	6	6	6	6	6	6	6	6	6
VPA0586	8	8	8	8	8	8	8	8	8	8
VPA0587	38	38	38	38	38	38	38	38	38	38
VPA0589	18	18	18	18	18	18	18	18	18	18
VPA0592	14	14	14	14	14	14	14	14	14	14
VPA0593	18	18	18	18	18	18	18	18	18	18
VPA0595	19	19	19	19	19	19	19	19	19	19
VPA0596	44	44	44	44	44	44	44	44	44	44
VPA0603	39	39	39	39	39	39	39	39	39	39
VPA0604	18	18	18	18	18	18	18	18	18	18
VPA0606	18	18	18	18	18	18	18	18	18	18
VPA0607	42	42	42	42	42	42	42	42	42	42
VPA0611	18	18	18	18	18	18	18	18	18	18
VPA0612	19	19	19	19	19	19	19	19	19	19
VPA0613	19	19	19	19	19	19	19	19	19	19
VPA0614	12	12	12	12	12	12	12	12	12	12
VPA0615	42	42	42	42	42	42	42	42	42	42
VPA0616	19	19	19	19	19	19	19	19	19	19
VPA0617	10	10	10	10	10	10	10	10	10	10
VPA0618	22	22	22	22	22	22	22	22	22	22
VPA0619	13	13	13	13	13	13	13	13	13	13
VPA0620	13	13	13	13	13	13	13	13	13	13
VPA0621	41	41	41	41	41	41	41	41	41	41
VPA0622	42	42	42	42	42	42	42	42	42	42
VPA0624	18	18	18	18	18	18	18	18	18	18
VPA0625	20	20	20	20	20	20	20	20	20	20
VPA0627	18	18	18	18	18	18	18	18	18	18
VPA0628	41	41	41	41	41	41	41	41	41	41
VPA0630	34	34	34	34	34	34	34	34	34	34
VPA0631	39	39	39	39	39	39	39	39	39	39
VPA0634	19	19	19	19	19	19	19	19	19	19
VPA0635	43	43	43	43	43	43	43	43	43	43
VPA0637	18	18	18	18	18	18	18	18	18	18
VPA0638	18	18	18	18	18	18	18	18	18	18
VPA0639	17	17	17	17	17	17	17	17	17	17
VPA0642	18	18	18	18	18	18	18	18	18	18
VPA0647	43	43	43	43	43	43	43	43	43	43
VPA0648	6	6	6	6	6	6	6	6	6	6
VPA0649	6	6	6	6	6	6	6	6	6	6
VPA0652	19	19	19	19	19	19	19	19	19	19
VPA0654	16	16	16	16	16	16	16	16	16	16
VPA0655	16	16	16	16	16	16	16	16	16	16
VPA0656	35	35	35	35	35	35	35	35	35	35
VPA0660	42	42	42	42	42	42	42	42	42	42
VPA0662	18	18	18	18	18	18	18	18	18	18
VPA0663	17	17	17	17	17	17	17	17	17	17
VPA0669	27	27	27	27	27	27	27	27	27	27
VPA0670	14	14	14	14	14	14	14	14	14	14
VPA0674	19	19	19	19	19	19	19	19	19	19
VPA0676	4	4	4	4	4	4	4	4	4	4
VPA0678	11	11	11	11	11	11	11	11	11	11
VPA0686	64	64	64	64	64	64	64	64	64	64
VPA0690	19	19	19	19	19	19	19	19	19	19
VPA0691	8	8	8	8	8	8	8	8	8	8
VPA0695	19	19	19	19	19	19	19	19	19	19
VPA0697	43	43	43	43	43	43	43	43	43	43
VPA0698	15	15	15	15	15	15	15	15	15	15
VPA0701	20	20	20	20	20	20	20	20	20	20
VPA0703	2	2	2	2	2	2	2	2	2	2
VPA0706	18	18	18	18	18	18	18	18	18	18
VPA0707	19	19	19	19	19	19	19	19	19	19
VPA0708	20	20	20	20	20	20	20	20	20	20
VPA0710	19	19	19	19	19	19	19	19	19	19
VPA0712	18	18	18	18	18	18	18	18	18	18
VPA0741	16	16	16	16	16	16	16	16	16	16
VPA0745	4	4	4	4	4	4	4	4	4	4
VPA0746	19	19	19	19	19	19	19	19	19	19
VPA0748	2	2	2	2	2	2	2	2	2	2
VPA0752	14	14	14	14	14	14	14	14	14	14
VPA0756	10	10	10	10	10	10	10	10	10	10
VPA0757	16	16	16	16	16	16	16	16	16	16
VPA0760	16	16	16	16	16	16	16	16	16	16
VPA0764	39	39	39	39	39	39	39	39	39	39
VPA0765	19	19	19	19	19	19	19	19	19	19
VPA0767	1	1	1	1	1	1	1	1	1	1
VPA0768	15	15	15	15	15	15	15	15	15	15
VPA0769	8	8	8	8	8	8	8	8	8	8
VPA0770	17	17	17	17	17	17	17	17	17	17
VPA0775	40	40	40	40	40	40	40	40	40	40
VPA0777	44	44	44	44	44	44	44	44	44	44
VPA0780	16	16	16	16	16	16	16	16	16	16
VPA0781	8	8	8	8	8	8	8	8	8	8
VPA0784	37	37	37	37	37	37	37	37	37	37
VPA0788	18	18	18	18	18	18	18	18	18	18
VPA0789	5	5	5	5	5	5	5	5	5	5
VPA0791	34	34	34	34	34	34	34	34	34	34
VPA0798	40	40	40	40	40	40	40	40	40	40
VPA0802	9	9	9	9	9	9	9	9	9	9
VPA0803	44	44	44	44	44	44	44	44	44	44
VPA0804	19	19	19	19	19	19	19	19	19	19
VPA0805	50	50	50	50	50	50	50	50	50	50
VPA0806	17	17	17	17	17	17	17	17	17	17
VPA0807	43	43	43	43	43	43	43	43	43	43
VPA0808	20	20	20	20	20	20	20	20	20	20
VPA0809	46	46	46	46	46	46	46	46	46	46
VPA0812	15	15	15	15	15	15	15	15	15	15
VPA0813	18	18	18	18	18	18	18	18	18	18
VPA0814	20	20	20	20	20	20	20	20	20	20
VPA0816	7	7	7	7	7	7	7	7	7	7
VPA0819	41	41	41	41	41	41	41	41	41	41
VPA0821	40	40	40	40	40	40	40	40	40	40
VPA0822	41	41	41	41	41	41	41	41	41	41
VPA0823	17	17	17	17	17	17	17	17	17	17
VPA0829	20	20	20	20	20	20	20	20	20	20
VPA0830	16	16	16	16	16	16	16	16	16	16
VPA0833	37	37	37	37	37	37	37	37	37	37
VPA0834	18	18	18	18	18	18	18	18	18	18
VPA0835	39	39	39	39	39	39	39	39	39	39
VPA0837	1	1	1	1	1	1	1	1	1	1
VPA0838	11	11	11	11	11	11	11	11	11	11
VPA0839	41	41	41	41	41	41	41	41	41	41
VPA0840	1	1	1	1	1	1	1	1	1	1
VPA0841	17	17	17	17	17	17	17	17	17	17
VPA0842	40	40	40	40	40	40	40	40	40	40
VPA0843	1	1	1	1	1	1	1	1	1	1
VPA0844	19	19	19	19	19	19	19	19	19	19
VPA0845	19	19	19	19	19	19	19	19	19	19
VPA0868	21	21	21	21	21	21	21	21	21	21
VPA0869	45	45	45	45	45	45	45	45	45	45
VPA0870	41	41	41	41	41	41	41	41	41	41
VPA0871	14	14	14	14	14	14	14	14	14	14
VPA0872	18	18	18	18	18	18	18	18	18	18
VPA0876	39	39	39	39	39	39	39	39	39	39
VPA0877	39	39	39	39	39	39	39	39	39	39
VPA0878	17	17	17	17	17	17	17	17	17	17
VPA0879	19	19	19	19	19	19	19	19	19	19
VPA0881	1	1	1	1	1	1	1	1	1	1
VPA0882	44	44	44	44	44	44	44	44	44	44
VPA0884	18	18	18	18	18	18	18	18	18	18
VPA0885	14	14	14	14	14	14	14	14	14	14
VPA0886	16	16	16	16	16	16	16	16	16	16
VPA0887	12	12	12	12	12	12	12	12	12	12
VPA0888	15	15	15	15	15	15	15	15	15	15
VPA0916	2	2	2	2	2	2	2	2	2	2
VPA0917	21	21	21	21	21	21	21	21	21	21
VPA0918	18	18	18	18	18	18	18	18	18	18
VPA0922	17	17	17	17	17	17	17	17	17	17
VPA0923	9	9	9	9	9	9	9	9	9	9
VPA0924	2	2	2	2	2	2	2	2	2	2
VPA0925	17	17	17	17	17	17	17	17	17	17
VPA0928	16	16	16	16	16	16	16	16	16	16
VPA0929	17	17	17	17	17	17	17	17	17	17
VPA0931	40	40	40	40	40	40	40	40	40	40
VPA0936	19	19	19	19	19	19	19	19	19	19
VPA0938	19	19	19	19	19	19	19	19	19	19
VPA0939	18	18	18	18	18	18	18	18	18	18
VPA0940	15	15	15	15	15	15	15	15	15	15
VPA0941	45	45	45	45	45	45	45	45	45	45
VPA0943	46	46	46	46	46	46	46	46	46	46
VPA0945	16	16	16	16	16	16	16	16	16	16
VPA0946	15	15	15	15	15	15	15	15	15	15
VPA0947	3	3	3	3	3	3	3	3	3	3
VPA0948	1	1	1	1	1	1	1	1	1	1
VPA0959	43	43	43	43	43	43	43	43	43	43
VPA0961	40	40	40	40	40	40	40	40	40	40
VPA0966	61	61	61	61	61	61	61	61	61	61
VPA0968	19	19	19	19	19	19	19	19	19	19
VPA0972	19	19	19	19	19	19	19	19	19	19
VPA0973	17	17	17	17	17	17	17	17	17	17
VPA0974	14	14	14	14	14	14	14	14	14	14
VPA0978	6	6	6	6	6	6	6	6	6	6
VPA0981	42	42	42	42	42	42	42	42	42	42
VPA0982	13	13	13	13	13	13	13	13	13	13
VPA0983	18	18	18	18	18	18	18	18	18	18
VPA0984	17	17	17	17	17	17	17	17	17	17
VPA0985	20	20	20	20	20	20	20	20	20	20
VPA0986	2	2	2	2	2	2	2	2	2	2
VPA0987	20	20	20	20	20	20	20	20	20	20
VPA0988	14	14	14	14	14	14	14	14	14	14
VPA0998	4	4	4	4	4	4	4	4	4	4
VPA1004	13	13	13	13	13	13	13	13	13	13
VPA1005	14	14	14	14	14	14	14	14	14	14
VPA1008	17	17	17	17	17	17	17	17	17	17
VPA1010	19	19	19	19	19	19	19	19	19	19
VPA1011	20	20	20	20	20	20	20	20	20	20
VPA1014	42	42	42	42	42	42	42	42	42	42
VPA1015	43	43	43	43	43	43	43	43	43	43
VPA1017	16	16	16	16	16	16	16	16	16	16
VPA1018	18	18	18	18	18	18	18	18	18	18
VPA1021	12	12	12	12	12	12	12	12	12	12
VPA1023	20	20	20	20	20	20	20	20	20	20
VPA1024	39	39	39	39	39	39	39	39	39	39
VPA1025	13	13	13	13	13	13	13	13	13	13
VPA1029	18	18	18	18	18	18	18	18	18	18
VPA1030	40	40	40	40	40	40	40	40	40	40
VPA1031	14	14	14	14	14	14	14	14	14	14
VPA1032	35	35	35	35	35	35	35	35	35	35
VPA1035	1	1	1	1	1	1	1	1	1	1
VPA1036	17	17	17	17	17	17	17	17	17	17
VPA1037	35	35	35	35	35	35	35	35	35	35
VPA1039	19	19	19	19	19	19	19	19	19	19
VPA1040	37	37	37	37	37	37	37	37	37	37
VPA1042	10	10	10	10	10	10	10	10	10	10
VPA1051	16	16	16	16	16	16	16	16	16	16
VPA1053	36	36	36	36	36	36	36	36	36	36
VPA1062	2	2	2	2	2	2	2	2	2	2
VPA1063	39	39	39	39	39	39	39	39	39	39
VPA1066	17	17	17	17	17	17	17	17	17	17
VPA1068	1	1	1	1	1	1	1	1	1	1
VPA1069	17	17	17	17	17	17	17	17	17	17
VPA1071	46	46	46	46	46	46	46	46	46	46
VPA1072	15	15	15	15	15	15	15	15	15	15
[truncated: 213 more rows]

## Sheet: unique strains
Strain 1	Strain 2	Strain 3	Strain 4	Strain 5	Strain 6	Strain 7	Strain 8	Strain 9
1196 (MDVP8)	2374 (09-4436)	1351 (MAVP-E)	1198 (MDVP31)	1202 (MDVP45)	1201 (MDVP44)	1199 (MDVP35)	1195 (MDVP1)	1200 (MDVP41)
1197 (MDVP9)

## Sheet: distance matrix
	1195|MDVP1	1196|MDVP8	1197|MDVP9	1198|MDVP31	1199|MDVP35	1200|MDVP41	1201|MDVP44	1202|MDVP45	1351|MAVP-E	2374|09-4436
1195|MDVP1	0
1196|MDVP8	2	0
1197|MDVP9	2	0	0
1198|MDVP31	5	3	3	0
1199|MDVP35	4	2	2	5	0
1200|MDVP41	8	6	6	9	8	0
1201|MDVP44	5	3	3	6	5	9	0
1202|MDVP45	6	4	4	7	6	10	5	0
1351|MAVP-E	3	1	1	4	3	7	4	5	0
2374|09-4436	24	22	22	25	24	28	25	26	23	0

## Sheet: parameters
Job attributes
Plugin version:	1.8.1
Job:	BIGSdb_9276_1481304172_94605
Database:	pubmlst_vparahaemolyticus_isolates_all
Submit time:	2016-12-09 17:22:52
Start time:	2016-12-09 17:23:03
Stop time:	2016-12-09 19:47:24
Total time:	8661 s
Isolates:	10
Analysis type:	against defined loci
Loci:	2254
Parameters
Min % identity:	70
Min % alignment:	50
BLASTN word size:	20
Use TBLASTX:	no
Use tagged designations:	yes
Distance matrix calculation
Incomplete loci:	ignore in pairwise comparison
Alignments
Produce alignments:	yes
Align all:	yes
Aligner:	MAFFT
Core genome analysis
Core threshold %:	90
Calculate mean distances:	yes

## Sheet: citation
Please cite the following:
BIGSdb Genome Comparator
Jolley & Maiden (2010). BMC Bioinformatics 11:595
